# Supplementary material for: Inverse Design Method with Enhanced Sampling for Complex Open Crystals: Application to Novel Zeolite Self-assembly
Source: ACS Nano. 2025 May 1;19(18):17423–37. doi: 10.1021/acsnano.4c17597 (PMC12080377; doi:10.1021/acsnano.4c17597)
Supplement: Supplementary file 1 — nn4c17597_si_001.zip [file nn4c17597_si_001.zip]

Archive with 16 entries (16 files):
- SOD.data
- __MACOSX/._SOD.data
- Type_1.data
- __MACOSX/._Type_1.data
- CFI.data
- __MACOSX/._CFI.data
- Z5.data
- __MACOSX/._Z5.data
- SOD_self-assembly.mp4
- __MACOSX/._SOD_self-assembly.mp4
- sI_self-assembly.mp4
- __MACOSX/._sI_self-assembly.mp4
- CFI_self-assembly.mp4
- __MACOSX/._CFI_self-assembly.mp4
- Z5_self-assembly.mp4
- __MACOSX/._Z5_self-assembly.mp4
