# Supplementary material for: Inverse Design Method with Enhanced Sampling for Complex Open Crystals: Application to Novel Zeolite Self-assembly
Source: ACS Nano. 2025 May 1;19(18):17423–37. doi: 10.1021/acsnano.4c17597 (PMC12080377; doi:10.1021/acsnano.4c17597)
Supplement: Supplementary file 1 — nn4c17597_si_001.zip [file nn4c17597_si_001.zip › SOD.data]

# LAMMPS data file written by OVITO Basic 3.11.0

7167 atoms
2 atom types

-38.3909100962 38.3909100962 xlo xhi
-35.3992665937 35.3992665937 ylo yhi
-37.3482932252 37.3482932252 zlo zhi

Atoms  # atomic

1 1 10.1431855747 7.6582773349 22.8049425399
2 1 20.971495331 29.0436822695 -18.0531938894
3 1 -6.8198380513 29.8807333273 8.1862229988
4 1 -18.6532218339 -6.3403626396 -10.3548142967
5 1 19.253578886 -3.8371389017 33.0341918747
6 1 13.9656149293 22.935043229 -33.096048118
7 1 7.2690116994 -13.7541726394 28.4806132681
8 1 -16.0338868198 2.1881702652 -14.1090647317
9 1 14.4521813239 -5.0310145668 -3.4996844684
10 1 28.1348552458 5.9412005095 -33.9407843445
11 1 -33.6342763353 18.6838037067 -15.6416145959
12 1 1.9831976337 22.4148156071 -22.1852596587
13 1 -0.2646669342 -1.0644559465 -25.6267554862
14 1 -30.730741092 -9.434541734 -22.7838034059
15 1 16.1903681694 -32.9874862413 5.1597414056
16 1 27.0095408891 30.7155188322 -22.3871645318
17 1 -36.5522081698 7.1929893748 6.3730380594
18 1 24.4590023859 -18.7268492149 -14.2090087643
19 1 -1.6022830238 -6.5154474122 1.8312615134
20 1 28.8763372834 -28.9335480712 -24.8627588
21 1 37.4541718898 -25.7843301971 35.544445359
22 1 22.891347963 28.0465557281 -2.3628024226
23 1 20.384728661 8.5038242167 -4.8063518551
24 1 -29.2081115284 -3.8913705781 11.7591848185
25 1 16.9336161889 -21.5577285644 -24.9691267391
26 1 -14.6952725666 -17.7057927692 12.2157303549
27 1 30.3662885042 -9.5844930273 -13.0558428627
28 1 19.5342932206 -10.8433617459 13.7514921723
29 1 20.023930888 -18.1615937259 30.040502083
30 1 -1.967303797 20.4801040907 30.2679531887
31 1 -20.6130777943 -33.6651273218 30.1612864632
32 1 19.2595678679 -1.2726744326 17.6643981569
33 1 -22.6295219562 -31.940928164 -7.7898829111
34 1 5.6423888387 12.6678399462 26.9961680056
35 1 -35.7143188788 23.9955344576 13.5886536139
36 1 -8.2896724352 -31.3510418653 6.4150175409
37 1 -31.9414982582 17.8529121212 -22.3879114977
38 1 -24.3049780546 -28.2731110343 18.0308596101
39 1 -23.8746927342 -31.9975669905 -0.0773856636
40 1 -26.3833851454 31.0155630158 -32.5176873884
41 1 -18.5315226489 -31.8781935837 -32.3075658907
42 1 9.0858231288 -9.9308394517 -30.3375031803
43 1 23.4497821413 -14.362402838 -21.5790968596
44 1 -32.1957842903 -18.189488348 -19.6417661935
45 1 -34.6685812005 -3.1432424779 0.9529043533
46 1 -6.6767167385 0.3624176914 -19.8006458328
47 1 30.9008435364 -21.8327100673 -2.2212523913
48 1 -1.1932662676 2.4738423466 -16.8625303014
49 1 -25.1011287482 13.086754867 -34.3765044725
50 1 -16.0817218938 31.9266693394 5.874587738
51 1 -11.8862096749 -4.6518176231 -15.5085799754
52 1 35.2279597952 -3.5809190101 -12.3126118275
53 1 16.1913663331 -2.5225517375 12.8999510868
54 1 -21.9983753942 -14.0057906263 29.818503828
55 1 -23.6210056003 4.1056069395 -0.2704763395
56 1 25.6371426349 2.9058549961 13.93053989
57 1 0.7552259834 13.1232869101 3.7907770658
58 1 -12.5099851821 -21.8394359279 31.2887567391
59 1 -12.4749726721 -9.7718259461 -8.5762138767
60 1 10.5127364753 -17.4591306796 17.7334924994
61 1 0.8574225861 -5.4822844174 -8.0505739979
62 1 16.5107019232 23.1068004705 -8.5350560576
63 1 5.4334655059 -33.620566725 9.3842068523
64 1 16.5001060321 -12.0687427583 -21.1264355457
65 1 36.5401611023 -1.0280655004 -5.3721038009
66 1 -10.2148997947 -21.9207834425 -27.6843476566
67 1 -32.3631993711 23.7465360164 -30.3687861107
68 1 16.3295736094 14.1613350037 10.2457572805
69 1 -0.6022765976 17.1894590667 -10.9978025128
70 1 -2.0940705821 22.4308868742 2.0256967279
71 1 -10.4481629645 -15.2681992716 4.7239615203
72 1 -16.7790543848 34.5290818223 30.222014788
73 1 -26.967310888 1.1163512713 12.1489516066
74 1 30.4039883779 33.1119075835 9.3762890142
75 1 29.9806902032 18.0842817277 3.1346422504
76 1 -3.0009406604 -9.0002635314 14.475675578
77 1 13.3433750585 -32.9478319828 -20.0068084114
78 1 -14.0944548236 11.6874926571 -20.3832045106
79 1 -37.1938508066 10.3512411417 -27.4551038327
80 1 19.0954851182 -28.0445733691 -36.613070411
81 1 -28.4616386725 19.1010194628 34.8902526548
82 1 37.1767591735 31.3243862176 -13.7619496944
83 1 -30.7244680172 -17.8290530155 -16.6870680198
84 1 0.06918042 22.9649910085 37.0231389843
85 1 -5.1136692248 14.926737946 9.7659811057
86 1 -25.7832584388 4.474538096 23.3712173617
87 1 -5.5156220535 -34.0637867823 -31.4606858722
88 1 -15.1970417616 -29.2751722334 7.2676043787
89 1 -3.4008971618 -1.9874564236 -8.1057747752
90 1 15.8819355977 6.4282236193 -6.0000780032
91 1 32.0928045131 11.4857876361 28.3710333758
92 1 1.3169617799 -8.5298072784 -16.2617456566
93 1 6.6418577921 -34.6284192442 25.1491455124
94 1 32.1198317138 -6.4428789157 -8.6601728399
95 1 -13.4790485348 14.9353753671 -18.768712491
96 1 14.8287193701 -12.4451077607 -23.4422538155
97 1 14.4595523786 -29.9557372934 13.3047318888
98 1 -13.4094842057 18.1029725404 5.1308338267
99 1 10.461599783 20.3592509946 -2.8783582623
100 1 31.4943670065 -23.8976200862 -16.3461527993
101 1 -37.0637363341 6.8096861161 36.0790488282
102 1 -11.9116244574 -29.8503465969 -23.7498543585
103 1 -38.1138881993 20.9140990992 33.0830434423
104 1 -28.3570618334 -15.8338795518 22.241730278
105 1 31.3886384401 -1.0112154495 -15.8323149811
106 1 27.1536603656 -7.2266894766 29.1917994677
107 1 25.2810285529 6.9920631376 19.709217211
108 1 34.3766029729 22.6615484953 -25.7960179511
109 1 15.9238584715 -27.4100061162 7.7697895294
110 1 23.8149564781 27.1819640408 -19.4798986906
111 1 -10.9697418691 -3.4362776068 -5.8638314295
112 1 -6.0772042864 9.7265856834 24.5776419295
113 1 7.0373609479 -16.6640631519 -12.5836857398
114 1 -29.8577625091 8.3169868877 37.1730550333
115 1 -9.9179844961 -29.4370601594 -21.4331397297
116 1 13.1342981621 1.0822263783 5.2178553499
117 1 12.0162012965 2.4277525015 -35.6483707197
118 1 -3.3300275417 -29.1563368955 -31.4611191124
119 1 -36.4890397664 21.3327308259 -9.5643750189
120 1 20.0301502154 1.5639395981 18.7081335594
121 1 32.5076566876 4.7392538116 -33.5067747682
122 1 -22.3340655121 23.7918470776 -21.364269477
123 1 16.4001361022 -0.7869256964 -3.0517290394
124 1 -15.152892215 30.9717387238 22.1395453478
125 1 25.3091306991 0.8626093284 7.0754847583
126 1 -30.6642019666 29.8701843459 4.6281257999
127 1 22.6081766102 -16.9364959076 29.3904176911
128 1 21.0275460597 30.6691457929 9.2045615619
129 1 17.9958926712 -32.4368294098 7.4455316476
130 1 -25.5632017421 5.4234508363 33.6548458115
131 1 -25.2191424058 -24.0105437466 -4.1474532661
132 1 1.1519576483 6.2224830818 -3.373671327
133 1 -35.6613624574 -1.3441809511 -17.1099253957
134 1 -1.802453229 -27.2793120239 15.7142943745
135 1 -34.0306087347 29.5212183758 -30.3881624053
136 1 -16.7942571852 -8.1624336897 30.2547318929
137 1 -17.1247261393 6.9035649711 -8.646428668
138 1 -29.4366910072 2.2390036121 4.3749043718
139 1 5.0272128953 22.6039892878 12.6338818459
140 1 -0.9456448975 3.1686591513 -7.2551300487
141 1 -0.272421898 -30.2321064476 -0.5500656626
142 1 -27.5384908484 24.2133107457 30.4201101353
143 1 -11.6594729598 -30.5000576561 19.9132135886
144 1 -28.2070301568 -33.8397731435 -2.6194598936
145 1 22.9830254564 -13.4148352698 7.9379315455
146 1 -3.9338397757 -20.3761010455 -33.5707150462
147 1 -33.2224800772 3.894273318 22.7108995375
148 1 1.2290465958 11.3082249148 -10.0308552012
149 1 -31.2289629668 29.5988135682 -17.4795988021
150 1 -21.8395138082 12.3624858725 -3.9662393473
151 1 1.6061988966 17.490919221 24.9727121752
152 1 -6.9956684195 15.4825772301 -6.0854562015
153 1 -5.3286583213 -25.3818405359 34.0737442683
154 1 38.1124224343 -31.7512305742 12.0460197105
155 1 28.9307755939 -14.0414730871 11.3793526764
156 1 -23.561346126 12.2247827255 -19.2549872688
157 1 -30.0541704051 5.6446962525 22.9413385067
158 1 30.9611940471 22.623529683 -11.8876629472
159 1 -24.4012624571 0.0557892442 -24.391871519
160 1 -36.133923848 -28.3138909894 -35.6472353316
161 1 -14.0010113484 -27.7217320578 -25.2056161318
162 1 11.6041132675 5.7089105221 -33.384085625
163 1 7.7805321856 -7.001408544 -22.142757301
164 1 21.605175693 -3.8898130104 -16.4809801378
165 1 -3.3493765604 -20.4748649993 11.6456460071
166 1 22.6572401933 17.0731370767 -29.5992693468
167 1 19.1277334827 2.9003327106 22.9847372234
168 1 20.8522531642 -8.1090515957 -14.6013152364
169 1 -5.4417579425 4.0596586915 -8.283552651
170 1 6.6775613385 -6.7592775605 37.324838497
171 1 9.1601479308 -0.2228737825 -22.5116837415
172 1 18.6697299252 -33.7528750238 -9.2264476618
173 1 12.6393625491 -26.0439484183 -14.6943871831
174 1 32.1494694964 -15.1000527553 -32.7365110384
175 1 14.1628674254 10.927824396 16.5136972427
176 1 9.5378377043 23.6926583326 -11.5317337128
177 1 8.4757147856 32.945601829 -23.4601062996
178 1 -31.5582418027 -23.6067797119 9.6854581855
179 1 24.4922489141 -24.6631646256 28.1776439135
180 1 -6.4974311883 -9.7538431187 -27.6061403305
181 1 21.0504270421 15.71812395 -27.1461587512
182 1 35.2187459767 -21.7527077248 -36.5811891609
183 1 26.9445066874 -29.7591368466 -36.8462335647
184 1 32.4087617032 19.8783165586 -32.879301033
185 1 -20.5665480113 20.8076181052 32.3067218193
186 1 -0.7587579471 -5.4632396119 -1.1908876778
187 1 17.8343437215 5.3829540753 8.7621336804
188 1 16.1488292047 -13.0593558347 -18.089571127
189 1 25.5322586686 13.2290599187 -0.498525018
190 1 24.96115549 -6.9609825815 12.5337137234
191 1 -15.7185438843 32.6709035203 26.0330302199
192 1 4.4211739885 -19.1837829481 22.3869404421
193 1 -20.4776346635 8.237763329 -12.163517441
194 1 11.8580307469 33.0003998937 -28.3067943114
195 1 -33.9174476881 35.2429434324 34.9863871616
196 1 -3.7412709707 9.3216180736 0.7351638038
197 1 29.1406203085 15.9478651902 5.8455307658
198 1 11.3295414785 18.4088222038 -11.3653844148
199 1 -33.4846208895 32.2259347392 -18.8981616753
200 1 -25.6010551795 -25.0536893346 26.3013403584
201 1 -22.5140420986 -23.5987086791 35.3788430268
202 1 -21.5380683822 -16.2263158212 26.3091088034
203 1 -9.9298088964 27.5530899517 30.9594941861
204 1 -21.7318656963 -34.5033465555 0.8486279187
205 1 17.6656540626 -21.886446154 -18.9843615361
206 1 27.4067332449 -28.3018552387 34.971149058
207 1 12.5688000564 -31.5039525373 -25.8746734566
208 1 29.6127517209 10.9703035159 -26.4855421406
209 1 -17.2294565421 35.1366040356 -27.2529001732
210 1 -8.1665143957 9.7649584884 21.859358452
211 1 1.7146916085 -33.6469391786 -9.3305747033
212 1 -29.0206103235 -29.2798520165 2.6028025549
213 1 15.848919415 34.2809329635 -36.1303280348
214 1 6.3186063291 4.2251856621 3.8031020025
215 1 15.3117538009 -30.8657745591 18.4480400454
216 1 21.6898660407 21.4207334026 20.5154921652
217 1 25.0037694002 1.6498890174 -5.8860163157
218 1 33.8245416857 -9.3561677578 27.8317987182
219 1 -21.3055730306 8.1087684016 3.4111690134
220 1 36.1226983459 -5.7137248224 6.2451575034
221 1 -15.1735465246 1.9612609664 1.3278812173
222 1 29.0472536151 8.458583954 -10.3764016102
223 1 -35.1640235735 18.6340323379 -30.6087040768
224 1 18.617287942 20.6783399836 -36.5781863582
225 1 14.9078046449 -7.4473685045 13.7868983543
226 1 -4.7512590335 -21.9981662393 -17.4052756985
227 1 -14.3741709946 17.629542749 12.0998012527
228 1 -28.4099645075 13.6122215803 -10.0675312252
229 1 -16.9456709346 20.5835407477 0.76982302
230 1 -24.6499587727 -16.7487381976 -21.8721315683
231 1 -19.5307612569 -20.205405782 -30.2881959636
232 1 -6.4523602599 24.4468043081 -36.5375215365
233 1 -16.3734160287 -11.753335293 12.1362531869
234 1 12.2217462291 -33.5283162363 32.9122870456
235 1 -10.6172365326 -21.1574336577 1.62651817
236 1 21.9374874108 23.8302198826 -23.2442331648
237 1 -6.1748707617 -26.2307857474 -15.3058534398
238 1 38.7525524693 -28.7919651646 36.4401321271
239 1 -25.2150729693 -4.54384986 -19.4018407578
240 1 23.6856558929 25.4200717439 -33.256750354
241 1 -20.7299397246 -5.6732988599 26.3014897516
242 1 -7.2139591344 -7.3886765205 -19.395118065
243 1 10.9476287048 -10.0184172372 7.8256625761
244 1 23.6081062545 -16.731392557 -0.5843513958
245 1 22.0638702868 -8.1360258368 -21.8881913344
246 1 34.6686810169 -1.1742644714 -20.1653892645
247 1 -8.382424874 -13.9055399033 33.7780951792
248 1 -18.8345804932 23.7725190781 26.2731797453
249 1 -25.0853116932 -1.7029879173 -8.7777452669
250 1 -15.3773254754 -18.2815264411 -20.7510851988
251 1 -36.5034363577 -21.7585132045 -26.044757584
252 1 27.7878014185 -28.7627961689 -17.6254812354
253 1 -2.5236648661 24.0661205952 -35.8274781947
254 1 -12.1384379542 -34.3174012879 9.6751500566
255 1 12.5885329842 34.6917768516 30.9898956967
256 1 3.2815782132 -20.5587612611 15.3443968784
257 1 34.7028489269 -21.865206594 2.2129610702
258 1 29.2154058014 -35.2447912741 18.371700134
259 1 21.9400212109 9.5265798272 2.7328493119
260 1 8.8112513398 27.803291968 -15.9124644183
261 1 -21.0612532788 -4.0480477321 30.4143584981
262 1 -14.8408508977 6.1037539417 -15.6942009927
263 1 18.4229531551 25.8138531855 -4.617444188
264 1 33.6153880075 18.5948099505 -14.5100360077
265 1 -20.639260395 -30.5507494059 31.342612978
266 1 29.8337297994 -26.8119709063 34.9995337608
267 1 17.3394848904 -27.5171950954 35.391093267
268 1 23.1516383335 -10.2049713722 -26.0216763388
269 1 -15.9729220546 -27.9569955836 33.1082908885
270 1 -27.1802268753 -19.3659475739 -26.3388380448
271 1 -18.0949412193 -11.8030358633 9.2121806137
272 1 17.2576354701 -22.5528019483 15.399373566
273 1 -24.5927563167 18.4302033608 14.1466371146
274 1 21.9873188121 4.8421240803 -12.5989238434
275 1 18.9124372589 24.3318982888 13.8037797828
276 1 26.685444826 -6.1753312587 -19.4300013709
277 1 35.596128623 10.5879914367 19.6031480583
278 1 7.6723466009 31.4578414526 2.7872284268
279 1 -3.3112927776 1.5428416352 -7.4769789105
280 1 15.5766510806 20.9213205495 30.232322917
281 1 30.4083649417 32.1624992534 -0.2731654166
282 1 -3.9225528482 12.2380928497 1.8680122339
283 1 -19.1932283753 25.5683238724 17.8939407671
284 1 2.1451304925 31.6700954551 -18.1438755454
285 1 -22.6814264666 17.1946981582 1.2643891188
286 1 -30.4363135242 7.2191140335 14.5409603945
287 1 15.2500979993 14.1849817138 0.8030630009
288 1 7.4489115041 20.7775287286 24.2641403562
289 1 -17.9461380517 -11.654288145 -3.3936900122
290 1 16.3091496452 26.3673561179 -29.3425371792
291 1 22.530089499 24.1761415158 31.0202972074
292 1 -34.6303668886 -9.9114406536 -5.3489478591
293 1 -20.3941728249 15.7964979262 16.5603826092
294 1 8.6478596264 -34.0617477846 -35.0220547816
295 1 -27.6841459613 13.286194335 2.5456596662
296 1 6.6270389008 25.6352284862 29.4862534115
297 1 -34.1924264208 18.7520534927 37.1664070371
298 1 -23.482798324 6.4727558967 -11.9543669989
299 1 -6.2144133991 -9.2118095486 22.3897042158
300 1 -37.2181829655 -16.529829133 -33.5424274489
301 1 10.4004046723 -34.6314281819 12.5418556514
302 1 -14.5229741621 -13.6416029716 -12.4025465176
303 1 25.3673313188 18.6435901398 -30.8986089984
304 1 21.1953911186 -20.5733457589 -4.2954272038
305 1 -24.7280458839 -4.380800838 12.7575046964
306 1 16.7455007294 31.9681572798 -27.2452811214
307 1 -35.8345822438 -18.8023204512 -2.3477137121
308 1 20.8349004728 -17.3450034441 -3.2074714222
309 1 17.6241918797 -19.9304242791 17.0694398459
310 1 -0.4349690114 -33.0460861872 -36.665741215
311 1 29.9277107473 -17.2419207798 -19.9268083673
312 1 -11.2377104215 8.4797527155 -35.3033023689
313 1 37.2887838491 20.9933934563 17.4376193205
314 1 7.0586295121 0.9429656635 24.3955316517
315 1 -20.4539858629 -13.476076001 -33.194102327
316 1 -38.3809628578 -21.7037151398 33.3134077149
317 1 -31.4509699217 32.8934941086 -2.9287037615
318 1 -27.4207075362 -2.0524494771 -11.0489696746
319 1 -4.8651264728 -26.4472876619 -23.0737755545
320 1 -17.6640416443 -3.4561719946 13.5767768566
321 1 -0.011517273 27.7681758956 17.1398040303
322 1 18.1393211113 -22.0320079382 25.3680812073
323 1 21.6966228409 -25.7250718248 -37.153980513
324 1 -23.2976773555 -3.7221620838 15.2770205574
325 1 -34.7871169745 3.277901288 -31.1035316137
326 1 6.0289085215 4.3663579373 32.8386362114
327 1 21.8377478264 31.1058311456 6.192122927
328 1 -27.6985041616 -7.2096270301 -36.7099332095
329 1 -16.2349016251 -23.2399017129 16.5349110732
330 1 3.8342537549 12.5267384695 11.6927048566
331 1 -13.0953697793 -31.1074736716 17.4813915201
332 1 -35.9324713863 7.1907946202 16.4697756498
333 1 -16.5939334163 11.0666603196 -31.9990017617
334 1 -0.55597716 16.403949341 12.4422851016
335 1 17.9341600878 -27.3901825269 -21.5454833957
336 1 1.2139973591 17.676552975 -8.2952053185
337 1 -8.8302164494 -24.8989237411 25.5556443359
338 1 18.6922269985 -18.6687944177 -25.2345984073
339 1 12.1822035917 8.2434272117 -10.1054023945
340 1 6.1403189426 24.1963898963 32.3581130708
341 1 -15.0545347033 16.8902644655 25.3762978318
342 1 27.8530659657 17.6529770635 29.8646663185
343 1 -23.4992296335 29.9857275521 28.1475411891
344 1 -7.2212534073 31.5084624039 27.5992682446
345 1 -30.5361298905 -9.9869118899 -0.5744914464
346 1 -2.5814815767 5.5632071408 -8.3613117975
347 1 32.6480906367 -32.2714794356 5.001085856
348 1 7.3875628298 -13.5710876326 11.3856271897
349 1 8.0959519029 -25.439612139 20.5573969502
350 1 -12.0277953513 32.1280911663 -19.0527836093
351 1 26.3793924907 -5.586995448 32.8274317234
352 1 13.3966616417 35.173702467 23.9587807108
353 1 -12.9216125202 26.1705361957 -14.1067491375
354 1 -1.3148886708 -12.3708400994 21.7504508289
355 1 -15.3564408203 34.3206509406 -11.9888021253
356 1 -9.396175246 -8.2857647345 -30.1068102427
357 1 16.781972094 -29.389872937 15.6390749119
358 1 35.8131908287 28.6780786441 21.7790596216
359 1 -35.5496679436 -35.0543064046 18.9846603224
360 1 5.0810369512 13.8651847394 -30.4129766113
361 1 31.6223623008 13.9930468904 7.4231973683
362 1 -25.0564417288 0.9947901898 28.6327702147
363 1 -37.8637176727 -17.5640541058 30.6602596607
364 1 -35.232382428 -32.8734227244 33.5838840544
365 1 33.6589232995 -25.4505151131 -18.2902061582
366 1 12.2422469751 -30.2977720871 -11.6053098504
367 1 30.7194848771 -30.1054124724 15.7834634135
368 1 -24.6722255006 -18.8502510582 -36.2789667722
369 1 24.3274751279 8.8664543037 -21.7277430667
370 1 -18.6034672144 -5.3181026189 28.4126393744
371 1 2.2840288053 28.5862529465 -32.3737993539
372 1 33.0982624485 -3.4352156288 24.6019183201
373 1 -17.98276298 23.8804868412 -3.6982279952
374 1 22.8958780904 18.7630980639 28.7792502207
375 1 -7.8413433871 -16.6038843987 -10.3114155799
376 1 -12.340527705 -30.7354698588 -33.8662670298
377 1 -13.0094509225 -34.4461625802 17.0756396625
378 1 -32.1381672124 14.4281038768 -11.1505570321
379 1 18.1772513305 27.579285409 22.2911047217
380 1 5.4711653796 18.9579356272 6.9379683427
381 1 20.2998079679 -4.3492246922 3.7400580836
382 1 -4.8204394535 32.6636112713 -27.681733276
383 1 6.3505475663 6.7959512007 17.4432215645
384 1 24.450863513 -5.0369616436 17.2456490933
385 1 -35.747189176 27.5618689699 25.1534779144
386 1 23.5942855269 -1.2270093787 -29.2315380517
387 1 20.1234401269 -3.0710279741 -8.9519377065
388 1 27.7233814714 -4.8407789082 -21.9199373836
389 1 -32.1757288789 0.2056697389 5.0467254703
390 1 -28.1835349198 35.0968860585 6.0256242358
391 1 2.53395363 20.2738679635 -14.0369078292
392 1 -11.7747992538 15.9904151086 23.177902596
393 1 37.2543088119 4.9629771764 -3.1566030468
394 1 28.1566612827 24.2724275209 20.0319811611
395 1 -36.2420863981 8.8800476221 -14.3625849461
396 1 -25.2806446438 23.0838617458 18.639935576
397 1 31.8580057069 13.865255538 -10.3863362562
398 1 3.3969812889 -27.0504911646 35.7702531398
399 1 14.1618692617 -30.4673628935 3.5519720789
400 1 4.0487821606 22.4133288379 25.7275211813
401 1 13.6602536304 -21.1392384347 -37.1080197034
402 1 7.9681869541 11.0331726134 -36.3202590452
403 1 11.5480625387 20.6990131553 2.386033061
404 1 -6.4298631865 -25.7897816842 24.0331038143
405 1 34.4549204295 -14.9782084797 35.0475636659
406 1 31.4419250233 -15.862057368 9.5535440138
407 1 13.0860023972 -2.3285637565 17.2647714194
408 1 -10.0951969371 14.1892296258 11.5886525117
409 1 15.9677008908 28.1779578057 29.4893906681
410 1 34.4318091016 -6.1970664084 -35.8112765051
411 1 0.4537805573 -3.6100880058 -34.3038993905
412 1 -37.7826744615 9.3428576335 15.5270300323
413 1 37.9792059763 -22.6163082326 35.9557994605
414 1 7.4675694864 33.9891722082 32.7063485568
415 1 27.9650138595 -14.7517947705 -21.330133137
416 1 -2.0989846186 -8.4919300632 27.3754772716
417 1 -0.8440625494 34.0768915908 26.6015459394
418 1 -20.8114820177 35.209030935 6.7318057641
419 1 -3.0192915154 -13.9810819382 -20.2342595172
420 1 -15.8602063426 3.3011232069 -17.5165736124
421 1 -15.8772519067 29.0254870464 -17.8161816206
422 1 -14.2302818635 -9.7157535078 -23.9460822911
423 1 -17.3688155457 -15.82913605 23.2835982658
424 1 -22.2244978547 -4.6494812715 -1.336247235
425 1 -19.9316391401 -31.0770869411 4.4729809898
426 1 31.0881911777 0.5476974527 32.7367500675
427 1 22.4098491686 9.3396716995 -36.426851074
428 1 -28.9640989039 23.496050806 -34.1178899509
429 1 8.6331942988 -13.5876544893 20.645389529
430 1 -34.704077436 20.9836232587 5.8001152413
431 1 11.8764583837 -29.812837534 -33.8295237789
432 1 -10.6098654778 -27.4645209867 -30.0748251644
433 1 4.4259344613 -12.7778608667 -9.588726106
434 1 -29.6432341035 -23.4924400808 34.8682918584
435 1 -4.942368984 -1.8738247779 -11.0162525697
436 1 38.2513975289 -6.8285893245 -5.1725892185
437 1 34.5892886148 34.0525368954 -20.3392082211
438 1 2.9556393865 -32.6793073061 10.6007901559
439 1 -16.1306319133 5.1297077221 10.0684275842
440 1 -4.6065253024 -31.6599571052 36.6099174681
441 1 10.6283698965 25.2373407297 -14.8893452737
442 1 -33.310886665 29.8479536065 -10.1496974703
443 1 17.5572381325 -20.4131286783 -9.7866720601
444 1 16.4092731388 23.7812980962 -20.9438770885
445 1 -19.3960859442 -14.1307500374 2.1250431879
446 1 15.2581600904 29.0055218601 23.3657645109
447 1 23.218054608 0.6179295977 36.265491508
448 1 21.0391401145 -25.5756161213 32.5444810539
449 1 -12.2523053936 -14.9108790746 -23.6796395672
450 1 36.691881979 13.8843003434 -22.0494612645
451 1 24.150646596 -19.5835114664 20.6254455404
452 1 19.0514123534 34.7312116345 11.9914165058
453 1 -30.1884618087 11.2241162574 -35.8796014727
454 1 -8.2532010707 -12.5453584837 7.8272312044
455 1 -13.0757136333 -18.3198284476 -34.3281384328
456 1 -24.7678956485 4.9436491769 -18.9665090519
457 1 34.1193838752 19.5658118331 -4.5847270831
458 1 37.3442971051 -8.3404212021 -2.1729983964
459 1 -12.0814658436 -19.1442773665 -29.2071122679
460 1 33.6300533351 28.5475261489 -23.3132528107
461 1 -12.7244368059 -15.2999170145 28.3870931419
462 1 13.9044966005 -21.2602331279 -14.5527624552
463 1 -7.6764928192 -20.0254359106 1.728553707
464 1 -0.4634550667 19.1830041642 13.6844146377
465 1 -21.681189695 -11.6525889802 1.5067795419
466 1 -38.0450740286 21.9626253757 36.9938579224
467 1 -32.447859006 20.8431589689 -8.5600047174
468 1 32.9919196275 22.2018536193 -5.6856800708
469 1 32.6469389094 -12.4330012116 33.4375534415
470 1 13.1479653261 -13.3085666715 -7.9079035177
471 1 36.6439701232 -29.1494694378 11.295617803
472 1 -35.3618672896 29.6301065199 -22.4660441271
473 1 1.1842060128 5.4693990843 19.2368359983
474 1 -5.5409600542 -10.0356920793 -4.6171454017
475 1 -14.3472973575 31.7396904132 8.6174463924
476 1 14.7044096032 9.3293351137 1.8496368737
477 1 -32.2982419512 34.4527610035 -34.9979053752
478 1 17.5276771317 19.9193089093 -16.6242481906
479 1 -5.5340496904 8.7597609142 -15.012669338
480 1 7.4459170132 20.0747116897 -3.0944554869
481 1 -30.3627565405 -33.5296543286 -30.5605621268
482 1 14.2230643724 3.1433132765 -9.8739176731
483 1 -12.6528761495 -13.0364171099 -31.5679053524
484 1 -11.3612523702 21.1812927634 18.5692726052
485 1 -9.4744927026 -4.0612162592 -2.9257158981
486 1 -32.60216743 -26.4065077068 -13.6393725961
487 1 7.6208259996 2.1830019723 34.629038692
488 1 -2.7735896908 -1.7736448534 -15.3987012967
489 1 31.2249395994 -10.2633093635 -19.7259492464
490 1 -32.2014200759 -6.6096802598 7.957352658
491 1 17.5194614769 21.9607138153 -2.6342498178
492 1 -6.4785428605 32.4841369897 -20.9308051858
493 1 0.9110930784 -29.6869860614 -3.6264445756
494 1 -38.3461654137 8.789071507 -24.6116288763
495 1 -14.2413384456 6.0987980444 0.5177220407
496 1 1.9016553407 -2.7279382822 -37.4130743626
497 1 -2.8282583468 30.3590482176 -3.1560054741
498 1 -21.9953809032 30.8214334378 8.0701445035
499 1 -18.2091925677 3.6066896762 20.1030176148
500 1 28.5294370198 30.8246901703 -29.9323862437
501 1 -36.8318322026 -34.0653301904 3.8655483488
502 1 -9.1607621853 0.5741053056 -27.1137404327
503 1 33.4568335488 -24.2411345692 -14.3756568487
504 1 -21.5853659834 -30.5719110874 11.3939932074
505 1 -26.5789484414 -3.3904001573 -2.4983020304
506 1 -36.6547272562 27.781910811 3.1871539507
507 1 -13.2686663474 24.8475948045 11.8273081054
508 1 -8.1543828681 -2.8996955238 -10.1337124008
509 1 -19.9548272498 32.9504869278 -28.0217521376
510 1 -15.0903918133 12.0532378796 -34.9457746275
511 1 15.8204333597 -32.0134825008 -7.2332439489
512 1 -29.3045494946 11.9713947752 35.5284602895
513 1 14.402580268 -3.8353689384 22.6022907008
514 1 -11.8025942727 10.5436715549 13.0497177426
515 1 19.4480672365 11.6411904164 -17.6161441621
516 1 2.0561403629 29.8658656354 -2.5798707028
517 1 32.3726742477 -3.9458146501 15.0635377133
518 1 16.7031171646 17.5622841425 -0.783716585
519 1 -38.3655442237 -19.5194387939 -15.1691586866
520 1 29.9455241296 -28.7751363532 -1.7219804074
521 1 17.8598352858 3.9790191622 34.4520077821
522 1 34.6172371974 -24.6038354548 13.6999515277
523 1 37.4740583813 9.493092121 0.3814007704
524 1 11.8295446916 16.8408470893 -28.1671116948
525 1 26.8706425763 -32.2234001517 -28.5113135651
526 1 -30.1686520991 -0.7879168758 -19.0418779077
527 1 11.0696350171 12.6262812072 31.0343401657
528 1 -13.1119546524 28.185179256 35.7927368123
529 1 8.5145663866 -26.6317178408 34.5164709362
530 1 33.136039104 -1.9781110173 -0.5674699673
531 1 -5.8662846263 -28.0869816905 10.7116398901
532 1 -5.7425123322 -14.011454509 28.9049645757
533 1 33.5288548961 -22.2512001969 12.4740311509
534 1 -30.8878366961 -14.4479274661 23.3801062555
535 1 -6.6716491383 4.9895266264 -13.5547413636
536 1 -18.9346272049 11.535842199 27.2606686182
537 1 14.5702717633 -0.849157607 -28.4525273516
538 1 -22.4877827161 -34.8626816787 -8.8230113983
539 1 36.8346193827 1.9910671488 -26.1237118758
540 1 -10.4335744187 32.6985857467 23.6487151804
541 1 -11.3996432803 31.0392097259 -22.9945971729
542 1 -1.0794756101 -21.8208159137 -11.5080548949
543 1 -18.7771476917 12.7708518119 -7.7558212677
544 1 -31.2688971915 4.8649920065 -9.4916952402
545 1 -2.643674851 -31.4647584693 -35.1956720575
546 1 -23.4139250313 -8.594021548 -12.7997829644
547 1 37.7938546624 3.6866212201 -19.6143525462
548 1 21.9946898668 28.2993064915 -34.5509807592
549 1 8.8899527055 -9.0046530405 18.9830916941
550 1 23.3744591757 6.1219491647 29.7781676713
551 1 -36.7177881651 25.927980421 6.0151667137
552 1 20.4077632071 24.1658049299 28.7106040578
553 1 27.2677581504 -29.8786660102 -14.465367449
554 1 -12.7839427166 25.6414587571 21.8468094255
555 1 -8.9522227617 20.3442417055 -16.8836694354
556 1 12.8611084459 -18.1290971992 -6.3560072376
557 1 25.9016560055 29.5949196489 19.8682462436
558 1 20.3514053511 1.4179530227 6.243962358
559 1 -2.2527018226 9.5258010433 12.2094558416
560 1 -23.1448047515 -9.8341994539 35.2466300688
561 1 -29.3473169685 14.6704472559 -16.0193552335
562 1 22.9132307818 22.3325477116 17.7207940797
563 1 -20.0269253789 -20.1848742073 0.4450422621
564 1 17.1549013947 17.5845148819 34.466125437
565 1 29.9451402205 26.2393523699 -2.7436803169
566 1 -1.2722747606 -30.2517034815 6.8733557954
567 1 -37.6605353167 1.0962444879 33.678972809
568 1 2.5318805208 -29.8923513666 12.4404923835
569 1 8.4763290401 -22.8160308947 -0.106741422
570 1 -24.6787519553 -10.3733302841 -19.6622330581
571 1 -25.4114040836 7.592293102 2.3262757918
572 1 26.0903857195 2.3381215585 36.4883861219
573 1 8.9258865974 -5.1348052165 37.0109634407
574 1 -25.351437482 -0.0115401609 1.4681614067
575 1 -35.7227955918 18.3247843449 -18.5281894827
576 1 11.7402474347 -31.8167121375 13.2158429509
577 1 35.7070015713 19.9053615983 -25.1040287742
578 1 15.6433744823 11.9534827463 -13.6348161043
579 1 -12.5192757824 24.8758434193 27.8083439901
580 1 9.4839368665 -24.9196677113 31.5682713656
581 1 28.252638558 -23.6011158292 -2.3931292367
582 1 14.5129925255 3.7157194173 -22.6945409851
583 1 23.9077089169 23.822432044 1.446798183
584 1 16.5329686511 -24.0845990124 -30.0970996865
585 1 -24.3549630196 -33.503182757 25.8699675717
586 1 -17.1473767763 34.9455187945 36.9621118732
587 1 -21.0074292228 -35.2158552056 -29.1301000873
588 1 -27.8228907104 24.9208712864 7.4228985819
589 1 -16.8623626597 -0.3024513338 -27.9149360189
590 1 31.0316029762 18.3241471581 -4.1127193534
591 1 -34.9883544471 24.3827316356 -15.2475154058
592 1 24.5320218969 32.4139048448 -33.5760110342
593 1 -38.5025669869 9.0973283204 27.6561870435
594 1 10.9319652135 14.220451779 21.7607589579
595 1 3.0960733356 -1.2342308291 5.5390506716
596 1 20.411218389 1.2296997229 -33.1130266521
597 1 35.605956696 8.4291317642 -6.958509904
598 1 12.3155736134 11.6363053176 -1.7830822152
599 1 -17.5089423676 23.7974401617 5.8969220173
600 1 8.7218005193 -31.3773293607 18.4685816067
601 1 -32.1196397592 6.1613131492 37.0663883079
602 1 23.9315112812 13.9297530017 -15.5789441598
603 1 -23.6392796735 14.8424876915 -17.793175072
604 1 -11.8055887637 -9.8119687144 23.5815629492
605 1 -16.7025796919 -21.1493626249 -31.5676439143
606 1 -9.0217870908 30.4315459155 -7.5595933351
607 1 -11.6620835417 -23.9024343865 -12.1610524536
608 1 30.1381697164 20.9273384249 4.0086670084
609 1 -30.5398154179 -15.4538330256 6.1222069221
610 1 -17.5989306608 14.1172275176 -23.4780334804
611 1 6.5938691545 32.560528607 35.3891511557
612 1 -15.5551521709 -1.1362456591 -22.6621973632
613 1 -12.6375197855 32.2029252159 33.5570679799
614 1 2.7497105447 4.5212651279 -37.0216443056
615 1 1.1597126122 2.086432773 -1.9478628849
616 1 13.4759004801 -24.1938411491 1.1765459332
617 1 -15.4655477868 -8.8279399017 -28.7729757075
618 1 4.032350851 30.6038695453 -25.1432444821
619 1 -1.8742442309 3.6225485476 32.1783930838
620 1 -28.4253208716 29.1104452863 12.6004924717
621 1 5.9265583552 -3.6349382909 9.077203882
622 1 18.6820150165 -6.9015118136 10.1404350936
623 1 -36.264905955 -0.5649014963 -13.145926946
624 1 17.0311291005 23.0784102587 36.9587505268
625 1 3.89015092 -32.4446597276 3.4200579072
626 1 -4.8425526177 -20.8400438334 32.105563912
627 1 3.7295233522 19.3569561602 -8.3516012412
628 1 -19.2851362141 21.8871541393 -10.4880730069
629 1 36.8006050363 34.5867826268 26.59781111
630 1 -7.1354113323 8.7916910527 -30.7663138742
631 1 15.0652841581 -34.9945637704 -31.4799053039
632 1 0.7807175477 24.2105496029 33.9723810005
633 1 21.4182119608 7.7655371127 -20.412560269
634 1 -20.38004497 -23.8451583731 11.466672986
635 1 -33.2495994161 -12.3585211547 12.405011505
636 1 17.969095816 2.8259942507 -14.1258714636
637 1 10.6252986237 -19.5823078914 3.3247450629
638 1 22.9448648917 2.3627594481 31.1333878393
639 1 35.9947798334 -17.9915356492 -25.660742433
640 1 -13.0239626865 -32.67719043 -18.4741091541
641 1 -29.7534160155 0.3938522401 29.9386906356
642 1 -37.9384655425 -9.0913812437 13.0994656692
643 1 -15.9105752166 -9.2440228812 36.7797028091
644 1 -26.4820497843 35.2453505826 8.7323297424
645 1 -21.8392066809 3.2140410111 15.1156012341
646 1 -30.2359897554 -26.2756720174 34.2942485915
647 1 7.749589112 21.0814668316 10.7180637966
648 1 -26.3991254185 -10.8084580691 29.9046289922
649 1 19.8426490105 17.362915473 29.7268511165
650 1 -11.2717247679 5.078307987 -24.3791730993
651 1 7.1265046412 18.0216958243 0.3973111433
652 1 36.257143313 -2.7617799811 29.3874298276
653 1 11.8221736368 -0.0014867692 8.5581373028
654 1 -14.0351024766 -20.6025855531 -19.2942029767
655 1 -18.8275165657 5.6280585972 -11.7045816138
656 1 30.0152420223 32.6707619232 16.7484686139
657 1 -34.2594185589 -16.4886951852 -18.3944078963
658 1 -35.4651541941 -5.668130567 29.3916875331
659 1 -26.4243098556 28.4206551774 28.2630221118
660 1 -31.8008339636 34.5632775138 33.1482535622
661 1 -16.3103013725 19.8854672105 33.9059010386
662 1 36.5350935021 -15.6020143556 -1.4556123802
663 1 -18.9084446042 20.2146803898 8.0893415262
664 1 -25.3223371722 -12.8946784465 18.7100756707
665 1 -8.2167297061 -8.3559260809 6.4097140833
666 1 17.2441218697 -5.9771661643 -5.5437565566
667 1 17.4623358027 -13.3679666408 -25.325877636
668 1 -2.4360568092 -5.8752162766 -33.3079473944
669 1 26.4181673099 -25.8752355137 -8.9910040213
670 1 -23.6533307466 -33.752528111 -27.5550478654
671 1 37.0113711328 -34.7611749898 -21.0748949011
672 1 -14.9124115541 5.4032024558 -9.6841883435
673 1 20.6996109057 -15.4202037223 -21.3895169232
674 1 12.1053449897 29.4058167667 -7.4048967046
675 1 -5.2366737008 -11.2479753631 14.0271225763
676 1 13.784716961 29.7198082614 8.5145891929
677 1 -34.4949084014 21.9651033243 -6.679443457
678 1 -36.181336622 12.731417029 -3.2894135775
679 1 1.9778229063 31.0663255641 20.9900395789
680 1 -27.3257284246 -17.8797447653 30.8833783645
681 1 33.4689650764 7.6641536131 -9.422376808
682 1 14.2849505195 5.2826325538 13.8731729117
683 1 -14.8612748619 -24.6386683331 21.3767438069
684 1 -0.4385777569 -1.3636505477 27.3113129038
685 1 33.3750609103 34.1915852146 9.2562515997
686 1 -9.3951770824 11.1880090055 2.8970324089
687 1 12.3396831049 -9.2493327712 14.441539238
688 1 -8.0419742833 -25.8760142976 -30.4950980384
689 1 -33.9878412609 12.8845542562 11.8145349891
690 1 -13.0404707778 -6.394452719 9.6326476989
691 1 20.815628236 -16.8109701083 13.2820241265
692 1 5.1003859699 5.6267842236 -25.1842529081
693 1 7.6652058916 -0.5777868293 32.8667221279
694 1 -5.0557757324 13.614699529 5.8436633512
695 1 -8.959363471 28.5592787054 1.4202808948
696 1 -22.5082834621 -10.7876433003 -4.2384337084
697 1 -12.9384277388 16.6570540971 27.5445903433
698 1 -36.6662214946 -9.3156001983 6.1684441091
699 1 17.8811806319 -18.419866775 13.9880562616
700 1 -1.4498711107 -21.8845345936 -34.2820207603
701 1 0.5715638695 0.0484969952 -28.5091473641
702 1 13.0440027416 8.8937825375 -22.5751758399
703 1 5.629873402 -33.5419024748 19.574838052
704 1 -2.2565409136 25.8355883351 -21.8875190651
705 1 24.1832788696 27.0681907979 26.078893924
706 1 -36.7419360475 -10.8056969263 -30.5388328898
707 1 6.4673327148 -11.2174611953 19.8595814395
708 1 -36.6780689295 1.2582315318 -8.5828618729
709 1 37.5827814386 -21.7021575721 -34.6974682349
710 1 1.057746355 -14.8943122178 -29.3562813511
711 1 -10.0560382088 24.9140746272 6.8646162948
712 1 29.4815315902 -18.7226013029 -29.417532552
713 1 28.0227537883 -31.9621748038 26.1389499795
714 1 -22.8650117987 4.6751103405 -3.0266309864
715 1 -13.5162877176 32.7753313567 -33.594528318
716 1 8.372212892 -3.8222712097 1.9043894716
717 1 5.2673864288 -28.9069773817 1.6654350915
718 1 27.8689598025 -1.7504229345 -21.0769864055
719 1 -5.6274163837 -1.8481249103 -23.5796208379
720 1 -35.8521192115 -4.4380060529 33.8314285419
721 1 -26.5213620763 -13.0862592773 -1.1706449028
722 1 -0.6126421433 15.5387912654 -36.8713809175
723 1 -17.946445179 6.6210788237 34.0424463986
724 1 -20.0494992341 32.8812459624 -24.4544672584
725 1 -31.3391448788 23.2751593824 14.7227718859
726 1 8.052339829 15.1518772816 14.0034437584
727 1 -33.0376815924 9.9530701911 -19.0939414284
728 1 26.2993858341 -2.0947869999 -30.7294062908
729 1 18.072444146 -1.464609256 2.2018312788
730 1 18.9037609132 -15.9245016742 -33.4786515034
731 1 15.633699973 29.9426112453 -11.7010708743
732 1 -25.3949727741 27.4466797564 -27.9392124095
733 1 15.5595287347 -33.7428924307 -4.4168838534
734 1 0.7898545843 -5.9756793951 14.5217633718
735 1 -11.9180741303 24.9843775706 4.14999295
736 1 -12.7280455515 -12.9092629443 -19.3286381031
737 1 -21.7446114785 15.7439654146 -2.9177233633
738 1 -30.930312399 26.6829051803 -26.0630582477
739 1 36.9351267853 -26.193687316 12.4880741091
740 1 -9.5677826142 -30.8752686424 -25.6277265418
741 1 5.4471326699 27.2381072776 -11.2100155149
742 1 -29.3663588599 31.9844409425 11.6446002549
743 1 -7.4286411036 11.6148533621 -29.1737975904
744 1 20.5141060281 -9.7746578875 11.0608464318
745 1 22.6256828652 26.5328830885 0.6169938041
746 1 -22.1609225076 6.5186333462 0.9010649223
747 1 16.5265189782 17.0997573252 22.0934575539
748 1 4.9244788199 -10.9699495233 -35.3896590925
749 1 -17.3945374555 11.0967496962 19.4993944997
750 1 13.1043532522 -25.3096260321 -11.9283725868
751 1 28.7508757892 26.5042804811 -18.4547627382
752 1 21.8359050627 12.1987288653 -35.3373864213
753 1 4.464095026 11.4958410278 -15.0908019674
754 1 -1.0557500276 -15.4112831072 29.8722853703
755 1 -24.3942753115 19.5739536645 23.0604795621
756 1 0.0212685642 -8.6428725359 -9.3361769473
757 1 8.0655463021 1.5585589096 -18.1643424101
758 1 0.9875677713 -15.831260006 15.6089721876
759 1 -25.3253316631 -12.3221307086 -3.5028964216
760 1 4.9032870375 6.4285776119 1.8371625437
761 1 20.3212300957 34.6867501557 -7.9224693521
762 1 38.4592459161 7.1391824896 -8.7335995844
763 1 -6.5879569543 23.8649819624 -1.6037357111
764 1 -35.8726353139 6.5133942547 -23.4192472668
765 1 -37.0186807621 -18.2384101344 -17.7024187194
766 1 -36.4066144824 9.2216505447 30.0454320577
767 1 35.3890480539 -14.084093804 2.3137267653
768 1 -8.2467513978 18.8983940608 2.8833629336
769 1 38.2281326374 32.0957362366 -29.5980742014
770 1 33.2909080354 9.4549317116 -22.1881728255
771 1 -4.6899103592 -25.072592543 -18.8520738815
772 1 16.4283150302 19.3246720291 25.9318910418
773 1 -36.7729251902 26.735437692 -6.4487057014
774 1 31.2853668919 -33.2401945256 -27.577158055
775 1 13.1303055075 25.642237541 -24.9529922764
776 1 22.2494519462 19.7959778645 -6.0090415936
777 1 -13.4055683328 8.785885573 23.6658206987
778 1 -1.4213850554 14.7202894233 -17.4935670637
779 1 -28.6600428959 14.9592344728 6.5547748542
780 1 -30.9815105167 13.8237675975 -5.4013101662
781 1 -24.638748627 -10.0948796531 19.7054076851
782 1 19.0809733542 -0.1992270724 -0.3005790639
783 1 -18.4014542455 -22.012325946 27.5469806341
784 1 -11.7981409271 31.6135982256 -5.7789014107
785 1 21.2825384846 -30.2646454534 -35.2870708007
786 1 -14.4997860524 -23.2108743143 -20.8394512606
787 1 0.7492370014 2.710380246 8.3009569556
788 1 3.4884284368 29.0556472216 22.5312542471
789 1 12.8386113725 -14.8434080725 -5.0028038775
790 1 29.185691237 -11.25632959 35.1854535645
791 1 -27.7116338529 7.4443949661 -13.2070287537
792 1 3.2166975751 -24.2601085761 -24.5707698435
793 1 33.1090886851 32.3118133599 -27.8456922833
794 1 27.2980101875 32.0555226698 -18.4434835536
795 1 27.5742711766 3.0648685017 -28.2205944507
796 1 -30.6724176213 16.5091559613 -4.2112441509
797 1 37.3138915043 -1.2687097147 4.366015478
798 1 8.0108776461 -24.5730380928 -36.5604533885
799 1 14.2016422446 -2.5158966753 -1.9601878216
800 1 37.5061531821 4.3193477112 -32.3573436959
801 1 -29.3764940601 -27.3604471429 30.256524611
802 1 -22.4446313332 32.4042054457 22.0945780027
803 1 -31.2169926811 2.2542960952 -1.3323630125
804 1 -9.1087041112 4.1321563895 36.6890958497
805 1 -29.502109118 0.7064985627 -21.7816740021
806 1 5.8338826982 17.1532810162 -36.1533495227
807 1 18.4470626467 -12.7753829181 6.8229355995
808 1 4.7058041959 6.6041579743 12.1719581552
809 1 -6.4128176225 -19.6933199914 -18.4595433197
810 1 -10.7478424087 -22.7722774012 37.3366405577
811 1 3.1698606648 -18.6670952529 -31.9136459724
812 1 -4.9886684215 -19.3879659178 6.5051763208
813 1 -32.77435834 12.4528955994 26.7026104208
814 1 2.3681048984 -13.1193929908 -35.9407406287
815 1 -4.0040951412 -35.4504697921 19.039114134
816 1 -9.4199776103 -2.0782201432 23.7738319627
817 1 -17.8506214674 -2.7132121873 -21.3110855074
818 1 -27.9194054583 19.2851664476 -16.9705415654
819 1 -32.3542850017 -8.2201344943 -4.5663517229
820 1 -12.2395596114 -2.8700309384 34.0614940282
821 1 34.7946799838 -12.5951298526 6.1708343998
822 1 31.0367473581 26.8007847381 -22.8797885195
823 1 -23.4308170317 -2.2269678614 19.8935683864
824 1 16.3810174289 -25.3058029113 -9.0600236671
825 1 17.5377355501 -27.7947253455 22.7064924389
826 1 28.0553092801 -2.3464049869 14.4162917917
827 1 37.6734607683 9.6581943004 34.2965641857
828 1 35.082842155 -34.9784054212 -10.446691098
829 1 -17.0611507922 -11.8934455902 -26.5258036007
830 1 -35.1539805114 1.197840383 -15.5763297793
831 1 -27.1597261294 4.2177518161 -31.5425832095
832 1 23.9584617001 12.6632380415 -32.3353604905
833 1 27.9230142039 28.9082446755 -4.1648575707
834 1 10.2543656503 16.1776064304 26.4356448209
835 1 -37.9242524598 -16.6414784198 -3.3808421993
836 1 -19.6420948961 30.0776240481 -28.6081950378
837 1 -23.4475554685 -2.8688981618 -33.1093590497
838 1 12.2309600475 26.4116759997 27.2260094021
839 1 18.46871512 19.0164152156 -33.6455610258
840 1 26.6439058613 -28.7610899243 25.378613426
841 1 16.2067226971 -9.7522147524 -29.7587465589
842 1 24.4007249844 -31.8946046837 20.9099648382
843 1 -17.346472036 -9.3221844619 33.4554806223
844 1 27.1789983662 -35.2205923355 5.1650448633
845 1 -13.5116040265 7.0629324693 -25.2092015679
846 1 -32.8919496976 -2.8894297364 -18.6146881298
847 1 25.2178371149 26.132871376 31.5357783505
848 1 37.0550599885 -12.4219566404 21.7079484713
849 1 -0.4443363935 6.6467078927 -18.1670314872
850 1 13.4988582444 20.6105149889 27.8433019925
851 1 -37.9638488444 27.5794978046 -22.4094241146
852 1 21.5454394369 25.5127470238 26.216335643
853 1 34.2168200051 -7.2483538277 -23.2829259966
854 1 10.2673417779 -15.9235104948 34.9624095573
855 1 -0.7721947657 -24.7961950694 31.7126598672
856 1 -5.432160215 30.3446053168 11.1024524305
857 1 24.0557442663 8.0432797584 27.004758113
858 1 2.36226948 -21.9971750599 18.4426618912
859 1 -7.6938455106 15.9603965306 11.2073264378
860 1 -23.6563252376 29.1703408453 18.4463967205
861 1 -22.8360650525 15.2981470511 19.0404586725
862 1 14.8959802446 1.8233454237 35.1518401006
863 1 -9.7370865277 33.6753223106 33.5123247246
864 1 33.046818629 15.0741404921 -12.8936018769
865 1 13.1284627438 24.5206471783 15.3886172576
866 1 6.0878001776 21.1534689399 30.9260301153
867 1 -6.1310283424 -31.4788898565 9.5551873387
868 1 30.0573184598 23.2925050231 30.6619029856
869 1 -37.3660110039 -15.0323693575 32.9252842517
870 1 27.0956133095 29.8032089335 -10.0016488359
871 1 12.6154834031 -5.673440457 -19.1764064599
872 1 -7.575371162 27.5696568085 6.685045701
873 1 -1.7390314455 2.4314340253 22.9886961425
874 1 -0.6280752892 20.0912077479 36.4812152496
875 1 -1.0535233549 3.7603224932 -19.8601043156
876 1 18.2540331507 23.1519699347 -5.5042420623
877 1 16.7517968386 10.2836993411 -7.7606018493
878 1 28.3008575411 3.4247374459 25.9808920026
879 1 -9.6454090344 -34.2755664347 -27.0464388083
880 1 -20.2959688769 -9.7978798063 -1.1557055856
881 1 -1.012061172 -9.7976674107 -29.8388212995
882 1 1.7694370463 4.6191794993 2.4659584085
883 1 37.6426712584 -24.8089388054 32.388962761
884 1 35.8593367026 -27.3322693267 -7.4008630889
885 1 19.957284268 12.8577924107 5.8904234143
886 1 -5.2960260478 7.0693751358 33.4221659447
887 1 -24.3402976919 -26.2512465235 32.4368432729
888 1 4.3841651512 6.0599296496 -20.4658189352
889 1 16.1665658051 16.9440713507 -11.0625644533
890 1 -9.660074362 -9.8950861924 -34.8284337599
891 1 14.1234783516 14.964048773 -5.360899313
892 1 4.2589340024 14.5164604462 31.2800172385
893 1 10.8972598308 32.6380530009 1.528068069
894 1 -20.34587706 -1.3980586349 -20.1198990433
895 1 9.6018737423 -14.4314314079 -12.577859406
896 1 36.03892938 19.1563839157 10.4502018376
897 1 -37.486619887 -32.6791373897 18.041167739
898 1 -8.9622043983 22.6075292145 8.7658685097
899 1 30.1446961712 -34.2251012402 -6.9160075463
900 1 21.0109611865 33.5495841156 10.0819476664
901 1 25.8014557302 -4.0607206695 36.94642559
902 1 -5.4439078335 12.52574729 -27.1109019624
903 1 30.7518100234 -9.0578935375 -3.2816451325
904 1 -27.2130894944 -35.0385870063 -7.644149871
905 1 -10.3852018719 -25.0982924105 -7.336175845
906 1 6.5606994082 -11.4331843259 32.0607459601
907 1 34.8718457131 -34.5179098138 16.1380481094
908 1 12.9297513931 11.7507157472 0.9030817302
909 1 -13.8027606887 -12.5173222646 -2.9019623836
910 1 -4.9397584021 16.000680896 -3.0547169029
911 1 7.0114086927 -8.2713926323 -18.9208694376
912 1 -32.1611480112 2.9817510237 -33.3488064272
913 1 8.2285541064 -12.2486418312 -4.9149606918
914 1 36.6018169039 31.2082766231 16.4430342719
915 1 20.0497295795 -24.9124462609 -12.8170378758
916 1 -12.7621366796 -9.2210841565 8.3141035549
917 1 22.4504667515 21.7206359892 7.8069137329
918 1 -35.7552512672 23.0876848665 -22.3326360237
919 1 -5.1850763176 -6.0022288451 -29.1041803718
920 1 -9.06056191 -13.4496681481 -1.9239599772
921 1 -37.7792446176 -4.2211501457 18.6815415746
922 1 -30.5727548187 32.4536228219 28.6298570478
923 1 37.066346916 -16.5492279311 -6.0023935974
924 1 -8.9926099991 -16.344336976 19.676350713
925 1 -3.5983032215 -25.2662973298 -25.3588188306
926 1 -13.9175495099 -27.1303519101 23.2556617425
927 1 22.5151938259 -34.8859305011 -18.3100007536
928 1 19.5987899496 9.7553298879 0.1305696331
929 1 -27.1883657483 31.8848982048 -15.0090092052
930 1 15.5786474079 9.3817260283 24.9801818339
931 1 -13.7583807966 -0.209138867 32.2988039811
932 1 -31.959925895 -9.4576220558 -16.2380668387
933 1 12.8847572465 3.3185396461 -25.1885853101
934 1 -29.3597556233 -27.2590636434 17.1539216851
935 1 -10.0674787 -32.9742823148 21.5575842427
936 1 -28.3964509072 1.7228823051 19.7671070655
937 1 36.7124595068 -34.8026147872 31.5628185148
938 1 33.7910648121 12.1393996944 -21.764344394
939 1 3.2864154679 -7.7262439267 25.3523202276
940 1 27.8791717846 15.9888575409 -36.7457390182
941 1 8.0283071193 10.1819618489 -23.2543919005
942 1 -29.6067627389 22.6089451851 -8.5568674608
943 1 20.6927005418 20.0654370818 -21.7642696974
944 1 -0.7173725461 25.5830499673 -6.5931688996
945 1 35.2606688506 31.3163859833 -16.0753029768
946 1 29.853539509 25.4503027175 -12.9401378503
947 1 -14.7216855128 -14.9353753671 -25.6526005051
948 1 17.412657965 34.4454687546 -32.8871068263
949 1 37.4990892546 21.6795020414 4.7713191561
950 1 17.3744974004 35.2595102892 -15.7593364161
951 1 -27.2827306053 -5.0448202808 -12.54626275
952 1 33.1596111228 19.0855853825 -36.811959783
953 1 -34.9210091126 -24.3789793133 14.2246203509
954 1 22.1180014701 -16.2828130507 -16.2471798222
955 1 33.8926471602 -10.6913572952 10.5249731206
956 1 27.8962941305 -32.3329608818 16.7114938036
957 1 -15.7318271392 33.3244447801 3.144651593
958 1 -10.0954272825 13.1809877147 -27.7721908422
959 1 -22.9838700564 24.8916314922 -4.5877896432
960 1 25.382610901 -7.8037683206 -8.9357285473
961 1 -7.3986194119 33.7149694892 31.1584111958
962 1 13.380307114 18.0825117643 3.3601512449
963 1 -8.5116486774 25.4836488267 -20.2387413124
964 1 11.1907967294 -16.7314633555 27.4907341045
965 1 -11.6316011591 1.7542460553 9.4714524653
966 1 -22.5734712274 12.4699580459 -26.1994542145
967 1 17.9348511242 -25.5117558443 -14.9379727515
968 1 -4.5126211363 -13.8726893839 -13.4981960477
969 1 -11.2969859867 -25.606909073 12.6658519849
970 1 4.0824893796 -30.9845320187 17.7666577838
971 1 -37.6341407982 -6.8021814716 -12.2156556583
972 1 -6.45827246 7.6696051002 9.7821155684
973 1 -27.7604670905 -23.4665278176 -24.6674272264
974 1 11.5783913577 -32.0077336599 4.0874719071
975 1 3.9430535942 -10.2100688666 33.8410644015
976 1 -10.502601275 16.1509861819 -35.5389551599
977 1 33.7403120289 2.3905124731 -11.8263370497
978 1 38.485351735 -14.3042772422 -25.2977917195
979 1 11.3402909333 4.4530861404 14.4880752113
980 1 -24.212993434 -30.5524202513 -18.4602902856
981 1 7.8051791498 -0.1056314115 -15.2880009556
982 1 0.1342914035 -24.6245086264 19.1973962007
983 1 -26.7435686639 -6.3446813501 35.1565459855
984 1 -34.2689625391 -23.1025525585 11.3205664629
985 1 -17.4133490014 9.9017412545 -6.7028234885
986 1 4.9640982391 -21.1571504636 31.4176083508
987 1 -20.0913453261 0.5952032685 16.6294769517
988 1 15.9393683992 -21.5791805199 9.7701641145
989 1 -9.6560817074 -15.7454521838 -25.5486228568
990 1 -27.9818290782 28.1298148031 -37.0173955638
991 1 -28.0192218246 19.8956621993 31.2870387176
992 1 26.6979602627 3.0877364279 1.1663125008
993 1 35.86302223 21.6442443719 2.4528118093
994 1 -22.7003915762 8.7958681661 24.8607419921
995 1 6.0559357222 -16.5555997991 15.9587016053
996 1 -29.2600928207 29.9346818096 -2.068497872
997 1 24.7729632487 -5.9876443473 -35.4349551025
998 1 0.5889165609 13.0166643192 -18.8180122381
999 1 -25.363415446 12.6298211338 -24.9158680729
1000 1 31.4170477136 -32.9312155671 2.2937827767
1001 1 31.3688287305 14.3949701633 -28.3730501836
1002 1 26.0616693188 -32.6377273276 36.1211030064
1003 1 20.1694324372 21.2915968781 5.5011795023
1004 1 2.6101979774 25.2511464437 1.8805612605
1005 1 -15.7235347026 -3.6335223202 28.6560008531
1006 1 17.0309755369 0.2386618554 -15.7028657968
1007 1 22.8549533803 17.1862731327 -7.8091546304
1008 1 15.6152723362 -23.8120954581 -13.3699420087
1009 1 26.4974829302 -20.6386928051 19.2164438302
1010 1 12.229501193 12.9759551626 17.8831097621
1011 1 -26.0860859376 21.721131579 -1.2500473742
1012 1 -34.2052950538 -29.2669312842 -7.5196306614
1013 1 -30.693916531 29.0807807009 -11.7421539968
1014 1 3.8280344275 -18.2668711447 -34.8651023142
1015 1 32.7879871131 13.9569396384 23.454802842
1016 1 11.0631085624 -28.389687899 22.3865669592
1017 1 -35.298314977 -14.3167377841 -3.893335479
1018 1 19.5144067292 32.1751721909 -32.0368505221
1019 1 -17.5564703143 23.6729055419 -32.4521560731
1020 1 14.7802700416 -2.0381481734 20.2976022225
1021 1 4.731833233 33.0581006983 20.6802728349
1022 1 -9.6973903267 -30.7228394005 36.109599732
1023 1 21.3887277419 -12.555482674 -37.1203394114
1024 1 28.7215451339 16.625831944 -17.0669001619
1025 1 -8.1734247595 4.6436049932 -6.6515816302
1026 1 -0.7033982548 27.3442342788 -32.1279504789
1027 1 31.7663282136 22.5277392676 34.3854531236
1028 1 15.4477344045 -14.1090148877 7.0478470213
1029 1 4.7573247973 28.0884684597 27.8178304565
1030 1 2.9164038764 -10.3549226655 -11.3838344716
1031 1 -23.6471114192 13.9556652648 -22.64344852
1032 1 31.2488955273 -27.5148587438 17.1277778799
1033 1 10.5274018029 -14.1398122497 -2.9960800825
1034 1 -24.5325593697 -22.6042016834 -19.3310283938
1035 1 -11.0414560891 32.4668621476 -25.7672597653
1036 1 -32.2765971561 0.7876336817 15.0087104189
1037 1 -33.7446809145 3.5727771788 13.6520710158
1038 1 -18.5487985584 -20.7743427946 -24.505485027
1039 1 -17.2676171067 -5.323554106 -0.971205017
1040 1 26.9597094878 -31.2736519887 11.0085588213
1041 1 -30.8987013236 16.4187462344 18.2276104188
1042 1 -15.2734396727 4.6651985459 3.2720839695
1043 1 -18.488755175 -14.7405378037 18.2953602227
1044 1 -30.7372752249 6.1557908636 10.2509113449
1045 1 31.6867822479 28.1548774838 3.5026723318
1046 1 14.9329123001 19.8020665384 -2.3023728842
1047 1 -33.4257369116 27.4825038142 -34.8359706455
1048 1 -16.9878241539 14.8807188995 -14.211772538
1049 1 -31.2649506059 17.8692665824 -0.5474512821
1050 1 -35.7160311134 -22.9570615728 -20.4171914574
1051 1 15.1441390875 18.3402892237 5.9037194067
1052 1 -31.1765593745 12.6403701153 -32.2019299781
1053 1 -11.2030050388 -22.55223556 13.9766276839
1054 1 33.0517326655 28.153036722 -33.0620910498
1055 1 31.137177979 -18.5211086774 -14.5722582642
1056 1 -8.8832726872 31.9168283433 -10.6934886196
1057 1 -27.9640156959 -22.5164115023 24.6930481556
1058 1 -26.3869938909 -30.664409371 -21.4847550709
1059 1 -22.6924062669 -19.5418111304 13.8036303897
1060 1 29.5508655738 -26.7328889448 24.7159800076
1061 1 12.9342815205 -32.066227408 18.9443988624
1062 1 29.6313329213 27.4321660571 36.8641099518
1063 1 -15.8532191969 -35.3820570279 26.5355888535
1064 1 7.806407659 -16.8898396743 33.1932209073
1065 1 2.3770883713 10.4810148531 5.1196293387
1066 1 -4.033656142 -17.9042410578 -18.6646601461
1067 1 -3.622873404 9.1556663118 -34.9244114038
1068 1 26.4871173845 0.8252277028 -22.0725425097
1069 1 31.3938596039 25.6842210712 -20.2519626082
1070 1 -5.1334789344 -31.0947653349 -8.0736552431
1071 1 17.4849096578 2.3035010758 20.7255389663
1072 1 -34.1225933553 -18.1215217561 -12.1973549946
1073 1 27.7718307999 20.5269019212 -21.0995447746
1074 1 -27.6452175784 -23.3498518349 -2.2313364304
1075 1 -26.3784711089 -26.0338950266 16.4708960986
1076 1 5.2119499547 13.4970323668 14.1184765016
1077 1 27.6470603421 18.069060043 -35.1155300899
1078 1 21.1189932075 -24.6018530958 19.1849965673
1079 1 10.9760379783 -17.5731871166 -21.5282284843
1080 1 -25.495787304 -28.5345062986 7.5341217991
1081 1 6.0356653217 3.4143300615 -6.7344201446
1082 1 -2.1439019834 10.3048681025 16.3133609978
1083 1 -37.7292112801 -33.8903232962 -31.3783478249
1084 1 1.7556931005 12.8997051423 19.234371011
1085 1 -30.4894465438 -20.9541710689 3.6039609031
1086 1 3.013072188 16.8014123063 17.2153222792
1087 1 36.2146829665 -9.3218304692 30.2633220003
1088 1 13.3661024773 16.8593255064 -13.4594285193
1089 1 9.0167962725 -1.6089674652 25.7096686972
1090 1 24.0802376669 -1.8372219362 -16.5337906244
1091 1 12.0685664978 -29.4494428229 -1.6039598008
1092 1 -16.7428133657 -23.5044050329 7.1038694612
1093 1 -9.976952934 12.3859909855 -37.340427824
1094 1 -12.8807645918 9.1370462976 -15.8822123008
1095 1 -14.6561906201 -24.5885429716 -17.9935113168
1096 1 -34.9980980601 15.1650458087 3.3047263777
1097 1 -0.4173091927 15.4323810701 -14.4504281317
1098 1 -0.670842763 -18.1542306784 -23.1510118249
1099 1 32.301651064 17.6897215022 30.6690738579
1100 1 10.7556741544 -21.6402088555 21.2918884847
1101 1 14.4904954522 -24.9203048981 16.5379736333
1102 1 -13.3565047497 14.3651639808 16.5371519708
1103 1 -18.6140631056 2.0186077782 -29.0742270406
1104 1 1.2082387225 20.0857562609 -28.3697635338
1105 1 -14.8274140792 -24.5524357197 -7.6684262616
1106 1 12.7668971525 -34.799199466 28.2574198678
1107 1 4.411576261 19.1965974826 1.4385815584
1108 1 -5.4793042526 33.6750391165 33.794379035
1109 1 32.2684045359 -7.3539852392 26.288417849
1110 1 12.8870607011 7.8480174038 12.1677004498
1111 1 2.5750319038 35.5075883495 -0.1541737544
1112 1 -2.5607504852 -5.3755202293 35.7940066543
1113 1 7.8953210067 -30.6050589607 -26.3582591573
1114 1 -18.4176552095 21.9396866509 -17.6484130874
1115 1 -23.8346894059 34.3728294595 17.2188330188
1116 1 30.9982796662 -8.4660178 -32.6133139584
1117 1 -28.8735731379 10.3760914269 -21.6400492742
1118 1 1.5866963143 14.4202452396 0.843697944
1119 1 -27.7477980902 -28.8482287589 -30.1302425619
1120 1 -21.4218974882 0.8490868085 -29.5294280385
1121 1 -32.6180382323 -25.4515062926 -4.4811976143
1122 1 11.9056354754 9.2191725961 7.268276648
1123 1 -26.5845535143 15.9248556669 -15.6673849182
1124 1 -8.8365893405 32.9690361435 15.9842478379
1125 1 32.6290487453 7.2179104585 32.5569553839
1126 1 3.9792946133 -15.2965186849 -11.0717521334
1127 1 2.1205603101 30.1948664191 7.5390517738
1128 1 36.1547163649 3.2282007177 -13.2052360356
1129 1 13.1127224706 -8.9999095388 -15.0748168979
1130 1 33.8460405953 -17.6821460592 33.8840896353
1131 1 9.5568028139 29.8433517018 -31.4808240719
1132 1 -14.5361038534 22.8883161971 27.4456920628
1133 1 -31.7237143034 -20.2985058531 -23.8212642951
1134 1 26.0759507373 8.7994080928 -5.641758478
1135 1 -14.0453144587 -24.9192429201 -24.8343740971
1136 1 11.0286335251 -28.1757630511 -17.041951502
1137 1 -4.088324798 21.1179280762 4.5420006357
1138 1 35.5446848035 28.773798261 -20.6180505784
1139 1 -32.9792966963 20.430474319 20.2486759584
1140 1 -35.9095596912 -17.1742373821 11.2085215832
1141 1 0.7830210023 23.2619200567 -5.3875659943
1142 1 -24.451708113 16.4605881675 -13.2729111429
1143 1 34.8395205668 10.637692007 -15.1649756777
1144 1 -33.9168487899 19.8050400768 -11.3324432201
1145 1 38.136071235 -24.479584029 -29.6028547829
1146 1 -28.6323246588 11.6811207891 -24.6713114489
1147 1 -22.2257263638 -17.6612604919 21.1268837253
1148 1 -19.3682909253 13.3328505684 8.6897526881
1149 1 -3.3916833434 32.2391032663 10.4521439488
1150 1 20.9448520393 -24.5037263288 -2.80597727
1151 1 25.4970158131 4.6329144147 -4.3235131203
1152 1 -27.654815306 -33.5376970419 29.4117809148
1153 1 -9.2261035143 -23.6631353443 2.7017755319
1154 1 30.9513659741 -20.8085384862 36.4424477213
1155 1 -29.6585904675 4.9839335423 5.4648022647
1156 1 1.336157235 -34.8696900255 -34.8512460974
1157 1 -3.8845458472 -11.274524813 23.1345785759
1158 1 -34.0515164244 -23.2183789588 -5.8369406584
1159 1 -35.1703196827 -20.9611801237 15.8732487104
1160 1 -21.5740790558 -26.6106198779 -34.6612105118
1161 1 10.2900691967 30.5698862494 -22.4203298162
1162 1 -20.8712182738 -20.4294831395 29.1712579064
1163 1 -24.8642568329 14.2884183708 -37.368912695
1164 1 9.3415065901 -27.7059439849 29.6732189674
1165 1 -1.9146314683 20.5872222714 -15.0031081749
1166 1 14.0771021322 -3.819651664 -12.8127054738
1167 1 -32.5143136714 -13.8221392312 8.2035526069
1168 1 -3.9810605952 26.345196177 15.1979168724
1169 1 -36.6175264643 -31.6782656059 27.6897258108
1170 1 18.5543268495 -24.9365177622 7.7699389226
1171 1 0.0228809824 33.5012287175 0.2180393358
1172 1 31.5958725728 18.9095094305 -29.6621638726
1173 1 -36.8523406268 -23.0387630801 -0.6179648597
1174 1 -24.4648378042 -0.6575767762 23.9115724681
1175 1 -15.0913131952 -23.6723391536 31.7246860177
1176 1 16.9218685704 -3.1930138468 18.3361445589
1177 1 10.2955974878 32.2747149285 -8.7140290787
1178 1 -19.5137156928 8.5414890364 -19.2481151829
1179 1 -5.8925440088 -15.9660604132 15.1831269482
1180 1 7.2030561159 -17.9821194443 19.2015045129
1181 1 -6.3859439854 -22.0086444222 -32.3558871125
1182 1 -3.1065156632 -22.8791123878 33.6139120822
1183 1 9.5957311967 -16.5355638142 12.0047124982
1184 1 27.6641059062 -19.1999250136 15.8248453224
1185 1 -17.8508518129 -26.8578483558 -4.0393673055
1186 1 11.4413358087 13.5484321019 -4.6853433851
1187 1 -35.7525178344 -34.4070180712 -15.6584213278
1188 1 -35.8670916664 -27.6486679715 16.5489540315
1189 1 -22.8221675431 15.9977073576 -20.319189536
1190 1 17.7750681563 -28.5980692217 -16.1375252333
1191 1 -29.2216251288 -8.6685724035 -3.482952433
1192 1 12.9322851932 20.6973139905 -17.4559199842
1193 1 -25.7053248913 31.0540774179 12.9246756569
1194 1 3.0628268075 14.641915447 -6.2342518017
1195 1 14.5602133449 -17.4451833686 6.3533181605
1196 1 -8.7376943561 -7.6508434889 0.6466483489
1197 1 31.1369476335 25.0631763381 2.0739507228
1198 1 26.6608746436 26.79731561 23.9503399965
1199 1 -14.2904788106 -32.2166388918 -1.4225217924
1200 1 19.839424174 15.0655030711 27.5781291106
1201 1 9.5606419049 -22.49141962 -29.7147502694
1202 1 -32.6756245974 9.6114672685 2.9442406515
1203 1 7.5227756152 -26.3437802064 -34.1520486999
1204 1 1.5033880394 -16.3304604635 28.449390095
1205 1 -12.8863696647 11.0932097695 -36.9451684465
1206 1 17.362289091 28.8397116954 -35.5888450099
1207 1 7.7253260568 1.2621254511 -4.8848579675
1208 1 20.1483942185 -4.6066481589 -5.7138406839
1209 1 0.7591418562 -20.9646492519 0.1391597406
1210 1 36.0841538721 13.7742794228 7.9389772977
1211 1 -2.3893734626 15.6026515424 -30.0104068283
1212 1 17.3324209629 34.0960071948 -20.3620653766
1213 1 8.0352942649 -25.7679049374 -24.2337388455
1214 1 -30.576901037 -14.6509776593 36.3593104205
1215 1 14.7458717861 -26.521130532 36.9938579224
1216 1 20.6103904306 25.8120832221 33.1144160086
1217 1 -36.4112290698 30.9133299339 11.4681669177
1218 1 -17.241434506 -26.0898258678 -17.2092718557
1219 1 -33.1026620468 -29.8779651047 -25.2885293427
1220 1 11.2490741309 -24.2328511409 -1.3491697445
1221 1 5.0779656784 -25.5373849134 25.4855789378
1222 1 33.542982751 21.6470055147 -13.1475702709
1223 1 36.563349212 -19.7282236683 -7.6085942958
1224 1 2.5572185215 -17.983677012 7.5333001367
1225 1 7.1194407137 -10.6936936468 -10.299837609
1226 1 -17.0512459374 -17.9277461708 9.5581752022
1227 1 -24.8204911954 -24.5440814927 13.7256471534
1228 1 -20.0177883423 -21.2416131137 12.9366271107
1229 1 19.6715023333 29.0495585477 -33.2911107838
1230 1 9.2955142798 4.3078783489 -10.8383253008
1231 1 -2.9655442413 23.4838026597 28.7728263143
1232 1 -4.3079975855 26.6230804198 37.6806930349
1233 1 -37.4900059653 19.4043203789 6.3341958344
1234 1 10.9271279589 -19.4137365839 -35.3750857885
1235 1 -30.5435009452 -35.446121417 30.2691483341
1236 1 -2.366569262 0.4172865546 31.4293357148
1237 1 9.004204054 27.7535205992 -2.9882369409
1238 1 -22.7622009415 -20.1231378864 4.2979668878
1239 1 15.8416251421 -19.0211587173 2.1945857099
1240 1 4.1591176362 24.8493647678 4.5440174435
1241 1 -23.8135744054 27.4750699682 4.0439237972
1242 1 -19.7551945173 -3.1751726164 -2.0484791868
1243 1 31.0333689581 -2.6075807758 31.8307551704
1244 1 -21.0450523147 -23.5525480355 -10.6280544099
1245 1 8.4821644585 -9.0403355012 -3.6556509409
1246 1 37.9116379745 -32.1176908618 2.359291683
1247 1 -22.3723028585 -17.4841933604 28.8573828502
1248 1 -22.6321325381 -23.0261609412 -25.9557939495
1249 1 36.8443706739 27.7059439849 36.5664440548
1250 1 35.298061597 -13.0731615487 -10.7212757498
1251 1 -31.4940675574 13.7532522585 -28.1151975672
1252 1 17.8798753409 13.7777485509 25.8345613897
1253 1 -36.2376560871 25.9934690642 -20.6243997882
1254 1 -1.3661021449 -6.1277546444 11.5011828089
1255 1 -19.6360291323 -9.1099304594 17.6429602366
1256 1 18.4625725743 -3.1293659654 -24.293794901
1257 1 12.5716409837 24.4940269298 23.3621790748
1258 1 -19.0615475537 -15.4041324553 -14.137001255
1259 1 -10.20668414 -15.7670457364 -8.1700138396
1260 1 -7.2351509167 -3.686338026 4.6249138467
1261 1 -31.17864784 4.8151498391 13.0153573129
1262 1 -14.4511063784 -30.4041681228 -9.8570362446
1263 1 23.4739684147 17.8240263197 12.3184381613
1264 1 34.7602049466 26.5965309698 7.8450089919
1265 1 -13.458471007 -18.1710807293 26.8609671841
1266 1 20.0030462329 6.9977270202 -0.4910553593
1267 1 26.3059890706 11.5470283673 18.0145757542
1268 1 -7.9790899726 -25.7686129228 8.5534314178
1269 1 28.2554794853 11.6144993694 -32.0045815967
1270 1 31.3708250578 -27.349827363 4.2379108323
1271 1 -24.4532437494 32.1859335679 19.7277419645
1272 1 21.6190732025 -6.1965708187 34.4632869667
1273 1 3.7960931903 -1.2711168648 14.8377299325
1274 1 -24.270656581 28.3105634583 -8.3281465131
1275 1 27.5703553037 24.2568518436 33.104406666
1276 1 35.5783920225 -3.9396551777 0.6516530202
1277 1 -23.4793431421 21.899331487 -27.8257482947
1278 1 -12.4020299429 27.8396824141 28.6949177746
1279 1 -3.9405197941 -6.4440116922 -12.8833684446
1280 1 -33.0760341115 -20.4214829052 18.5890672006
1281 1 -17.2577122519 -29.3543887122 4.3549603832
1282 1 32.665904019 -29.4779179929 6.118248003
1283 1 1.5099144941 28.3017844402 10.3385304408
1284 1 32.0999452224 -4.7777682136 27.6157014936
1285 1 17.8245924304 24.0176943985 -28.3847028511
1286 1 -27.2127823671 -7.468678863 30.2326963999
1287 1 -28.3703450883 2.3260150093 -5.6702178774
1288 1 34.6758217262 5.0557940534 -31.0344298016
1289 1 22.2620441647 30.0193568553 25.0988000132
1290 1 2.550154594 -13.1584029826 -22.5189293103
1291 1 0.6729158722 -24.4228036054 -20.638890926
1292 1 -28.7156329337 29.772199176 20.163671243
1293 1 -5.3576818494 27.7287411126 -13.3753948596
1294 1 -17.2264620511 -33.4953382795 -35.4667310304
1295 1 -6.2368336906 10.2545303454 -33.4290380307
1296 1 -5.0711320964 -16.1599067971 37.3848945525
1297 1 -20.8295257454 -32.5343543893 7.2145698023
1298 1 6.7813703594 7.2913285374 27.5578116391
1299 1 -37.2283642348 0.5640519139 -5.7667258671
1300 1 19.8381956649 4.4302182142 -25.1515358032
1301 1 -22.2867679108 -21.9996530085 -29.1752168255
1302 1 -5.8539227533 -25.5438983784 -5.0353715892
1303 1 -21.0123432593 27.9474377816 0.0519141276
1304 1 20.8652292918 10.3879147819 20.4274995863
1305 1 21.1663675906 9.064336204 16.3682629889
1306 1 -25.2206012604 4.1029873938 -6.0048585847
1307 1 -25.6742282541 0.929089151 35.0783386595
1308 1 19.9641946319 -16.782650695 -18.4605143753
1309 1 11.5403075749 27.4499364889 -30.3617048744
1310 1 29.8305817447 14.2265404528 -25.0889400638
1311 1 -7.6824818012 -27.456591551 17.129570598
1312 1 17.9838379255 -6.8865733231 -36.0444418997
1313 1 28.9895136864 -4.1645113191 19.0497957458
1314 1 -21.6891750043 3.8491038538 -10.7583252567
1315 1 34.9198343507 16.3103536801 -23.0282106368
1316 1 -36.596380751 15.8814561661 -2.3040909056
1317 1 -23.1677625157 30.427227205 11.3074198637
1318 1 28.4807573458 -8.6078980605 -18.2852761835
1319 1 4.2201591832 -19.8601921341 35.5739505106
1320 1 -34.3140872149 35.0801068061 2.2375362471
1321 1 -22.155624562 30.4697063249 -1.6932222217
1322 1 35.0104368986 19.3197869303 -22.2504697786
1323 1 -5.1866887358 -3.4251622371 34.837666258
1324 1 9.9100759686 32.5723519621 31.5242750762
1325 1 25.4697582669 -13.9063186872 -6.9517125146
1326 1 -19.4607362369 -9.1910655784 -34.5214980165
1327 1 20.9843178949 22.2735725334 -7.3579872483
1328 1 13.2737339476 11.1286798347 36.7293573098
1329 1 1.9729856517 0.1011711039 -35.785939423
1330 1 35.4786524381 -34.02576797 3.0649503352
1331 1 -23.8382981515 -16.872140041 23.1853722547
1332 1 1.9347483052 26.9563291155 6.4865021742
1333 1 -5.3887017047 -33.7438977698 -21.915530285
1334 1 -18.411896573 2.8005067788 23.1106009716
1335 1 14.3332462844 34.5194532218 -28.406215468
1336 1 10.1151602103 12.8437035026 -19.987013816
1337 1 -24.5564385157 -1.8078405449 36.1800386131
1338 1 36.1579412013 -12.5495355972 -0.6028014527
1339 1 37.5109136549 28.395238504 -28.0354963095
1340 1 30.6185167836 -15.2757039161 29.1906790189
1341 1 -32.9014783215 -27.1205817125 -1.2976290998
1342 1 -29.7579461428 -14.3084543557 16.9611297955
1343 1 -22.0974239423 -4.3655791534 8.0579689599
1344 1 -20.9794038584 0.0252750763 -16.2998409157
1345 1 36.5091412469 -3.243634798 -19.3471628565
1346 1 -25.645665417 -32.9427840474 31.7153489443
1347 1 -0.6933398363 -23.0491704645 35.9226341762
1348 1 -19.6642848422 5.8247369224 -20.8878546486
1349 1 -1.1762207035 -14.2556386499 17.5712515136
1350 1 -9.4252755559 18.4238314928 -12.2435174851
1351 1 -24.692111992 -21.9117212303 37.2753893568
1352 1 -22.1673721805 -25.3184758487 22.3197135143
1353 1 11.0786184901 3.5688832594 4.4771639987
1354 1 -27.2857250963 23.913266562 2.9175739702
1355 1 -4.0187604689 14.1433521763 25.3291642858
1356 1 33.1291287402 -15.9425553002 -36.6773326313
1357 1 34.9030959139 5.0434043101 -17.8068445473
1358 1 -14.1753828621 -29.9550859469 22.0912913529
1359 1 8.1957682692 33.6875704568 25.9291272681
1360 1 23.3669345573 -17.8172296605 11.7821166706
1361 1 20.2009897653 -27.7806364374 8.4484827139
1362 1 26.76660321 23.8150689965 0.229393217
1363 1 18.6318764879 -21.7889565738 8.0009754645
1364 1 17.0928616839 -32.7598477175 20.4263044409
1365 1 29.9813812396 29.9766653398 21.0058752552
1366 1 -23.5922124178 18.9794583813 11.0382880627
1367 1 -27.8869267484 30.0592164295 -12.2394838694
1368 1 25.1368322946 -20.7400763046 25.9855231909
1369 1 -32.7768230364 25.7793742998 36.1954261099
1370 1 7.2129609707 -20.2519912168 -1.433427494
1371 1 -23.2411659358 27.6926338607 -25.4117787104
1372 1 31.5921102636 -12.1568161336 -24.0136080052
1373 1 13.6046635926 32.3072114553 -12.7979155497
1374 1 32.3927143027 -30.0819923176 -33.3646570428
1375 1 -8.5825950793 -24.7396978399 5.7400591858
1376 1 37.3471380325 7.8156624742 -12.4800815744
1377 1 -4.75701767 2.5955450252 20.6470328539
1378 1 -27.3162842607 13.1925278756 24.9894442106
1379 1 -24.8511271416 -21.6230756105 15.6751533632
1380 1 19.6232833502 34.0620946974 27.7707716071
1381 1 6.7257035397 -30.5288938987 -9.9711726287
1382 1 -34.5555890739 -9.004723839 8.6664473531
1383 1 -16.5072467413 26.0692234947 -26.5138521469
1384 1 23.5419203255 0.6237350774 -25.1805927753
1385 1 10.7579008271 -5.3912375037 -22.4188358845
1386 1 -10.5848346044 -18.9793875827 25.9114241772
1387 1 6.366902094 -33.1091535205 -20.3386106484
1388 1 -5.1080641519 -15.1702849002 -10.5769619448
1389 1 10.1897921395 -11.3371815149 -11.2742545793
1390 1 33.7734817753 -7.1014468714 16.7805881461
1391 1 13.0342514504 29.240006602 -36.6437445642
1392 1 -3.7682213896 -20.0174356763 29.2452822236
1393 1 -20.1912384742 -20.8830185431 35.2188429386
1394 1 -18.6037743417 1.4105191767 -3.9738583992
1395 1 -37.3499098562 -5.8364186804 14.7386822589
1396 1 11.4420268451 -4.9227636096 32.7897846438
1397 1 -26.462547202 -3.4275693872 -15.1679635412
1398 1 33.3359789638 14.7824505354 9.8816114215
1399 1 28.045097298 -10.0572148334 -2.7108138189
1400 1 -21.6021044202 -25.0403792104 -30.3585900267
1401 1 28.9072803569 28.9919285417 6.2453815931
1402 1 -31.0239785415 -32.3004431155 -13.0493442597
1403 1 18.877347967 8.9332881191 -18.7379374974
1404 1 25.946726934 -29.584052074 -20.3621400732
1405 1 17.6127513885 -33.7144243405 10.0615554983
1406 1 20.7612667073 -27.2735065442 -3.9138023436
1407 1 18.3785732631 -24.0298009477 -27.1070924365
1408 1 11.3588721338 25.6578840168 34.400018958
1409 1 28.4286224899 3.0254337187 16.1364794811
1410 1 1.3120477434 19.4154357486 16.0482628125
1411 1 25.1278488216 -12.392292055 -15.8376931353
1412 1 28.7267662977 -22.5417573771 7.9545888843
1413 1 26.3492940172 20.0841986931 -23.7957927591
1414 1 -3.138610464 -14.5663026136 14.5558997118
1415 1 7.5302234517 -18.8414012416 -3.9751282411
1416 1 27.9559536048 -0.3561874205 5.879816499
1417 1 27.6021429773 8.048943641 9.0146081426
1418 1 29.5220723912 14.7873356342 14.3988127905
1419 1 7.5870419987 14.1991414205 -35.9968004168
1420 1 -21.8687676817 -13.2674327237 -25.3766713148
1421 1 6.1135988692 -33.5258312078 -33.0671554783
1422 1 -17.7473499193 -18.0309704322 -0.5809900494
1423 1 11.7090740157 -26.2334760917 6.8758207828
1424 1 -5.8619848444 21.9857056975 29.4917809589
1425 1 -7.25511419 -14.0143572488 25.9855978875
1426 1 -35.8712148502 -12.1145494093 4.327546736
1427 1 29.573823338 29.7772966704 -14.2607734987
1428 1 -20.7264845427 -29.4582997194 18.4266768217
1429 1 22.3754509132 25.1783655516 -26.1839920211
1430 1 23.3511175024 -20.079667587 -11.8387366831
1431 1 35.0313215537 -12.9248386216 19.4397866237
1432 1 -22.9230588548 -14.3466855636 16.9234827159
1433 1 -16.287881081 -30.7549465353 -12.8912115862
1434 1 9.1797272949 20.8058481419 -36.0138909958
1435 1 -15.7041089021 -31.9936376719 -16.6258915155
1436 1 -11.612866395 10.729305309 -8.944094565
1437 1 -2.1147248917 -11.8413378697 -36.2109256516
1438 1 13.1097279796 2.3716092647 -20.2535312365
1439 1 23.429434959 -20.7320760703 10.2556172299
1440 1 -4.5718967015 33.7405277597 -8.3182865637
1441 1 -17.7627062833 34.3624928737 15.1328561456
1442 1 19.0584762809 -24.1579462927 -17.6505045919
1443 1 -3.8817817016 10.278247854 -25.3156442036
1444 1 -24.8446006869 -10.5964872607 10.9594084674
1445 1 -26.1190253385 1.7540336597 -29.6791946943
1446 1 7.0567867484 -0.8946102654 -28.0650014611
1447 1 -28.3692701428 9.3686990982 26.9235629236
1448 1 -13.6207877748 -18.935209298 8.1357281064
1449 1 -17.1307151213 8.0293324473 18.1421575239
1450 1 -34.9286489037 0.8956014448 6.5085376672
1451 1 14.6245565102 11.9621201673 27.0483809195
1452 1 3.2402695939 -27.9491369464 -13.4691390755
1453 1 22.7643508324 10.5205204346 12.8673833751
1454 1 -34.008725916 -10.8794689978 29.1354782415
1455 1 -23.7776405135 -34.7838099888 30.1872061787
1456 1 -9.589204742 10.1397659231 -6.288033344
1457 1 4.1724008911 14.0014719158 9.1209760817
1458 1 22.1060235061 -22.6282731847 -35.0373377032
1459 1 35.4489378737 17.0500567549 -25.6439357011
1460 1 -30.6897703127 -20.1805554968 -31.2468743631
1461 1 -32.1396798143 -15.7495584987 26.5638988598
1462 1 28.3453142149 32.5098368573 -15.1852184527
1463 1 -22.8026649607 1.6574644605 30.6734809565
1464 1 13.0369388141 21.0200137048 -4.8072482142
1465 1 -12.8353097543 -22.0586281867 -1.1909623744
1466 1 -28.2891867044 -31.6578614686 21.5320380102
1467 1 -25.9635421526 -2.4899136137 11.2027699461
1468 1 33.7150508101 35.3089984639 -26.2403879439
1469 1 14.6161872918 -29.3376590188 -21.2615616706
1470 1 14.7956264056 22.5915995445 22.4979395696
1471 1 26.5039326031 -11.0070479546 17.5871618866
1472 1 -1.6154894968 12.3629814623 13.8191672797
1473 1 25.2566887159 -13.3347621288 32.1832483619
1474 1 -9.6970064176 19.1908628014 -25.5943371677
1475 1 -36.577062445 -5.1790542997 -28.0278772576
1476 1 36.9047979663 13.2134842414 -34.7008818689
1477 1 13.0721816696 -1.5837631874 4.3555579559
1478 1 35.3252423614 34.2854640696 11.8648057918
1479 1 33.1391871587 -24.2201782034 -31.7602938804
1480 1 -26.5109197487 24.621393491 22.6850545186
1481 1 15.2226868895 13.5447505782 -21.6502827065
1482 1 -25.8178102579 -4.8170613995 2.7164907594
1483 1 2.7304383079 -15.6961056062 -13.8066929497
1484 1 28.741124498 -14.2410541521 23.5419737584
1485 1 -19.4180455448 -29.7936228121 -20.9569489911
1486 1 -4.2104846739 11.2653210037 -14.0901664953
1487 1 -24.7106164107 31.3869721209 -17.9114197683
1488 1 2.4450402822 -24.9281635353 4.4875468242
1489 1 -26.7197662997 -30.7656087944 24.1705455333
1490 1 -5.1615042988 27.9283221776 18.9659861758
1491 1 -2.1468964744 -25.674238478 -10.4450477731
1492 1 -6.6325671919 -17.6703227041 18.1146691801
1493 1 26.1808347037 -11.2896756991 4.9629905969
1494 1 -2.4671534464 -9.7301964086 -21.9687889511
1495 1 29.6701845224 10.9979149439 26.0780722615
1496 1 6.2729979279 -1.0279947019 17.4950609955
1497 1 28.2407373758 14.6954391381 21.4829623529
1498 1 23.4843339604 -1.0051975742 22.5170618957
1499 1 9.5925063603 -16.9444253433 -26.9478393142
1500 1 14.8819291715 35.1821982909 10.8564018747
1501 1 -26.7778901375 31.570623516 -22.4894988553
1502 1 18.7772244735 15.575110913 4.8441483279
1503 1 -31.7482614513 -17.6863231726 12.3897734013
1504 1 -11.7867772177 -7.6197629328 15.2472166194
1505 1 30.2104214092 1.9793853909 -29.5418276718
1506 1 30.0530186778 -21.6707230233 -8.1440194275
1507 1 -4.6844588499 -11.7335117037 -8.7418162089
1508 1 21.5245547818 1.1265462601 33.9295798565
1509 1 -15.2533996176 23.6906051752 -17.165873139
1510 1 -30.6261181838 -14.4873622491 0.3117835518
1511 1 -4.6185032664 9.8531026622 -18.2568167841
1512 1 -15.9910425642 30.6710573533 1.8949777017
1513 1 -30.6129884925 -33.0884307899 -17.8451638961
1514 1 13.3915172597 21.7979479875 -8.0192761281
1515 1 38.4500320977 -22.8679262195 -15.3727815812
1516 1 -6.2836706009 -20.6184444246 16.4285431341
1517 1 9.724571091 -0.086445009 0.4965082101
1518 1 13.7907059429 -1.012348226 24.6353076942
1519 1 14.5816354727 33.1633781171 19.0450151643
1520 1 -16.5417985604 21.9878296535 -2.0571439908
1521 1 -23.8742320433 -5.1118664917 -3.8144558837
1522 1 13.3436054039 -16.6050879738 -9.0767557025
1523 1 -11.489017319 -11.136963263 3.6823923188
1524 1 -2.7269063441 -1.2493817152 11.6690260387
1525 1 4.9048226739 -30.9237868772 -22.0060625478
1526 1 -13.809901398 32.4119224859 18.7545201396
1527 1 -21.0997977525 -14.8073716191 -29.9145935168
1528 1 14.611426819 2.3808838726 -27.1026106413
1529 1 -21.9757247573 7.171112628 13.4222296193
1530 1 -31.2184131447 20.6179488348 23.0258950426
1531 1 -15.2630741269 11.0063399693 22.2757919214
1532 1 -10.2138248493 28.5119852852 -14.5402881252
1533 1 4.3972180606 -0.3217085348 1.934118713
1534 1 27.7649204361 14.8759045992 -23.3182574819
1535 1 -12.5252647643 26.1115610175 8.8123297865
1536 1 19.4869188375 22.6446276459 -12.2170748935
1537 1 -36.256383173 4.4974060222 -7.6341405284
1538 1 -34.7025648341 9.2022517466 -28.8108468768
1539 1 35.5176576028 11.8518160526 -5.4756332697
1540 1 6.0897197231 -10.0267714641 36.3036614636
1541 1 -0.5310230685 -20.765492978 -15.052034439
1542 1 19.4637307278 -12.3200067526 -12.8425841084
1543 1 -31.2242639194 11.6536509582 9.989174506
1544 1 34.9196807871 -22.1888266892 28.1485122448
1545 1 -14.2219894269 0.7237026062 -25.6860645758
1546 1 31.3114727108 -0.7340391921 23.7148216594
1547 1 28.3895405434 -14.2619397194 -11.6318271386
1548 1 35.2674256507 -10.5622915692 33.3412695416
1549 1 -20.0528776342 3.2313158532 7.7933189541
1550 1 -9.0161820179 -1.3383754714 3.4712250689
1551 1 9.0931174017 7.1971664882 -31.7780567287
1552 1 33.6666014816 -34.1181317364 0.5418490381
1553 1 5.3580657585 -13.6355142978 25.3496311505
1554 1 16.4184101754 11.6135789885 32.2586919142
1555 1 16.299859045 15.414185847 -24.2347845977
1556 1 -31.8185168168 -27.2403728307 20.9500769051
1557 1 -17.9171913055 -20.223601005 24.1194530682
1558 1 -30.7577222236 -3.1520922946 -3.2615517508
1559 1 34.1735150585 2.0367322027 31.9797748604
1560 1 -6.5718327721 22.0543802747 -15.9935102146
1561 1 21.2872221756 -3.8110850415 19.0798237736
1562 1 -3.9815212861 8.7206093254 -22.5198256694
1563 1 19.2337691764 -8.5532415929 17.4797481952
1564 1 6.9037605808 -25.0509281918 5.6748490658
1565 1 16.2355926615 25.4334526666 -17.3052569693
1566 1 23.0469847126 -22.356902407 -2.6019061958
1567 1 -5.2029664817 5.6684137611 15.3824174409
1568 1 -6.4520531326 31.5648888348 5.2841859187
1569 1 19.0212370981 -14.6758279444 -36.3840947479
1570 1 35.0188828988 24.4087146973 33.7801866836
1571 1 5.1818514811 -28.0212098532 12.0218927131
1572 1 5.8176817342 -4.2461420279 -23.0220855167
1573 1 -0.8479784222 -20.2635313777 -37.2121676599
1574 1 24.5443069881 20.8386986613 -16.2646588234
1575 1 1.5889229871 -32.806595989 -21.4944656272
1576 1 -8.1605254137 16.9227609922 -23.8764650725
1577 1 -12.9828076309 -27.1423168622 -15.9759565168
1578 1 11.1745957653 -14.2731258876 -33.9654192787
1579 1 26.4918778573 -2.0769457696 -13.9761795044
1580 1 -24.4937845505 -9.4797111982 -32.5617359654
1581 1 3.182606447 -16.0612136418 31.3510536922
1582 1 29.7514964699 4.4262534963 0.8897110412
1583 1 25.6802172361 -26.1041271715 -6.0259230221
1584 1 -10.0824511549 27.2797368151 -31.4299930448
1585 1 -36.6205132771 -25.9201217838 30.5314827457
1586 1 32.9854699546 -26.7321809594 20.3066405094
1587 1 -36.022812876 -17.9394987273 -27.9851508102
1588 1 -23.7941486049 -18.3909101749 -13.1211276793
1589 1 2.4636214827 13.9629575138 -16.1160126164
1590 1 34.6757449443 -14.3127730662 8.812777966
1591 1 -4.2385868201 -23.4336064997 23.5612454777
1592 1 -12.6124889121 8.3197480305 -28.2559259361
1593 1 -9.9609823154 34.5798443706 20.8909919052
1594 1 4.89706771 25.5258447525 14.1765157492
1595 1 36.4718252823 11.6224996036 16.8702987464
1596 1 -26.2107028318 -7.333099672 18.5163127254
1597 1 5.1195046431 -29.5664940378 -24.7501910442
1598 1 8.5950337342 12.3743800261 -9.4297717701
1599 1 2.8662653478 11.4537159005 -30.7855183666
1600 1 23.7867775501 -34.1999252818 36.7723825436
1601 1 -30.6804797125 18.3173504989 -7.432459745
1602 1 -20.5567967201 13.9715949348 12.8691760932
1603 1 -8.5296924052 -22.4275593431 -12.7222479076
1604 1 -11.0054454154 4.1555199054 -17.9970220564
1605 1 -5.348468031 -8.3620147548 19.1016351768
1606 1 26.9373659781 -14.4334845653 -26.5440295678
1607 1 32.7798482402 -5.8527731415 0.9183198338
1608 1 31.1078473236 -15.6830078775 22.4342233813
1609 1 -10.8044306102 -1.6631283431 0.9446130323
1610 1 -13.2380304012 -33.605458318 26.8735909072
1611 1 -35.8778180867 18.8744641566 21.8094611322
1612 1 -14.121174897 -31.746508312 -23.5177720644
1613 1 16.7330620745 16.4787833906 2.1342308681
1614 1 17.2668492885 1.68210235 10.9545531893
1615 1 -37.7490877899 5.0627323097 -0.3338937414
1616 1 2.6455176147 -32.706345266 -11.7539560575
1617 1 10.7941418463 20.4798916951 -20.2192455033
1618 1 -29.09301558 -19.0052998459 10.7200806044
1619 1 27.063364945 -8.4519996904 24.8997336103
1620 1 30.4433006699 14.3846335774 36.8198895726
1621 1 -26.6842930987 35.1579143941 -14.1144428859
1622 1 -5.8480105531 -18.0716795888 -34.6458902419
1623 1 -22.221810491 24.427263913 -33.7071408917
1624 1 17.6129817339 5.5629947452 31.6564880342
1625 1 -34.2690623555 15.0625295327 -26.7685675067
1626 1 -22.2837734199 -0.3175314213 -9.0312654814
1627 1 25.3948959922 17.343658272 27.7104914618
1628 1 -25.6800636724 2.6252804091 32.5048918631
1629 1 -20.2825320584 21.7934168813 -32.5798722966
1630 1 38.2292843647 -11.0655983416 -33.1472750369
1631 1 13.6389850662 31.8679773554 -0.020765651
1632 1 -1.6617889344 7.9448697972 8.0760455338
1633 1 -27.9083488762 -16.6623639871 -17.3446220703
1634 1 -29.9125079469 -25.4644624242 -14.4227903948
1635 1 21.959600575 1.4542018717 21.3688259688
1636 1 15.0099244658 -35.1260706298 -18.7883576933
1637 1 6.3311985476 32.1122322949 -13.216365827
1638 1 32.7249492387 7.4215270399 -19.6673871226
1639 1 -12.8079754263 19.8255716514 28.4372145514
1640 1 22.7969063242 30.9180026371 -10.4536378805
1641 1 -2.5503849395 25.3295912185 3.7379665791
1642 1 36.2424779854 32.7283919292 29.9868699339
1643 1 23.3736145757 -19.61133529 -24.0518526575
1644 1 -17.4522006024 -34.6920982769 34.124015071
1645 1 -11.3653985885 -33.4342249857 -2.6698800895
1646 1 23.726196694 -2.5576678099 -26.009351402
1647 1 1.0821629738 -18.1907627216 1.5332968301
1648 1 -8.2000680511 9.4415507888 -35.9642999321
1649 1 -30.8443167604 -27.5088408685 14.3036493394
1650 1 -5.3425558308 -32.4526174827 27.0869243581
1651 1 -15.10290725 -14.2499039688 3.4659216113
1652 1 -21.9965326305 25.1051598683 -23.9568385995
1653 1 11.8406780555 24.6704568745 0.2208778061
1654 1 3.0585270255 24.4149449682 -24.7673712591
1655 1 -30.5512559091 -8.5404978569 -36.8543852032
1656 1 7.6038572173 -13.8452195531 -29.1291290317
1657 1 36.1660032925 -10.7726340113 26.3296503647
1658 1 21.2495223019 6.6941429099 14.3690835491
1659 1 -13.1523418898 4.5522040869 17.5902991432
1660 1 -16.5154623961 33.2409733095 10.7106688345
1661 1 -4.8576786363 -22.7576929034 5.6227108485
1662 1 -38.2476321484 21.3102876909 -24.5642712405
1663 1 -28.9722377768 0.0134517213 34.7805233693
1664 1 -5.9113555548 -1.0893062316 28.8155527618
1665 1 33.4797145312 33.8520354494 -0.7211208456
1666 1 6.8846419075 13.0551787212 -15.566992706
1667 1 -9.0240137636 -5.9798565086 -11.5843201096
1668 1 -20.6428691405 10.7264025691 -37.0586758853
1669 1 -0.9229174787 4.8947273904 6.5231035015
1670 1 -28.8379463733 -1.4103775796 -26.3089594102
1671 1 2.6798390884 34.2135327599 -16.9425303455
1672 1 -19.852246738 -6.197278804 -26.4172694606
1673 1 -33.452664296 -21.1407960024 31.1187473084
1674 1 1.8328588298 24.1297684765 -18.3752108736
1675 1 -32.8043800317 -23.5226710544 -34.7110256653
1676 1 -27.3467666433 -13.1201717747 6.9803960038
1677 1 -12.6786748411 6.5360497853 15.1849943629
1678 1 -8.1707373958 28.7854800189 -19.3160890765
1679 1 -10.2747896145 11.4661764424 9.9610138929
1680 1 -0.2940743713 -12.2116849968 -20.5323735937
1681 1 24.9112473068 23.7323763097 -15.5035006075
1682 1 1.3065962342 -24.7462821035 34.8960789886
1683 1 -37.3868265553 26.8276881807 13.1191108714
1684 1 33.4022416746 1.0756421147 0.7293374701
1685 1 3.2262953027 -4.4242711374 -25.497829178
1686 1 -30.0049532584 -24.4025552249 -36.4047857024
1687 1 22.5181883169 -26.0477007406 15.5753587237
1688 1 20.7618809618 -8.9338545073 33.1542292891
1689 1 1.7625266825 -7.1513598373 10.1003977232
1690 1 -21.5555746372 25.9279096224 24.6756438509
1691 1 -27.9611747685 5.5304982185 -36.4526587446
1692 1 -18.4393076828 10.012682556 0.2750328313
1693 1 -10.86769883 20.186290178 4.2830275705
1694 1 30.3847161411 -33.1312001838 -10.0823958459
1695 1 19.7801486089 -9.867545563 1.4760792448
1696 1 -24.8638729238 -31.5028834794 -35.1495693244
1697 1 -23.7743388953 -20.2348579718 -17.305481059
1698 1 36.7814095813 -22.5217213922 -21.0506185105
1699 1 -34.2647625736 33.6997478045 -1.5707945165
1700 1 36.571871994 -5.0664138334 16.1072731158
1701 1 27.63515916 28.9568832678 -26.8393798706
1702 1 11.9911704231 18.384821501 32.841773468
1703 1 -30.8367691075 17.3042942875 -16.8041922674
1704 1 7.5821279622 28.8060823921 -21.8769121498
1705 1 36.4277525175 33.2681599462 -5.2863521197
1706 1 13.378617914 -11.0257387674 23.2416934808
1707 1 29.5465657919 0.0572052148 8.7308358107
1708 1 -13.7097779044 15.7906924465 30.6887937568
1709 1 -21.7571269152 -28.2454996063 3.8826538671
1710 1 -17.6359394982 -5.2763314843 -13.4949093979
1711 1 35.6993233893 -24.6136764509 -15.7223616058
1712 1 9.3521792631 -28.4092636934 -32.4829982936
1713 1 12.2600603574 -29.1656469026 -36.6978278807
1714 1 23.6993998387 16.4991025696 7.6392945929
1715 1 -32.9706126724 34.6497933214 17.8914757797
1716 1 -14.2123916994 3.3297258143 -1.7183202747
1717 1 -24.9362781802 1.5886482862 15.0242473089
1718 1 27.1828374572 -23.0997206172 27.0940952304
1719 1 7.7978848769 22.0089276164 21.3119071699
1720 1 19.4135921993 13.2562465555 9.3145149372
1721 1 18.7917362375 -0.2656360965 -22.7316651886
1722 1 -26.6864429897 33.8134502488 11.8571120434
1723 1 -26.5678918593 17.4725824009 22.969648513
1724 1 -27.0179101075 -6.2507316966 13.0596523886
1725 1 -0.8895941687 22.760170852 -29.8885468171
1726 1 5.8096964249 32.550970805 13.8832569508
1727 1 -33.9594243092 -0.1957579443 25.180293989
1728 1 -33.0493677854 29.3301331347 1.973483814
1729 1 -21.729869369 11.0690674697 -30.0182051519
1730 1 10.2634259051 -2.5585173923 31.085582024
1731 1 24.2840166177 -33.6157099456 -27.7807809497
1732 1 20.4356350078 -22.5624305488 23.1705823305
1733 1 14.110502224 -5.4641599929 -26.5848886006
1734 1 36.0504466531 -24.949898685 29.3287183107
1735 1 -30.060620078 -1.9595618016 28.1839931233
1736 1 9.9310374055 -11.8685245065 10.7705754969
1737 1 21.3302967767 -10.8416625811 29.0132746261
1738 1 33.0831364299 -28.430135101 -19.6461732921
1739 1 35.6147098235 -33.8312348404 -36.4887371959
1740 1 20.2683274216 -27.0623853182 -26.7451127785
1741 1 -22.0485907046 18.3472982784 -35.9850058258
1742 1 16.0354224562 -5.1435134361 11.2186056224
1743 1 -26.1033618472 33.2737530303 4.3082750167
1744 1 -29.2823595486 -15.0189176362 -23.2094992521
1745 1 -19.0399718622 -31.6669449204 27.2592493831
1746 1 15.3086825281 -30.818190865 -15.7800273706
1747 1 20.6191435581 -34.5438008373 -33.0781134675
1748 1 -34.4815330084 -0.7777926856 2.7285916064
1749 1 33.9036269605 34.8149662993 -3.7078638548
1750 1 -35.6556268555 -19.9801248493 32.5407462246
1751 1 8.2510511797 3.5481392892 8.3150746105
1752 1 -19.9855399779 -22.6702567149 8.3874556027
1753 1 -31.7525305205 12.3302725399 20.5898152687
1754 1 9.9301928055 -8.7088567688 11.6564023156
1755 1 32.2459842444 -16.7059758836 -29.2252635384
1756 1 -0.249387352 23.3625955709 24.4597707161
1757 1 16.9538865894 -15.9702375267 -26.7300240681
1758 1 -26.2427976326 -32.0177516523 36.3881433029
1759 1 -33.3011353738 -16.6775856718 36.4945859386
1760 1 -10.6518651335 -20.7026238805 11.4798195852
1761 1 -11.1789723291 -9.3155293997 1.2298045993
1762 1 -10.1361216472 29.3062032305 -26.9267001802
1763 1 26.4887298027 30.2665145347 29.6852451178
1764 1 -29.5955525931 13.0011594404 -12.9418558718
1765 1 14.2896342105 -14.1691228424 27.3669618607
1766 1 5.8757287902 31.435185922 -22.8853160669
1767 1 13.190272109 27.6849876191 -27.8646652162
1768 1 -13.1895810726 22.9441054412 -15.1317356968
1769 1 32.8236138777 5.6389615713 28.5720418899
1770 1 -35.1746885683 14.659969073 15.9343505182
1771 1 -26.2598431967 -27.1544942099 -32.7859676483
1772 1 9.9683533701 22.1508786754 36.0596277157
1773 1 15.3299510923 34.7127332174 26.29364661
1774 1 25.9455752067 -10.423384847 -18.2375450648
1775 1 -21.1357316443 -35.2669745785 -15.8332113401
1776 1 16.0636013843 7.6811452611 7.9067083724
1777 1 -26.5741111867 -15.0255018998 -20.096294922
1778 1 -25.052525856 -1.353597156 26.7503415396
1779 1 14.6187978737 7.9990306751 28.0693338631
1780 1 24.4234524032 -10.193926801 -10.9021161856
1781 1 -37.6726614695 1.5380981335 -31.3877820038
1782 1 -32.6225683597 -3.5853085191 16.6299251312
1783 1 3.6452169136 1.7817866847 -6.4065021301
1784 1 5.6821618215 -34.1844841217 -29.8491294285
1785 1 -18.7128045264 3.5983354492 10.4645435822
1786 1 -33.9408661433 5.8290556329 -8.0558774555
1787 1 -32.6194663741 -33.2657952752 -33.2973106005
1788 1 33.6389600263 -0.2163603174 -25.5974744243
1789 1 -7.8547802057 -5.0278286328 25.1250932116
1790 1 -19.5620114577 14.215141889 35.5093379633
1791 1 -23.3745359575 8.1916734839 -1.7361727589
1792 1 -28.7418923162 17.0942350396 -31.5607046014
1793 1 31.9350178726 32.0080876526 14.5505215576
1794 1 8.6705870452 30.1865829907 37.0653425557
1795 1 -33.7200876975 16.9699128153 -12.3487649754
1796 1 -6.6403221557 -2.2874298088 19.3904868766
1797 1 20.5044315187 4.3844823618 -15.1908953932
1798 1 19.9418511222 32.0448320913 -9.077577365
1799 1 -15.4407472589 -11.7282726122 -30.9160730604
1800 1 -7.6665111826 7.0991813183 17.4424745986
1801 1 31.87121218 -26.992648763 -25.531069159
1802 1 19.1234337007 -13.7993421036 12.4451982685
1803 1 18.5299102307 -31.4341522634 27.1035070003
1804 1 32.1912388066 -29.9608064684 -3.6236061053
1805 1 30.8240617162 -12.6213253099 30.7602036934
1806 1 -3.5837914575 -6.0261587493 -36.0990226954
1807 1 -34.9489269824 -17.7379353033 26.6355328862
1808 1 1.1852809583 34.4058923745 -32.2201708846
1809 1 -6.9645717824 -11.4979649838 -24.7116476056
1810 1 -1.1765278308 8.3445275171 30.7104557668
1811 1 -34.8595145528 -29.9486291207 34.5516530285
1812 1 21.1855630457 19.7719771618 1.1376290116
1813 1 -35.0831108914 2.8645086528 33.5475068168
1814 1 -12.199172374 -30.5376021183 4.9884621329
1815 1 -15.0685857764 1.469777549 -20.9821217407
1816 1 -32.1936113648 26.8797251026 33.0009518937
1817 1 -19.5493424574 17.7851579249 -29.5302497009
1818 1 -30.8120530395 23.5475921381 -27.4123773853
1819 1 23.102728314 1.2129204706 -21.0105064436
1820 1 1.4317506011 14.6463049561 -21.6087514044
1821 1 -33.0524467364 22.4117712702 12.2248433385
1822 1 -5.1069892065 30.6335341307 20.6506929866
1823 1 -27.9027438034 -21.1864610563 -10.2400056433
1824 1 12.8200301721 35.3179898776 -4.191001376
1825 1 29.4238684432 15.6323869263 31.6310164982
1826 1 8.6392600626 4.9627647808 5.9980611954
1827 1 -8.8102531762 -26.9765066975 -4.9275097184
1828 1 -21.0700064063 -29.2837530157 -26.2345616101
1829 1 -36.9382287709 28.1259208838 10.0935256373
1830 1 30.3382631399 0.6736480433 -33.7108831907
1831 1 -12.2374865023 17.7846623352 20.1553052253
1832 1 24.5853084801 -5.3969013863 4.414418866
1833 1 -36.9743469391 0.8809461485 3.4593483117
1834 1 9.5847513964 3.073010333 24.215587575
1835 1 -23.431968759 21.1950276788 37.2040541167
1836 1 1.3231811074 13.982781103 13.3133966928
1837 1 -37.9567956664 -30.6720343731 -0.4440712064
1838 1 -30.5964804012 -24.2535951111 25.5277825091
1839 1 14.0067699849 -11.291516461 6.4091912072
1840 1 -28.3080750322 -13.3820555489 -16.8726890372
1841 1 -38.3438291732 31.5384809819 -3.5484613393
1842 1 -4.6751682497 -17.1785560926 21.0869210515
1843 1 12.5009249273 -0.1977403032 30.5869823094
1844 1 26.9764479246 -20.4585105381 6.2937849811
1845 1 -19.8960891573 -4.5997807012 23.2552882596
1846 1 -12.7866300803 1.0876778654 16.7851446378
1847 1 -8.2618006345 15.5657655066 1.1626523681
1848 1 23.069021095 30.4973885514 33.949897328
1849 1 -0.6792887632 18.2311178855 -23.7158674116
1850 1 33.4526873305 20.1290849632 35.1017186911
1851 1 -31.3618262285 32.0825677095 8.8399675235
1852 1 30.2465088647 16.8100497274 -1.2510931265
1853 1 32.4584395408 28.6354579271 36.3268174054
1854 1 35.5574305856 -18.446699419 25.7448507894
1855 1 27.4382137912 -17.1829456016 -27.281658359
1856 1 5.5861077645 31.7577440392 -6.4489297912
1857 1 8.0780617388 -28.8177429105 10.1310980203
1858 1 3.2004966111 -11.1003604214 24.509817429
1859 1 11.5330900838 14.7694944038 9.3313963657
1860 1 37.6450514948 19.1849865231 26.1495568948
1861 1 -26.0608247188 -15.1844446068 -27.579324256
1862 1 -26.8343247754 27.0650756625 -21.0455391426
1863 1 22.8035863426 -0.4521194329 7.8861668111
1864 1 -33.1881739599 14.6046754186 18.7714762647
1865 1 -8.2419909249 -13.5046786084 -31.1167454399
1866 1 -12.6785980593 -7.2051667225 -29.7068324313
1867 1 15.9378327628 8.107635625 -31.5234085958
1868 1 35.2853925967 -7.6325066688 34.3207658797
1869 1 -17.5755889875 15.1116637147 25.4858030276
1870 1 -33.090269461 17.558107029 -32.4698367551
1871 1 -1.7459418094 -34.5632633541 8.7840197802
1872 1 1.7171486268 7.9015410949 23.3579960659
1873 1 17.0047929362 12.4934631589 16.7891782535
1874 1 -1.9060319045 -17.8548944801 5.9821508225
1875 1 -19.7855233363 -4.6192502978 -28.6887926546
1876 1 -15.182760343 -30.9738414402 2.4878445083
1877 1 -4.153205436 24.6233758499 -11.6941987883
1878 1 7.7815303492 6.1180552454 10.4816491005
1879 1 5.1368573345 -16.5712462749 6.7273986655
1880 1 18.8758123306 16.782650695 -25.2446077499
1881 1 10.4848646745 -35.2589198294 25.9843280455
1882 1 19.6795644244 25.965432845 11.2103143013
1883 1 -12.0566653157 -27.8115753964 -1.5304583598
1884 1 33.3904940561 13.2556093687 12.9392414913
1885 1 -1.3449871443 27.7754681445 -24.5942245717
1886 1 14.5387912171 17.2877982293 -26.4113684303
1887 1 20.6821814325 -5.3807593208 -12.9518652144
1888 1 14.8860753898 -6.3490708592 -7.7575392892
1889 1 -29.6628902494 31.2570568125 -28.120650418
1890 1 1.7827203012 10.0854634481 -27.0421811028
1891 1 -27.2231479128 2.6229440575 16.6063957065
1892 1 -19.4413872182 4.1001554525 27.1575126323
1893 1 15.5761136079 -27.020260191 27.8120788194
1894 1 -1.7979998834 7.1039956186 -11.4587551478
1895 1 22.1507873073 33.2839480191 26.034449455
1896 1 -34.2467034895 -9.5982279427 21.0854271198
1897 1 18.3212940252 28.625616931 9.7636655115
1898 1 -7.6781820191e-05 -17.480157844 -13.4589803398
1899 1 36.1788258564 24.6209686998 25.85293675
1900 1 -9.6572334347 -18.6202266239 35.2576851636
1901 1 19.5187832929 9.8684659439 4.5549231452
1902 1 16.6508287451 -23.794679019 31.6466280848
1903 1 -19.8663745929 30.8771518834 10.9242263752
1904 1 -29.5147781183 -22.6909298866 -12.8896429579
1905 1 -37.6820641712 -7.9747467782 -22.7069406184
1906 1 -6.6528375924 28.241605687 3.6826164086
1907 1 -1.5797859505 -23.3858882883 14.0084484297
1908 1 37.467762272 -33.7819944605 28.1943759488
1909 1 -19.7555016446 26.9367179218 22.2015435145
1910 1 -5.4700136523 25.3304408009 -4.4625234677
1911 1 5.8430965166 18.4897449272 16.9095144543
1912 1 -11.7790990357 23.3164349273 -22.5671086086
1913 1 -22.3524163671 -5.3724050939 10.7684839924
1914 1 -5.1382394073 18.0869720719 -24.2529358682
1915 1 -34.3665061635 -18.0478912816 -35.3963743156
1916 1 -12.0223438421 -13.3967108453 13.8172251684
1917 1 6.4911350791 9.8324294905 18.2967794578
1918 1 22.5132742804 -27.1188117492 10.7687827788
1919 1 18.9755519151 -5.6388199742 19.5997120153
1920 1 -2.8078343826 12.5786337943 20.1679289484
1921 1 23.5373134163 -30.8913257498 -19.7130267369
1922 1 -5.5923270919 17.9487025366 18.4688056964
1923 1 31.2446725272 -18.7471683939 21.151682992
1924 1 28.3181334506 0.274061122 2.9592546654
1925 1 -23.882908389 3.6732402974 -36.0597771089
1926 1 -15.2127052529 6.3948775102 7.3635147957
1927 1 -36.9107101665 30.5563637295 33.4515217032
1928 1 29.7337598695 34.1110164838 -31.7370109544
1929 1 -27.4653177737 -0.2808577812 -7.1238881464
1930 1 24.9010353248 -22.1535690197 -22.4534951006
1931 1 9.6290545067 27.7175549443 -7.3201907755
1932 1 19.5814372582 -1.800548296 -4.7811044089
1933 1 -32.5831562514 -0.9936574133 17.5902991432
1934 1 29.174557873 -12.7162661429 -36.6139040249
1935 1 35.7288843901 -8.0034201842 -17.8780303942
1936 1 -30.6180560926 26.0937197871 -36.0440385381
1937 1 -15.0218256479 2.942882629 -33.3814338961
1938 1 -21.711057823 -25.5502702464 -17.6085998069
1939 1 -0.0276414553 20.7435454327 0.1272829833
1940 1 -29.4134261156 5.3341738859 -7.0102746384
1941 1 -25.0867705478 -8.2989332617 -28.2777373393
1942 1 0.2480052792 -26.6869406967 27.7368593568
1943 1 29.4052872427 24.5045759112 12.3416687997
1944 1 25.5768689061 3.4471805809 31.0897650328
1945 1 17.6083748247 14.784786887 12.9691201258
1946 1 -28.2471870487 9.0012547109 -25.745821845
1947 1 28.985828159 -30.4598865684 -21.5911977066
1948 1 -29.5012645179 -32.5995527585 -20.9869023222
1949 1 -11.8714675654 13.6881176079 32.3398124071
1950 1 -7.8617673513 -19.2810601327 11.4676440416
1951 1 30.3785735955 -29.8879547777 -18.6949122636
1952 1 -0.2400967517 28.7272128261 27.7039181622
1953 1 -0.058507747 -30.0592022698 16.5955647014
1954 1 16.3984469021 32.5547231273 34.7071713214
1955 1 25.6576433809 -2.3842114036 -1.2111304527
1956 1 -8.6936215913 4.0779247131 -3.3608235142
1957 1 -34.6706543097 -10.3207977725 -15.4241728327
1958 1 -4.5528548101 -28.0035810184 25.5056723196
1959 1 24.2659728899 -26.9207174533 -21.4207400964
1960 1 -36.5218332818 32.6132735142 -13.8575613251
1961 1 -15.7582400854 -18.8229936229 -7.4783981456
1962 1 -13.9167816917 19.0479205629 31.5687942417
1963 1 -8.9869281444 -16.1064539045 -15.8710825094
1964 1 -16.0870198394 -27.1439452285 -1.5221670387
1965 1 -7.8221479321 -10.2373263018 -20.1583677853
1966 1 18.3834872996 4.021215088 27.5592308743
1967 1 13.3173460214 -14.2896927444 -17.4558452876
1968 1 -7.3982355028 -30.6178239362 -23.0080425584
1969 1 -5.7136423678 -23.3972868522 -14.4775429926
1970 1 -14.6661722568 -4.5159552379 21.3004785922
1971 1 -2.228208422 2.0303603347 35.500374373
1972 1 -33.7506852528 27.1680167297 -20.4023268367
1973 1 -36.4406979324 -2.3595027155 25.2625349307
1974 1 -36.5501964862 24.4877966589 -30.919822829
1975 1 15.4600194957 -31.8841052612 -30.6451858896
1976 1 -7.3790400478 6.7100017814 31.0737799633
1977 1 -36.7816706395 -22.5394918241 -36.4995607313
1978 1 -33.4292381626 8.8501706411 15.9776745383
1979 1 -10.8438196839 8.4492385477 -12.7958240453
1980 1 12.8059023171 17.2245751392 -6.9266144615
1981 1 15.0820993767 -20.0160197057 -17.6935298257
1982 1 -17.2761398887 8.6126415622 -16.946414568
1983 1 8.4240406206 13.6510191765 -12.5638164478
1984 1 17.733375628 22.654610239 7.3514886453
1985 1 -13.3856050596 -15.7311508801 18.6913268275
1986 1 20.5890450846 -15.5459419173 -30.920480159
1987 1 -4.2142469831 -2.5903059337 -5.0264826954
1988 1 -17.0318969187 -15.2005866724 1.1495804655
1989 1 19.230928249 -32.7692922418 0.7693001439
1990 1 -13.9373592195 -29.9612949783 34.832960373
1991 1 -21.2006890642 18.7220349146 8.6299207224
1992 1 20.2502836939 28.7563818218 34.1376098498
1993 1 27.1849873482 4.0335340328 10.5423774252
1994 1 -30.4138932327 6.2640418208 -12.3720703103
1995 1 -12.0815426254 11.0723950008 -4.3982097068
1996 1 -32.1671830623 28.6745387174 -14.4670107739
1997 1 -32.1186569519 10.731570862 -29.9114487905
1998 1 26.0129896448 19.092028049 24.0177910141
1999 1 -6.5956351363 6.1957920348 36.2636987899
2000 1 -22.3499593489 4.1936803148 -20.766397999
2001 1 6.9135886538 27.9506945141 -30.8237555492
2002 1 14.2392653365 -32.3360972568 -10.0460186083
2003 1 -7.5217006697 7.591372721 -5.8583038821
2004 1 31.6343402647 20.0724461366 9.6965879769
2005 1 -0.3063594626 32.7601096721 35.8946976528
2006 1 8.8395838315 -14.3792528889 -35.8412223666
2007 1 11.816107873 -13.4975279566 -23.5259139923
2008 1 -16.24818488 26.7636155082 -9.7709110804
2009 1 -36.1260460332 16.8808482605 -15.6637247855
2010 1 -1.5526819679 -16.7622607174 -29.1911271984
2011 1 35.3328437616 -19.8776793718 -23.3093685882
2012 1 -34.2068153339 29.3371421895 -6.7439066111
2013 1 -12.0339378969 -20.7582007291 -4.0268182789
2014 1 -25.7022536185 -13.8544233624 21.9827572128
2015 1 -2.1663990567 8.9584215983 25.7320029765
2016 1 13.8076747252 -9.7954726562 -24.7921705258
2017 1 -38.3153067234 1.9735799111 -23.5513855283
2018 1 -31.1880459348 -12.5610757581 -24.2093877583
2019 1 6.4284811138 -11.0733861802 -19.5842498219
2020 1 -37.5481298032 29.2970702197 36.121700579
2021 1 -11.5055254104 1.6418179846 -2.5231012971
2022 1 -17.7019718635 30.5085039211 -13.8460580508
2023 1 8.9685772894 3.1514551078 1.7417750028
2024 1 19.0266118255 26.3904364397 18.5164621186
2025 1 -9.7307136366 30.6867746277 9.8209577933
2026 1 36.1462703647 -22.477472309 7.2746258578
2027 1 5.8791071903 -26.3633914001 18.8129328702
2028 1 3.8863886109 -33.5927004224 -35.2513210144
2029 1 35.7777176277 -5.0433335116 -16.5742014777
2030 1 -7.6331878726 -13.6479748396 14.4075522911
2031 1 18.0044154533 -10.1981039144 20.7563886565
2032 1 1.5177462397 5.3798389398 32.3508675019
2033 1 -2.8330188196 -7.9965527265 34.2335949633
2034 1 27.211553858 5.0759716354 -14.1564970641
2035 1 1.0471504638 -21.2181787992 13.1637794301
2036 1 35.3171802702 14.4074307051 25.1971007209
2037 1 -2.1485088926 -14.6516148461 -14.9719596983
2038 1 13.6828274856 -20.9422061168 -20.1595629307
2039 1 -10.7092211531 -25.2020830602 22.8083785828
2040 1 20.1644416189 -29.751441046 -28.0245906078
2041 1 -29.4889026449 -21.1490086323 -25.9573625778
2042 1 15.8751020157 2.9163331791 5.725568048
2043 1 -28.170635574 -3.4626854597 -18.5534369289
2044 1 -15.0053175565 28.7177966212 30.8198115694
2045 1 4.411576261 -5.184010197 -3.3632885015
2046 1 15.3214283103 14.7365022874 -34.6993057709
2047 1 30.5656908913 -5.422742851 -13.8360487082
2048 1 -27.8244263468 -32.848636158 -5.2070990415
2049 1 3.5602194387 10.386994401 19.9849970082
2050 1 4.0684383065 20.6731008922 15.3936219289
2051 1 30.9251065916 9.8745546178 -33.8348122973
2052 1 -30.0607736417 -5.6101465683 -11.6338439465
2053 1 -1.2802600699 -18.9857594507 -10.6922934743
2054 1 -13.5964479378 31.5022321329 24.6693693377
2055 1 -25.0949862026 31.3313952724 -0.0171802149
2056 1 -10.1439533929 22.4121960614 28.4520791721
2057 1 16.0804166029 28.3981412439 -6.3392005057
2058 1 23.7822474227 34.1919392073 22.6758668385
2059 1 -11.0823807993 -16.6222212188 -4.9370708814
2060 1 -23.2337180993 5.0606791522 -26.1394728556
2061 1 -12.5956736935 31.2526673034 36.8767336749
2062 1 23.3194833924 -11.0381993092 -30.6075910976
2063 1 8.7743960661 16.6518150057 -10.7817052882
2064 1 36.2843240774 27.5183278719 -7.6149435057
2065 1 17.3041652531 -6.678354837 28.7943389312
2066 1 -9.1688242764 -6.8829625979 -33.7978897746
2067 1 -32.6670096772 15.5695886274 27.9749173778
2068 1 -38.0358218192 -1.1058730884 -32.544742492
2069 1 37.9873448492 -13.7359066178 4.4002265146
2070 1 -21.2939021939 5.725760573 -35.6180812539
2071 1 26.2874078702 -12.069096751 -13.1510810104
2072 1 22.173130817 0.0443198818 -18.0003834028
2073 1 10.9066272129 23.5453265851 3.4837740955
2074 1 -35.8590218971 -15.158178351 -26.3511629816
2075 1 -31.4681229804 9.22766842 -4.0118789617
2076 1 18.8470959299 31.277305193 33.2391593079
2077 1 -6.6626656654 20.5519646019 -25.4138702148
2078 1 26.9574060331 -31.0947440953 33.4234357867
2079 1 -25.3690973007 -19.7672336601 -10.2349262754
2080 1 38.3539780407 34.3188101787 19.5953796133
2081 1 13.1585612173 14.1846277212 -37.2678285683
2082 1 5.1400053891 -3.3590364071 -6.2274544124
2083 1 1.311817398 6.4821721016 12.4670096717
2084 1 26.9709196335 -22.0400081724 -7.4167734618
2085 1 -33.4552288087 0.4664915352 0.2760038869
2086 1 13.6423634663 -6.3133883985 -23.6488645736
2087 1 0.3024435897 0.123755836 24.5745046729
2088 1 -18.2392142594 33.1959454424 -11.9445817461
2089 1 0.4990818313 -23.698817805 29.0560010735
2091 1 6.9795442373 27.6202777597 -18.6691419413
2092 1 -19.4525973639 2.9716268335 30.0031537897
2093 1 -34.2553030533 3.6757890446 30.2843864377
2094 1 -1.6690832073 18.5776767054 -28.8224248477
2095 1 -34.6223739011 -35.3662976284 -10.0212940382
2096 1 4.0180694325 -23.7381817895 -14.6580099455
2097 1 7.8780450972 -15.743753019 -2.8106084584
2098 1 2.0707289088 -11.7571584138 -18.1054814999
2099 1 -22.0998809605 -29.6620012591 -35.9967555989
2100 1 21.6910945498 -29.2459536788 13.9956753134
2101 1 20.7392303249 4.2429560939 -31.6843648003
2102 1 0.3675545733 20.1410499153 28.298204204
2103 1 0.8173424759 -13.1382254007 -15.6623055503
2104 1 -25.0514509105 -19.2254832841 29.010585549
2105 1 -0.0970522207 -9.0071309892 2.8335403104
2106 1 -15.2247599987 16.7095158102 15.0161053809
2107 1 35.385592872 -26.542370092 -29.265076819
2108 1 -20.0783691985 -25.1847374196 -15.4767592296
2109 1 -15.8917636707 8.5407810511 -1.8912428723
2110 1 37.4101759069 -24.6303141062 9.3118258601
2111 1 2.1579530565 -31.5193582981 15.2283930796
2112 1 -16.0662119661 -0.8437769185 29.9045542956
2113 1 -9.1658297855 -27.6041356942 14.6337335549
2114 1 37.2132305381 24.309879945 -26.0641786964
2115 1 3.4270797625 -29.8043700294 -27.5043288832
2116 1 -20.8562458188 -22.9603891039 -23.6273519567
2117 1 -23.5860698721 -1.8788514737 6.7897703152
2118 1 16.5221424144 3.6629037115 -7.4364933606
2119 1 37.8820769738 -33.4366746149 -24.060965641
2120 1 9.3709140272 -12.5674476261 -32.0851941528
2121 1 -5.6797815851 16.6090526916 14.4015018676
2122 1 -29.1901445825 -2.2683142048 -30.8547172842
2123 1 -4.5483246827 -2.5464816417 -27.989333819
2124 1 3.0331122431 16.6042383914 7.2439255608
2125 1 1.4795088933 1.6114454139 13.9708760467
2126 1 -14.1749221712 26.4512523797 5.9715439072
2127 1 21.6351206029 21.5181521843 -36.8946780359
2128 1 19.1344902829 -30.0830472158 24.1352887445
2129 1 25.8846872232 -19.4973496515 23.1752882155
2130 1 -26.7662193009 -16.506465617 -24.6462880924
2131 1 -25.9209282424 -16.2967603617 7.1943270274
2132 1 -18.9591206055 -2.8150204781 7.9433096997
2133 1 14.9078046449 28.9751492893 -21.1129901602
2134 1 -8.0093420097 33.853168226 -26.3737213507
2135 1 31.69952803 2.0122359103 -14.3553393772
2136 1 4.1548178542 -34.7920282825 -20.1197496501
2137 1 25.3940513922 12.326166225 12.2096052348
2138 1 1.0484557547 -2.9118020729 15.8654802655
2139 1 -35.9342834373 -8.0228897808 3.2447450188
2140 1 -28.2157832843 20.00278038 20.961654876
2141 1 14.9319909183 -34.6557828773 20.5011504206
2142 1 -12.5204275097 22.310033778 2.7462946974
2143 1 -16.7496469477 -8.5286037034 -8.937222479
2144 1 -27.4594055736 25.8901740042 -5.5074540156
2145 1 -8.340578782 -11.4392729998 -16.7890288603
2146 1 27.6783105429 -22.04977837 15.1899990342
2147 1 25.0806280022 -23.5838409871 2.5425971062
2148 1 18.1427762932 31.4689568223 -11.5915656785
2149 1 -17.8384899398 5.4097159208 -5.7400591858
2150 1 36.5311008475 14.3736598048 17.8843049074
2151 1 14.1048971512 -22.2526869661 33.1339118176
2152 1 -33.2140110424 -31.3174479613 -29.32939058
2153 1 2.1722344751 -31.2443201564 37.5873223018
2154 1 12.0644970614 15.8406054124 19.6121863452
2155 1 -27.4372924094 7.2333445387 -29.6298949472
2156 1 -18.3903976634 22.7306478637 9.1181376114
2157 1 -25.3791557191 -28.3558815994 -14.3852180118
2158 1 -20.2465981665 14.995908113 29.0957396575
2159 1 11.3134940781 -32.5472114029 16.3823806437
2160 1 -33.5194568013 -15.0967252242 -11.1290444152
2161 1 -37.8148852029 3.9597619612 12.226187877
2162 1 -0.8260188216 28.6214398175 -4.7516739539
2163 1 -26.6635620073 -24.268462803 -18.4849401591
2164 1 -23.3368360838 26.5665123918 -12.6127427119
2165 1 -27.7229975623 -21.7845670647 2.2455287819
2166 1 -34.2786677612 -12.3161836318 19.6864347521
2167 1 -4.3838580239 30.7964415556 -31.8362378999
2168 1 -32.4493716079 15.3898311516 -24.121843359
2169 1 8.3642275827 32.2901490088 28.7844789818
2170 1 -3.4530320177 -15.345936061 4.9221315641
2171 1 -2.095375873 -33.9843933072 30.1296898072
2172 1 10.3332973615 9.622299444 36.8551463614
2173 1 -14.1179500606 18.0751487169 -10.2695854915
2174 1 6.1181289966 28.286491957 -14.0720152248
2175 1 11.0729366354 -11.2593031284 20.0373593153
2176 1 -7.1248922229 30.7626706553 -4.0216642145
2177 1 -13.3052912757 -1.1447414831 -7.5876792516
2178 1 3.0394083523 -19.3968157344 19.7436523374
2179 1 -15.8452338876 8.2306126772 11.7308748123
2180 1 8.2526635979 -11.0545537704 -27.4403139086
2181 1 35.9372702501 30.2466201469 6.1093591092
2182 1 -21.9662038115 1.4029437336 -12.1102587748
2183 1 -1.7385707546 -26.1571552729 12.8251051072
2184 1 37.4436527805 2.0802025021 28.2276159298
2185 1 -3.0781063897 -21.0508818653 -27.2647769305
2186 1 35.8409858476 -33.7493350972 -26.7293517988
2187 1 23.4663670145 4.3871019075 15.7364045641
2188 1 28.865818174 -11.0922185901 13.0085599235
2189 1 -3.7854205173 6.8986798723 -26.3638614013
2190 1 -2.3560501526 -15.475922168 -1.8830262478
2191 1 -0.0825404567 13.6248945178 -12.0098665627
2192 1 -29.2839719668 0.5112362081 -29.2004642717
2193 1 22.962678274 13.5713708267 36.8401323475
2194 1 0.3561140821 8.0988566069 -34.7812927442
2195 1 -6.5160123888 -3.3608771689 -20.7368928474
2196 1 -19.1179821915 20.8619205802 -26.7958317607
2197 1 -13.5668869371 -21.6826171769 16.0181600882
2198 1 5.2023522271 -0.7408358513 -5.1400962034
2199 1 -16.2523310983 2.9432366217 25.537567762
2200 1 -18.344021444 7.9166211825 -4.429955756
2201 1 -24.9176969797 27.4192099255 33.6282538268
2202 1 -7.4189665943 24.6892892843 -6.8983791519
2203 1 22.2219640546 7.1495898739 24.5585943
2204 1 16.969857208 -1.6122241977 -13.261333172
2205 1 -36.8385659683 24.0315001125 -17.6846409319
2206 1 5.3910051593 16.7693405708 -19.3654635202
2207 1 -22.6802747393 -18.5673401196 1.6519150093
2208 1 -1.5651974046 23.5113432891 9.1866343812
2209 1 23.5743990355 -31.791783974 15.1292707094
2210 1 -29.9492096569 8.6538463086 1.547937361
2211 1 12.1107964989 -14.7965394435 11.752238036
2212 1 22.990857202 -24.7121572105 -27.0837871015
2213 1 14.3907558677 32.9492833528 -2.800748509
2214 1 7.9210429165 -23.0447101569 -10.1428253843
2215 1 30.8152318069 -22.7574097092 22.5820479259
2216 1 -26.5436288041 33.9461267 21.9269588627
2217 1 -6.6955282844 -5.4284067336 -34.4331767727
2218 1 14.0359470766 15.7934535893 34.3473578645
2219 1 -37.5164573024 32.2566613026 -37.2981113114
2220 1 7.2561123536 -21.3337928039 -27.8763925803
2221 1 32.5963396899 -12.8077378477 3.5643717122
2222 1 20.8375878365 19.4442507517 -31.1888351154
2223 1 34.4787995756 31.2390031865 0.8092628176
2224 1 35.948403614 10.5491938405 29.0396425211
2225 1 -7.024922293 9.2422529179 -20.7955296678
2226 1 26.7485594822 9.0937883938 -26.2756447327
2227 1 -3.4757594365 -25.930104377 -3.2829896711
2228 1 19.3745870346 21.3985734618 12.2092317519
2229 1 19.2471292131 -31.4350868041 -25.3553827876
2230 1 -7.1913852792 -7.0436752683 3.46091694
2231 1 -25.2868639712 -1.7414315208 4.2780228992
2232 1 -25.0102958549 -3.3005568187 -22.2505444752
2233 1 28.509704092 32.480455466 29.2752355548
2234 1 31.5266921528 23.4712005208 -24.0632065386
2235 1 -8.3072554721 21.2600915308 -30.6974361518
2236 1 -20.5925002665 -1.1285994175 31.7256570733
2237 1 4.0606833427 20.368737998 -10.9428258252
2238 1 31.4589705874 -2.3292009433 9.4724982175
2239 1 -0.6227005618 30.5602576489 -0.8047810224
2240 1 4.7326010512 7.677676133 -33.5002985742
2241 1 -7.7792268946 -6.7061786606 -28.0759071627
2242 1 -31.1025724126 22.1250372108 -24.0735146675
2243 1 34.3813634457 -24.5383468116 0.9541741953
2244 1 37.2341151932 -31.6515957984 -19.7012246763
2245 1 14.0507659679 25.9235201134 -32.1094630738
2246 1 -36.3606221721 -12.7221424211 -22.5616557578
2247 1 -25.6992591275 14.05726116 5.0817581694
2248 1 -35.605618856 -33.5825266731 6.5806945697
2249 1 24.5730233889 34.5970484142 -29.397289777
2250 1 25.6725390541 34.2147363349 -36.4447633154
2251 1 35.6689945704 -16.7839958671 0.9172740816
2252 1 -27.3342512067 -10.1079065832 7.6262973868
2253 1 -23.4882498332 16.0274427415 4.0634196063
2254 1 -24.6245439902 30.2135572319 -4.3836438724
2255 1 -14.4157867411 -33.6769860761 1.703455654
2256 1 20.8808927831 30.9565878377 -25.7364100751
2257 1 -18.4403058465 -30.2573036455 -5.1714687697
2258 1 -18.8776550943 15.230676049 -28.632546125
2259 1 -8.4632761307 6.734781268 20.4822521842
2260 1 34.6825785263 32.7126038563 -12.1305015498
2261 1 28.4354560719 -20.5371677085 21.7465666064
2262 1 -10.5399172396 3.9937452571 33.8382259313
2263 1 25.505615377 -3.3989667798 -11.029922045
2264 1 -5.3747274135 6.4503835602 -29.2789703841
2265 1 5.7601721508 8.2350021862 -23.2040464013
2266 1 -12.7654382979 -15.8435081523 -20.2888627219
2267 1 -27.4091134813 -29.507646297 18.4990578139
2268 1 -15.9822126549 29.2256344998 14.5481312668
2269 1 33.1525471954 6.1579148196 5.9064084838
2270 1 18.4614976289 8.1442384667 -6.7721419208
2271 1 11.8894345113 6.5274831628 28.5125087105
2272 1 -28.0265160975 -27.8942680832 -13.0648811497
2273 1 -26.4648506566 19.7188074634 37.3557628838
2274 1 -27.2396560042 -25.1053014653 11.1402489032
2275 1 -22.1203817065 -7.7484038676 19.4384420851
2276 1 -21.933571538 28.4505321584 -15.2271232377
2277 1 -17.0642988468 -34.3995559058 10.7794643906
2278 1 -28.2745213767 -11.8851621618 -12.3715474342
2279 1 28.1053710268 11.8420458551 -1.9820739215
2280 1 23.3693147937 -34.6449011427 -7.9896962799
2281 1 -29.4845260811 8.9398723826 11.5599690225
2282 1 -32.7960492042 -3.4066130214 -6.0259977187
2283 1 22.9694350742 -29.51715454 29.0915566487
2284 1 -25.4355135751 -7.1599972583 -11.0011638592
2285 1 -31.0506525458 -0.6939672223 20.3923174941
2286 1 10.0237898443 32.8147661397 -31.0088088724
2287 1 -28.7087993517 -10.3537190904 13.8881122289
2288 1 -17.5157759496 -25.6043603258 -7.1200786204
2289 1 32.2509750627 -17.8090878292 18.3053695653
2290 1 13.5045400991 -30.6317216883 -18.426079249
2291 1 -31.6584420781 26.7949084598 -18.6757899375
2292 1 22.6952471943 -18.9471034516 -6.6607693104
2293 1 27.8780968391 -11.5325854665 31.8862547341
2294 1 -11.9581542404 28.982937128 -29.4154410475
2295 1 -25.7809549842 15.2691196525 -10.7341982593
2296 1 34.8789096406 13.4019499368 37.4162671188
2297 1 20.3585460604 -0.1338800263 -7.7809193208
2298 1 21.6200713661 -18.8725525962 35.4829700683
2299 1 14.6542710746 -19.5194387939 34.5628575164
2300 1 -29.3220557496 8.3642803078 17.3323718302
2301 1 30.9767039748 8.1306451483 5.0317114565
2302 1 25.6521918717 27.8786216073 6.5848028819
2303 1 9.9503864242 13.1068616505 2.6708511451
2304 1 7.1308044231 0.4508450593 -37.5465275081
2305 1 -3.1436780641 30.8542131587 35.474902837
2306 1 -37.333578363 -19.2945826525 17.0799720646
2307 1 -34.277393183 -4.965313528 -12.9654599931
2308 1 26.4743716023 9.6492736852 -8.5724043508
2309 1 10.3428183072 -10.5060775338 -15.0089345086
2310 1 -23.3009789738 -20.9242940879 -21.8471082118
2311 1 -21.5142660179 13.6142747378 -7.0934119391
2312 1 21.6516286942 -29.0128070291 -20.9146707232
2313 1 -21.9761086664 32.2985032357 35.1906076289
2314 1 13.4811216439 -19.0781515365 8.8432541733
2315 1 -23.8316949149 24.3795457016 -36.6229789132
2316 1 18.7220951266 10.5009092409 17.8449398064
2317 1 -31.1907179422 13.8566181169 34.1199067588
2318 1 -2.8224229285 -29.1873608127 -8.7180626944
2319 1 -11.2167489846 22.0266272497 -4.1647081775
2320 1 -24.4220703304 7.2530973294 8.1361015893
2321 1 -28.9146514117 11.1814955404 -4.1131675329
2322 1 24.4871813139 8.9024907571 -28.3451136603
2323 1 -25.2100053692 32.7199669038 26.8653742827
2324 1 -26.5552996408 -16.0418148437 36.9771258871
2325 1 31.8427261247 8.7350522261 -25.1027589322
2326 1 -7.1985259885 0.5629899359 -12.0339188635
2327 1 24.431207367 28.3521221973 -9.4642068964
2328 1 -35.5386113615 25.9315203476 27.9917241098
2329 1 -26.9710731971 12.9354584016 18.042064098
2330 1 34.3160988986 3.0957366622 20.0097215783
2331 1 11.0057525427 -26.7339509228 -25.6074837669
2332 1 15.9921942915 -12.5016757888 -8.2067645601
2333 1 32.5475832341 10.1510936884 -30.7861532875
2334 1 24.3775368747 -32.0904192668 -1.6760420068
2335 1 20.7323967429 32.2535461671 -17.1297199911
2336 1 -33.5027260427 -19.5946976347 35.2478999108
2337 1 -16.3224329001 -26.0404792902 15.2047889583
2338 1 29.8037081077 5.5503926063 10.3549636898
2339 1 -28.497726128 -19.0899040931 33.4584684858
2340 1 -14.40688005 11.6968380635 32.3646863704
2341 1 -11.3961880984 -31.5075774222 33.0664608001
2342 1 25.5238894502 4.08096905 18.1606075807
2343 1 -19.2416777038 26.7277914504 4.9975004199
2344 1 1.3585775265 25.3726367266 -13.1665432038
2345 1 -32.1457993254 26.0178237596 -15.6756015427
2346 1 25.3968155377 15.924997264 -8.7065594201
2347 1 -25.4871877401 28.0882560641 -11.1200808249
2348 1 34.1998512228 -28.1270536603 -9.949435922
2349 1 -0.0240327097 -3.6770634182 35.4099915034
2350 1 -15.3378596198 22.583032922 -33.854621832
2351 1 -19.551185221 -26.3963835165 3.0990119787
2352 1 34.8146432571 -28.6491857627 -26.5373815716
2353 1 -2.3975891173 28.7679927812 -13.7668049725
2354 1 9.6136213608 -30.9031066257 -1.4640530944
2355 1 -14.4762908154 -13.0815865741 -34.7241498555
2356 1 -33.1175730763 26.0704978683 23.7383510841
2357 1 -30.0059514221 34.9248456228 -22.1603109988
2358 1 19.0280706801 -15.4028580817 -1.5809532522
2359 1 8.695464355 2.7850019 -13.8480748586
2360 1 3.864121883 -34.5553339184 29.2376631718
2361 1 31.3826494581 -9.0614334641 11.9693063162
2362 1 20.9511481486 -13.9220359616 5.6422813541
2363 1 32.8971708614 -12.2952980645 -8.8620777131
2364 1 25.5946055066 7.3554012099 -33.3548195024
2365 1 -33.4846132113 -25.7621702562 3.0081809295
2366 1 26.0261961179 -15.4892322922 -23.5553444473
2367 1 -26.8367817936 26.2936548449 4.816137108
2368 1 14.9712264284 24.2710115502 -35.7876350355
2369 1 -32.3408481832 -20.9056740737 -11.2442265515
2370 1 19.3652964344 18.9125537674 -1.4463500034
2371 1 -17.8060112299 -22.2308810179 1.1580958763
2372 1 -37.1533176838 4.434041335 -17.2210739164
2373 1 -1.2979198885 -29.5716056919 -15.9801395257
2374 1 -21.9807923574 7.6907738616 20.7012625757
2375 1 -25.9409682974 28.4038051265 -23.9324128157
2376 1 19.9522934497 -15.3546442806 -14.3195597123
2377 1 6.2529578728 -25.0831415244 35.5337637471
2378 1 18.6624356523 9.6446717805 8.0508727842
2379 1 -15.8221993416 -5.2689684369 1.5825218805
2380 1 -11.1412724554 1.3923239537 32.6249292776
2381 1 -23.3234760471 -27.8195048321 -11.885347353
2382 1 -24.6842034645 -7.2826203178 32.9840704652
2383 1 34.037073764 28.7106459694 -36.0430450735
2384 1 -29.1896071098 7.4315804316 29.263806977
2385 1 29.0871033798 -22.7685958775 30.2285880876
2386 1 -19.9313320128 32.572210365 -2.3306081938
2387 1 -0.0647270744 -28.9857761492 -19.0931944626
2388 1 -18.2917330244 -17.6836328284 -5.9086493814
2389 1 35.6564023518 30.733289264 -29.1564679823
2390 1 -28.2060319931 21.9731035586 -15.8991684259
2391 1 -15.0096173385 -7.3850657953 19.6870323248
2392 1 25.9471108431 -20.793246003 36.1135586511
2393 1 -30.729942561 -18.5740659802 17.7243048193
2394 1 -29.2150218923 20.542548397 -35.9698947064
2395 1 33.3025020902 -9.358716505 -8.2220026638
2396 1 -28.9637149948 -29.3415529381 25.5909011247
2397 1 25.9167052423 -14.0004099378 -36.2686885219
2398 1 6.5958654818 12.906431003 24.1684540289
2399 1 37.5920720389 0.8221125674 31.0751245019
2400 1 9.7910641473 -2.9905300418 -8.5496218919
2401 1 -27.8419326018 -18.6644757071 -31.2673262885
2402 1 7.8122430773 30.4777065592 -8.4616293131
2403 1 12.8340812452 3.0023533969 19.8640632347
2404 1 4.3310321316 -21.8000719435 -1.7343053442
2405 1 -32.0988011732 -11.6239155743 -29.8306793716
2406 1 35.4625282559 -29.7909324678 36.6176112165
2407 1 -17.196593923 -26.7718989366 28.0311639074
2408 1 18.953361969 2.5192242064 -9.2001544633
2409 1 -2.2658315139 -24.4670526886 16.8294397136
2410 1 37.0032322598 9.3533358165 12.9733031347
2411 1 12.9352796842 1.0538361665 27.8083439901
2412 1 16.7899574033 -33.1701676964 -25.1104526807
2413 1 -2.1858248572 -8.9125441488 -11.6742547997
2414 1 12.2984512675 -20.0941104878 18.6878907845
2415 1 25.6257021437 -8.7526102624 8.4485574105
2416 1 -31.0966986034 1.9137551506 -10.537372754
2417 1 -26.6454414977 -0.1367827661 -14.2892328982
2418 1 22.0187993584 -2.3545468182 32.6524176214
2419 1 12.8949692286 -16.8289529357 -32.5436668612
2420 1 -17.5987770972 3.3403455943 -19.8419530451
2421 1 14.3863025222 -8.9561560453 -12.493153477
2422 1 -35.9550759542 -23.2307687021 -8.3128337129
2423 1 23.1593932973 4.6642073664 -20.2866218243
2424 1 19.4747105281 -33.1895948139 35.2953322432
2425 1 -37.9265083096 -21.5553922128 -18.6040065179
2426 1 33.2804657078 -10.8752918844 17.7248276954
2427 1 -34.3215504078 -27.0539602928 5.484073984
2428 1 6.8649089798 -31.3826038514 2.9490959296
2429 1 -17.3566840181 5.2570034848 -28.1227419224
2430 1 7.8011097134 -21.9865552799 29.5097828362
2431 1 -16.9252469705 -28.0403254571 11.0481480121
2432 1 -26.6164179697 9.4850210882 -6.1845038752
2433 1 -31.2678068897 -3.0597002088 -33.5515628414
2434 1 -3.4111091439 -6.2697057035 26.1523206685
2435 1 -32.1836066936 -0.2085724788 -34.6776138822
2436 1 9.6775038352 18.5539591968 12.2363466128
2437 1 6.0708313953 1.8137168232 18.6143146468
2438 1 -6.7852862322 27.0696775671 -0.5746408396
2439 1 -15.1434480511 -26.0367269679 29.9350305029
2440 1 4.7454236152 23.7145350794 -9.2255513027
2441 1 -11.819946964 21.9323236035 13.0577102774
2442 1 32.4273429037 -1.6064895166 -23.056894126
2443 1 -9.1093183658 25.5339865838 -34.9714478443
2444 1 3.4448931447 1.6252511278 6.6171465039
2445 1 28.9948884138 -9.7413117783 -35.7509515419
2446 1 -19.2393742492 -28.246915577 -23.7077254837
2447 1 27.6643362517 -35.223705347 24.9436552031
2448 1 7.460505559 25.404283671 -22.8851666737
2449 1 29.3866292604 -14.9179589279 -5.7491721693
2450 1 -3.1823761015 27.6952534064 27.1779048004
2451 1 -27.5634449399 23.1192610123 -18.9729329584
2452 1 -9.2042974774 2.1682050789 22.0131587235
2453 1 -5.9908247387 -10.9368866083 7.5784168749
2454 1 -5.9999617753 16.2913796732 -17.8880397368
2455 1 20.5157184463 -33.8097120863 6.2252882114
2456 1 -7.266631463 3.7275427723 -24.044532392
2457 1 10.0743890638 -23.3014964368 14.8531174293
2458 1 13.9244598737 30.285276146 -26.951125964
2459 1 11.0249479978 19.3807444674 27.5245716581
2460 1 -14.5293470532 -4.6639949708 -30.9835614262
2461 1 -23.9910171918 -32.1704924078 -22.7204607006
2462 1 11.8578771832 -18.6328995613 -27.7647958802
2463 1 2.0164441619 28.2881911218 25.9554951632
2464 1 36.7092346703 26.9590902583 -24.9768951841
2465 1 12.9226874657 9.1854724943 22.5616557578
2466 1 1.6561070797 25.3833981037 18.4564060631
2467 1 -4.5279007186 -32.376247105 20.2370232909
2468 1 -21.7119792049 15.5448091408 -15.1398029281
2469 1 -22.4629054064 3.0107076238 -8.2024321581
2470 1 32.7733217854 -10.1682269334 -5.2496760957
2471 1 1.1605572122 16.1226667686 4.7008055785
2472 1 3.5314262561 -17.8597795789 16.9711391381
2473 1 21.7567430061 -34.7206237139 34.3103083576
2474 1 36.3055158597 -23.1705191504 -31.766538515
2475 1 -34.3058945947 9.3987176762 0.476489525
2476 1 -4.6839213772 18.6964766441 30.6108105205
2477 1 -3.978142886 20.6552596618 -17.9274048378
2478 1 -37.0784554091 -14.0098261427 -9.1583243749
2479 1 37.9845039219 14.8409301238 -14.4773189029
2480 1 -0.0283324917 -33.6344149181 -24.2399386622
2481 1 -16.3811709926 22.8661562562 -27.1513875122
2482 1 -14.6415252925 2.5457028578 11.1873824492
2483 1 10.1679861026 0.2805037885 -6.5178747405
2484 1 -32.5328641591 13.8202276708 -21.5342042112
2485 1 -0.2991419715 34.5673838287 -25.7086976415
2486 1 19.259951777 -12.9669637489 -22.6115530775
2487 1 -12.1678453913 19.8391649698 -11.1315840992
2488 1 12.0925224257 -10.5942925062 0.3142485392
2489 1 28.283811977 -32.9046661171 -23.0893871411
2490 1 5.1818514811 11.4871328082 0.8484038289
2491 1 -22.9100827272 4.7793965799 8.6456817021
2492 1 35.5766260407 -15.3819017159 -24.6722825045
2493 1 15.3592049658 32.2484486727 2.7322517392
2494 1 24.4499421311 25.4338774578 -11.4040772465
2495 1 -23.2924561917 6.3942403234 22.9535887469
2496 1 -19.8139326097 -13.6732499159 -9.7687448794
2497 1 30.3280511578 18.8198076889 15.6766472949
2498 1 -30.9470738703 -30.6735848609 12.8693254863
2499 1 5.7147173133 -21.4142199376 -30.6955986158
2500 1 -5.9204158096 33.3713134091 -11.1852909448
2501 1 14.0177497852 30.4462012119 -4.2397782469
2502 1 9.0171801816 27.2780376503 16.0403449743
2503 1 4.3806331874 -6.503340863 22.6164830522
2504 1 -20.1202152905 -11.5284791516 -5.7744943121
2505 1 -33.5993943543 19.7050017494 11.1896233468
2506 1 -2.9877341873 6.0774168873 31.001772454
2507 1 27.5020962656 6.7492949673 -17.5999350028
2508 1 5.2269991914 -24.8403733541 -9.1364382751
2509 1 6.2756085098 5.3144918937 -31.6437672056
2510 1 22.0839871237 -11.1670526396 -23.1996393027
2511 1 37.999399595 20.9174974288 -34.3041160106
2512 1 9.2403849329 24.8267800358 -6.9947377484
2513 1 8.6892450275 -2.9741755807 -24.1014511909
2514 1 -9.0599476554 -1.4600781499 33.4812509446
2515 1 -25.5182075955 25.686982214 20.1225881204
2516 1 -4.4766872445 -10.9837552372 -11.8380644138
2517 1 25.6352230894 10.3234173182 -30.8329581686
2518 1 -15.403124167 -26.5025813163 8.5765126631
2519 1 0.7301183282 -34.7432502171 -28.2267942674
2520 1 13.9906458027 19.4145153677 10.5189226971
2521 1 -26.8426939938 2.0600957187 -0.257927313
2522 1 30.714417277 24.1789734571 27.3389506408
2523 1 26.1830613765 -18.455053646 -25.0393415304
2524 1 13.9838122207 -10.6844190389 -32.5743820975
2525 1 4.7729882886 -8.0626077579 28.2436756959
2526 1 9.3229253896 8.4178039989 -18.5092912463
2527 1 24.1199338679 -27.9816334731 3.8165473881
2528 1 35.8704700665 -0.4480839165 11.5088765573
2529 1 20.4558286265 21.4420437611 27.0397908121
2530 1 -4.178389873 15.9280416009 29.7675607561
2531 1 -29.0136231779 -3.9324337274 24.2476324106
2532 1 -7.0736787489 -33.1883062806 -2.441308535
2533 1 -38.1281104958 13.1289507928 -5.55921875
2534 1 16.3866225018 -22.5049421399 -7.2217406746
2535 1 17.2391310514 32.5591834349 27.7618827133
2536 1 0.2252778604 4.938622481 22.6389667248
2537 1 32.7505175848 26.1273490904 -7.4547940243
2538 1 -33.946547998 6.9349995198 -20.9842879417
2539 1 35.4794970381 1.302480615 2.5747913349
2540 1 20.3183123866 -12.7010444582 -7.6182301555
2541 1 33.0958822121 25.8158355444 -17.2377312551
2542 1 3.4468126903 -25.541986818 -11.8063930612
2543 1 14.9263090636 -11.2195851513 -36.8734649523
2544 1 -16.1201128039 13.7114103253 -30.4604612313
2545 1 -37.0841142292 -19.4327105907 -12.1859264169
2546 1 34.5280167223 23.5781771045 -15.6299619284
2547 1 8.8434997043 22.5816169513 -30.8538956218
2548 1 -10.6211524054 23.0092400918 15.7786081354
2549 1 -19.51317822 35.1861630088 -0.570233741
2550 1 -18.8085514561 32.2744317344 7.8395561411
2551 1 -8.4143661112 -28.9904559322 29.5510153519
2552 1 36.9485636039 -15.6690605665 -9.6449726356
2553 1 -37.1483038309 -25.7325056708 -14.6913993196
2554 1 -17.6925276996 -1.783415051 -12.2362719162
2555 1 2.0182869256 -14.000834729 -0.0436975031
2556 1 -30.9670755345 -29.8107277377 -22.4803858717
2557 1 23.1413495696 -6.8870689129 -1.9286658621
2558 1 -29.5973953568 25.7664181682 -7.855466514
2559 1 -25.630692962 -18.3938129148 -28.7006694118
2560 1 -21.5281635273 27.218637681 -9.7047299048
2561 1 8.5325333325 -4.3538973954 8.8327966512
2562 1 -29.2790579303 -6.5458907814 32.4840515155
2563 1 5.0146974586 2.4613110063 25.7549348285
2564 1 10.2736378872 9.8817760682 -21.0945401033
2565 1 -21.9612129932 27.8596476004 6.5137664282
2566 1 28.1042192995 18.3361121102 0.82562137
2567 1 -37.4117268996 7.3505161111 23.6046441944
2568 1 -10.7018500984 -30.4776570002 30.2704928726
2569 1 -31.9219342504 -34.6802225309 37.21339119
2570 1 -13.6422866845 -9.3988592733 21.1312908239
2571 1 33.0412135561 8.6294916131 20.7982187449
2572 1 -8.6884772093 15.5935185316 -20.5925043458
2573 1 2.2302815311 -13.2377681383 9.6424329517
2574 1 10.5705531859 -14.3129854618 -20.2964817737
2575 1 -10.3653921623 -10.5616543824 6.8758207828
2576 1 -33.3748535994 -7.8858238205 18.0705234975
2577 1 17.6943704633 -5.2764730814 4.1520097578
2578 1 -19.6238976048 6.2617762678 18.6543520172
2579 1 -15.1595722333 10.5891242132 35.1664059349
2580 1 17.0104747909 -7.070861905 7.5185849092
2581 1 -17.5768174966 -28.9151970914 -8.1812930241
2582 1 20.3067951135 12.4176379299 24.396203921
2583 1 -20.3487947692 29.6201947252 13.8745174502
2584 1 9.5134210855 -25.4750822042 -18.6957339261
2585 1 -15.216083653 32.3726292999 -36.0384288245
2586 1 -5.7023554402 3.0148139387 27.3068311086
2587 1 -34.3906310114 17.9832522208 26.6134226966
2588 1 30.0898739515 34.6611210867 22.9917587026
2589 1 -3.8518367918 27.8806747648 12.2022102728
2590 1 -35.8105341777 11.0969620918 -7.1991076089
2591 1 22.418218387 -19.0566287825 5.2283875686
2592 1 37.376391906 15.6233955126 2.7090957974
2593 1 -11.2373265124 -5.099689144 -0.1475257582
2594 1 -17.8983797596 17.3323305067 -22.5167631093
2595 1 10.4844807654 -19.6442566079 26.3095569829
2596 1 -26.7184610087 -21.5236744699 34.9411210302
2597 1 -30.9381748574 -5.2332151776 5.1027479102
2598 1 -31.2556523275 -22.6078124086 19.5973217245
2599 1 15.4977193694 12.0140154922 -26.142460719
2600 1 -20.0903471624 24.6579255341 -18.9163876424
2601 1 26.2738942698 -32.0908652976 0.827787571
2602 1 26.7647604463 32.8728917354 -31.4376494449
2603 1 -20.0364463247 22.978725924 16.5160128369
2604 1 -19.1312654464 -0.3219209304 21.7779391728
2605 1 31.335735766 32.256448907 24.651965033
2606 1 25.8052948212 -25.0898673851 -31.3274421013
2607 1 -5.9231799551 3.5475021024 4.2529995427
2608 1 -0.9397326973 34.6732984344 14.693864307
2609 1 -12.3010618494 29.1105160848 10.4174847327
2610 1 -8.3934046743 -34.6942951554 -34.1457144294
2611 1 -12.0806212436 35.1679677858 -17.4206631954
2612 1 9.1927034225 -11.2387715538 4.7372575127
2613 1 6.6537589742 18.8773668964 -12.5514168144
2614 1 1.8176560294 -24.2779498065 -27.3757013613
2615 1 30.9202693369 2.1754265292 2.3897678903
2616 1 5.1094462247 -19.845961629 -16.0718669338
2617 1 15.5877076627 15.9558654244 25.1140381168
2618 1 2.3836148261 -23.7967321764 -7.9104432017
2619 1 27.9198661493 1.7429890885 29.4223131335
2620 1 11.8325391826 14.4582640519 -29.9873554617
2621 1 -9.1433327121 -2.2251978981 16.5836879442
2622 1 -9.0228620363 21.0960513294 11.9055154314
2623 1 -23.3906601398 -4.1818569598 -7.0746630959
2624 1 -13.6399064481 29.2227317599 0.3859572622
2625 1 -11.1721387471 -4.9360737338 -22.857304847
2626 1 25.8061394212 24.4565745057 -18.4059111706
2627 1 33.4095359476 25.7705244831 27.3143754639
2628 1 -24.679289428 24.4322906088 -19.6623077547
2629 1 8.8117888126 24.3840768077 5.6932244261
2630 1 -26.5663562229 -21.6153585704 22.0540177563
2631 1 31.6482377742 -9.2269604347 -22.6554746704
2632 1 20.939016621 -0.0306557649 14.9361053368
2633 1 33.8617040867 -2.9634850022 -35.0283068859
2634 1 -29.768542034 20.90199255 15.4911009742
2635 1 17.2905748709 24.6910592476 20.7078358753
2636 1 37.4355139075 -19.6680449151 2.4647632631
2637 1 32.9160591892 0.4429156236 -18.6357525671
2638 1 23.9384984268 -32.4868344138 5.1558571831
2639 1 14.6252475466 16.7651634573 8.977857422
2640 1 -9.7327099639 -9.6654865493 17.1727452249
2641 1 26.8320981026 5.7126628444 -37.096890659
2642 1 11.6216963043 27.0841204679 14.4255541685
2643 1 -27.0348788897 20.0510649796 -20.3438394095
2644 1 -18.4288653553 10.0269130612 -21.95743507
2645 1 26.8939074679 9.3386805201 3.1070045134
2646 1 -37.0130372983 29.8580777967 14.4255541685
2647 1 2.2997690784 26.7767840353 -16.3770024895
2648 1 -36.4318757012 12.9925220194 9.400341315
2649 1 23.2506100997 22.5124467844 -34.5301926992
2650 1 -11.6941015608 -9.6727079997 36.7867989848
2651 1 28.5851038394 13.7235168745 34.1423904313
2652 1 15.0621361035 0.4028436538 -18.2742957853
2653 1 -5.5238377083 0.8371926549 13.0723508083
2654 1 4.2550949114 30.7143860556 35.5390672047
2655 1 -17.2981762711 -3.1121619219 22.7782758585
2656 1 -8.5953408614 -26.8756187877 2.2916165757
2657 1 -23.9348128995 32.6316811329 -32.8437454579
2658 1 -7.5225452697 -16.1358352958 -0.2130346646
2659 1 1.7325817726 20.8204326398 25.7472410801
2660 1 37.1476588636 -4.0875533136 3.4615892093
2661 1 -37.9117700393 33.5539736247 10.3038712247
2662 1 37.1828249373 24.7927259413 -16.0117361817
2663 1 -18.6238143968 -26.0088323459 12.5530601393
2664 1 -31.7677640337 -25.2493764804 17.9644543447
2665 1 -26.0013188081 -0.9729842416 21.1153057544
2666 1 -11.6087201767 33.4003408077 8.5718067781
2667 1 -9.6840302899 -10.8024401937 -31.7463405581
2668 1 9.491000794 -32.5798920058 1.4090017102
2669 1 -5.8245153162 -8.2130546409 -0.7047622932
2670 1 27.7984740915 -23.693507915 10.8309303387
2671 1 -38.2360020061 -2.9392011053 -29.7512769002
2672 1 -6.5934084636 4.5836386356 8.4951680804
2673 1 23.5700992535 32.4507908806 -26.394262912
2674 1 8.0672355021 -5.8545431049 26.8876338655
2675 1 -1.3235650165 -7.8997711316 -25.1323387805
2676 1 -33.4671683818 -35.0374287423 22.0139056894
2677 1 35.3979547451 -30.4236943582 -17.7920546232
2678 1 34.2635801336 -12.4247177832 -25.8344119965
2679 1 33.4165230932 -3.3817627362 -15.05420064
2680 1 -12.8540445184 22.5995289802 -31.996589062
2681 1 -36.0460086639 -10.9414885129 1.7775546678
2682 1 8.4984422043 30.9771902108 24.3215820311
2683 1 -31.8161135458 -30.3140486699 -9.3908548485
2684 1 7.545886943 -34.8886165974 -15.0624919611
2685 1 2.3707922621 -6.4516579338 30.1581492066
2686 1 -21.1030225889 33.4554220665 -20.260851502
2687 1 -23.0948965684 34.3913078767 -36.1636203034
2688 1 15.0128421749 -26.3061153867 2.072830274
2689 1 -35.5316779631 -28.6165971979 -23.216371338
2690 1 -29.0213013599 32.2678474708 21.5972481301
2691 1 -4.8589071454 -23.2311934933 18.4980120617
2692 1 -4.7137895052 4.3437732052 1.5023724433
2693 1 -36.8364698246 27.9101269546 21.9313659613
2694 1 25.4358207024 -0.1080385616 -9.7728531916
2695 1 4.5735859016 24.148813282 17.3894400222
2696 1 -12.6579437496 33.7367046389 -14.3043963052
2697 1 16.4900476136 -0.6098585649 36.2778911413
2698 1 -6.1003156143 -16.6656915182 5.0864640543
2699 1 -37.0511825065 13.1671820007 -26.5436560849
2700 1 19.9790135231 20.1914584709 -14.6712312413
2701 1 -37.0488944083 -5.3071288463 1.5530914255
2702 1 10.1628417207 3.4924208436 34.4473018972
2703 1 2.0798659454 -34.1507273811 23.3715161481
2704 1 23.3395234475 12.4157263695 -12.8640220287
2705 1 -37.1598287821 -26.2954956067 -24.2766893827
2706 1 28.0277446066 -2.3448474192 1.2380959204
2707 1 14.3055280473 -9.3878855006 -9.3539547348
2708 1 -2.6406803601 -28.4300005838 -34.5469396738
2709 1 -1.9289896687 14.6283221286 27.6849452292
2710 1 36.2599074586 16.0377793273 -33.8673202517
2711 1 -36.1730211508 15.3081296443 -11.7832371194
2712 1 35.7382517722 0.8758486541 15.4111756267
2713 1 31.0263818124 -21.1784608221 -28.3800716628
2714 1 9.4542223021 21.7801067571 26.7042537457
2715 1 3.6956625695 -16.0556913562 1.7377413872
2716 1 6.9972808378 7.8246538879 14.1275147885
2717 1 -12.0588919885 7.671304265 29.0172335452
2718 1 -0.5086795588 -0.5384936434 14.3019313179
2719 1 16.8713461327 -9.0316272817 -19.5416727676
2720 1 -16.8358729318 -29.4408832802 -24.9355879718
2721 1 -10.5858327681 34.9070043924 5.5283690598
2722 1 18.7942700376 28.446355045 -30.0170249458
2723 1 0.3806842645 31.7303450069 -33.1199659649
2724 1 25.5349460323 -17.5604433806 27.5122467214
2725 1 -29.3281215134 25.3724951296 -20.2095349471
2726 1 -21.9828654665 -10.8117856001 -34.0300392956
2727 1 10.7638898091 34.658501541 -6.7126834379
2728 1 -2.63814656 -32.2414820971 -23.1039529754
2729 1 0.4202269019 20.9629500871 11.0140863687
2730 1 -32.4859888579 6.671841372 -27.5079143194
2731 1 -12.0025341325 -18.1409205542 10.726653904
2732 1 24.6261564085 19.2718563233 9.4330584199
2733 1 33.1086279942 32.0541066991 30.1941529613
2734 1 16.7800525485 34.1871957055 -12.9386439186
2735 1 4.983754385 10.2065997384 22.9132525902
2736 1 3.9048162477 21.9955466936 -6.6871372054
2737 1 -26.6776898622 -10.1349516228 -35.2423873027
2738 1 -38.1836298944 -5.0535285004 31.5643871431
2739 1 9.624217252 -6.1463746587 19.8008699226
2740 1 -15.83141316 17.8371948468 -19.9822332345
2741 1 -3.2942472135 -9.7161075005 29.8347129873
2742 1 17.2031203777 24.5374972292 -1.3561912236
2743 1 -32.9063155762 -17.3122237232 -32.5588003896
2744 1 -5.3319599396 29.7013298442 -19.3604588489
2745 1 -20.7548938162 18.7359114271 -33.4633984605
2746 1 -8.6785723545 -34.0926513443 -17.2399721527
2747 1 -9.4102263191 -16.5517058797 9.7963826164
2748 1 3.693743024 32.7936681768 -21.3207213671
2749 1 17.3278908355 5.1219198834 0.0740990138
2750 1 -19.345793852 27.1957697547 -36.9213858003
2751 1 -35.2457040738 -8.3460142863 -36.981898252
2752 1 -14.2442561548 20.4393949341 -25.7647200814
2753 1 -19.2650193772 -1.8242658046 -5.2771644395
2754 1 -18.1188203653 0.632443297 18.9952672377
2755 1 37.9841200128 18.5304540838 -3.8488163134
2756 1 15.0334964846 27.1046520425 -13.4226777988
2757 1 29.8000993621 31.522551312 12.1035360821
2758 1 32.7925940223 -21.5733750402 -22.4881543167
2759 1 2.6353824145 20.9438344831 -25.7529927173
2760 1 -3.2772784313 -8.6405361843 -27.3826481439
2761 1 14.5792552363 21.2378607914 19.687181718
2762 1 -27.4947252109 -11.6976168474 -19.1094036218
2763 1 9.9003246774 -5.642501498 6.6783977048
2764 1 30.0258379135 8.9156592843 -1.4857151045
2765 1 -16.6692563819 10.1511644869 15.6021001016
2766 1 5.8774947721 -6.8271733538 -14.6024356852
2767 1 0.7868600933 -9.6369547404 7.9774460397
2768 1 21.8286875716 4.5784703427 -34.7780285033
2769 1 -4.3460813683 9.5204203548 -5.385101007
2770 1 25.079860184 -22.8978739991 12.8570005496
2771 1 -16.9006000062 -24.823098512 19.3639695884
2772 1 -11.3671645704 -18.334625341 19.8931202069
2773 1 20.6910881236 -10.8308304055 -28.4017336728
2774 1 17.6317932799 -29.363330567 9.3028622697
2775 1 4.982909785 27.4893004733 -33.7053929916
2776 1 27.5503152487 -8.6862720368 11.1302395606
2777 1 20.2912084041 -25.7729316333 -0.0508683754
2778 1 11.1348995643 -24.9021804736 -28.5069064665
2779 1 34.6051824516 5.1364335827 10.9975037265
2780 1 -8.9461569979 17.4090053181 -16.2015402079
2781 1 -1.5275743127 -12.7516654094 -29.7452264767
2782 1 34.1533214398 3.7196841351 -27.413871317
2783 1 33.7843847937 29.7045865768 16.2272358336
2784 1 -14.6455179471 -28.3743741763 26.2969332598
2785 1 -35.452492872 -26.6083543249 -8.8546080544
2786 1 30.9225727915 -13.8752381311 26.1111628493
2787 1 12.5531365651 9.8695279219 -13.0876636085
2788 1 1.0269568451 11.6782180493 -23.3218429181
2789 1 25.9470340612 -23.1114731737 -4.860208094
2790 1 -15.0053175565 -12.2116849968 -17.5777501167
2791 1 -12.4659891991 -27.7632199982 -32.9620872598
2792 1 10.0739283729 1.4899551309 -24.8405739138
2793 1 15.4899644056 0.8518479513 -31.2812422625
2794 1 -20.5989499394 -19.5580239945 -4.7843910587
2795 1 -33.6923387477 -29.3200231042 37.3781718597
2796 1 5.0714392237 3.6413809574 -22.3371925155
2797 1 -14.9769082831 -20.9385245931 1.1908876778
2798 1 -1.234958796 -3.5506880364 3.0084050193
2799 1 32.6188367632 4.6360295502 31.1207641162
2800 1 -36.1927771132 -9.9811772088 -20.8469956158
2801 1 16.7540235114 -16.0224160456 12.723443053
2802 1 33.2954381627 -26.796395229 29.454731452
2803 1 -30.0233041134 34.7973374645 -9.5510790265
2804 1 33.6554681176 -13.5148027987 -13.3893631212
2805 1 7.5064210875 19.2138015261 19.6107671101
2806 1 -24.2298854345 10.2553091293 -3.5114118324
2807 1 -18.7444386363 -9.9229808145 -24.2288088708
2808 1 21.5254761636 -11.9265793037 2.8690958856
2809 1 14.9022763539 1.0437119762 21.5548951656
2810 1 36.829782128 19.3597881016 -19.8234282917
2811 1 1.1152559383 -31.9455513082 -26.9878766845
2812 1 -13.415319624 -7.2356808903 0.1700094308
2813 1 28.0628338985 31.9877684735 19.6307110987
2814 1 -14.8456881524 -20.9340642855 -29.0714632669
2815 1 -18.4945138115 -17.0445344693 33.4564516779
2816 1 24.611414299 10.0091426294 -11.5014068987
2817 1 14.9108759177 -23.470421737 25.1950092165
2818 1 -9.9643607155 -23.4980331649 30.200352778
2819 1 -24.2252017434 22.2571472737 1.45889903
2820 1 -9.1308172755 3.5034654148 -26.4466252191
2821 1 17.7474267011 7.9023906773 23.496334144
2822 1 34.3699997363 -0.2568570784 -3.3677702967
2823 1 23.6030386544 31.1181500904 21.8730279273
2824 1 13.1081155614 5.3585993799 -18.6644360563
2825 1 28.2487226851 23.9303998071 2.888516998
2826 1 19.201060121 17.9191087497 36.9542687316
2827 1 -30.3487822492 -28.9957658222 10.0056824516
2828 1 -5.4463648517 19.1989338342 15.5882065366
2829 1 27.6127388685 -17.4020670619 29.9130697065
2830 1 21.8560986814 27.094881845 -22.303877838
2831 1 -4.4084282063 -26.0026020749 -35.540351986
2832 1 -13.9667666566 7.4185535015 26.3838053899
2833 1 -11.8903558932 -11.0727489934 27.0982035427
2834 1 17.6188939341 10.4163757923 2.354062922
2835 1 -7.0398179662 33.327489117 18.6152110059
2836 1 28.2405838122 23.3774632629 15.4925202093
2837 1 -32.8069368663 12.4279745157 4.6316365394
2838 1 -11.8619466197 -0.3142038903 -17.4524092446
2839 1 10.3364454161 4.1216782066 21.123671772
2840 1 -23.9489407544 24.5248242917 25.4939449555
2841 1 6.6579051925 -24.981899622 16.230970663
2842 1 -14.2728189919 -15.2613318139 35.7397769325
2843 1 -26.7501719005 6.1853138519 -7.2785847769
2844 1 -25.9034987692 -7.4037566081 -20.6777331509
2845 1 -17.9869091983 -20.5820539785 15.7616520103
2846 1 21.0380651691 17.453608394 -10.1320690759
2847 1 -28.8676609377 28.0743795516 15.9953776293
2848 1 -24.8866771244 -14.2864360119 14.4387754643
2849 1 -8.8255327584 33.5403803063 3.6166593228
2850 1 -9.3468045357 -4.9207812507 14.8699988578
2851 1 11.4964651556 -6.0849923304 22.3551196963
2852 1 26.512532167 28.98718504 -19.9822332345
2853 1 -28.133473173 5.7411946532 25.4442717255
2854 1 23.2212794444 7.1637495806 -6.0354841852
2855 1 -25.2565351522 -25.6866990199 8.5685948249
2856 1 -3.0963036811 26.1189948635 30.6360579667
2857 1 3.5953855123 -3.8648211282 -8.853412909
2858 1 -23.1452654424 23.5800178663 -14.2053486316
2859 1 -31.9345187907 -18.321881605 2.6522516951
2860 1 28.0875576446 33.4934408788 -21.4841574982
2861 1 -6.5511784625 34.4145297956 27.9606503298
2862 1 -19.1144502278 -29.3717626723 -11.0807904204
2863 1 -35.7777944096 20.3739770895 -4.3350910912
2864 1 -0.7187546188 23.5931863935 19.0336612832
2865 1 23.4241370134 -9.8027649051 31.1447417205
2866 1 -9.7488341462 -26.1911385688 28.4386337865
2867 1 29.6143641391 -2.4055217621 -5.7299751466
2868 1 -24.6059627898 -23.0709056142 32.621418538
2869 1 -2.7358898171 30.3976334181 -16.5872733803
2870 1 -25.3677152279 10.9860207903 13.7458152318
2871 1 30.9833839931 15.5712877922 -5.6720852921
2872 1 17.5788906058 17.8257254845 14.0767211097
2873 1 10.2988223242 -29.0385210564 12.51518897
2874 1 -36.6002351984 33.2363006063 25.480126087
2875 1 28.7120241882 -34.3628681059 -36.714123688
2876 1 -27.1783841117 18.7158754422 -24.9408914294
2877 1 9.6110875608 11.5004429324 -16.9476097134
2878 1 -11.0887536904 -10.5097590575 19.4829612507
2879 1 28.5595354933 -19.4439675575 -36.4204570462
2880 1 -18.5440380856 20.3130903509 17.7601591808
2881 1 -20.5095759007 -14.4696626158 32.864182444
2882 1 -7.9323298441 -32.9350245282 -29.3350675205
2883 1 -18.9767036424 29.498138054 28.9790635895
2884 1 9.3034995891 -5.3923702802 -32.0838794929
2885 1 16.8767976419 -23.0766402954 -33.4090566938
2886 1 -3.0910057355 3.0101412355 -22.325913331
2887 1 16.3025464087 5.5464278884 16.5750231401
2888 1 4.6729415769 5.186134153 -11.2510986375
2889 1 30.9992778299 -30.2208424009 25.7111626289
2890 1 30.9621922107 -27.570789585 -34.9128857205
2891 1 -31.9523782421 8.6346599061 -13.3229578559
2892 1 -4.8218215263 20.6998627377 -10.1945154222
2893 1 -3.8353287004 33.1692543954 4.9683687512
2894 1 -37.5616280472 18.3926093397 -32.5843839704
2895 1 -3.2104014659 17.7353157576 36.8794974486
2896 1 8.1704302685 24.5918705026 -26.7774564005
2897 1 -11.4080892805 15.4969493323 -29.1729759279
2898 1 -4.0091627413 14.6700224647 -32.5828004028
2899 1 28.3070000867 5.4036980455 -22.1702456448
2900 1 37.5124492914 6.6083350877 11.2078493139
2901 1 -33.6960165969 30.804866581 -33.5680857264
2902 1 6.5917960453 -12.5294996123 5.369190634
2903 1 -29.6234243939 -29.5572760688 -6.0235327314
2904 1 9.54904785 34.3996621036 -26.4868866792
2905 1 -20.9172105841 35.3537431369 16.2790752646
2906 1 -2.3168146425 20.043277141 -1.7118216717
2907 1 1.6818289895 4.4909633557 15.3113809872
2908 1 14.757465841 20.0509233825 33.2476000222
2909 1 12.913550429 18.9140405366 -31.4859706667
2910 1 32.2575015174 -22.9892749054 -36.8548005162
2911 1 35.3878195448 -23.7917054806 -6.0734300511
2912 1 -1.6056614239 26.1806603859 -12.1408096787
2913 1 28.6594286414 -4.971685396 -29.2503615915
2914 1 6.0980121597 28.4682317917 -1.5064807555
2915 1 -1.9204668867 8.4036442923 -7.4305176337
2916 1 24.2117649249 -25.1380811862 18.1177317401
2917 1 -12.6071141847 -32.7900999307 -8.5451400967
2918 1 14.038327313 26.4265436917 30.376636722
2919 1 -29.0824196888 16.0980996776 34.0700841356
2920 1 -20.1520797459 4.603745419 4.6034012298
2921 1 -3.2402695939 -32.1279070901 -31.9195768814
2922 1 -33.9605146111 26.3813742275 -31.980484478
2923 1 6.5732148448 22.8793247834 28.2741519032
2924 1 37.3945891974 29.7244809646 -0.8681237277
2925 1 -14.1650173164 23.8299366885 -36.9875333625
2926 1 -26.0528394095 -21.1350613212 5.0471736499
2927 1 -27.105211037 22.843429927 15.4574128137
2928 1 -5.9025256455 16.7278526303 -8.7200795022
2929 1 25.8161978396 15.8154011346 23.5188925132
2930 1 -28.2451139396 11.3448277565 -33.5421884198
2931 1 -28.6660318779 -14.7420245729 -35.8145033976
2932 1 14.0552960953 -26.6365321411 -7.2171094862
2933 1 -18.3594545898 -12.0523174986 26.1532170275
2934 1 -37.3235660137 30.6150557136 1.8199076323
2935 1 -19.1834770841 18.6894675893 33.8887208237
2936 1 -30.0792780604 -11.4362286628 -14.7595973031
2937 1 15.6231040818 24.826142849 6.1423750004
2938 1 -17.4902843853 -0.535378508 -36.8277573641
2939 1 33.0730012296 -7.0551446307 6.9053259344
2940 1 -32.5408187557 -10.9284615828 9.5297904993
2941 1 20.8069518903 -1.1800699512 26.8598467353
2942 1 -11.051744853 -0.4987048678 5.8678650452
2943 1 -12.9184644655 -23.5853277563 -27.3949730806
2944 1 9.417981283 -7.0090547856 -5.7600031744
2945 1 26.9180937412 13.04413415 -7.6380247509
2946 1 18.0547075455 14.6708720471 -9.7332640008
2947 1 -6.3723536032 -30.6745760404 -13.0683171927
2948 1 -30.8047434103 11.7723800984 -19.8800483042
2949 1 19.8722100113 -28.7412096961 -23.5064181832
2950 1 5.0763532602 31.03949292 -3.2230830087
2951 1 6.8771172892 13.9967992126 -28.1600155191
2952 1 -1.4322880739 -26.7372076553 -5.2126265888
2953 1 -27.2544748955 -30.2338126922 -33.7949691381
2954 1 30.1184367886 -25.7386651432 -0.1526051261
2955 1 3.8128316271 25.6825927049 33.8300840033
2956 1 -12.5964415117 13.4072598268 -0.7712422551
2957 1 -16.0629871297 5.2567910892 -12.5975046083
2958 1 29.3348015318 -32.2788991219 31.5469081419
2959 1 37.5242736917 8.1456544373 7.7964562108
2960 1 -37.0245238586 -13.2178737505 29.929054776
2961 1 -9.1168429842 -25.2921387944 -36.5939099896
2962 1 27.194047603 26.7457034793 11.4927420947
2963 1 -20.4602819721 18.6356607041 -21.0887137696
2964 1 -26.0651245007 -18.7822136678 -15.4881131107
2965 1 -29.2829738031 20.1418994977 -22.6483784947
2966 1 -26.3986647276 -0.3288591867 8.2370166776
2967 1 23.1977074256 0.7677392939 -8.3467459631
2968 1 7.7383789663 -7.9038774465 13.6215948085
2969 1 0.7020929638 -22.6111399397 3.3085359036
2970 1 -25.4628479031 18.1113975659 -9.7904068895
2971 1 35.8694719029 -32.8713978864 34.94440768
2972 1 29.6418520307 -1.1620163252 -30.9640207992
2973 1 -14.1322314791 -5.9771661643 16.9890663188
2974 1 8.9390930704 18.3320765938 2.8685730095
2975 1 23.184731298 -28.529953953 -5.5397229409
2976 1 24.4594630768 -10.7429694259 2.3924569674
2977 1 9.6154641245 18.7352742403 34.4493934016
2978 1 13.972602075 10.0710913459 9.719146346
2979 1 -26.6690135165 -18.6468468724 23.1808904595
2980 1 14.577258909 22.7922425876 34.7676008599
2981 1 0.8765412593 29.1828721857 14.4931545792
2982 1 17.4373049293 -14.3889522879 22.2965575725
2983 1 -9.1821843132 -10.3658964381 21.8862492231
2984 1 -36.7688557537 -21.0245448109 23.4408345803
2985 1 -28.4667830545 -32.3579315244 1.6888898196
2986 1 -16.2927951175 3.2640955741 -4.3805066158
2987 1 -32.2176594309 -8.2065411759 32.7476557691
2988 1 10.6111707688 8.8653215272 -25.133683319
2989 1 31.8815777257 -33.6077451107 8.1806207549
2990 1 22.8045077244 19.5637586757 16.523930675
2991 1 -2.2673671503 24.6964399362 26.221937887
2992 1 3.1209506454 33.7596433636 15.7010730787
2993 1 -33.3737095503 8.403077904 5.8325335598
2994 1 -31.2238800103 -0.9243456493 32.4954053966
2995 1 5.7732250603 -7.7285802783 -1.7827834288
2996 1 2.6215616868 -4.2554166358 -18.3064153175
2997 1 -35.5083209334 3.6207785843 10.3437592019
2998 1 35.1910277397 -12.2360396922 -15.8690657016
2999 1 -18.4374649191 -23.4946348353 4.5785272665
3000 1 1.8591182123 16.031619855 20.30925489
3001 1 35.7990629738 22.1885434951 -10.5731524189
3002 1 -15.2424198173 24.0771651664 -30.2035796705
3003 1 29.1051471076 -26.0755245641 -15.2003071631
3004 1 -12.092829553 7.4459525339 -32.6396743837
3005 1 3.1416817368 -23.0451349481 -30.3048458327
3006 1 25.188736805 -34.3336353916 -5.4708526882
3007 1 33.7421547926 7.3345864411 -26.9895200094
3008 1 18.1331785657 16.2603699157 -35.0715860881
3009 1 4.239047511 8.1721330888 -16.3734170533
3010 1 -10.9103895221 17.5680896222 -31.5639539029
3011 1 -28.8431675371 23.3249307513 -11.7438720183
3012 1 -23.1186221508 -26.6135934163 24.9821986417
3013 1 19.6715023333 -1.4305551616 -17.6704485804
3014 1 31.919047254 -24.0051630581 28.7167291779
3015 1 25.9898783169 -7.8710269271 -3.791449335
3016 1 16.8397120228 13.5249269889 -6.8248030142
3017 1 -2.0886958547 -18.6668828573 -3.3717292158
3018 1 15.0923113588 -15.5766684807 32.5530711614
3019 1 -35.4837737855 33.7077480388 -4.2367156869
3020 1 -13.7595325239 -15.9391569706 31.4025196403
3021 1 -9.9258930235 7.5052109061 -30.7461233869
3022 1 32.1530014601 31.0298643195 -24.4021049513
3023 1 -19.6371040778 -32.5570948782 -29.0311271103
3024 1 -26.4709164204 -34.245335461 13.2007542404
3025 1 -28.5084755829 25.2601378574 24.6148408296
3026 1 11.5432252841 -25.3246353211 -5.7529069986
3027 1 4.147677145 -23.7631736717 7.0339534563
3028 1 -8.6837935183 -2.7215664143 -35.8061821979
3029 1 -7.9811630817 -9.3079539567 32.0715022685
3030 1 -33.7821581209 -25.5349777632 -19.1897024523
3031 1 -5.2677703379 23.4052162879 -8.8617042301
3032 1 -37.2729437596 -32.2488947035 -4.5808428607
3033 1 4.3767940964 -13.7854655911 15.6448265491
3034 1 -5.184462063 1.0544733533 -0.1402801894
3035 1 1.2707391242 -7.6461707857 32.8877865653
3036 1 4.4574917894 -21.0036592436 8.559183055
3037 1 33.8512617591 17.4320856399 33.5608775058
3038 1 34.4712749572 28.2411100973 -17.600084396
3039 1 -1.0668066098 5.5239847534 -15.5853680663
3040 1 28.0034047696 27.5273192857 21.3660621951
3041 1 -28.5276710379 -15.861136987 34.6119331737
3042 1 24.2070812339 -30.8363152895 2.8955384772
3043 1 19.9615072681 -25.7036198693 22.6075941585
3044 1 -9.6109339971 35.077841253 -1.5074518112
3045 1 -32.1068786207 23.9817995422 31.9359279641
3046 1 -0.3362275906 9.2035261202 -4.4517671593
3047 1 34.1432630213 -32.6105973297 20.0985358196
3048 1 -13.8969719821 29.421392444 17.2655183853
3049 1 -33.0823762899 2.9489005043 -16.0475905432
3050 1 -27.18590873 -14.5446382624 32.0074125974
3051 1 -37.1766363226 14.8103451575 23.3657645109
3052 1 -16.4482783034 -3.9299557787 5.5897696538
3053 1 -26.7394224456 25.3747606826 27.1144873985
3054 1 34.4199847013 27.2553821197 34.2123064362
3055 1 -23.0763921497 -22.0703807432 -8.6328338892
3056 1 31.0934891233 28.507170985 -8.8157658295
3057 1 -5.3704276315 28.1550190809 -3.1113369154
3058 1 26.9754497609 8.0643777212 -12.7492880719
3059 1 -32.4099287868 32.2912109868 26.0022552263
3060 1 9.4143725374 -25.5158621593 -8.9063727888
3061 1 37.6817532049 -6.7340024841 -27.7952720874
3062 1 35.5088276934 -33.6207012422 12.9865991271
3063 1 34.8937285319 -21.7498049849 25.1191174847
3064 1 5.6259575291 -23.9796047876 22.601170252
3065 1 25.640521035 -25.980300537 33.4749764314
3066 1 38.246637056 3.4573755697 2.1275828719
3067 1 -7.0206992929 27.485406554 16.8156208451
3068 1 -25.7299718556 15.769382088 -33.2451798528
3069 1 21.3935649966 24.9453675788 16.4791874197
3070 1 29.352614914 -3.0236637554 28.9478404164
3071 1 20.0698464164 8.4401763354 -26.5791369634
3072 1 36.6384418321 -33.8513274641 18.7543707464
3073 1 -21.83621219 -16.999081811 -36.483022907
3074 1 -24.5491442428 27.2710993941 -5.5794615249
3075 1 -3.8797085925 3.7337022447 6.6364929198
3076 1 23.478114633 9.2494743683 30.9891487309
3077 1 3.9647060675 -22.2503506145 11.2209959132
3078 1 -26.5843999507 -8.7776729431 4.2588258765
3079 1 -6.1910717257 -26.7356500876 36.6920837132
3080 1 8.7241807557 25.7267001911 -29.7431349723
3081 1 21.4368699431 13.6362930816 -30.6891971183
3082 1 28.357676088 9.5647402366 6.0710397603
3083 1 26.1594125759 -19.4989072193 0.898599935
3084 1 4.7114860506 9.655362359 26.2282124003
3085 1 -31.6639166218 9.8275443917 18.572559255
3086 1 -37.9402967889 28.7013713615 -12.1130972451
3087 1 -4.1952050917 -14.8540278524 -29.9639604908
3088 1 -14.2562341188 -6.1491358015 29.5494467236
3089 1 23.7098421663 17.665791598 34.8274328256
3090 1 38.2325092011 1.1901941414 -11.6250297493
3091 1 -15.3701847661 23.8656899477 21.7780138693
3092 1 31.8937860351 1.7949552119 7.4565867424
3093 1 -7.0833532582 3.3954976517 -10.8172608634
3094 1 10.7614327909 35.0157509394 16.0394486153
3095 1 -16.312681609 32.0558766625 -6.9820393287
3096 1 -13.5500717184 0.1546239965 -32.1899038277
3097 1 -32.519527157 24.4770352818 9.8058690828
3098 1 -32.0892341584 -32.2424803564 29.5174765846
3099 1 -30.3620655041 27.5679576437 22.6559228499
3100 1 23.6539450012 -13.2220508639 -34.6711825061
3101 1 -4.5284381913 12.5378538392 17.6604392379
3102 1 9.4723428117 -14.0927312251 26.3011162687
3103 1 -28.3595188517 -24.6444738128 -21.1127660704
3104 1 11.3457424425 2.6118994863 16.9310270712
3105 1 36.3574203702 -4.8859483723 -30.0086663978
3106 1 -32.4919778399 -14.8065928352 -8.3056628406
3107 1 -37.1944650612 -10.0396567972 -13.3038355297
3108 1 9.3468813175 -35.2217973265 0.1260131413
3109 1 17.9731652524 -4.3216132643 -12.0927797736
3110 1 -25.1901956596 17.7485550833 -28.5261781859
3111 1 -17.3033206531 -6.3373891012 -30.400793598
3112 1 -10.702464353 34.4130430264 -11.9858142618
3113 1 -9.666063344 32.0785321931 -2.850048256
3114 1 -33.9783894188 24.4490698612 16.0666381728
3115 1 -17.2160197235 -15.249791653 -11.4642826952
3116 1 -30.3661349406 -17.6623224699 28.1335729275
3117 1 6.4701736421 31.4967098473 9.0142346596
3118 1 -15.1694003063 -31.9759026394 -33.4111183196
3119 1 -34.5812265237 -20.7417754694 3.0043714036
3120 1 18.5184697394 34.8211257717 -0.483884487
3121 1 -11.55950303 14.6682525014 19.1002159417
3122 1 -1.8917504859 21.5980129297 -4.6552406608
3123 1 -30.1192046069 8.134185075 -28.1773451271
3124 1 33.3267651454 29.1042150153 19.5943338611
3125 1 -17.8225193212 -33.1007709742 24.7225533072
3126 1 -14.3990483043 20.4706878858 36.8291519493
3127 1 -5.6450762024 21.3232438224 -32.2138067354
3128 1 38.2773497841 -26.3594974807 27.7055614871
3129 1 -18.6469257246 -24.9400576889 26.288044366
3130 1 -18.6192074875 30.0419415874 -35.6892073435
3131 1 -2.2691331321 17.4961583125 -3.6068740699
3132 1 -29.1909891825 -10.2563003087 -7.6522917989
3133 1 1.9655378151 2.6728570234 -12.0233119482
3134 1 16.0857913303 20.4078187883 -32.2086825496
3135 1 -19.5028126743 -26.5483879673 -19.8059492905
3136 1 16.9743873354 -4.5185747836 -27.1814902366
3137 1 -21.2656464841 -8.3984052008 -10.0985303086
3138 1 4.6913692138 -3.3301506055 -28.4761314729
3139 1 23.9252919538 0.5747424924 -2.5552208293
3140 1 1.8105153201 -19.0244154499 36.8216822907
3141 1 21.714052314 34.1766467241 -2.2506828463
3142 1 -30.2078876092 23.6189570596 -14.5231826069
3143 1 17.9362331969 1.6932177197 4.0336156683
3144 1 -8.1392568495 -5.3708475261 7.5132067549
3145 1 6.2645519277 16.1003652307 -1.3202621655
3146 1 13.322643967 -20.7768207433 25.1667739068
3147 1 -19.1726508475 -7.536928649 14.4430331697
3148 1 8.8674556322 -1.8343899949 16.0088977114
3149 1 7.4813902141 9.8966437601 -33.4469950901
3150 1 3.5358028199 -7.816441258 12.8566270667
3151 1 -9.3785922092 12.8982891717 30.722706007
3152 1 32.3846522116 -27.5414789923 32.9538930443
3153 1 -24.8694012148 -17.1033680503 13.075114582
3154 1 0.7488530923 -1.1713617316 30.492042948
3155 1 -11.3835958799 26.8132452799 1.5277692827
3156 1 19.6525372237 13.5228738315 -33.3587634822
3157 1 -4.2019618918 -26.8032626868 -0.6125120089
3158 1 -23.069021095 -11.6677398664 -14.0933037519
3159 1 -32.0001211779 29.3459212076 -27.8686988319
3160 1 6.0917928322 -5.7479913124 12.0790356017
3161 1 29.2168646559 -27.3552080515 2.0404866521
3162 1 28.4171052168 -17.4304572737 0.292437136
3163 1 -31.5946210291 22.1457103825 27.2362428344
3164 1 -27.5903953588 31.7913733425 36.6138763872
3165 1 -4.9118098195 -20.4619796662 -2.6893758986
3166 1 22.8338383797 3.1404813351 5.9100686165
3167 1 10.0880562278 22.9433974559 10.1258692592
3168 1 23.2720322276 -11.1679730206 -8.1287066273
3169 1 28.5358099108 27.5786482222 -30.6882260627
3170 1 38.1173364708 11.1337773291 9.1798369918
3171 1 -35.1164342013 -25.3505475843 -12.1077190909
3172 1 8.0242376828 3.1835976418 -26.3584832471
3173 1 -33.4492628613 0.4451811767 34.7426522
3174 1 2.3912162263 8.3194648363 -31.8869867607
3175 1 6.042806031 24.533886504 20.04535185
3176 1 32.2189570437 21.1150253363 19.5223263517
3177 1 -5.4448292153 1.02615394 -22.4918144495
3178 1 38.473834462 -11.0587308839 28.6501745194
3179 1 -34.1013555038 -20.2698324472 -26.687596407
3180 1 -32.5568968689 20.0007272225 4.2344000927
3181 1 3.6925145149 -7.3339492543 -26.5739082024
3182 1 27.5092369749 -15.796073135 -8.3160456661
3183 1 -17.4997285491 -8.1099011781 -26.5079511166
3184 1 4.1754721639 -31.4287361756 29.8990267482
3185 1 23.7858561683 18.5290381131 -0.8070966166
3186 1 36.9577774223 -29.1260280434 -11.2898661659
3187 1 3.7147812427 5.7072113573 34.7304766564
3188 1 -6.7466649767 -20.6937032653 -5.2304043764
3189 1 -26.2156936501 10.62693063 -18.8350430598
3190 1 23.5552803622 23.9221871772 -30.4084201195
3191 1 31.0742168864 3.208447927 -10.2953558139
3192 1 3.8136762271 16.8043858447 23.135997811
3193 1 22.0030590852 -31.2554284462 -29.2378872615
3194 1 29.8980729647 -6.6566196873 -11.3770370822
3195 1 1.1544146666 7.3032934895 -29.0359823884
3196 1 11.3406748424 33.9913669627 -11.1528726263
3197 1 21.7001548046 -1.5690370925 10.695057248
3198 1 28.0269767884 33.5167335962 0.8937446569
3199 1 -36.3241661639 30.1836094523 -28.526701062
3200 1 -36.7602561898 19.4075063129 28.6152912135
3201 1 -24.7299654294 16.2355196305 -0.9431191005
3202 1 30.3566139949 -35.0159109441 -34.5524896302
3203 1 10.0212560442 30.3482868405 17.6749303756
3204 1 19.839884865 18.4888245463 -19.0334371934
3205 1 23.7375604034 33.7194297968 -17.0781793465
3206 1 -7.4072189758 16.6935861403 -1.6021670828
3207 1 11.5751665213 -17.0667652087 -11.8043762533
3208 1 -36.8539300105 -15.7680369159 28.0018828456
3209 1 -21.6044846566 -33.3655150092 -11.9522754945
3210 1 -17.5260647135 13.8159797589 28.5811548735
3211 1 -30.5557092546 -6.7847650324 0.3463680714
3212 1 37.2866339582 26.6860911143 -2.0484044902
3213 1 -24.4358142762 -15.5554289207 -11.957429559
3214 1 -27.1229476375 -25.5295262762 -6.2217027752
3215 1 -19.3604591797 30.0265783057 -16.5668812122
3216 1 3.8797085925 4.7282800389 18.0111397112
3217 1 20.5177915554 17.0362510409 -22.7716278623
3218 1 7.7799947128 -31.6267384334 8.9054764298
3219 1 -6.1460775791 -35.3534607923 3.3366218201
3220 1 -7.954980481 27.6502963378 -28.990716257
3221 1 8.7029121915 10.8175910798 30.9703251911
3222 1 -6.439077005 -19.1032850158 -8.3271007609
3223 1 9.8538716762 9.9336005945 -8.2335059381
3224 1 -32.6375408146 21.3616166274 8.230443378
3225 1 22.4166059688 13.7597657235 -18.4850895523
3226 1 22.8434361072 21.2681625636 -31.529750336
3227 1 34.0457501097 11.2015315253 1.0676383101
3228 1 -9.2547431332 20.1249786483 7.4144578676
3229 1 -11.3774533343 -12.0655568243 -0.7356119834
3230 1 10.2129802492 -25.2006670895 -21.9395825858
3231 1 -7.7945832586 -26.528564378 21.2237651979
3232 1 -36.2423013872 3.7722874453 27.9091096852
3233 1 -28.7431208254 16.8306521005 -1.7118963683
3234 1 3.1017551903 35.0466190999 -30.078313495
3235 1 1.7523147004 -27.0743502703 20.3720000226
3236 1 -1.8446832301 -3.2798128484 20.5787601739
3237 1 -24.6487302636 26.635328566 -32.5599656563
3238 1 23.6246911277 15.4052652318 -11.3411080242
3239 1 -35.3296266033 7.102721245 -35.8468246106
3240 1 22.5115850804 -11.0719702096 -13.0574861876
3241 1 0.2228208422 -26.8652822018 -34.4748051803
3242 1 -12.3418329959 -29.5201351583 14.5213151923
3243 1 -32.2300213039 34.990334266 -24.1027957294
3244 1 9.7298690366 -31.8052144557 -11.4503144336
3245 1 21.9157581557 -10.1880505227 16.4537158838
3246 1 24.4586952586 -8.4677877633 16.374910985
3247 1 -13.2644433473 -11.7463262382 -14.9375992686
3248 1 -36.5179097308 14.6623054246 0.8926989047
3249 1 -9.2154308413 -31.3186586162 -4.0157631842
3250 1 -29.1264924536 14.1219002208 20.2182744477
3251 1 24.4393462399 -31.8911497153 -14.0274213627
3252 1 -32.8951745341 1.7802999155 -25.9139638611
3253 1 32.2708615541 -0.483199989 -35.9570618329
3254 1 25.7045570731 30.351543573 -25.4354575283
3255 1 17.0249865549 -26.6025488452 16.8792623368
3256 1 -22.9202179274 -25.6331753288 11.5631809757
3257 1 30.6171347108 -8.2191433148 -15.7789069218
3258 1 4.1734758366 -26.7007464107 -15.8151347662
3259 1 -38.1094893688 23.5390963141 -1.264538512
3260 1 -4.0288188873 25.0095818484 10.6335072607
3261 1 11.7851647995 -10.8872568365 -8.9291552477
3262 1 -21.1328139352 -2.862809488 -17.3015968366
3263 1 30.8291293163 6.260077103 -9.1923113217
3264 1 -0.0382373465 11.0864839089 32.4974222045
3265 1 22.9055525998 -8.4523536831 0.8320452765
3266 1 15.6459082824 -20.797493915 -34.5437575993
3267 1 -16.480910577 -14.5486029803 33.2888325379
3268 1 -35.9061889693 -8.6967502197 27.6424428716
3269 1 -36.9538231585 -16.7867570099 5.7732244702
3270 1 -20.7244882154 -25.542907199 36.5499361092
3271 1 -32.8643850242 -9.3236004325 36.1828770834
3272 1 35.6466510607 -27.9945188062 4.9431960015
3273 1 16.3807870835 -20.3080636551 -1.5169382776
3274 1 -11.5500588661 -15.9911938925 33.8117086431
3275 1 -3.0367209886 10.6701885337 -2.7426345647
3276 1 37.1979509558 -11.4537866991 -26.2666064457
3277 1 27.9091934763 -20.9314447398 -23.3886216664
3278 1 -37.2186129437 -34.2779098661 -8.7091738006
3279 1 12.5248808552 6.6489026472 -1.547041002
3280 1 21.9324198107 3.655399067 -9.7603788617
3281 1 -13.0665765967 2.7088226783 13.8444147259
3282 1 -27.0332664715 4.6016922616 -21.5973975233
3283 1 3.1803029924 27.9991207108 12.7408473577
3284 1 -11.9914007685 -27.0436237069 -36.363523308
3285 1 -33.6588925868 11.1747696798 7.4677912304
3286 1 -34.4940945141 14.7062713137 -36.1165689236
3287 1 35.7171367716 8.0492976337 -23.877809611
3288 1 -28.5281317288 -8.6821657218 -20.5332699527
3289 1 17.0034876452 29.2011382073 26.2765410917
3290 1 -10.2180478494 -3.6153270972 -26.1830956621
3291 1 25.4858824492 -17.5683728163 -29.9728269756
3292 1 -6.8309714152 23.2803276753 -23.4651856675
3293 1 -21.6757381858 -2.0333338731 22.6365017374
3294 1 33.5300066234 10.2543887483 -17.9827550084
3295 1 27.8531427475 18.2277903544 -12.9325934951
3296 1 -6.3558455119 -28.5736720472 32.9013066474
3297 1 36.4798873734 15.0577152324 -30.415695567
3298 1 24.5805480073 -15.9118995353 8.9808452855
3299 1 -29.0791180705 4.4593872099 28.169053806
3300 1 13.2725054384 -17.0954386146 3.5002820411
3301 1 -35.362220486 -16.6186812921 -30.8301122287
3302 1 -21.2940557576 4.6630745899 12.1801747798
3303 1 -21.0038204773 -28.5937292716 35.7668170968
3304 1 4.3494597684 29.2186962435 -29.8046849595
3305 1 36.2422476399 -6.2435102462 -21.286062151
3306 1 11.6296048318 30.40478407 33.2911481321
3307 1 -34.6095513372 5.734397994 34.4953318023
3308 1 -5.9446020829 -4.4815471508 27.6909209562
3309 1 -14.3266430479 34.4618232158 -29.3188583613
3310 1 -27.6866797613 -31.6390856976 -31.0100338964
3311 1 0.3627173186 -30.8815555522 22.51302828
3312 1 13.4917175351 26.6032568305 -15.6720908031
3313 1 13.4640760798 -8.0771214572 24.1296865006
3314 1 28.7729889534 26.388878872 27.2081569179
3315 1 -29.6057645752 9.1907823843 34.176227985
3316 1 12.1493409727 -11.3769702905 3.5138021232
3317 1 -23.7566790766 -33.7939806522 -14.5186261152
3318 1 15.4703082596 -26.531750312 24.5125065061
3319 1 16.5531622698 -26.0336118325 -34.9922881919
3320 1 -29.4231774068 -33.9090707478 14.1277388783
3321 1 -36.3125260399 5.9610948973 -33.3574936402
3322 1 -10.3739149444 7.4469437133 4.5399091313
3323 1 -23.285085137 -34.105218084 -33.6941660946
3324 1 -5.0858742059 -4.8272563883 10.7882038913
3325 1 29.3201362041 -33.4466501282 -30.3109485439
3326 1 -1.810131411 -27.4848401657 25.1458588626
3327 1 -18.9878370063 -18.1697355572 -15.8858724336
3328 1 -36.1046853309 -1.3949434994 34.5515783319
3329 1 -3.7247628794 -17.9027542886 32.6386734495
3330 1 24.5504495338 27.4418654561 12.8607353789
3331 1 3.1243290454 23.722322918 -2.7486849882
3332 1 -38.042964832 -35.2765925593 -5.5769965376
3333 1 -11.2960646049 7.5332471253 -0.7908127607
3334 1 -15.3519874747 16.5331566641 -7.5905924185
3335 1 -16.6996619827 31.6155805846 28.5966170669
3336 1 11.3633254794 -0.1641817985 15.3848824282
3337 1 -32.3391052359 -28.0639013687 -5.2428040098
3338 1 -9.2811560794 -28.5057904136 -2.123399863
3339 1 30.809626734 23.3846847133 18.1959390661
3340 1 -0.754995638 -35.1601402999 23.5479494853
3341 1 -2.2937033146 -4.4484134372 -16.8791876402
3342 1 -23.9718985186 -22.1115854895 29.8408381074
3343 1 -35.4842498328 -5.6208371468 16.9478338031
3344 1 7.3223750645 -2.5600041615 35.4843893035
3345 1 -3.3958295616 0.7776510885 28.7771587163
3346 1 -26.8919111405 10.0300281967 1.1786374376
3347 1 25.7986148028 6.3351235481 -20.6365006352
3348 1 10.7307200628 -4.4378644558 16.9808496943
3349 1 10.7019268802 -10.4561645679 -24.5319276186
3350 1 -35.7763048423 -2.1948253273 -4.3137278675
3351 1 13.4846536076 -6.7138957007 -0.8385438795
3352 1 1.1730726489 22.5194558392 -15.5210543053
3353 1 -36.297553585 -16.4951378517 21.1129154636
3354 1 18.7340730905 -9.5729528664 30.4520802743
3355 1 -12.9291371385 0.4618896305 -10.0607338358
3356 1 2.8754023844 7.0439584624 -36.2173346187
3357 1 -1.0622764824 16.6694438404 7.304205706
3358 1 -5.8166067887 -28.1629485166 -29.1914259848
3359 1 -8.828680813 13.8896102334 27.4165603941
3360 1 -23.9976972102 33.9060547302 6.8862036083
3361 1 20.4239641712 -23.0847821267 10.8047865334
3362 1 -8.7649519022 1.836797145 -17.9043235926
3363 1 -25.4600069758 14.9751641427 28.1860846277
3364 1 -25.936898861 13.7710226903 14.6686168608
3365 1 -2.8941371485 -22.2958032728 21.1814122334
3366 1 25.0453851467 -30.9844045813 -4.3110387904
3367 1 -0.4015689196 -15.3329799295 0.5237724642
3368 1 11.9472512219 -12.3886105313 26.7230772855
3369 1 20.7159654334 11.0686426785 -2.8412340588
3370 1 -11.6101790313 -7.8512033378 27.4176808429
3371 1 -26.9295342324 11.2586659416 -1.5992539159
3372 1 -37.7039239555 -17.9867213489 8.8990525233
3373 1 -33.2482941251 16.0928605862 36.0716538661
3374 1 10.641806715 22.0274768321 -15.7759190583
3375 1 14.1876679533 -4.2324071125 0.6848183046
3376 1 -19.4348607634 3.212695839 -34.3600562842
3377 1 -4.4185634066 -3.0849044866 3.5205995126
3378 1 -23.6752903472 0.536440486 -31.5563423208
3379 1 12.4275982891 -2.4800726176 -17.9398791678
3380 1 31.2933522012 19.8802989176 22.3342793486
3381 1 -23.1725229886 -18.4985239453 -20.2470326335
3382 1 -18.9619615329 8.7698143059 3.6846332164
3383 1 11.3131869508 -32.8818831492 -35.5090018287
3384 1 -31.144687241 -6.326202933 -14.5426037194
3385 1 28.7455010618 -23.9471790594 -31.6487345286
3386 1 -13.3174228033 23.548370922 -2.6466494511
3387 1 -33.2729718022 -26.4210214061 15.4432204623
3388 1 -9.4142189738 -18.654634711 -17.1609431643
3389 1 35.5562020765 19.5384128008 -34.7464393169
3390 1 10.1902528305 -34.9877189682 9.0848976304
3391 1 -28.2491833761 -34.1484051892 20.0498336452
3392 1 4.5023323724 11.3310220425 7.521871559
3393 1 20.4017742251 10.8735219211 -12.5505204554
3394 1 26.8735602855 12.5292872167 26.9352902876
3395 1 36.7334977255 15.7441778102 -7.094681781
3396 1 12.4287500164 23.5873101152 18.5641932373
3397 1 1.711927463 32.720391695 -24.2347099011
3398 1 1.1952625949 -9.3005909092 -26.6237308255
3399 1 -25.7883260389 -9.424983932 27.0238057426
3400 1 19.3293625425 -5.0521125297 -28.7929196961
3401 1 17.5204596406 -4.3527646189 30.444013043
3402 1 -22.0712413416 -20.473236633 -2.2811590536
3403 1 -15.1932794524 20.3345423065 3.4568086277
3404 1 13.2620631109 -23.2536366283 10.589212185
3405 1 2.9318370222 -11.2925076405 -25.3529178003
3406 1 10.7447711359 -35.2255588526 -19.8111033549
3407 1 10.7794765186 -4.5000963665 -35.1876571138
3408 1 36.6058095585 -31.5973712018 -12.6155064856
3409 1 34.8688512221 22.5025349898 19.3485820916
3410 1 9.4807888119 29.5641222869 20.6728778728
3411 1 7.2167232799 10.1723332484 5.7753906712
3412 1 1.3998093639 -6.1678266142 -2.9108512774
3413 1 14.8594320982 28.0818133976 14.3988874871
3414 1 8.3828087831 -27.7664767308 7.0115444803
3415 1 -0.1814354411 17.2956568665 22.2344100126
3416 1 38.3777036231 -28.6260204826 -8.5511158237
3417 1 36.7950767453 -18.2932081991 -32.6099974299
3418 1 -7.0991703132 1.3361807168 -2.7117848745
3419 1 -21.3290682676 -16.4569066438 8.0437766085
3420 1 25.1824406958 -14.5697717417 35.3447813834
3421 1 -33.2242076682 -12.8720229159 -13.8145360913
3422 1 15.9691597454 21.9956174921 -18.4319055827
3423 1 -11.2529900037 17.3922968643 -18.8753045199
3424 1 15.0751122311 -6.25490881 -20.9131020948
3425 1 -27.761542036 7.7830951489 32.5740609022
3426 1 8.198378851 -2.7537797469 28.4815096272
3427 1 14.0202835853 12.6480163569 33.6882351857
3428 1 30.4147378328 -0.3554794351 36.1449312174
3429 1 7.1952243702 16.7878897865 -26.372227419
3430 1 9.8205483662 -12.8538276928 36.1904961352
3431 1 -18.3044020248 -29.372498977 -28.0072609998
3432 1 -34.1796499259 26.0957729446 21.0574905964
3433 1 19.0869623362 21.0729710076 -9.9601922305
3434 1 -19.4877634376 -11.0840059602 -17.6704485804
3435 1 -0.7136102369 -28.073105178 30.410773062
3436 1 29.5496370647 -5.605332268 10.9027884549
3437 1 21.5403718368 14.8610369072 -4.5939147633
3438 1 -14.3429975756 28.2665267707 20.6711598513
3439 1 37.4619268537 -9.6677521023 22.6537566489
3440 1 -2.331556752 -10.8626189469 3.2809728632
3441 1 -38.3262724726 24.0329160831 -10.8466166219
3442 1 21.4007824877 -7.4507668341 -4.2387324947
3443 1 32.3876467026 -26.1766248695 37.3587507473
3444 1 4.9914325671 -28.4210728888 -20.703727563
3445 1 29.9022959648 3.1402689395 31.9643873636
3446 1 -13.0561342691 9.8325710876 -1.7387124428
3447 1 -13.6242429567 16.8137312511 -4.7955208501
3448 1 -2.213235967 0.6529040731 -1.8159487132
3449 1 8.7682535205 -16.1136753549 2.4522142366
3450 1 17.6630434807 15.5930937404 17.0139402821
3451 1 9.7209623455 -8.2381173217 28.1872050765
3452 1 -13.4574728433 -24.4751237214 37.3017572518
3453 1 -6.5861909725 -7.8831334763 -13.1227710042
3454 1 -14.9406672639 -3.5777330761 8.4147198568
3455 1 -24.221132307 -23.2724690382 21.068769781
3456 1 23.1600843337 -26.5699815199 30.7690925872
3457 1 4.0398754694 -33.3875475127 26.036989139
3458 1 20.9678865854 1.8775771001 -23.0967821031
3459 1 -31.9211050068 -30.0507843242 -2.4848566449
3460 1 -24.9996999637 7.2923197168 -27.2355705652
3461 1 -28.9343075576 -20.6422327317 6.391712206
3462 1 15.219922744 4.6654109415 19.4943151318
3463 1 33.3010432356 16.1579952367 36.659067822
3464 1 24.7436325934 14.7410333935 3.7982467244
3465 1 25.9032684237 -34.3834067604 -12.905329241
3466 1 -25.7247506918 -28.4229986089 -27.3467190858
3467 1 0.6159437616 35.3497076205 29.5340592268
3468 1 -10.507745657 24.0096941642 -32.4396294555
3469 1 -35.1093395612 -6.4225597366 -22.8502086713
3470 1 -18.0061046533 -0.7414730381 14.5821182137
3471 1 -15.9397523083 13.8248295755 -8.9638144638
3472 1 6.5155516979 15.619997183 -23.5622912299
3473 1 21.6754310585 17.8816563257 19.6541658268
3474 1 9.2802346975 30.0291270529 7.9635524746
3475 1 22.6367394473 -5.4063883898 23.834112108
3476 1 -14.8234214245 8.7309459112 30.5254323222
3477 1 14.4497243056 -20.6731716907 -4.7667626643
3478 1 -22.472887043 -28.1387354183 20.5946705468
3479 1 -7.3203019553 -23.4326153202 32.1222212507
3480 1 15.4530323501 10.8149007356 -23.1631126719
3481 1 -2.6561902877 -18.3603252086 -25.8887911115
3482 1 -34.8892291172 -14.075456383 35.1776104229
3483 1 -30.4055240143 -11.4607249553 -27.001695553
3484 1 5.9026792091 19.5542716722 3.918433532
3485 1 -11.2734139679 20.2884524614 -30.1958784524
3486 1 -17.077889229 11.6246235596 36.8771071578
3487 1 6.7505040677 5.1629830327 -9.2222646529
3488 1 0.8112767122 -3.2706798377 5.5372579536
3489 1 -12.1041164806 1.8934359716 26.2675775014
3490 1 19.5931080949 7.4252793622 -36.1495698755
3491 1 -15.8339469601 12.7620727938 16.4374320279
3492 1 34.7274191093 33.1784582047 -8.1022640357
3493 1 -17.907593578 17.7355281532 -6.1952601836
3494 1 -31.1035398635 29.4499242529 17.8935672842
3495 1 32.5267753608 25.1084873993 -4.2963982594
3496 1 -17.997274744 -32.2776247483 -18.9170599117
3497 1 34.4246683923 -27.0749874571 35.4130540634
3498 1 37.0879993893 -27.4645209867 -14.0018004335
3499 1 -34.990965029 7.0872871647 21.4828876563
3500 1 31.3896366038 31.3874677106 27.5816398502
3501 1 6.7009030118 22.2999095878 -33.0910957343
3502 1 -35.8265201527 17.413111633 -27.9135167838
3503 1 5.4922803802 21.088688282 8.8752990089
3504 1 -13.270125202 -8.9633066971 -13.1733405932
3505 1 7.4622715409 12.9487685258 -32.5324026159
3506 1 32.5181757969 16.9626913649 1.2430258951
3507 1 29.8874002917 -32.070284164 -33.3525487262
3508 1 -29.7327617058 -15.8124983947 -32.5056462986
3509 1 30.7642486783 2.1992856349 -7.3264652888
3510 1 29.3990679153 24.6783863102 35.6053230769
3511 1 -25.9714506801 -6.2466961802 27.5766351789
3512 1 -10.7585918635 -18.6710599707 -20.5421588465
3513 1 7.3453328287 27.6233928952 13.0209595568
3514 1 32.267483154 16.5185721662 13.914480124
3515 1 30.1490727349 11.5601260959 13.1153760421
3516 1 7.0617007849 13.8329006083 29.5923972608
3517 1 3.16080041 7.0343298619 -13.1349465478
3518 1 21.9986825215 -4.0758007571 6.514886877
3519 1 -8.3036467265 -0.0541608779 -34.22929244
3520 1 -12.9360475024 -0.6567271938 3.2410101895
3521 1 -12.140664627 30.7307405168 -16.0147240452
3522 1 -34.4031694827 -28.1053893091 31.5109043872
3523 1 2.9974854785 -34.2290659581 6.3012546398
3524 1 34.2126737868 -31.3455337394 -28.2812480789
3525 1 -25.5315676322 -6.2945559886 -23.733495806
3526 1 13.1606343264 -15.9926098632 16.8041175708
3527 1 37.3214161227 0.3769313907 -21.0456885358
3528 1 3.9921171773 -13.4551196352 -19.6122610418
3529 1 8.3408091275 -19.2013409843 -20.912355129
3530 1 14.3351658299 -9.5316773216 -0.6283476852
3531 1 0.1344449672 9.4330549648 28.315010936
3532 1 13.5744883373 6.3446105516 -30.8452980447
3533 1 -4.4425193345 14.4368828949 32.5532952511
3534 1 -7.9935249548 13.7665623827 -25.2500606007
3535 1 18.9677969512 -30.9981324169 14.2057968111
3536 1 -1.8555862486 -32.8369544 -16.7073107948
3537 1 -32.1050512134 -6.2645374106 -27.4198470439
3538 1 27.1612617658 32.4658001696 3.8442598217
3539 1 -23.186420498 13.6145579319 30.7165061903
3540 1 31.0865019776 -9.9824515824 2.2380591232
3541 1 -13.7384943052 25.3078560688 -11.0083347315
3542 1 11.3447442789 29.3716210752 -16.7271800867
3543 1 33.1302804675 10.3713479252 -1.5979093773
3544 1 33.7204255375 -30.441323193 11.5188858999
3545 1 -34.1566384144 -24.1227594217 29.4743766543
3546 1 -29.2815917304 10.166315373 -14.2598024431
3547 1 8.0709210295 -29.222193691 32.3528843097
3548 1 -1.362646963 -19.739480635 -30.3618318585
3549 1 -24.7138412471 -26.1846959023 -1.9684044461
3550 1 -17.1101375935 23.9287714408 29.2632094044
3551 1 -28.6204234767 35.3100604419 -29.4196240564
3552 1 7.0307577114 18.0243861686 22.7013383745
3553 1 26.0132967721 27.2822855623 28.8081577997
3554 1 -24.6449679544 28.9787600145 -30.6480617082
3555 1 27.6725519064 34.6379699663 20.9057818294
3556 1 -15.6275574274 27.5236377619 -29.1305482668
3557 1 -13.1911934909 -4.352906216 37.0028962094
3558 1 12.3730831967 -3.0274160776 7.1096957949
3559 1 -23.5382347982 -31.0608103584 -25.7655417438
3560 1 -30.3216014849 3.2085187255 -13.9633316915
3561 1 10.6842670616 12.0397861582 -14.1331917291
3562 1 27.9206339675 -10.1380667583 -28.621341637
3563 1 -7.9856932091 31.297482775 12.4045633255
3564 1 22.9969229658 11.1424147501 35.484837483
3565 1 10.0984217735 -17.9438174378 30.407337019
3566 1 -11.0047543791 -14.0944303899 19.3839882736
3567 1 -28.6128988583 -2.653812218 21.5701332693
3568 1 -5.249803392 27.6081712106 32.1701764592
3569 1 31.6659743746 -18.2602868812 -1.7608226324
3570 1 -11.0155806157 22.6941158206 -16.9809990875
3571 1 -3.2360465938 26.7367828641 -27.1622932139
3572 1 33.5195642959 -4.6827565821 30.3781306537
3573 1 28.0955429539 -26.4910411554 9.1542907592
3574 1 27.9698511142 -7.5044321223 -31.6071210602
3575 1 -2.040323308 28.5778987196 -20.6263418995
3576 1 -6.4456802415 0.7290124962 -31.5437634156
3577 1 -16.4361467758 -6.5560149717 4.4374254147
3578 1 -16.3829369744 -23.6607989927 -23.0977531587
3579 1 0.3304689541 30.5239380013 18.9536612391
3580 1 16.3322609731 -1.465671234 -35.5533118438
3581 1 -17.7977955751 -28.4947600021 -31.3148258478
3582 1 -19.7018311523 -19.0425398743 9.9999308144
3583 1 2.5837850313 -26.2103957698 -31.5788035843
3584 1 3.220152757 33.8182645491 5.472869496
3585 1 31.9392408727 6.1187632307 13.0479250246
3586 1 -11.8759976928 19.3219816848 34.3286837179
3587 1 29.6296437213 -8.6794753776 27.0326946364
3588 1 -35.2215024441 11.7569460182 -21.1567623598
3589 1 18.0812740553 7.6480823461 -15.8324643742
3590 1 22.0649452323 -15.5055159548 -5.8885559996
3591 1 24.7015561559 3.5465817215 -14.3185139601
3592 1 8.5071953319 24.7402642282 34.6984318208
3593 1 13.7863293792 28.6914595669 -1.1802807625
3594 1 32.0873530038 10.6124169307 -10.5340114076
3595 1 5.0809601694 -1.7040498953 -14.5251994148
3596 1 1.6152591514 -20.0898625758 -21.4654833516
3597 1 22.5539686451 23.9503649934 -13.2827710924
3598 1 -34.7987340639 -32.1346541903 -31.9423145223
3599 1 31.4893761882 -6.7946768271 3.3539514282
3600 1 -26.8610448488 -9.9651767403 -5.2738777897
3601 1 16.4982632684 32.6176630233 12.0795584778
3602 1 3.9072732659 -9.974309751 4.2766783606
3603 1 -3.3701844337 22.1150546176 -20.786640774
3604 1 -34.5456611846 -7.7421027982 25.0190240588
3605 1 29.2459649658 7.3111521267 25.296970057
3606 1 -26.6533500252 -3.7792965001 -32.6571010973
3607 1 -10.117002974 -34.318845578 12.3613886985
3608 1 26.7588482461 -12.0504059382 22.3215062324
3609 1 10.5789991861 14.8227349008 29.0120047841
3610 1 12.2536106845 32.3656202452 16.8664892205
3611 1 8.294893599 -35.4171491704 -4.5994423107
3612 1 17.9756990525 -7.2731333143 22.0393772253
3613 1 15.6711695013 31.1250175481 15.3886919541
3614 1 -2.5588309397 33.2194505554 7.6751489544
3615 1 -16.6677207455 18.9019339874 -25.5256910047
3616 1 -18.0206164173 32.1967657435 -21.9749140712
3617 1 -31.2599290749 19.6538144099 26.0676147394
3618 1 3.5645960024 20.4600681058 -32.862935011
3619 1 -13.6707727398 -3.6999313444 -21.3166130548
3620 1 10.7398570994 -1.2919316336 -11.5814069428
3621 1 24.5062232053 -22.5998121744 -33.0043431188
3622 1 -36.7446694803 -4.3138254256 11.0363459514
3623 1 33.684338082 13.0221866048 5.7471553615
3624 1 24.1092611949 3.3305045982 -1.229505813
3625 1 37.8351632816 16.7364900514 -10.2752624321
3626 1 2.0724181088 -14.9145605983 25.7430580713
3627 1 6.8014104145 30.729041352 22.179059842
3628 1 -5.5709817459 11.834470412 8.7027498942
3629 1 27.717162144 -18.3428379709 -9.5243376485
3630 1 34.1812700223 34.2741363043 24.3970255835
3631 1 2.5380998483 -0.2456001116 -12.7847689505
3632 1 6.6642780836 -29.2022214248 17.081690086
3633 1 13.1293073438 13.4646774372 -15.0733229662
3634 1 5.0735123328 -4.18667126 6.5166795951
3635 1 -10.1798105029 1.8376467274 12.2402308353
3636 1 -31.3072804234 17.1314042695 12.2638349566
3637 1 26.0208213904 33.2493983349 -0.8445196064
3638 1 27.2219194037 9.0532208343 -15.5574315429
3639 1 -22.6097122466 -1.343897757 -35.984587525
3640 1 -9.4340286834 -14.1057581552 11.8564397741
3641 1 -37.6849703631 15.8134895742 17.4279087642
3642 1 6.153832543 -2.5326759277 13.5711746126
3643 1 -16.3566775919 -22.0776729921 -8.7971663794
3644 1 14.7439522406 -4.4335457453 15.2768711642
3645 1 -18.6512255066 -31.4103851958 9.6273442412
3646 1 17.2114895961 -17.5413277766 20.5387975001
3647 1 -22.180808999 33.516308805 32.1694294934
3648 1 17.4388405657 31.7975328149 18.1077970941
3649 1 26.550539168 21.4984701921 -26.6078204526
3650 1 32.8104074046 -4.2641956539 -24.3627398503
3651 1 -9.6893282355 8.1688055577 2.0423540667
3652 1 23.3261634108 -7.3985175166 10.2485957507
3653 1 -34.8748171696 23.3330725826 19.0749684955
3654 1 -32.3806672352 -35.2799774371 5.1313567028
3655 1 -5.0467922594 -4.7180142516 -32.1610709454
3656 1 25.0517580378 -25.2450577698 -11.2108371774
3657 1 -12.8227943176 -34.0159269739 -4.8674536629
3658 1 -5.0973914789 -28.8418427312 15.9480199935
3659 1 -11.8252449096 -3.3201680124 -18.9933998231
3660 1 14.6565745292 -32.845060832 -27.6090534974
3661 1 34.3006657527 17.6953853849 16.1873478565
3662 1 -32.7194516604 -11.2587367401 32.0363201763
3663 1 -23.8270880057 8.7560793905 5.1593679227
3664 1 29.9621857846 3.6387614117 -32.4581019214
3665 1 9.0695453829 12.7457183327 -29.7633030506
3666 1 -28.973850195 -11.730892158 0.9052479312
3667 1 1.3044463432 32.9997627069 -36.163299108
3668 1 -17.3239749627 4.3096483122 -32.2206190641
3669 1 19.7251728256 27.8347973153 25.1469046148
3670 1 -30.3992279051 -17.6561629975 -0.3570496832
3671 1 -13.3542012951 15.3124483548 3.2279382869
3672 1 -8.9916118354 -4.5582219622 -20.2925975512
3673 1 -19.58151404 24.3905902728 13.3777104537
3674 1 2.2058649123 8.0665016772 26.3533291826
3675 1 28.64207595 -17.3776415679 -12.4023224279
3676 1 1.3804603452 31.4158579224 33.764575097
3677 1 -1.0065328809 -23.0061249563 -25.6639543862
3678 1 9.6506301982 -19.9373625353 -5.3960814052
3679 1 -34.5097272927 15.6182272197 12.9962349867
3680 1 28.7776726444 -32.7691364851 -13.0907261686
3681 1 -15.8499943605 -28.6873461721 -15.5690095138
3682 1 -36.8642955562 6.0727441841 19.369646529
3683 1 -19.703213225 16.3003710869 10.301107451
3684 1 -5.7642415873 26.3665065355 21.979470563
3685 1 12.8813020646 4.4965564398 36.890253757
3686 1 27.0133799801 21.7187244288 -4.6025048707
3687 1 8.6627552996 -35.0797832568 -22.2300776105
3688 1 4.0261315236 -14.2588953825 -6.9081644047
3689 1 -8.5487342966 7.4240757871 -14.5920528597
3690 1 36.2816367137 -2.336988782 7.1593690249
3691 1 -5.0098602039 -11.7878849772 -21.7005535092
3692 1 -14.2560805551 13.5263429596 -27.8837875424
3693 1 4.6343971032 -2.2436055167 -2.060729427
3694 1 -21.5555746372 9.2258276582 -34.591204871
3695 1 -20.1300433635 -17.3313393272 23.6576787708
3696 1 -33.6811516365 27.5533731459 17.9988147745
3697 1 -38.1839316469 -27.4611226571 0.402614601
3698 1 3.4766808183 27.0451812747 -0.9883105353
3699 1 -19.7918194455 34.1353003807 21.9461558854
3700 1 -35.8241629508 20.786732538 35.492605928
3701 1 -17.4796884941 -17.8362036674 -35.5321278919
3702 1 14.9342943729 15.0463874671 -17.4679461346
3703 1 -24.6799036826 24.8854720198 10.0178579952
3704 1 33.0655533931 35.0442119498 -36.4089313629
3705 1 -26.9783674701 14.5118585416 22.4198816367
3706 1 -19.2600285589 25.0453351077 -8.6255883203
3707 1 27.8793253482 0.4111270822 -6.7887992595
3708 1 13.2880921479 -34.5787328336 -34.0862783555
3709 1 18.9207296954 -0.2948050922 12.2338069288
3710 1 0.1546385859 2.7253187365 -27.3232643577
3711 1 24.9360478348 -18.8521626186 7.8605458819
3712 1 36.7210590706 18.9395988071 -6.3764741023
3713 1 -28.772297917 22.5823957352 0.1769562133
3714 1 17.1892228683 25.8672352795 3.1976861694
3715 1 0.4145450472 29.9828956107 -7.6727586636
3716 1 -2.8319438742 20.7582007291 15.2393734778
3717 1 2.2074005487 35.4608613176 -13.1179904226
3718 1 23.4569228506 33.4171200601 12.6291759609
3719 1 34.8848218407 -9.6161399716 7.9319558186
3720 1 6.8467884702 6.3119016293 -4.4792555031
3721 1 -36.5716416485 -26.3034250424 -31.8856571615
3722 1 -19.672884406 -28.8063655862 28.7640868137
3723 1 11.3650914612 7.1980868692 -29.1966547458
3724 1 10.3802110536 -13.5455293621 -15.677170171
3725 1 17.0484817919 29.1461985455 4.1088351309
3726 1 -13.3391520584 34.1589470908 -6.898528545
3727 1 -20.8973240926 28.6487680513 26.3327876213
3728 1 19.1864715751 -27.2380364791 -18.8190579903
3729 1 -1.3250238711 -27.657092997 8.6568861901
3730 1 34.4571471023 5.7426814224 21.7296851779
3731 1 14.3545148486 23.5369015596 -23.2260071977
3732 1 -24.3383013646 -24.0900504994 5.6954653237
3733 1 -24.1692277965 3.0580718425 -23.2065860852
3734 1 -8.8762087597 -23.2947705761 -21.1312908239
3735 1 -1.9007339589 -26.4040297581 -20.0120371725
3736 1 -27.658654397 -18.1562130374 13.1341995819
3737 1 14.1740775711 -8.0095796566 -27.8097632252
3738 1 -14.4852742884 11.2210011219 -7.5221703453
3739 1 7.8090182408 -8.3188984481 3.6702167752
3740 1 8.9134479425 -18.9464662648 -11.9054407348
3741 1 12.4133168705 27.4820082244 24.1010030114
3742 1 1.236647996 -22.669477931 -22.9077997394
3743 1 32.9512252628 -8.3804223734 19.3276670474
3744 1 15.599532063 29.5777864038 11.0386615456
3745 1 30.2087322092 20.2114944558 30.2650400218
3746 1 37.4653820356 -27.955862807 8.2876609632
3747 1 -32.2940112729 -23.8462203511 22.3061934321
3748 1 -2.3304818065 -32.6278013733 22.7981451505
3749 1 -38.6133800455 -2.1493018705 22.6358294681
3750 1 -28.581879003 34.0654222285 -4.2418697513
3751 1 -11.1792026745 -13.4261630351 -4.5669492956
3752 1 2.3207305153 22.7721358041 0.1189169656
3753 1 -14.277886592 -29.5624443617 -0.4251729701
3754 1 6.556937099 12.7935073426 -24.8568577697
3755 1 8.3102499631 15.4129114734 23.9472774364
3756 1 -0.831393549 23.7528370858 -33.213359107
3757 1 -12.67399115 4.8123178978 5.2353343511
3758 1 -34.0340408821 -28.4445850816 -20.4992083093
3759 1 -35.1265310107 -28.8267980429 21.5944096598
3760 1 -9.9765690249 4.5852670019 -21.6410950264
3761 1 29.9031405648 -24.661890252 -26.4671667803
3762 1 19.6047789315 -19.287078008 32.6770674949
3763 1 35.0141992078 2.6501306943 -2.0696930174
3764 1 -33.8461864808 -34.3522270864 -0.5076380015
3765 1 -0.8427572584 -16.1901377708 12.8333964283
3766 1 15.7218455026 -4.6705084358 -36.9266989685
3767 1 -36.4441224016 4.5071762198 14.9800269297
3768 1 27.4157934997 15.8009582338 15.9175437862
3769 1 21.5197943089 32.9703813156 33.0195513438
3770 1 -3.7850366082 -16.8841757916 29.9179249846
3771 1 26.635920552 14.3249504139 -33.1898296822
3772 1 26.1809882674 -8.309199049 5.399368055
3773 1 13.3974294599 -26.316381174 9.4896784324
3774 1 12.2936140128 -9.5412351235 27.0089411219
3775 1 29.5837281928 -21.6630767817 -18.0962191232
3776 1 -21.0915053159 -34.0935504857 -19.1217285586
3777 1 -17.8436343218 25.8702088179 33.2218296999
3778 1 -8.5403650782 18.5695348741 25.3889962515
3779 1 12.0964382986 -7.4457401383 9.1328528389
3780 1 14.3860721767 18.0373423002 -16.1420070285
3781 1 19.7515857717 7.1795376535 -23.3034675578
3782 1 26.1789151582 -8.6348015031 -34.3495315352
3783 1 25.0911471116 -28.7816922974 -32.7469610908
3784 1 37.3906733245 -22.0278308247 23.5873145863
3785 1 31.2548845093 -11.4219981577 27.8633953743
3786 1 37.6947293325 23.4327569173 22.0074070863
3787 1 33.4374077483 17.8425047368 10.9777838277
3788 1 -30.729435801 3.8274395026 -36.1626641871
3789 1 -31.2101283863 5.8931283055 -22.5217677806
3790 1 27.935759986 -3.8011732468 -2.7802816443
3791 1 0.6818225633 -27.7906190306 23.2295926338
3792 1 23.9777339369 6.4038689239 -35.917823716
3793 1 -5.6114457651 10.1308453079 34.2143979406
3794 1 -19.1793308658 29.0446026504 -10.9588108947
3795 1 -13.5702653372 21.7019451765 -19.2844924205
3796 1 -0.6309929983 15.3499007789 -1.9879749518
3797 1 12.95155743 3.5893440355 30.1260296744
3798 1 26.6138073878 12.6592733236 14.7988877075
3799 1 29.5090194818 4.3865355192 -25.7999021736
3800 1 25.0840064023 6.5756969639 9.9536936274
3801 1 5.3367204125 10.7504032718 -9.207250639
3802 1 -4.8099971259 30.5271947339 25.3718907332
3803 1 33.9954580174 4.2214333398 24.2775857417
3804 1 32.4615108136 31.669812261 -14.7799894712
3805 1 -0.8152693668 1.8480541118 -24.2314232513
3806 1 -7.7675560579 -23.067294889 -6.9661289558
3807 1 12.1104125898 23.7169422295 26.4939081583
3808 1 13.9795892206 10.7062957857 29.8838633412
3809 1 2.9009707305 1.6678010463 23.4359793022
3810 1 20.8769001285 25.8057113541 -28.6843108594
3811 1 -37.3834865462 -7.7921573611 10.7212010532
3812 1 31.7201055579 -30.8145659801 9.1432356644
3813 1 21.3676127413 -0.8878136062 -2.5738949759
3814 1 -2.6006770317 14.9086135215 22.3991906823
3815 1 20.9070753838 -15.3125899519 0.8897857378
3816 1 -4.6526711764 5.9286691691 -23.5760354018
3817 1 19.8527842108 -21.4090516447 28.1264767518
3818 1 -35.6571471355 32.9365396168 -34.8756718812
3819 1 -36.9890353013 -30.6971820121 15.0776553682
3820 1 32.3540930472 -13.5508392521 -28.3977747537
3821 1 35.7013197167 4.8308671135 27.4699684534
3822 1 -21.9179848285 -16.1515525702 3.1021492353
3823 1 -15.105057141 -21.6478550971 -16.6188700364
3824 1 -27.80768791 22.8835018968 -29.0660104161
3825 1 -17.7216280095 -11.7483793957 32.4189160921
3826 1 3.8751016833 -9.785348466 21.8703388502
3827 1 -2.2421059314 19.8400145522 21.0513654764
3828 1 -32.0655623233 -2.6077223729 -9.4603973705
3829 1 11.1259928732 15.8271536911 3.7526818067
3830 1 25.3792325009 -30.7832588687 17.992390868
3831 1 -2.3662621347 -11.7502201575 -6.3941771933
3832 1 -7.761567076 32.9021315296 -35.2531660201
3833 1 27.2951692602 34.6762011743 -6.8056059915
3834 1 35.1099461375 12.4409306473 -31.6771117617
3835 1 7.5978682353 28.32592674 1.3852481957
3836 1 -5.292494084 -30.9549523915 2.1068919174
3837 1 -3.5492396384 11.4537866991 23.9170253189
3838 1 -38.1696294973 17.8672842234 9.361872573
3839 1 -38.4299028222 -29.1650805143 26.5013031204
3840 1 -15.4028170397 5.6227487072 19.5165747146
3841 1 -30.2770680292 -8.6723247257 -25.6867368451
3842 1 12.407558234 5.6454042378 -11.7004733016
3843 1 -0.2531496612 23.7832096566 -20.5094417417
3844 1 -23.8388356242 1.928552044 -27.5113503623
3845 1 -8.3352040546 -20.1142880697 -20.971589522
3846 1 19.5820515128 -3.3967012267 -31.7954311547
3847 1 33.5499698967 -33.0881405159 32.6694484431
3848 1 2.5337232845 7.8200519832 -18.9762943048
3849 1 17.583036824 -10.0250722993 -1.6411587009
3850 1 -28.7607038622 -27.5408418055 -22.9606849226
3851 1 11.0964318724 33.9132761806 -34.1046686551
3852 1 -3.8260381002 21.2382855826 -30.0874563572
3853 1 -16.1686389143 26.6995428356 -21.8414312712
3854 1 33.2446085978 -9.9189452981 -17.2134548645
3855 1 3.0791813352 31.5966773762 -8.4728338011
3856 1 3.88677252 3.9878689788 30.2916320066
3857 1 -30.9622920271 -23.369250633 -19.6129333111
3858 1 22.3472719852 -18.3117574148 -30.4003080702
3859 1 -27.9536501501 -26.4993245838 -25.7698741458
3860 1 -1.2249771593 -34.7707129682 -31.4407792319
3861 1 6.6974478299 -13.4862709898 -33.7477608954
3862 1 17.8822555773 -32.4200218381 -14.7082807482
3863 1 -6.9752444554 -10.326178461 -37.2160354492
3864 1 -14.8171253153 -14.7128555773 13.0829577236
3865 1 -22.4947698618 33.5530532438 -22.8676876725
3866 1 -3.5910089486 -32.6848437514 7.4297706679
3867 1 -34.3009805582 -6.2380587591 -30.1815367078
3868 1 -23.2649683001 9.3146090188 11.7166824608
3869 1 -10.1471782293 33.6600298274 1.0267045808
3870 1 7.4814669959 15.8315432002 8.0180062862
3871 1 -6.5768235904 13.4226231085 2.9364722065
3872 1 -15.0889329587 -26.5025105178 -31.6752816954
3873 1 35.9297456317 -30.9603613995 26.8280259895
3874 1 -2.3168914243 -2.267677018 6.3414414033
3875 1 -26.3407712352 -16.3740015614 -2.5012151973
3876 1 -5.2003558998 25.1799939178 -21.0252963677
3877 1 -5.8828694995 34.711883635 -23.9006667665
3878 1 -26.8952127588 -28.7410397797 -7.3956343279
3879 1 -4.8629765819 21.5862603732 -0.2837723319
3880 1 24.3172631458 7.3975263372 4.2226727286
3881 1 1.6415953157 -9.9498134586 17.9168726191
3882 1 32.9581356266 -19.1107896603 13.4828085509
3883 1 20.4683440632 -33.7985613173 -36.3873067011
3884 1 5.7504208597 22.3236270964 -4.2987885502
3885 1 -27.2880285509 27.1979645093 31.0317257852
3886 1 -28.5142342194 11.7272106342 -17.3867509451
3887 1 -33.7117415136 -11.8377271445 0.3860319588
3888 1 -19.0424288804 -10.747500532 13.8075146122
3889 1 -33.91828461 -14.5215579406 -23.8582391054
3890 1 13.6488131392 -23.7461112252 -28.5019764918
3891 1 12.7062395145 14.9673763041 -20.0040446377
3892 1 33.2393106522 24.6788818999 31.4093170297
3893 1 16.3587507011 20.1246246556 12.5982515741
3894 1 5.3948442504 8.4939124221 -0.7184317685
3895 1 7.2706241177 -17.1831579972 22.4056145887
3896 1 -24.1944890153 7.4538819696 17.9477223093
3897 1 -33.1735623796 -5.9283151764 -6.9002465665
3898 1 37.881539501 -34.6796915419 -11.6819485481
3899 1 -12.9770489943 19.3022996926 -21.0392646294
3900 1 -2.4977893927 3.2939725551 -34.8437913781
3901 1 -17.942606088 22.6738674401 32.4411756749
3902 1 -11.9716678407 -1.1355376738 -27.6776249638
3903 1 16.4253205392 10.8798229905 -30.0127821797
3904 1 12.595443348 -17.1761489425 32.5637527732
3905 1 12.9087131744 19.7601538067 17.0956583477
3906 1 11.8971126933 7.1946885396 -36.3011292494
3907 1 -31.2144281683 -4.9338789793 -17.1282260594
3908 1 -36.428743003 -11.5925518241 -18.2902808548
3909 1 -22.0517387592 20.6498081748 -22.4108433498
3910 1 -8.1086976851 1.6306318164 28.0803142613
3911 1 -24.1360580502 -27.0698191642 5.0093024805
3912 1 -1.2901649247 -32.07674807 -19.7430547647
3913 1 -36.6501126688 -17.7451567537 23.6607413308
3914 1 26.1138041747 18.6867064465 -28.0056176749
3915 1 -19.563163185 -23.5362643728 21.5531024475
3916 1 8.2363090702 -20.8565398917 13.3767393981
3917 1 -30.8774097249 -28.0146255896 37.0348663484
3918 1 -22.1914048902 -29.886687484 15.7417827183
3919 1 22.647949593 -24.7556983084 12.491883635
3920 1 -38.6612680989 -28.93505608 3.4615145127
3921 1 -1.3448335807 29.5561928512 11.9690822265
3922 1 -12.5195829096 34.813337933 -26.737269637
3923 1 5.7185564043 -16.0499566751 -28.2912574215
3924 1 -19.4750944372 9.8912630716 -14.8297373977
3925 1 20.2986562406 5.549826218 -27.9222562844
3926 1 -21.7466078058 17.864169088 21.4382190976
3927 1 -16.9968844087 -23.1837584761 23.6594714889
3928 1 -12.4402672894 -3.8763612891 23.7130289413
3929 1 18.3430232803 -5.4436992168 25.8285109662
3930 1 -7.2330010258 -24.5545596757 18.1397672331
3931 1 5.1837710266 16.8514668693 -6.9673241012
3932 1 -2.8279512195 34.9845995848 11.8573361331
3933 1 10.9249780679 24.372819841 8.0161388715
3934 1 10.0804548276 16.497828196 -5.6307780798
3935 1 -13.8424568897 4.2909574994 24.6521144262
3936 1 21.2201916466 -4.6402066636 9.6249539505
3937 1 -31.0389509964 -2.4962146831 5.8787707468
3938 1 3.0612911711 28.1677628169 -27.0208178791
3939 1 -17.1540567946 29.993161398 -30.4501008148
3940 1 7.4699497229 25.5054547749 -9.8754116048
3941 1 24.115634086 21.5767733698 23.0954375646
3942 1 8.924350961 6.3381678851 32.9544159204
3943 1 29.4980396815 15.5053743578 -20.422494915
3944 1 10.1613828661 26.0595240956 11.7300531498
3945 1 -13.8468334535 -34.837667141 -32.3911439013
3946 1 -34.8581017673 32.0487260106 1.3014386257
3947 1 -0.6113368524 -6.7765524026 -5.4532989904
3948 1 -10.9199104678 -6.1426931349 24.728006158
3949 1 -1.7524682641 -32.0254474529 32.303883349
3950 1 4.9098134922 -7.5631241063 -34.7111078315
3951 1 -30.3312759942 14.6325700406 3.5893203721
3952 1 -20.9042344565 -22.1576045361 -6.1228791913
3953 1 -8.4049219474 -7.9597374892 -16.4109147397
3954 1 -36.7967813017 -7.6002933362 22.0878553099
3955 1 -26.2664464332 11.0268715439 -9.2463916503
3956 1 -23.339293102 12.727169117 -9.5030491214
3957 1 18.7312321632 4.5519916913 14.603556134
3958 1 17.8750380862 9.1137535801 32.7697659587
3959 1 -7.9320994986 21.4132287581 27.0430027653
3960 1 5.6590504936 20.1358108238 -18.1620268159
3961 1 23.4831054513 21.0134294412 -22.6934205363
3962 1 -24.5794730618 2.3230414709 25.2676142985
3963 1 8.7634930477 7.6064528086 7.172366231
3964 1 18.2342234411 -34.4745669517 25.7094446074
3965 1 0.0972825662 -5.648873366 -18.2888616197
3966 1 -27.4283089364 -3.1948546086 26.8639550476
3967 1 -23.5433023983 -29.2832928252 1.333184675
3968 1 2.2868697326 5.3227045236 -27.0301549524
3969 1 13.6858219765 -14.21315953 14.2106520892
3970 1 -6.7079669393 2.217480858 -15.0108019233
3971 1 23.7773333862 4.6538707805 2.8938951523
3972 1 6.218713181 22.5746078965 5.6854559811
3973 1 1.0326386998 16.7366316484 27.6912197425
3974 1 17.2292261966 -12.5828817063 36.5232694278
3975 1 -31.0908017596 -20.8865584697 33.9770121889
3976 1 -1.5516070224 -0.4809344359 -31.060461562
3977 1 11.2212023302 17.6170822072 -21.3231116579
3978 1 -31.5236055236 -16.9292744572 -23.1337569134
3979 1 -36.432497634 -3.1857923964 -14.382827721
3980 1 19.7164964799 33.68693327 17.8719052741
3981 1 10.8356040292 28.602253415 35.5841092464
3982 1 6.869055198 -19.6209638905 -23.626754384
3983 1 -30.9664919927 23.5849029651 24.396203921
3984 1 -30.4296335059 -17.3685793557 -7.4723477221
3985 1 0.0413086193 18.339935231 -13.6853109967
3986 1 -14.0555264408 -18.1193270016 -4.8461651357
3987 1 -34.9703414321 14.9399772717 33.1776093207
3988 1 3.7663018441 9.2411201414 10.3265042904
3989 1 -5.6549810572 5.9301559383 28.5998290201
3990 1 -16.3139868999 -13.8724061898 -1.7178720952
3991 1 -1.9756730154 6.5762633522 -34.3254493557
3992 1 -23.859413152 24.6652885816 34.7008968082
3993 1 -3.948658667 1.2710460663 -16.6661529756
3994 1 10.1146227376 24.7663180884 -23.9336079611
3995 1 -20.5607893747 24.8296119771 -2.0275641426
3996 1 -31.614231106 -25.6225555488 31.2889061323
3997 1 26.5518444589 5.6939720316 25.5058964093
3998 1 28.2758266677 32.0778950063 -2.9233256073
3999 1 -22.5518187542 -29.1032804747 33.3327541308
4000 1 5.6145938197 0.4754829489 21.6067345966
4001 1 -30.1820121358 17.6652960083 15.1985891416
4002 1 34.6517122346 -1.707731419 -7.6741032021
4003 1 2.3942874991 -21.1727261409 -7.0624128557
4004 1 -24.7980709039 24.5731796899 -29.7629295677
4005 1 1.9044194862 11.8186823391 34.856265708
4006 1 10.3888106175 18.2509414748 18.9169105185
4007 1 -31.3111271926 0.9198853417 36.887191197
4008 1 -24.2123023976 -25.301908992 29.0899133238
4009 1 31.2023657443 -28.6691509491 12.8679809478
4010 1 -7.6140691994 33.9413831983 36.2117846623
4011 1 -33.3558347425 21.6038184095 -14.1664317101
4012 1 0.0062193274 2.6293159255 -36.7665584508
4013 1 11.7867772177 0.9208765212 12.508690367
4014 1 21.9414032836 8.3397132168 -10.9364766154
4015 1 -28.9374556123 34.620128736 35.0415132424
4016 1 -19.6513087146 11.7371224289 21.5097784274
4017 1 1.3420694351 -25.3001390287 -5.0852689089
4018 1 36.0347831617 -10.8173786842 13.3266179886
4019 1 13.266286111 -6.5829184143 -36.9052266878
4020 1 27.3522181526 26.0515238614 -28.353106195
4021 1 -9.7129770362 4.4942908867 -9.2691741092
4022 1 -30.0250700953 -11.3343495736 25.0309755127
4023 1 -28.0014084423 4.471493759 20.9405157421
4024 1 4.3245056769 -6.685788683 -17.4604017793
4025 1 0.6647769992 -19.1256573523 4.5564917735
4026 1 4.8099203441 -27.4745743784 -33.0036036226
4027 1 5.4711653796 -14.1894420214 -3.9647454156
4028 1 21.4820944352 -9.9535657808 25.764421295
4029 1 4.4685483716 17.5027425761 32.4092055359
4030 1 7.9032295342 32.9089281888 16.5393181718
4031 1 36.3184919874 -19.0218667027 31.969914911
4032 1 -22.8880463448 18.6022437965 6.0965112963
4033 1 22.2319456912 33.7107923757 -31.7488055454
4034 1 -8.1507741225 9.7637549133 8.2709289279
4035 1 14.5131460891 -31.724015618 -22.98174936
4036 1 -34.0111598997 -10.7947231536 16.9954902253
4037 1 -14.7406506223 -10.5476362728 -10.3215743157
4038 1 29.973088803 -8.3150753273 36.0177229307
4039 1 -28.9780731952 13.3816307578 9.4697344438
4040 1 -24.2759545266 10.7184731334 -32.3950580024
4041 1 -29.5727483925 -30.460098964 28.617905594
4042 1 -25.6922719818 -34.2835171099 -29.7940780443
4043 1 32.2614173902 -0.5112362081 -5.7274354627
4044 1 -14.9527220097 -0.2899907919 -12.2497173017
4045 1 28.7521810801 -12.1052040029 3.1477888496
4046 1 -8.9705736167 18.9533337225 19.0261916245
4047 1 -16.5368845239 -31.4092099402 35.6648562563
4048 1 17.5990074426 -15.2752083264 -16.6550231842
4049 1 -28.2313699938 30.683234701 -35.257565649
4050 1 -34.9498176515 21.8857381686 -29.8457680821
4051 1 -24.2848612177 -34.9370420861 -24.1988555396
4052 1 31.4764768424 -3.7633668301 -29.7400724123
4053 1 1.0587445186 -3.5096956857 -23.8072213369
4054 1 33.6623784814 1.1063686781 22.44781816
4055 1 30.3225996485 9.6766727175 21.438144401
4056 1 37.990876813 12.3232634851 36.1567332781
4057 1 37.3978908156 -9.909245899 -28.8889795062
4058 1 26.1640194851 18.295048961 -15.5032018212
4059 1 10.989858706 -20.3695875804 9.1564569603
4060 1 -9.8528735125 -26.5932034388 -20.1110848461
4061 1 2.8813913664 -28.3687173735 -35.7406434129
4062 1 -8.9462337797 -10.8066173072 34.8715038116
4063 1 29.9556593298 6.0271499288 -2.0273400528
4064 1 25.439813357 25.082291942 4.2427661104
4065 1 12.4669873628 -8.3701565861 31.4519687805
4066 1 29.4240220068 18.5148784065 -19.9242686834
4067 1 -35.1102455866 -30.6172433882 7.6367549089
4068 1 10.6508669698 27.6178706096 -0.5064428561
4069 1 31.328057584 -35.2168796604 32.7988976274
4070 1 -5.3002490479 29.3959757706 -28.619175436
4071 1 16.984368972 -9.0132904616 15.3537339517
4072 1 -19.5277667659 -32.9919819481 22.1518702845
4073 1 4.901367492 -12.6831324293 12.7282983311
4074 1 -0.5006942495 -32.3313608349 -7.5051395236
4075 1 23.0175004936 -22.2694662185 26.3371200233
4076 1 -37.5753412803 -27.4974423047 23.5037291061
4077 1 -21.3022714123 -26.0947817651 27.3385024613
4078 1 26.0738008464 -35.4928282713 13.4722763322
4079 1 32.1401021143 18.67495389 17.9164991362
4080 1 11.4483229543 1.7208999462 -9.4178950128
4081 1 -6.3695126759 -13.2715390386 -28.6244788936
4082 1 8.2247917972 9.9104494741 21.3597876818
4083 1 29.8533091635 -30.6393891694 -5.8816092171
4084 1 -8.7075191007 -29.5653187821 -28.4501370608
4085 1 35.8141889923 -13.6520811545 24.3740937314
4086 1 -30.1509922804 16.6869310781 27.7890722708
4087 1 -37.9336843386 33.6550031316 -19.3513458653
4088 1 -10.9013292673 -34.7530912132 31.6686635778
4089 1 6.7627891589 -14.599153133 31.5583367196
4090 1 -30.315996412 -17.5450800989 15.1702044388
4091 1 -27.0896243275 10.9295943593 11.0941611094
4092 1 18.9259508592 33.0735347785 2.0067984916
4093 1 29.742512997 -5.2772518653 -7.4737669573
4094 1 -20.5027423187 -0.3011061616 6.3883508596
4095 1 -26.8025371018 2.5869076041 9.3378202722
4096 1 -31.2601824549 20.4031460851 35.8061075013
4097 1 -14.9378263366 -6.5507050817 -2.7724385027
4098 1 -7.803413168 -35.1560099135 -12.9611275911
4099 1 34.5707074143 -4.4352449101 -9.0200609934
4100 1 17.4505114024 20.5066535407 -29.0354595123
4101 1 12.8366150452 34.2886500036 8.8200235349
4102 1 -15.7702948311 9.401337222 8.2527029608
4103 1 10.7365554811 -29.1447471756 -27.5570646732
4104 1 31.2677070733 31.8698181172 -30.2364386989
4105 1 -4.2453436203 -22.9583359464 -11.6974107415
4106 1 -36.8338131736 -31.4849643707 -17.1688610024
4107 1 -15.2710594362 -17.6109935333 -10.8121067989
4108 1 -17.5639181508 30.6498177934 -1.3470035435
4109 1 7.8984690614 15.2951735127 -7.9278475063
4110 1 -4.1755489457 -10.0426303356 10.3916397138
4111 1 -35.6583986792 8.4528492728 -9.1369611512
4112 1 -24.3068208183 -8.426583017 -5.6786585917
4113 1 -24.3240967278 12.7872062731 20.3070139924
4114 1 -15.2867229276 18.9257222946 -35.422712332
4115 1 -29.379949242 2.57069474 14.1203439162
4116 1 -19.0956386818 28.8208792855 -32.6950021453
4117 1 18.4021452819 10.6488073767 -14.9342379222
4118 1 -0.6941076545 18.9085890496 -6.2321602973
4119 1 -35.2971478933 -2.2525969304 -33.9658151706
4120 1 4.2831970576 16.1798719834 35.8114109589
4121 1 30.8215279161 -6.3908419938 20.8260805716
4122 1 3.9432071578 -14.966172729 -34.129662133
4123 1 -17.2972548893 17.7468559185 -0.1215313462
4124 1 19.8833433752 -12.8927668861 22.7027576096
4125 1 8.2250989245 4.2202297648 18.8655939636
4126 1 -37.205045596 10.1832362225 24.7926187053
4127 1 -20.2745467491 -25.8430929797 -2.3560050332
4128 1 22.4819472978 -0.58982258 29.7097455982
4129 1 0.8057484211 -20.875301503 -31.8093695377
4130 1 20.5223216828 7.0437460668 8.476643327
4131 1 -10.5869844954 -0.7768015061 -11.822676917
4132 1 -7.6045482537 -32.7844502078 -10.6170740117
4133 1 5.4669423795 -28.5285096629 -5.3426733459
4134 1 -25.6713105449 -16.8543696091 -9.2699957717
4135 1 26.9095709592 -12.4613914234 0.3517462256
4136 1 30.2482748466 -20.7114736972 -21.1276306911
4137 1 25.3452181546 13.1671112022 -23.2574544606
4138 1 5.4972711985 -9.9905226151 14.1612776456
4139 1 -24.7397167205 10.2203346539 9.1893234583
4140 1 32.7366200754 25.891731572 18.3983668154
4141 1 5.3452431945 -27.1084043648 -1.1784133478
4142 1 -9.6216834519 25.1031067108 -23.3980334363
4143 1 17.6082980429 26.0612232604 -14.8591678528
4144 1 21.058182006 12.6378921666 -27.9063459115
4145 1 -3.5831772029 -9.5013755493 -37.3009026481
4146 1 30.1410874256 5.1455665935 -18.7720738374
4147 1 -33.1485698971 11.7887345596 -34.7840490482
4148 1 25.5320283231 14.9500306635 35.9324941256
4149 1 -7.2454396806 12.9417594711 33.2275066404
4150 1 -3.7346677342 6.1945884598 -13.7476826464
4151 1 -31.0582309114 -23.5963723275 -32.0271324962
4152 1 28.1067530996 -6.5611832646 -26.6977551427
4153 1 -14.2150022813 16.283521036 8.026521697
4154 1 13.6905824494 12.9242014348 10.9799500287
4155 1 -20.3882606248 1.4355818574 3.6147172115
4156 1 17.9941266894 32.2793168332 -24.5798081305
4157 1 -26.0883126104 -32.7718622286 9.8919195504
4158 1 3.9604062855 10.7348275945 -24.5941498751
4159 1 -23.7481562946 31.2595347612 -6.9623941264
4160 1 35.5830757136 -22.2380316698 20.803074023
4161 1 22.1663740168 -7.2891337828 -35.3826824313
4162 1 -35.5808413626 -24.4491406597 -34.2988872496
4163 1 -28.7084922245 1.8067785669 -2.783941777
4164 1 -6.6374812283 12.4044694027 -6.8015723758
4165 1 11.9980040051 -3.5179083155 -15.0371698183
4166 1 38.0966053794 -2.2716417359 9.6809016937
4167 1 -20.6996109057 11.1796547786 11.6309307796
4168 1 27.7728289636 6.4332503151 -4.3400957625
4169 1 33.5102736956 2.5052060968 -35.057408676
4170 1 30.3148446847 -15.0976456051 -35.2916123531
4171 1 -22.343509676 -31.4036380956 -20.7887322784
4172 1 -11.3697751523 28.2404729105 15.7074969851
4173 1 25.9181640968 -16.3339295917 24.7816383071
4174 1 -33.5127614266 -16.8482101367 -3.2522146775
4175 1 -19.4241113086 35.0750093117 31.7158718205
4176 1 15.0849403041 -16.9093092709 -15.7334167006
4177 1 -26.6600300435 8.3433947405 -32.1565069839
4178 1 -10.9835625967 2.091742663 6.3639997724
4179 1 -33.5534327568 -5.4537526085 32.0828561497
4180 1 15.5850970808 23.7271372183 31.8200735585
4181 1 22.7168996676 -31.698436108 -16.5597103399
4182 1 -17.9599587794 11.6214376256 24.0093502998
4183 1 21.9075425009 -16.5730162382 19.0238760303
4184 1 0.5602769419 -12.7448687503 24.4381834026
4185 1 -24.5136710419 -27.2778252547 -16.9823436261
4186 1 10.566637313 -22.7232848162 2.1263130299
4187 1 -12.5099851821 35.1100545856 2.7618315874
4188 1 37.5433923649 10.4715278496 -30.3305862764
4189 1 -14.4882687794 -33.2290579163 11.3882415702
4190 1 -36.9855033376 23.1679704032 3.7845772491
4191 1 22.0746197417 -22.3307069497 -17.8780303942
4192 1 0.1629310224 -11.7579371976 -34.2020954128
4193 1 33.9232063246 -21.2396307548 -7.252739758
4194 1 32.9651227723 -6.2101641371 23.0723563194
4195 1 37.9796666672 -13.7013569336 -34.5941105682
4196 1 21.0405989691 18.8666763179 13.7928740812
4197 1 -16.5090127232 -33.6356680521 -13.9121645298
4198 1 -19.0643116992 32.1023205002 -8.8554297169
4199 1 -1.1199396293 30.6926509059 -23.8438973608
4200 1 16.4703914676 22.667353975 -25.7569516364
4201 1 21.9015535189 -6.9774786398 -17.5008873292
4202 1 33.3801285104 -27.2696126249 -22.7633365412
4203 1 -33.4229420534 -14.7802557809 21.5498904943
4204 1 7.4373942311 -27.7261215669 14.7235188518
4205 1 7.5525669614 -4.5533368634 21.850693648
4206 1 33.6689049362 -21.0082611483 9.4223021114
4207 1 6.4340094048 -35.357750971 37.2568646033
4208 1 2.4493400641 -5.9455900185 -33.3501434961
4209 1 15.0281217571 16.6806300087 18.9787592921
4210 1 -28.2000430111 -0.6352752383 5.5299376881
4211 1 11.2483830945 -27.5498332192 -30.2423546685
4212 1 31.6916195026 26.2929468595 13.0757121547
4213 1 23.8021339142 15.6196431903 21.1584803813
4214 1 19.1405560466 22.6231048918 22.1159412264
4215 1 -2.7348148716 34.5140725333 33.7290942185
4216 1 -17.4704746756 19.9864967173 23.1123189931
4217 1 -24.6505730273 33.5136892593 36.1977417041
4218 1 33.3648489282 14.3267203773 -6.9984725777
4219 1 17.4899004762 8.6182346464 -21.4504693378
4220 1 -33.9426858724 21.0498906858 -23.8055033154
4221 1 -5.0163866586 -13.3157173234 -35.9021075542
4222 1 10.552125549 -23.6718435639 5.2177806533
4223 1 34.3064243892 -18.7385309728 -28.0405756773
4224 1 -0.3564212093 -17.1531394192 8.5780812914
4225 1 -9.6460232889 16.6289470795 -3.7984708142
4226 1 2.7791947637 -1.3661992949 -16.8106908704
4227 1 24.8072847223 23.6297184366 -27.6260843191
4228 1 -21.7816203158 -3.0012914189 34.2651916194
4229 1 24.0083698832 -4.2535050754 34.4293747164
4230 1 31.2287019086 4.9362861294 15.7015959548
4231 1 24.9659159628 -17.3440830632 14.3291208753
4232 1 -5.6790137669 -33.6535163624 -14.8702229476
4233 1 -26.0523019367 18.8455075565 -2.3313551597
4234 1 8.2292451428 -34.0770615073 34.4988425418
4235 1 -9.6146195245 7.5497431835 -20.3665471718
4236 1 -38.2799534556 -34.9447039034 33.8897665759
4237 1 -22.2360151277 -7.1912194114 7.2001533611
4238 1 -23.1504098244 17.0096307924 28.4000903479
4239 1 -14.111807515 -22.2174292966 7.0339534563
4240 1 38.6688602853 -30.2924126381 -22.6802739371
4241 1 10.4225178365 -27.0199061983 -3.0594974844
4242 1 -34.7588075174 -25.9647248597 -29.4925279248
4243 1 30.1357126982 -6.2083941737 -24.2178284726
4244 1 -34.9348912657 -31.0105787991 30.3668514692
4245 1 -26.7957803016 14.2123807462 35.175967098
4246 1 -14.0159838034 22.2200488423 -12.2485221564
4247 1 -11.6789755422 23.6420373814 -0.2410458845
4248 1 -13.8369285987 -3.0015038145 -33.6359176965
4249 1 19.6004791496 15.6975923754 -20.0530455984
4250 1 -12.5870741296 16.285644992 10.4435538414
4251 1 20.989001586 -33.329712191 15.4398591159
4252 1 -15.8675773973 18.5358347723 -3.2277141971
4253 1 7.7915119858 -4.8291679487 -7.7985477152
4254 1 -30.6559863118 -29.4649406218 -12.611995746
4255 1 -1.7844862831 30.3137371563 2.2380591232
4256 1 30.5540968364 22.6400965397 -20.91758389
4257 1 30.5934859102 -4.8739126217 7.7260173297
4258 1 -35.1448434748 0.2193338558 19.3773402774
4259 1 -10.2231922313 -31.0273014126 -9.5873068709
4260 1 14.9964876472 -12.6512022909 21.3433544328
4261 1 -28.3136033232 1.9873148266 -15.7534353858
4262 1 -15.3928354031 -18.1892759524 24.1947472274
4263 1 -20.4767900635 6.4757294351 -26.4325075642
4264 1 18.1090690742 5.5512421887 -30.3646031019
4265 1 -21.711518514 -5.9986181199 33.418505812
4266 1 16.5130821597 19.7570386713 -26.2949911486
4267 1 1.073947319 8.7351938232 20.1562762809
4268 1 34.8452024215 33.6007714551 14.6977485295
4269 1 -10.2403145772 20.8650357157 -7.8807139603
4270 1 5.9285546825 -15.1004067479 4.1194420461
4271 1 -6.5095627159 -4.5947540053 -4.8637935301
4272 1 -29.5984703023 -12.8347828874 -31.6744749722
4273 1 -12.3641765056 4.3324454399 -33.8216358194
4274 1 -10.0761550457 -4.3256487807 9.4681658155
4275 1 -34.7090221852 24.6538900177 -5.3856985797
4276 1 28.1986609384 -7.8488669862 21.8108803674
4277 1 -15.1214116687 14.5770639906 -33.6470997755
4278 1 -29.8022492531 -26.2868581857 11.7589607288
4279 1 12.5870741296 -23.0105144654 17.5510087387
4280 1 -0.8609545498 12.6545298219 36.4248193269
4281 1 4.462789735 -5.9261204219 -29.9089165763
4282 1 -12.0572027884 -13.5506268565 2.8699922446
4283 1 10.3430486526 -34.3193482476 -2.6151274916
4284 1 -16.5738933613 -3.1219321194 -6.6061661057
4285 1 37.984043231 24.8449044603 28.6049830846
4286 1 -25.3381542271 21.7987267713 31.2113710756
4287 1 -18.7486616364 20.004904336 -14.5627717978
4288 1 -1.1614018122 27.0334287181 32.6660124001
4289 1 2.3901412808 -21.2534364687 -16.0912133497
4290 1 34.9661337883 12.9718488477 27.759044243
4291 1 10.6891810981 -31.49079109 21.0341105649
4292 1 27.4219360453 -4.5538324531 29.9742462108
4293 1 -36.0031490518 25.0762740667 1.1549586197
4294 1 28.5880983304 22.6059008482 -36.4320350171
4295 1 -3.482362673 12.1158945814 -11.0249173737
4296 1 23.5766257083 24.0815546754 -8.0311528854
4297 1 24.774114976 1.2951883661 -27.9734981427
4298 1 33.2438407796 -15.6009523776 24.8648503044
4299 1 0.9644564434 10.24079543 -20.359824479
4300 1 20.443236408 -7.4283944976 37.102317366
4301 1 26.2987715795 27.1644768031 -33.1260462671
4302 1 30.5708352732 -11.8935871872 18.8599170231
4303 1 -37.244864648 22.2048271577 29.7397736259
4304 1 -16.8804831693 28.6921675522 4.4378735942
4305 1 -11.3285433148 10.3217181534 -21.4413563542
4306 1 -5.9235638642 24.3726782439 8.149173492
4307 1 -8.8016536123 -19.1432861871 -33.2551667864
4308 1 -27.159035093 29.2774590261 34.8455093995
4309 1 -7.7644847851 19.2239965149 35.3662940003
4310 1 27.5280485208 17.87372689 -9.5685580277
4311 1 29.1012312347 2.5494551801 -23.1079118945
4312 1 -30.3539266312 -8.768893925 8.9358032439
4313 1 -21.9764925755 -20.8105208451 20.4113651236
4314 1 -21.5115786542 -8.7671947602 2.5067427447
4315 1 1.9202365412 22.6931246411 -34.2225996258
4316 1 -20.6116957215 -32.0515225527 -34.7180023265
4317 1 1.3406873624 -13.0049825612 -5.7956334461
4318 1 9.8742188586 -31.4061656033 33.5482537827
4319 1 26.0997531016 0.8492284056 22.2280608027
4320 1 36.4522459181 1.757927579 -36.2364494752
4321 1 22.5155009532 -5.1446462126 -10.6469526463
4322 1 4.1940533644 22.1462767708 -19.8648102006
4323 1 28.0272071339 9.0595219037 19.0778069658
4324 1 6.5217710253 7.1057655819 -17.7751731946
4325 1 -26.814438284 -11.6391372589 3.6963605805
4326 1 13.1838224361 -12.9292989292 18.4884508987
4327 1 0.850205095 -6.66759346 27.4475594775
4328 1 15.406963258 26.8018467161 0.391410113
4329 1 33.6116256983 8.8328250005 30.2625003379
4330 1 17.9809969981 -29.9733448886 -30.1170436751
4331 1 38.2207615826 22.8787583951 14.5212404957
4332 1 19.3318963426 15.7283897373 32.4193642716
4333 1 35.8692415574 -23.8942217566 16.5759941958
4334 1 -10.9780343056 19.0101141461 -5.67716466
4335 1 -26.4752929842 28.0594410611 18.220887726
4336 1 10.6991627347 0.5905305653 -19.0403092794
4337 1 8.2319325065 22.1848619713 -19.0872187356
4338 1 -22.1174639973 10.1767227574 -17.9947064622
4339 1 31.5719166449 9.0241226371 14.6423983589
4340 1 16.749493384 -33.4402853401 -12.1108563475
4341 1 -34.6468289109 -4.860673296 26.2683991638
4342 1 33.4361792392 23.628302466 -9.4258875476
4343 1 -24.7238228838 34.3380673798 24.1739068797
4344 1 28.2695305584 10.840317409 32.2385238358
4345 1 14.8533663344 27.4084485484 -34.9228651845
4346 1 37.6119585303 33.3494366623 23.0772115975
4347 1 -18.3785732631 33.6929511454 -4.9260904832
4348 1 -5.3171410483 -7.1830067816 -3.7624670595
4349 1 -33.1701609449 -19.6298845057 28.2012480348
4350 1 -9.3363622081 21.2143556784 33.5194955969
4351 1 30.4516698883 -17.6848364034 15.6578984517
4352 1 -21.9606755205 30.6667386428 -31.5688241204
4353 1 -34.9482436242 12.7240539815 24.4287716327
4354 1 27.7142444348 20.8633365509 14.4162170951
4355 1 -20.7466013796 20.5694518396 -29.605020984
4356 1 -12.4309766891 -33.2912827472 14.1881684167
4357 1 26.0043132991 11.8097617239 -17.1291224184
4358 1 7.1460840053 -18.372998146 -26.949856122
4359 1 35.2922261787 25.3857344553 -32.1302287248
4360 1 -15.4623997322 -22.8422971505 -35.6148319524
4361 1 23.9566189364 -7.7922281597 -19.7208698785
4362 1 -32.6259006907 -28.9492653456 7.6752983475
4363 1 12.7829445529 -24.2876492055 13.7484296123
4364 1 31.9485314729 22.32490147 -28.7498944623
4365 1 29.238210002 -30.3519046456 0.7537632539
4366 1 -33.0251047302 5.1774259335 -24.508547587
4367 1 15.7508690306 -2.9533608119 3.1562295639
4368 1 32.5604825799 2.1076015345 16.7070120084
4369 1 -12.1755235734 -21.39382996 18.7994874846
4370 1 12.6574062769 -11.7273522313 35.9283858133
4371 1 -18.9197315318 -25.7263461984 -22.709554999
4372 1 15.9378327628 -0.5411131892 26.5579231329
4373 1 -20.5263143375 10.8896639866 -10.4802298653
4374 1 12.2571426482 21.5677111575 -0.5772552201
4375 1 12.3406812686 -23.1288896129 30.8709040345
4376 1 -2.5875473405 -9.0138568498 17.5994868233
4377 1 -22.3483469306 14.1205550486 -28.7770840197
4378 1 -9.8368261121 18.2628356284 9.9085768892
4379 1 24.047758957 -29.6653004707 6.6079588237
4380 1 -35.6595350501 26.9013894538 -37.213019201
4381 1 24.5707199343 -3.0742847066 -33.9477161877
4382 1 24.8632586692 -31.8425252827 30.7468330044
4383 1 25.0296448736 19.1444897621 31.2821834395
4384 1 -5.0908650242 -23.2059892155 -27.1807432707
4385 1 -17.4942002581 -19.3015209087 -27.4046836369
4386 1 -3.4045059073 18.9577232316 -21.7389475546
4387 1 -25.5634320876 3.6333099246 -16.0233888492
4388 1 5.0134689495 -8.077758644 -10.8153934487
4389 1 -20.528233883 -4.7186514384 13.5299420969
4390 1 35.0070584985 8.2432856146 -29.6641806804
4391 1 22.2523696554 19.0090521682 -16.9865266349
4392 1 -4.8519967816 -5.2535343566 20.702457721
4393 1 -24.0777806487 18.7017865341 -7.1008069011
4394 1 15.3297975287 2.0518122903 -4.420394593
4395 1 -27.550161685 -9.8058092421 24.3852235228
4396 1 -35.1361364164 30.4554050212 -12.5623972126
4397 1 13.2040928367 -34.5471425281 5.3701616897
4398 1 -29.9583466935 3.1033829037 -30.2690213499
4399 1 -9.7580479646 23.1745546668 -6.5276599933
4400 1 -6.6314154646 22.4708172469 -28.0360191856
4401 1 4.5517030828 13.3495590222 34.3696921439
4402 1 -15.0167580478 28.6925215449 -2.5121955955
4403 1 35.0868348097 -10.1694305085 -31.9895302346
4404 1 -21.8385156446 6.2386959459 16.3018577235
4405 1 13.8188080891 21.771327739 14.4721648384
4406 1 24.803983104 30.3675440415 14.0448256673
4407 1 9.0153374179 7.6310906981 30.247486324
4408 1 34.1268317118 16.5036336757 -28.5792874588
4409 1 -15.9698507818 3.8881846441 35.4179093415
4410 1 5.0707481873 -25.9411489481 2.7014767456
4411 1 -2.4275340272 7.2891337828 14.7486916014
4412 1 30.9059111365 34.2812869561 36.2427090491
4413 1 19.053715808 -7.8783899746 -29.9962667645
4414 1 -8.2499762342 6.9020074034 -2.703194767
4415 1 -27.0224402349 -0.664444234 -23.1936635758
4416 1 24.6405146088 30.2997898453 4.297742798
4417 1 -15.6656412102 -3.4893765067 -36.5557475036
4418 1 -1.0772489373 -9.8140926704 32.1336498285
4419 1 34.7148268908 25.5334201955 -1.6759673102
4420 1 24.9996231819 -29.5957479917 -29.9266420762
4421 1 0.4259087566 32.3922404936 6.3412173135
4422 1 31.8140865058 2.2198880081 -26.7891090679
4423 1 -30.407366778 19.3166717949 -33.0164887837
4424 1 25.5526058509 33.6448081428 -14.507645717
4425 1 -16.274674608 15.127097795 -26.1697996697
4426 1 5.4852932345 -24.2698079752 -0.0301027243
4427 1 -15.6263289183 -30.7006511402 10.0230867562
4428 1 31.8760494347 -33.0258378067 17.3500002246
4429 1 19.9426957222 -12.2329245568 9.5404721112
4430 1 -8.9351004158 -21.7828678999 25.8880441456
4431 1 13.2394892558 -28.8943752428 -14.5074963238
4432 1 5.7096497131 -22.1568965507 13.8468797132
4433 1 30.4206500329 26.4533055372 -15.6141262521
4434 1 -38.0122620855 31.6509798512 18.8704492418
4435 1 -6.7224019215 -16.828457346 34.5708500512
4436 1 -11.1987052569 13.0499396298 14.1954886822
4437 1 24.6158676446 -2.6647151921 27.933161986
4438 1 -13.4604673343 -7.2821247281 36.0204867044
4439 1 -2.848682311 -5.4335750265 -3.329600341
4440 1 -1.3060587615 9.6825489958 5.1979113613
4441 1 -15.8778661612 10.9142310776 -22.7367445564
4442 1 32.0984863678 29.320079743 0.7977595433
4443 1 -17.6140566794 7.1807412285 -30.7309002225
4444 1 2.3456078251 10.8527071523 -4.3124580255
4445 1 15.2373522172 -12.3632646564 33.9972549638
4446 1 25.6081191069 -4.3015772794 14.8107644648
4447 1 36.7191395251 -27.7877870893 -24.1309563425
4448 1 -16.117502222 22.1359401849 24.5023477704
4449 1 -0.5485293235 -21.0701390663 -2.4538575615
4450 1 -13.8555097992 26.0590993044 -23.8097610208
4451 1 18.7657839823 -21.8273293787 -4.0348108137
4452 1 -1.5262690218 32.0873112112 -9.8797440068
4453 1 9.75658911 -33.2959837698 -25.3049625918
4454 1 -25.8982776054 21.6656963275 21.7520194573
4455 1 28.4363006719 -25.8099592661 18.2734741229
4456 1 -34.9788488577 30.52641595 -25.8336650307
4457 1 -37.6385649667 -20.6457018598 7.6060546119
4458 1 26.9487296875 -3.4108609334 4.139161945
4459 1 8.0948769574 -6.7083026166 0.4344353468
4460 1 22.7217369222 4.1069521117 -28.7667758908
4461 1 5.5629196548 -26.6943037442 -23.2894992962
4462 1 25.3194962448 -1.0768456898 -36.565958527
4463 1 -2.8410041289 17.2363276957 -25.956242129
4464 1 -28.1884489563 -24.6158712054 0.7700471097
4465 1 -0.9160071149 -11.2541348355 18.9131009926
4466 1 35.8733877757 -6.4395513846 31.2545457025
4467 1 0.3448271545 -24.4194760743 -10.4407153711
4468 1 37.6054320756 -30.0469612034 -15.4973007908
4469 1 35.9715917237 -7.2176272643 -7.780695231
4470 1 -36.5523233426 -29.673973291 -32.3099188332
4471 1 -18.298336261 -3.3570540481 -9.2509481421
4472 1 15.6330857184 31.0606616814 -37.1415457723
4473 1 30.419344742 -17.9062234167 2.5644085094
4474 1 -7.5732980529 29.7655441138 30.361996191
4475 1 22.0383787225 -14.4141565658 21.229516835
4476 1 -34.8383841959 -11.3759791111 -2.4607296474
4477 1 24.1736043603 29.6546736109 17.2838937456
4478 1 31.2523507092 31.3375547447 35.2889083367
4479 1 21.6914016771 -12.5601553772 25.085279931
4480 1 -28.8244327729 -20.445483608 -15.429177504
4481 1 4.5923206657 18.6307048068 -15.4981224533
4482 1 7.573681962 -31.9285596602 -13.9420431644
4483 1 -3.4660849271 -28.4412221513 -26.7096319
4484 1 -21.1225251713 26.4771646429 2.4509443946
4485 1 24.5670344069 -13.6169650821 23.331254688
4486 1 28.5708224209 -24.4365385208 33.2591032965
4487 1 2.2354259131 -21.815010434 -4.134829543
4488 1 -37.9663980009 24.4180601037 -33.5966646403
4489 1 -9.8498790216 -17.1570333385 -13.1058895756
4490 1 -19.0816643906 0.6783207465 -13.2335460419
4491 1 -6.1920698894 -14.6851733508 -33.2614263604
4492 1 -31.6190683607 -3.7475787572 9.1795382055
4493 1 -25.4319048296 5.5540033315 -33.773874822
4494 1 -15.0048568656 10.9916846729 -17.324453992
4495 1 -21.7712547701 1.5941705718 -34.3447136053
4496 1 28.1024533177 -29.3084121448 -34.2695240214
4497 1 -32.0493076119 8.0742895159 21.5187420178
4498 1 29.8839451098 20.8273000975 -5.6531870557
4499 1 27.478447465 -32.5943419865 29.284946111
4500 1 -25.1169458031 16.9861256794 -36.03108615
4501 1 0.161856077 -33.2812222756 -1.3695619126
4502 1 38.5275817361 -13.2920706133 14.3917166148
4503 1 17.2925711983 14.0848017894 -19.4340349865
4504 1 -12.5952897844 34.6592095263 -9.9585489056
4505 1 18.7490455455 22.9495569283 -22.8955494992
4506 1 -34.1431708831 -20.2652305425 11.9396517714
4507 1 -19.7660207539 16.933097578 36.5733908373
4508 1 10.323699634 1.8882676786 -2.7040911261
4509 1 17.8796449954 7.1267927462 35.5409346194
4510 1 2.9109523671 -27.8689930068 25.4928992033
4511 1 30.4604997976 35.4155502563 -21.8735508034
4512 1 3.0812544443 19.6763283434 30.588326848
4513 1 30.383026941 14.1442725572 -2.6224477571
4514 1 37.393898161 34.6498641199 4.7622808691
4515 1 18.0428063634 -0.5018908018 -32.7049517306
4516 1 -23.3895084125 10.3612945334 29.0331439181
4517 1 11.1568591649 30.0367732945 23.3880987903
4518 1 10.1637631025 17.4117664609 30.4733688014
4519 1 -21.5624082192 13.1205965659 5.7680704057
4520 1 -33.8231596129 -23.9599935939 7.1164931843
4521 1 -14.7337402585 -7.9843045802 -6.625437825
4522 1 19.8029528094 28.8107550953 -20.8347453756
4523 1 -12.3435989778 -29.9656844873 -37.1459454012
4524 1 -13.1835920907 -10.6577279919 11.8396330421
4525 1 -22.1755110534 7.1289875008 33.7443323221
4526 1 23.5241837251 13.0880292406 -2.9790492608
4527 1 36.7357243983 31.9329704088 3.3417758846
4528 1 -34.9967620564 -13.3300894256 -6.613336978
4529 1 14.4194722685 25.5794392421 -10.2201363513
4530 1 0.3241728449 -0.9048052541 -15.5304660752
4531 1 -12.0214224602 -11.8661881549 -22.5234858021
4532 1 -16.1750118054 29.7798454176 -20.9059312225
4533 1 -5.4687083614 -17.2447527211 -24.6220117019
4534 1 -28.3341040692 17.6584285505 7.8832536442
4535 1 38.3001539847 -21.6051635816 -6.243962358
4536 1 9.2040671319 -9.9680794801 -7.3558210473
4537 1 -10.4185251819 1.3274016987 -32.8126343296
4538 1 -31.0741401046 -12.0278212061 28.0276531679
4539 1 -21.6768131312 -32.6989822185 15.2617824538
4540 1 -4.6922905956 -8.5103376818 2.5783767711
4541 1 11.3204812237 -24.6057470151 20.0346702382
4542 1 10.6009587867 15.4039908582 -35.6701447746
4543 1 -32.2267120075 -3.0064597118 25.9115735703
4544 1 -32.8598932877 -12.0964957833 35.6960047329
4545 1 -30.5539432728 2.0552106199 -17.8910276002
4546 1 22.9117719272 -21.5436396563 36.2530918746
4547 1 -18.6767938527 6.496968995 -23.8879683468
4548 1 -3.8374785914 -14.9473403192 -17.7657614248
4549 1 -26.0820165011 -23.7008709625 -8.4214425496
4550 1 -21.7423080239 -32.1607434498 24.5225905453
4551 1 -34.0337337548 35.2033670524 25.2454294124
4552 1 31.8018781964 35.3003610428 -18.7814856073
4553 1 -31.9915983959 -9.2268896362 24.1242336497
4554 1 -31.0726044682 31.351926847 31.9060493296
4555 1 -35.5520174673 -0.0420543287 9.7134694054
4556 1 10.1994666489 6.3994794148 12.7067857142
4557 1 2.7824196001 -4.0725440245 21.5717018976
4558 1 -13.9603937656 -20.3389318155 3.9805810919
4559 1 -0.3076647535 27.0412165568 -9.3862983568
4560 1 -34.4723959717 7.3352944265 31.2966745773
4561 1 -3.5354956926 -23.1609613484 -2.2433625809
4562 1 -21.5303134183 3.7603224932 24.2237295029
4563 1 -32.4239875381 5.6800247206 7.4613673239
4564 1 -1.4444963833 -21.0004733096 27.9745438949
4565 1 32.0101104927 -30.5118951709 31.293836107
4566 1 -5.4934321075 -6.6188132706 23.3110119131
4567 1 31.2004461988 -3.9760456238 34.8327362833
4568 1 25.5372494869 26.6099118926 -4.397089258
4569 1 -15.79724525 -19.7636937334 -34.3203102306
4570 1 13.064733833 29.1774206987 -23.9687900533
4571 1 -3.3359397419 0.6834890394 15.7331926109
4572 1 6.9086746173 2.7629835562 -33.0254822527
4573 1 15.9086556711 -22.1111606983 0.7155932982
4574 1 33.9949205447 -16.5303247227 -14.8799335038
4575 1 -17.7061948636 13.1612349239 1.1896178358
4576 1 -10.220351304 -20.0932609054 -14.2803440044
4577 1 -11.1402742917 4.7228993504 20.6304502117
4578 1 -3.2551652671 -26.6446739724 -7.5869322858
4579 1 -34.5646723633 -32.3261288233 13.6303343091
4580 1 24.9400404894 26.0750997729 9.1686325038
4581 1 -36.1119796038 33.5541860203 -16.9269934555
4582 1 22.0306237587 7.4095620878 11.4606972591
4583 1 24.4182312394 6.1283210327 22.4989853218
4584 1 -25.8039895302 -30.165619545 33.1989725444
4585 1 -10.5778474588 -33.2397484949 29.1155342529
4586 1 16.9154956793 30.9141087177 30.2823696299
4587 1 -32.7556542886 -32.6813179845 -15.6681318841
4588 1 -28.0321979522 -30.2559655532 8.3799859441
4589 1 -16.2074905153 19.5342356873 16.0360872689
4590 1 6.8082439965 10.7448809863 15.2520718975
4591 1 14.8827737715 -18.3271206965 18.3006636803
4592 1 -25.696034291 23.525007406 -3.3725508782
4593 1 -38.1933097785 14.2534438954 33.0065541377
4594 1 -23.7971430959 -19.7355867157 -30.6735556531
4595 1 -13.276958784 -17.1007485046 4.9879392568
4596 1 4.0662116337 5.3905295184 27.2503604893
4597 1 -28.9974989957 -21.7770624202 9.3213123265
4598 1 -11.6003509583 -16.250458121 -27.718035817
4599 1 10.9496250322 6.398842228 -16.4381042972
4600 1 -7.0509513301 5.9899806989 12.9830883875
4601 1 -10.4720421106 16.2350240408 25.6246639818
4602 1 9.0509641825 -2.6530334341 -13.563704954
4603 1 -37.7266383213 -24.6380311463 25.3810037168
4604 1 -21.7926001161 -22.5762362628 5.9027483511
4605 1 33.2096728696 33.8574869365 -22.9845131337
4606 1 -26.1181039566 -27.4231038448 2.5795719165
4607 1 22.0699360506 -25.5519694112 2.4638669041
4608 1 -35.9399345793 -19.7788446195 19.8044553587
4609 1 6.4667184602 -22.4284089255 -15.5421187427
4610 1 28.0351924432 29.8499359654 35.6808413258
4611 1 -15.6399193004 -2.1034952195 2.624987441
4612 1 35.6886507163 22.6269280126 -0.5145847841
4613 1 32.6656736735 -32.2797841035 -17.2751542449
4614 1 -29.6016951388 -30.2350658262 5.5538405958
4615 1 5.454350161 3.6882495864 -28.3501183316
4616 1 -13.9719878204 26.3929143884 -7.3604522356
4617 1 -14.654117511 21.0192349209 13.3211651378
4618 1 -11.518501538 -7.7923697567 -24.0880805019
4619 1 -2.1186407646 -24.0193227648 3.96683692
4620 1 -10.9664402508 -6.4785613764 -26.6377737838
4621 1 -4.3217415313 -35.0014298121 -17.2504296748
4622 1 -10.8270812471 30.6165424828 -0.5066669459
4623 1 29.801865344 12.372114473 22.8519266927
4624 1 33.8157117764 -7.005656456 -33.0276484537
4625 1 33.8807459781 -22.8756432596 5.0125144337
4626 1 4.7914927073 -11.0505890526 17.3001776014
4627 1 16.6716366184 -9.7629053309 6.3129820038
4628 1 -16.6760131821 26.1615447819 -18.6356778706
4629 1 5.462872943 29.9566293549 12.1753941982
4630 1 19.4579720913 30.2367083522 -6.4862033878
4631 1 -9.7225747637 -12.9812650526 16.3318857513
4632 1 -35.4605549631 -21.7980895845 -10.8100152945
4633 1 37.832859827 30.6019579849 21.5586299949
4634 1 -19.9491453951 -2.4042473885 37.3294696854
4635 1 20.1865547831 -28.5267255398 -1.0274515466
4636 1 -10.0287806626 -21.6258367533 34.150756449
4637 1 -5.2730682835 19.8310231385 -36.8368681067
4638 1 32.0972578586 -17.4993442465 31.0811749254
4639 1 -11.0899821995 -1.1237143188 18.5467142361
4640 1 -22.5838367732 8.9935376708 -26.9984835998
4641 1 -34.8021201422 -23.3329309855 24.5157931559
4642 1 -27.4657784646 -27.8539129193 32.6368807314
4643 1 -33.310802205 -8.0534747471 -21.1154551475
4644 1 37.5818600568 28.1096372211 -4.7974629614
4645 1 -18.4459109194 -29.6741007284 33.6498411402
4646 1 -18.0172380172 -25.7986315008 0.298935739
4647 1 -15.680690447 34.8574454192 17.4915502559
4648 1 9.5810658691 19.2053057021 -27.2419944716
4649 1 1.5773289322 17.6662871877 37.2264630926
4650 1 3.5617550751 9.6281049238 -11.7775601788
4651 1 -3.6462150773 23.3866670722 6.4280894436
4652 1 27.6905188523 -12.9693001005 -3.7214586335
4653 1 -35.0883627679 11.3388098812 14.8562546859
4654 1 5.1977453179 19.2746174661 -27.4674287695
4655 1 -13.7438690326 31.5329586963 -21.1817857163
4656 1 12.3837558697 0.7702172425 -4.3686298585
4657 1 24.4369660035 -21.5034260894 -15.7121281735
4658 1 -19.3907879987 -17.8473898356 36.4270602245
4659 1 -3.2462585759 18.3833347318 -9.0865409553
4660 1 32.127433114 11.4278036374 -13.9251617358
4661 1 -13.1105725797 11.3508456318 7.205232729
4662 1 5.0417246593 35.325211328 22.3250916685
4663 1 23.4755808329 -11.90696811 18.2259670939
4664 1 -22.9429453462 16.8525288473 -30.5931821261
4665 1 35.6805118434 -30.9887091322 -34.5736212945
4666 1 -4.6881443773 3.210571883 -37.2661045711
4667 1 16.604759653 -3.509341693 34.937909077
4668 1 24.939810144 -11.7575124064 -27.7928071001
4669 1 -0.8726253865 -29.6343615117 -28.0473730667
4670 1 14.7687527685 -24.2036113466 28.9382792533
4671 1 5.801941461 -31.345554979 -28.6481577115
4672 1 -37.2135914126 -2.2577652233 -37.1278471653
4673 1 -8.6028654798 -29.9843045015 -6.6940839879
4674 1 -18.7307714723 15.107982191 32.5336500489
4675 1 -0.3828341555 -35.211154891 -15.2379542427
4676 1 -17.4541969298 -20.8725403602 -14.2488220449
4677 1 -1.543237804 9.8824840535 -10.1996694866
4678 1 -6.1997480714 15.6301213732 27.1166535995
4679 1 24.345365292 32.9342032652 28.4377374275
4680 1 14.2169218268 -8.9690413783 29.1442924387
4681 1 -34.6830161827 12.3890353225 -10.4117330955
4682 1 12.9926357038 33.5592835147 -18.3156029976
4683 1 -37.2871867873 21.6364565333 19.8882649287
4684 1 -12.0714074252 14.3062596012 -3.8403755992
4685 1 -4.1813075822 21.9997946056 -12.9679996771
4686 1 -17.6443087166 -27.8948344714 17.6740340166
4687 1 -30.4801559436 -32.6814808211 -0.8744729376
4688 1 -1.8756263037 -6.7104265726 -20.3714771465
4689 1 -23.7793297136 -13.2376265412 11.5413695724
4690 1 -19.2978052144 -34.8545412634 -13.5498860855
4691 1 -14.2126220449 3.2072443519 -23.8637666528
4692 1 7.3851058116 -5.5115242116 4.6443349591
4693 1 14.1786076985 5.104999034 4.1432702572
4694 1 4.0526212516 -22.5385714431 34.4183943182
4695 1 -31.6687461983 20.8212822221 0.95604161
4696 1 -36.4083958206 17.7666087092 24.4361665948
4697 1 33.264571871 29.118374722 6.1472302785
4698 1 13.6340710297 8.6218453716 -7.208295289
4699 1 5.1552849714 -30.3577526044 27.3041420315
4700 1 37.6697752409 19.9421768356 -9.3758408347
4701 1 29.4665591352 28.8126666557 -24.0309376133
4702 1 16.1853773511 -19.4145153677 24.2148406091
4703 1 -38.3126333339 29.8034921276 30.7096341044
4704 1 17.7571779922 -24.8153106734 1.5766208502
4705 1 29.2597856934 12.7629931748 29.5498949032
4706 1 9.3907237368 -17.2184864653 -37.0527629036
4707 1 -0.1054982209 -18.3523957728 21.6201052856
4708 1 20.9697293491 15.8848544957 35.2363966364
4709 1 31.4129014953 -25.8136407899 14.0438546117
4710 1 22.0860602329 17.8446994914 -3.1177608218
4711 1 19.1128378096 31.1163801271 -29.09962388
4712 1 -19.0365934621 -23.3681178565 -8.3238888077
4713 1 -37.8331515979 -10.063799097 -36.8655545838
4714 1 14.0021630757 -27.8044247446 5.2332428467
4715 1 -1.0264961542 5.4240172246 16.7167972612
4716 1 -29.3467794957 3.4143300615 1.1675823428
4717 1 -24.6974867194 -12.9447330095 31.631240588
4718 1 16.1645694778 -11.1606807717 30.9432850268
4719 1 -22.1256028703 22.3135029061 26.1599397203
4720 1 3.9491961398 34.9675371383 2.5726251339
4721 1 26.8529059759 -22.4038418345 -17.620850047
4722 1 -27.3805506442 16.1388088342 25.9971758584
4723 1 -28.2008876112 7.6267719876 -22.5104138995
4724 1 -32.8075511209 31.769142603 16.412483368
4725 1 26.1968821041 11.5584269311 -4.4920286194
4726 1 -10.9735041782 -33.6192711119 -32.87411709
4727 1 13.7729693425 -28.8560165975 -31.3392292226
4728 1 17.7007433544 -8.7588405333 3.108349052
4729 1 -32.1073239553 28.7261508481 7.3786782027
4730 1 24.224510707 3.4038518786 21.4293302038
4731 1 1.0539840458 -1.3967842613 -32.7362944183
4732 1 -14.0231245126 8.7945937925 13.9500356991
4733 1 -0.1978667506 -2.8469506165 23.2419922672
4734 1 8.3547834188 -10.8023693952 34.6606353481
4735 1 -19.2735421592 -10.7466509496 -8.6164006402
4736 1 32.9348707351 -12.1342314015 -31.6399950279
4737 1 -31.9093189974 8.317694873 -1.350887766
4738 1 26.8747887946 24.145768945 -12.9436485899
4739 1 17.3844022552 -12.6305999177 -2.6413459935
4740 1 3.974303795 2.5752966447 3.5485360359
4741 1 -33.4630068071 12.1206380831 -4.862374295
4742 1 26.0952229742 14.0416146841 19.4381432988
4743 1 2.7591547086 26.0107439063 -10.3822279439
4744 1 -27.3303353338 16.825271412 13.9026780633
4745 1 32.9390937352 23.0311876371 -31.6370445128
4746 1 16.1094401309 27.8590812122 6.8186031975
4747 1 -18.6911520531 -32.087127135 19.2407202208
4748 1 32.1380290052 -8.7922574409 -0.8587119578
4749 1 38.2524724744 35.4205061537 -28.1856364482
4750 1 36.2835562592 21.4377958491 24.5886970243
4751 1 -23.4890176514 -5.2767562755 18.2657056779
4752 1 -33.7530270984 -1.7846186261 -2.0306267027
4753 1 34.2010797319 7.9893312761 35.4353883427
4754 1 -23.5885268904 -35.5562920764 -31.1771525693
4755 1 -18.5003492299 -8.3757496702 -37.0643416214
4756 1 18.1474599843 -8.8003284737 -4.6482191816
4757 1 -14.3009211381 -1.2114337014 -29.6142086641
4758 1 -30.2396752827 20.2453361547 6.2004889447
4759 1 36.9418835855 -25.0165909032 -0.2869095886
4760 1 -33.9454193052 0.3433020874 -10.3681849856
4761 1 5.725082859 -31.1976780827 -6.7834211053
4762 1 -6.360913112 25.4880383357 -27.1498188839
4763 1 15.6554292281 -10.0618875366 -17.0687675766
4764 1 -29.932087311 22.0770358053 -31.7046598628
4765 1 -17.6754053537 -8.7714426722 19.8135683423
4766 1 34.8227053482 -19.3464071788 29.5076166352
4767 1 -7.2726972268 -33.6666070112 -37.0132020974
4768 1 -8.6148434438 -15.3501131745 7.0985660035
4769 1 1.6798326622 -16.390143627 -23.9286779864
4770 1 31.6857840842 -20.451997073 -4.7734106605
4771 1 28.720623752 20.6966768037 23.8660075504
4772 1 -8.3378914183 5.1464161759 -29.3159451944
4773 1 -9.3768262273 -10.003124754 -22.8397511491
4774 1 -15.0863223769 28.5228174608 -14.9606805138
4775 1 37.262370903 -8.5749059441 -24.8015822957
4776 1 16.9644824806 26.5830792485 -20.212074631
4777 1 19.7393774623 -18.8603044499 19.8890118946
4778 1 16.1856844784 -28.1059556974 19.831869006
4779 1 -2.8171249829 14.6345523996 12.452145051
4780 1 2.4517203006 -26.8681849417 -19.1412990642
4781 1 -33.6471372901 -31.9743309119 26.2557007441
4782 1 -27.4968751018 -12.6570077706 15.9259845005
4783 1 -10.7112174805 -28.4929546395 -17.3773391752
4784 1 -8.8038035033 22.8281374439 31.1206894196
4785 1 38.2698251657 19.6025562719 13.5575051373
4786 1 -2.4535630642 -34.6623671409 -1.7408039472
4787 1 19.8758187568 -6.3005738639 -33.458573061
4788 1 -24.212148834 -14.5612759177 36.7357812163
4789 1 25.4613890485 -26.6490634815 -28.2325459045
4790 1 -7.4550540498 27.5112480186 -15.8167780911
4791 1 11.4098552624 -2.8897129306 1.7666489661
4792 1 37.3295549957 -7.2255567 37.0933537756
4793 1 -25.096521839 19.7219933973 -22.5134764595
4794 1 9.5499692319 -7.9503212843 15.8947613273
4795 1 3.0515398799 14.1484496707 16.4605132731
4796 1 28.2927954499 -34.3198721567 2.3356875617
4797 1 24.5068374599 26.7333845345 16.4443788104
4798 1 -16.6330153628 9.1763394835 28.1339464104
4799 1 -37.689435226 12.1440723976 -23.6903958756
4800 1 -2.8656510932 -13.9931176889 2.0064250086
4801 1 26.5253547309 -15.3714943315 -1.0089267932
4802 1 12.3024439221 -8.4449198371 -30.6450813144
4803 1 -11.316488569 -4.1730779417 -34.978827867
4804 1 12.495934109 -13.7258532261 -0.2671896897
4805 1 -6.4031431131 -11.3924751693 -1.4254349592
4806 1 25.9273011334 20.9172142346 -35.8419917414
4807 1 19.3756619801 5.9305807295 25.3299112516
4808 1 4.9821419668 34.6456870065 -14.0235371402
4809 1 -23.6953304023 19.8165802377 -12.0695491352
4810 1 20.1186796541 -30.4439710581 -14.9735283267
4811 1 -36.9468590474 11.8598162869 -0.3896920915
4812 1 -32.0304499969 -24.2916847219 -29.2750861616
4813 1 23.22826659 -2.8599067481 25.2953267321
4814 1 -12.3026742676 10.2404414373 -23.9941121962
4815 1 -30.0448798049 22.3716993004 30.2531632646
4816 1 0.404409847 12.7557009258 29.247373728
4817 1 0.5165113044 -18.8833847717 -7.9754292319
4818 1 -29.8843290189 33.6696584279 -26.5122835186
4819 1 -33.6461698392 -2.0753174033 -23.9141121521
4820 1 -3.4216282532 -33.6372893386 -7.1893970527
4821 1 6.9142029083 -1.5197613134 0.1699347342
4822 1 3.2211509207 -21.9348015521 28.6866264535
4823 1 30.3350383034 -23.3951628962 12.8918838555
4824 1 -34.0408437514 11.4100332055 29.6304178233
4825 1 -0.2468535519 -14.2045929075 9.0861674724
4826 1 5.3059309026 -2.3304045184 20.5443997441
4827 1 -21.0459736965 -19.6883640941 17.3491038655
4828 1 32.6356519818 22.9262642109 3.9088723689
4829 1 -26.3929060911 25.6469810427 -35.0050613082
4830 1 -36.204624548 10.0799411626 -34.1425099458
4831 1 -27.6980434707 22.2863870679 6.7240373191
4832 1 -28.7359801161 16.310070486 10.6028069637
4833 1 12.071484207 30.5674790993 -19.6669389431
4834 1 3.4693097636 -1.0341541743 -30.1165282686
4835 1 -8.0273857375 -22.3513801214 -24.7820864866
4836 1 -3.4780628911 -16.2692197323 -21.7357356014
4837 1 -14.8897609172 17.6439148512 21.9222529778
4838 1 18.3298168072 -2.9001911135 27.6470740599
4839 1 -29.1067595258 -5.4926918017 -2.2293196226
4840 1 -7.5931077625 1.7056782616 -36.809071266
4841 1 -34.6726276024 -4.6862965087 -25.632208337
4842 1 18.4184230277 -13.2575209291 -9.9638523632
4843 1 -5.3939228685 -33.8348951245 0.2780206948
4844 1 -2.946886259 -17.7097574871 35.9221859966
4845 1 12.22051772 16.1924741224 -32.7448023595
4846 1 26.9927256704 20.9501355526 8.6504622836
4847 1 -6.8424886883 -14.7230505661 -26.0783710479
4848 1 -31.4856906608 9.2048004938 30.8994381305
4849 1 -6.473244915 30.4683611528 -34.2759255189
4850 1 -25.2771126801 34.0640770563 -8.9926473462
4851 1 36.2472384582 -21.1400880171 17.7628482579
4852 1 30.9156624277 32.4638178107 32.1370858714
4853 1 -6.7167968486 -29.1060911765 12.9753946391
4854 1 38.1977270366 -5.4116274812 -1.1123068688
4855 1 -17.2664653794 -34.6443418343 1.8803371707
4856 1 26.0796362647 -27.7618748261 19.4497212697
4857 1 29.2054241647 -3.159313745 -15.657674362
4858 1 36.7840201632 33.7554662502 -35.1128260735
4859 1 7.9132879527 29.5433783167 27.1783529799
4860 1 28.1746282287 -25.692433701 6.3250081543
4861 1 -28.2170885752 -7.7682274569 15.9333794625
4862 1 -33.3298748091 23.5150956114 -0.1770309099
4863 1 -35.0018143002 -13.5695300648 -29.4513701056
4864 1 38.0491542145 16.103197172 -27.8564485917
4865 1 21.6529339852 -28.2382073574 23.7804052623
4866 1 -22.0861370147 -11.5053280312 -21.0509172968
4867 1 -23.8551133701 -7.2988331819 -8.3457749075
4868 1 -14.481588761 -12.7925869616 27.8064765754
4869 1 -28.6865326239 32.3026803492 -30.8222242691
4870 1 -7.018549402 -5.6698297318 30.5007077521
4871 1 29.5072534999 -18.6052881334 -17.0781793465
4872 1 -3.9493497034 -29.3723573799 30.9174400079
4873 1 -17.6690324627 27.0596241754 30.3758897561
4874 1 -3.6995784423 -11.8419750565 5.9777437239
4875 1 -4.3939932241 -28.7732531123 -14.4511750976
4876 1 8.4604352034 24.5796223564 -3.6776864339
4877 1 8.6179914984 15.8640397269 -21.1017856722
4878 1 18.6095329782 -18.7385309728 -34.2402429595
4879 1 -6.951058182 -12.9446622109 22.8256334943
4880 1 1.0011581535 25.0517777742 9.1442814167
4881 1 -9.2370833146 23.978188817 35.4617562378
4882 1 19.4147439266 -32.8102208739 22.7962030392
4883 1 -16.3001661723 -6.5956621503 14.5290089407
4884 1 18.9839979153 -15.3250504937 27.9049266763
4885 1 -20.0015105965 -34.3985010077 3.8559124892
4886 1 3.0435545706 13.9035575444 28.1114627379
4887 1 15.800239741 7.68843751 21.2924860574
4888 1 -5.4717028524 -32.3728912545 4.6441108694
4889 1 -20.1775713102 7.8160872654 36.3312992006
4890 1 -26.4893440573 19.6663457503 -5.3494707352
4891 1 -30.8315479437 -26.3311072689 1.8268544148
4892 1 6.6320297191 -27.4970175135 -8.4880719047
4893 1 -35.6338592094 22.8324561544 -2.6478445965
4894 1 -4.2780526757 -35.0056557766 -4.1438678299
4895 1 -8.6752707363 -29.3156123556 19.7519436585
4896 1 -11.9245238032 -24.1820885926 -21.4409081747
4897 1 -16.5345810693 -5.3319083329 -20.8338490166
4898 1 -14.5228973803 -27.2004424579 12.6454598168
4899 1 35.4634496377 -7.6668439574 20.9113840733
4900 1 -16.0047097282 14.0195963403 30.9483643947
4901 1 -37.8850722326 25.7065226091 -13.6901662749
4902 1 23.3087339376 -33.7196988312 -21.1590032574
4903 1 25.5025441041 24.2421965472 17.6550610836
4904 1 27.9521145137 20.7363239823 -8.5595565379
4905 1 5.5992374557 25.7579223442 36.6784142379
4906 1 20.1929276742 24.2025493686 35.7245388289
4907 1 1.5745647867 -34.0093214708 13.2892696954
4908 1 -21.6692885129 26.1192780576 19.3197492093
4909 1 -22.7195870313 -7.7806172002 -25.5060458025
4910 1 22.4680497883 27.6803857144 10.8561030883
4911 1 -6.9588899277 -1.487972772 36.4757623988
4912 1 35.1590865025 -1.9848368779 14.6438175941
4913 1 15.7999326137 -30.345801812 28.680949513
4914 1 -2.2031007668 -33.5063262119 35.0965646266
4915 1 -31.3582481957 -21.9319696108 -6.0009743622
4916 1 -10.4302728004 11.1160068972 -11.812742271
4917 1 -7.1374844414 -2.4574170869 -26.2636932789
4918 1 37.0962150441 -30.2438944033 -3.0671912328
4919 1 -15.4222428402 -3.5523872012 25.2335526551
4920 1 30.6741068214 -3.3134421517 12.3581020487
4921 1 -28.325658069 -19.1138339973 26.0022552263
4922 1 33.5553446241 10.1456422014 4.1183962939
4923 1 32.4119097578 -15.1835950244 19.2487874521
4924 1 -23.6812793292 1.4587329778 -14.7064880301
4925 1 31.5270760619 8.7857439759 36.8067429734
4926 1 -17.2510322335 0.7320568332 11.5864116141
4927 1 -22.487398807 20.1708560978 2.808143471
4928 1 -30.6239682928 -29.4249040513 22.7660256183
4929 1 36.1007387453 21.6361025406 35.2373676921
4930 1 28.8254309366 30.1213067431 -7.0208815536
4931 1 -20.9300331481 -16.5848395933 18.8112895453
4932 1 37.3862967608 13.476076001 23.0755682726
4933 1 0.9897944441 31.7268758787 15.6649946274
4934 1 13.0712602877 7.1030752376 -14.3851433152
4935 1 20.7966631264 -31.285701899 29.4695960727
4936 1 -4.9857507124 -29.9405014491 27.9860471692
4937 1 19.098556391 1.6614291783 36.1021300734
4938 1 16.1757796236 -14.2097612004 29.9236766217
4939 1 28.9105051934 -31.7591670897 -26.0881563007
4940 1 4.2296033471 16.5278467741 -21.8737748932
4941 1 -31.1085844291 -7.3966767548 -18.8101690965
4942 1 30.366365286 28.4682317917 11.060995825
4943 1 -9.1371133847 22.3379284001 -1.7231755528
4944 1 3.5268961287 -16.9305488308 -8.4088188265
4945 1 24.9639196355 -20.0599855948 3.5787881534
4946 1 29.7975655621 8.4502297271 33.9100840474
4947 1 33.8547937228 -29.6169309128 21.1670704888
4948 1 -24.9745923085 -11.0275087307 -29.554974271
4949 1 0.4747419942 27.3598099561 3.394810461
4950 1 25.2913940986 -19.9036624335 -9.1103691664
4951 1 -33.4269884553 2.8035511157 26.3949351813
4952 1 12.0327861696 -9.3254411944 34.1489637309
4953 1 35.9440270503 2.3436438441 12.8729856191
4954 1 -38.1826616756 24.9758109481 -36.5403301282
4955 1 1.6520376433 17.7203064685 1.9331476573
4956 1 -32.9120281436 -21.1277690723 -20.8445306285
4957 1 15.6108189906 -6.218518364 24.2967080679
4958 1 38.5137610085 -8.6764310406 -9.5039454804
4959 1 1.2189881774 -29.8929814736 19.4048286212
4960 1 33.002822646 -20.7632274249 -13.5377852385
4961 1 -25.6022069068 -22.7020452563 -34.6870555307
4962 1 -28.9855210317 25.7378863593 13.9136584615
4963 1 5.2275366642 34.7014054521 -4.1877894227
4964 1 -31.9098641483 10.9947998084 23.1863433103
4965 1 8.1613700137 -19.9067067704 10.5719572735
4966 1 -21.2715586843 16.9262301203 -6.0496765366
4967 1 3.9756090859 24.8759850163 -35.1733004299
4968 1 -8.9357146703 12.1724626094 -21.6067345966
4969 1 -7.5479600522 -32.249737206 12.3415194065
4970 1 -33.3971203272 0.6364788134 22.0942045198
4971 1 19.6902370974 -23.9934813001 4.6150538972
4972 1 -10.800668301 -32.830150661 6.6063901954
4973 1 -29.3308856589 31.9289348925 -17.5908967159
4974 1 13.3677916773 -31.8536689718 29.5959080004
4975 1 -8.080979448 -19.1289848834 -23.8353072534
4976 1 7.7629491487 -28.7668812443 -3.2805246837
4977 1 8.9001646876 17.7166249448 -37.027194262
4978 1 23.57416869 -4.3860399295 21.1841013105
4979 1 -32.7288036861 16.5238820562 -19.4728772115
4980 1 -35.9914321461 16.1698893903 20.2886386321
4981 1 -16.3294968276 -11.6618635881 21.4968559179
4982 1 -24.940654744 -6.4369318389 -30.9365473947
4983 1 4.5876369747 -4.4229967638 35.7125873751
4984 1 -28.2687627402 -4.0479769335 -35.51334917
4985 1 -8.8209258492 29.6360535966 24.6172311203
4986 1 37.4188522525 -1.0136933982 -35.0228241565
4987 1 -33.367413441 -4.8625140578 -9.7555235836
4988 1 6.6742597202 -18.9058279068 -36.3011217797
4989 1 34.6010362333 -18.5589858927 16.3370398157
4990 1 36.9024945117 -28.4771028479 19.9519064204
4991 1 -12.0737876616 5.6809451015 -37.0132222655
4992 1 14.5579098903 6.5719446417 -21.1582562916
4993 1 27.8169785102 -0.788341667 27.2562615196
4994 1 35.0602682999 13.3606035934 20.9478360075
4995 1 -36.5990681147 -29.6826248718 18.7846228639
4996 1 21.295591394 27.3617215165 -5.4121411713
4997 1 34.7913015837 -9.7499491994 -2.647396417
4998 1 16.254173862 14.9882618714 -2.4502721253
4999 1 14.2755831374 -16.9975242432 26.6181285816
5000 1 14.1232480062 -17.256292882 -25.7543372559
5001 1 -5.8431732985 9.3439904101 37.300636803
5002 1 -7.5879633805 -18.9784672018 -1.371653417
5003 1 -8.78552943 -0.5032359739 20.4499832588
5004 1 -18.2283880228 0.8168026774 31.8453957014
5005 1 -11.5523623207 25.4001065575 36.9152771135
5006 1 33.4903104224 -2.9875565034 -27.2765789911
5007 1 -33.3370539093 -31.3189559701 23.2252602318
5008 1 -24.7183713745 -19.2329171301 -1.3147346181
5009 1 -14.1648637527 34.8607021517 32.5578517429
5010 1 -28.4693168546 28.4705681433 3.1116357018
5011 1 37.3860664153 -13.7864567705 17.4077406859
5012 1 33.370070092 -32.89246045 -12.1617247229
5013 1 36.6831288515 -19.0224330909 -10.5933951938
5014 1 21.8993268462 30.3155779182 19.5025317563
5015 1 4.8385599631 29.3370005925 -17.3505977973
5016 1 -16.515923087 -6.5499262978 -17.6806073162
5017 1 0.3015989897 -21.5988625121 -18.8214482811
5018 1 22.0972703786 15.9413517251 4.8016459702
5019 1 -3.117265118 2.1284163032 -32.0211791782
5020 1 11.9269040396 20.6720389142 12.1904082121
5021 1 -2.8778594026 23.5691148922 -6.5929448099
5022 1 -28.1140473725 -8.6852100588 -10.295505207
5023 1 27.0621364359 6.638920054 34.5692067263
5024 1 33.9347235977 -32.5217664101 -2.5550714361
5025 1 22.3973337319 3.1839516345 -16.8605134936
5026 1 16.0226766741 -22.4205502883 -21.826118471
5027 1 33.5808361884 30.7318732933 -31.6527382656
5028 1 -1.5245798217 6.3756203091 -28.5500063969
5029 1 28.2695305584 12.537287451 7.6935990112
5030 1 32.6661343645 19.8886531445 -20.0741847324
5031 1 -18.9763965151 -35.2004855521 18.5907105255
5032 1 -27.412261536 30.2460537586 -19.7807765408
5033 1 13.6439758845 -26.2920264786 21.3898157096
5034 1 -5.2180157185 17.9678181406 -33.4403620332
5035 1 15.0421728302 -30.4174428477 -3.1929802844
5036 1 18.0250697629 25.5882182602 30.3582613617
5037 1 2.7070198527 29.5240503171 29.4530134305
5038 1 -35.2691071726 30.4801137093 26.8536469186
5039 1 -6.4354682594 6.8547847817 0.5008406121
5040 1 19.9765565049 33.3008688686 -5.0920662983
5041 1 24.6341417178 29.9440980145 -35.0176850313
5042 1 -32.2397034915 -33.2776611094 -10.4465417048
5043 1 35.3105770337 -25.1679581672 -3.0634564035
5044 1 -29.5716734471 28.9270770853 33.0846867672
5045 1 -1.9144011229 -28.8978514508 -11.8155060447
5046 1 19.4714089099 -22.5163407037 31.5118007463
5047 1 -1.5016988393 22.6157418443 21.9659504809
5048 1 14.7846466053 -3.9970727882 32.3901579063
5049 1 25.1910402596 -14.9168261514 -16.8715685884
5050 1 -6.6685010837 -13.8064927554 -16.0493832613
5051 1 2.0182101438 19.6398670989 -23.3382761671
5052 1 24.0502159752 20.6209223732 36.1761543906
5053 1 22.0493585228 -26.9850025214 -11.3791285867
5054 1 -38.1541986549 15.2427825982 7.8159520198
5055 1 -4.1433005812 -23.6043725617 0.2131093611
5056 1 10.0323126263 14.1531931724 6.7852138234
5057 1 4.3103010401 -33.3343070158 -5.3372951916
5058 1 -23.6255357277 -31.1038771061 8.7970169863
5059 1 -26.589390769 31.6950165388 -3.0184890585
5060 1 -10.4153771273 25.8763682903 16.5870492906
5061 1 -6.8483241066 13.3968524424 -32.2182063643
5062 1 -16.2005801515 -12.6473791701 24.3999387503
5063 1 12.7490837702 -32.2609021347 36.3407856671
5064 1 -3.5523109112 3.4854825873 16.7531744988
5065 1 -31.949337682 -31.5805848696 -36.0777192289
5066 1 12.8921283012 -19.8781749616 -32.9236110481
5067 1 24.643432318 10.691074101 -24.545223611
5068 1 32.3469523379 34.1151935973 -6.0442236858
5069 1 -7.0094123654 -22.0485039964 -9.8230492977
5070 1 18.4676401745 35.1896321369 -23.0844571664
5071 1 6.2650894004 -21.4154235127 23.8539067034
5072 1 -2.9624729685 -2.9459269659 9.4220033251
5073 1 -17.6220419887 -11.9800321962 -33.3376841055
5074 1 -6.1745636344 0.0604619473 2.4669294641
5075 1 -12.1865033736 -23.9962424429 -5.2363054068
5076 1 25.5400904142 16.9590806397 -24.6526373023
5077 1 15.7372786484 -6.3477964856 -12.3060385279
5078 1 -27.5798762494 -12.4061685675 -28.9057115416
5079 1 -33.2515803871 32.9053882622 -8.8813494324
5080 1 32.3915625754 4.4408379942 8.6060178147
5081 1 34.5353109952 16.2025983126 29.1475043919
5082 1 38.2883295844 -11.2741708204 -10.9035354207
5083 1 -1.4201565463 -14.6006399022 -4.9090596615
5084 1 2.6592615605 15.9274752126 -31.8422435054
5085 1 -18.1925309127 21.081254436 4.8643911028
5086 1 -15.4747616052 7.7365805126 33.5253966272
5087 1 -1.3674074358 20.7926088162 18.0245850968
5088 1 -36.1979291733 -24.4560081175 -27.4241794459
5089 1 -20.4584392084 3.4236046693 -5.4895268348
5090 1 -36.4320215867 35.4219221243 -12.7343487546
5091 1 -4.1251032898 0.8671404345 -4.4801518621
5092 1 -15.3698776388 -33.190217841 -20.7765567348
5093 1 -0.6247736709 -8.7324326804 -32.7964625187
5094 1 37.4292945801 -4.7815913344 -14.3563104328
5095 1 8.6755010817 -8.0918475521 -15.6406435402
5096 1 6.1923770167 33.5551064012 29.9216598139
5097 1 20.9202050751 -31.1852883394 -9.6320501262
5098 1 -2.4988643382 -19.4383744734 22.4796389059
5099 1 -34.6099889935 27.0368270477 8.1446170002
5100 1 -15.8336398328 -0.7534379902 17.0946872921
5101 1 33.8611666139 -17.9477821557 10.7610143338
5102 1 22.1571601984 34.1668765265 30.465675053
5103 1 -26.2926290339 -26.8435470521 -10.3681102891
5104 1 37.9891108311 6.3381678851 26.1175120592
5105 1 33.4125304385 -9.505977454 14.6853488961
5106 1 34.3397476992 -0.704020614 8.61968729
5107 1 -24.7219033382 6.5344214191 -14.7507084093
5108 1 -23.6194699639 -25.1778699618 -32.9172319596
5109 1 12.2309600475 -27.4508568698 -9.5758782932
5110 1 1.6948818989 -1.0071091346 -9.554589766
5111 1 30.2668560471 10.6097973849 -16.5821940124
5112 1 30.1968310271 -25.1228595015 21.1868650842
5113 1 31.0068792301 -13.2212012815 -21.0835597051
5114 1 22.8015900152 -3.5036070118 -1.1070034112
5115 1 -23.7397870762 -7.3178071888 4.1176493281
5116 1 -26.0327993544 7.3728176491 -10.3423399667
5117 1 -37.9319091429 0.1452785901 -28.1078773017
5118 1 -20.3234567685 -1.0662967083 -0.2054903093
5119 1 3.9024360113 14.1768398825 -0.8779836771
5120 1 -20.8322898909 -11.0705542389 10.9050293525
5121 1 21.0187929322 -22.5525187542 -28.2339651397
5122 1 37.7217565332 -10.5368040972 -16.4776187914
5123 1 -19.3271358697 -19.9337518101 32.0718757515
5124 1 -31.2795391518 -18.993901282 -4.4395916157
5125 1 21.3084907398 -4.1188462652 -26.0964476218
5126 1 -25.1729965319 35.3068745079 28.0937596469
5127 1 22.2231157819 -30.1608264843 -12.427943357
5128 1 -34.7466299207 17.5923735191 -34.488444777
5129 1 -25.1155637304 -21.6722097925 -24.6768389963
5130 1 0.8310096399 -32.8799786686 7.7502190237
5131 1 -6.3859439854 19.0581155517 5.7877156079
5132 1 27.2030310759 -17.3518001033 -15.4657788314
5133 1 6.0339761216 0.9043804629 -30.136673938
5134 1 -36.4023223786 33.4587495976 34.5064615936
5135 1 -7.1361791505 -28.6208026307 0.3124558211
5136 1 37.2789557761 1.2033626686 18.2867701152
5137 1 9.3223879168 -22.8303321984 -17.5238938778
5138 1 35.4852556746 -19.246581247 -13.3662071794
5139 1 -21.4368699431 23.5844073754 0.8060508644
5140 1 -32.0755209253 26.7719697351 -6.1016653608
5141 1 -7.8225318412 34.299057388 13.7056284682
5142 1 36.4446445179 -16.6149997684 10.6308928802
5143 1 -17.5735158783 31.6903438356 13.4396339239
5144 1 29.3080046765 -35.1738667196 7.8429921841
5145 1 -12.6778302411 -22.1246124196 21.9981447096
5146 1 -10.2216565949 5.2676232647 30.3012678663
5147 1 -28.3940706708 6.252643257 2.8805991599
5148 1 15.8191280688 8.6564658543 18.2252948246
5149 1 -0.7649004928 -4.2654700275 25.9572131847
5150 1 -32.0305421351 17.0579861906 2.5046512403
5151 1 5.4550411974 34.4028480376 17.7975821706
5152 1 10.6231487327 9.0309192963 -2.4717100456
5153 1 25.2526960612 -11.6501110316 7.79712848
5154 1 7.489529087 29.7112416389 5.6293588447
5155 1 13.649350612 12.113983021 -28.7667011942
5156 1 -22.7665775052 -0.9411249017 17.1221756359
5157 1 -12.5006178001 -1.4832292703 -14.4598399016
5158 1 3.4731488546 17.7168373404 -34.6216586693
5159 1 -21.2304036286 18.7859659901 18.35997277
5160 1 -24.4241434395 12.9101125267 33.3658447186
5161 1 -20.4401651352 -8.8281522973 25.3741316308
5162 1 3.08824159 11.4728315045 -7.3918248019
5163 1 -30.6827831671 31.935519156 -33.9470289791
5164 1 -15.9822894367 -14.9534997916 20.0514022735
5165 1 -4.6736326133 22.2943165036 -35.3574573941
5166 1 0.5280285775 -9.9637607696 -13.7101102634
5167 1 34.6811196718 29.1058433816 31.7252088938
5168 1 37.8211889903 -16.4393486076 25.9623672491
5169 1 -23.640354619 22.1141342367 34.0020355453
5170 1 -17.063377465 26.4867224449 21.0043066269
5171 1 29.0556996154 21.579322117 11.1628819689
5172 1 35.3997207269 6.1148693114 -11.0942358059
5173 1 -38.1758902869 33.8935941884 -32.369705981
5174 1 29.4699375353 19.1228962095 7.0878843917
5175 1 -31.4021597186 -21.2765167905 -28.6695209352
5176 1 -4.9879006033 23.2241844385 14.1172813562
5177 1 -16.0216785104 21.0530766198 20.0396749095
5178 1 -1.8794653947 29.8420065297 -33.6317570967
5179 1 14.2294372635 -18.4413187305 -13.3453668318
5180 1 -25.4094077563 19.4158605398 8.5653081751
5181 1 31.8316695426 11.6140745782 -36.8597207804
5182 1 -4.9507382024 0.054444072 18.4609625548
5183 1 26.2755834698 -0.0446738744 13.0072900815
5184 1 -20.8172406542 33.5850541808 -7.100657508
5185 1 -6.2610199639 -35.2495892907 -19.83747125
5186 1 28.4872838005 10.9045316786 10.6585306172
5187 1 37.1390592998 -30.9760361947 -32.0787104891
5188 1 7.9195840619 21.3568731257 -28.2574945644
5189 1 -12.1856587736 28.7244516833 32.8010638284
5190 1 -13.6180236293 -7.5588761943 12.6447128509
5191 1 10.9099288311 21.1905673713 -32.9393272099
5192 1 34.1087112022 25.1937288333 10.9226577469
5193 1 25.3359275543 14.8084335971 26.116092824
5194 1 -33.5980967416 -5.0422715336 -32.6987220353
5195 1 -37.0750693308 -23.1698819636 -23.3237850293
5196 1 -24.5259561331 34.1066269748 1.1197765275
5197 1 18.0782027825 -30.0700981641 31.337010734
5198 1 27.3208911699 -26.2354584506 -26.1163169138
5199 1 -35.2154981058 -31.8619524002 -2.1653793446
5200 1 2.1291598739 -5.5872078436 7.4158771028
5201 1 21.7510611514 4.2563370167 0.4651356438
5202 1 -7.8540891693 22.1961897366 14.6596532704
5203 1 -29.4284753524 -23.0787642514 -16.9659850736
5204 1 13.8895241455 32.1472775688 22.1718889697
5205 1 14.7266763311 -15.8763586717 9.8632360612
5206 1 34.8594070582 -15.8656680932 -34.0864277487
5207 1 -32.4637451646 5.2977834399 -2.3572001786
5208 1 9.9920789526 -29.2391428599 25.5226284447
5209 1 -3.8616648648 33.8883550969 -30.6564426652
5210 1 22.3057330204 12.9500428994 27.0199215201
5211 1 -32.5101751313 -4.8906918741 2.214081519
5212 1 28.6559734594 -6.578104114 -4.4651378482
5213 1 -2.8385471107 -29.2918523678 1.5703463369
5214 1 28.7295304432 -21.5657287986 34.0970496033
5215 1 -0.0578167106 -26.469872394 5.5725147424
5216 1 20.5087313007 -19.06108909 -9.5292676232
5217 1 1.7745814283 -8.0042697666 5.4675660384
5218 1 10.8705397574 10.3556306508 -28.2902863658
5219 1 -22.0476693228 -7.2894877755 -15.913061991
5220 1 33.1738157596 -30.8500856042 24.1184820126
5221 1 8.6393368444 -21.333934401 -35.4024396785
5222 1 -11.7352566164 28.9651666962 25.5685668454
5223 1 7.9582053175 -23.1752626521 -33.0705616427
5224 1 35.8576475026 16.7338705056 -12.6255905248
5225 1 -19.3800385438 -25.792542827 -32.3502624595
5226 1 -37.0409782026 -20.1547140322 0.5792720279
5227 1 -9.4924596486 -0.5584588298 -2.1570133269
5228 1 -3.3529085242 -31.2466635878 17.2939777847
5229 1 11.7374065073 31.9985298506 -15.4530804117
5230 1 -23.0291713303 -10.797696692 25.9748415791
5231 1 -5.3497733219 17.8762048386 33.5972547434
5232 1 25.3715543189 18.3844675084 14.9666562407
5233 1 22.6004216463 10.3975433824 -26.4088287463
5234 1 -20.1837906376 -6.9507875927 -1.2832873552
5235 1 -35.9732578892 -32.014388722 10.3876807947
5236 1 -9.3441171719 -22.1554805801 17.7234084602
5237 1 12.9660691941 22.8429343373 5.8975942866
5238 1 31.5570977536 4.6720660036 25.7109385391
5239 1 7.2336152803 -10.2149539653 28.9218460043
5240 1 18.1994412766 20.0056123213 28.1362620046
5241 1 -19.5469622209 15.3350330869 -0.4422037918
5242 1 -6.4909815154 14.9482607001 16.4279455614
5243 1 3.0523076981 -9.3950361525 -1.5828206669
5244 1 28.2640790492 -13.0149651544 15.9073850505
5245 1 30.3897837412 -4.0261001868 -0.1281793423
5246 1 5.5883344372 -13.8307058538 8.465438839
5247 1 -1.0231945359 6.6006180476 4.1366969576
5248 1 22.059954414 34.3512359069 7.1316565913
5249 1 17.6192778432 -1.2934184028 -20.1848103769
5250 1 -16.1334728406 5.3421741202 -25.3896685208
5251 1 -14.1768417167 -18.9540417079 29.654320731
5252 1 -16.5132357233 -8.6223409613 -22.0754556766
5253 1 29.0079413232 2.9820342179 -12.9347596961
5254 1 -36.8358786045 8.8792688382 -31.1727380011
5255 1 10.2790126146 4.5654434126 -0.8733524888
5256 1 9.5807587418 20.7594043041 -12.8614823448
5257 1 22.4114615868 -16.4484108198 15.9828286028
5258 1 37.6037428756 -5.1655317799 20.9085456031
5259 1 -31.495610872 2.7866302663 28.6373267065
5260 1 0.9764344074 -14.6249945976 32.6363578553
5261 1 20.1688949645 -31.4265414211 -32.150837513
5262 1 34.0908978199 22.3923016736 9.2696222887
5263 1 19.3811902711 -7.3238250641 -20.3003659962
5264 1 -3.0298874066 33.6265421212 -25.2484919724
5265 1 -1.9761337063 -20.4979453211 -17.5634083721
5266 1 -37.2264984366 -28.7359847644 6.3238130089
5267 1 -12.5880722933 -24.5343820937 7.4662226021
5268 1 18.246201405 -10.1390579378 -14.2723514696
5269 1 17.0487889191 34.3797677158 -3.3555200565
5270 1 -12.4811919995 -15.5258351339 -10.7914158445
5271 1 18.0924074192 10.9147974659 -27.4822186936
5272 1 -20.165670128 -17.0371006233 -33.6439849279
5273 1 9.8107202933 11.3903512133 5.2137470376
5274 1 9.8015064748 12.0076436242 15.357468781
5275 1 19.3097831784 34.6678469473 -18.0605141549
5276 1 8.148854577 7.2247779162 -2.0832130995
5277 1 -4.5963901022 -31.0268270624 24.1280431757
5278 1 1.0200464813 -11.9310396113 33.5343602176
5279 1 13.3199566033 -0.4061711849 -34.0943082386
5280 1 -12.6664665317 16.7915005117 -33.9249113198
5281 1 4.8967605828 15.4965245411 -16.5042107762
5282 1 -25.3011453898 10.8123519884 26.0571572173
5283 1 -23.6831220929 31.2003471874 15.6778424403
5284 1 12.9123987017 -27.56427612 12.4998014732
5285 1 -37.4446355878 16.6605232253 4.9332613555
5286 1 -9.430343156 13.4125697168 16.8545377666
5287 1 -23.0496720763 20.3925263052 29.4926026213
5288 1 11.1030351089 -1.9442693184 -33.2360668693
5289 1 21.0212499504 22.4687640894 2.0802252361
5290 1 -13.0488399962 5.2776058579 34.8717279014
5291 1 -17.7614009924 15.0156609037 14.6175243956
5292 1 14.1738472257 -13.1355350564 -34.5299760791
5293 1 -5.5209199991 -19.1294096746 13.6622297515
5294 1 -20.3878767157 26.0754537656 34.7118772064
5295 1 -35.2439457701 4.6999606256 7.3975764391
5296 1 -18.0665319458 0.0721437053 1.6389178033
5297 1 -36.2511696874 -34.5128477186 -25.389817914
5298 1 -30.9412845211 -3.9199731855 32.0672445631
5299 1 7.6181386358 -20.0223207751 -8.8904624159
5300 1 7.0223117112 8.2889506685 -7.4729452948
5301 1 23.0925163319 -22.9306537199 -13.0516598539
5302 1 24.2973766544 -9.1861804796 -5.9518987049
5303 1 7.8870285702 -9.8679703542 -22.486660385
5304 1 19.4014606717 25.0900797807 1.1451733669
5305 1 16.7821256576 -17.8693373809 33.8827450968
5306 1 30.706739095 34.2915527435 -16.0447520729
5307 1 -37.3258617901 -13.5733531856 19.6818035638
5308 1 22.5151938259 28.736629031 -25.1708075225
5309 1 16.8822491512 -31.1050452819 11.8320886869
5310 1 35.6562487882 -15.1322660879 -17.2992065458
5311 1 -20.0447387612 23.2050688346 -6.2934114982
5312 1 27.5616021762 -21.5994289004 -33.8818337984
5313 1 -25.3380774453 -31.1477013981 -6.0410117326
5314 1 -15.3223496921 -15.4003093345 15.948468173
5315 1 28.0004102786 0.3539218674 -35.9631346653
5316 1 5.2646990651 33.0913052103 -0.9891321978
5317 1 -1.329323653 -5.424866807 -23.2390044037
5318 1 36.1215466186 25.593103359 13.5232194041
5319 1 -11.9437192582 11.3188446948 -26.8771763434
5320 1 -21.4328772885 21.6820507886 -25.5321149112
5321 1 -37.7206140197 27.1108115149 -9.2953179145
5322 1 -3.1375355185 5.1716204537 -31.0242561265
5323 1 -13.252618947 -25.086398257 -1.944949718
5324 1 -0.6596326173 25.767975736 -29.228774278
5325 1 9.6192264337 27.543956941 28.7291288112
5326 1 -27.2576229501 14.1582906668 -0.5826333743
5327 1 10.3071915426 -8.357129656 -1.3192911099
5328 1 34.3150239531 31.9708476241 -34.7731433466
5329 1 -36.7825689868 -5.4246544114 36.8093573539
5330 1 20.2384592936 -7.2418403627 24.2592103815
5331 1 27.1873675846 -33.8265550573 9.6259997027
5332 1 -22.5315483536 10.7091985255 22.0284715237
5333 1 18.8663681667 -34.4020692538 3.5477143735
5334 1 -27.9279282404 -9.2950686236 11.2124805023
5335 1 -19.1512287197 -5.9375897843 -16.1136223256
5336 1 26.8167417386 1.2482489386 9.8554676163
5337 1 -24.537550188 7.911382091 -17.6893468168
5338 1 22.2789361652 -5.2408614192 1.8651737637
5339 1 -15.3239621103 -25.1263994282 34.7602805944
5340 1 6.9514420911 -0.921655305 10.6680170837
5341 1 -38.1442216252 -25.321166193 15.2790373652
5342 1 -20.0620146708 -22.6379017852 -13.7895127348
5343 1 -35.5942244338 30.2654525567 17.0855743085
5344 1 -2.094531273 6.3314420244 0.9688894228
5345 1 1.3985808548 -19.5786263676 27.3329002173
5346 1 -10.9943120515 24.3536334385 19.8805711803
5347 1 36.3849850436 31.7685762148 -19.2989088616
5348 1 9.2748599701 -32.3583279962 24.0061383466
5349 1 0.9384274064 -30.6209461515 31.9353303914
5350 1 2.9343708223 -29.910674027 34.4422225293
5351 1 -1.9256112686 -17.4082973328 -6.0254748426
5352 1 11.3650146794 27.5319919889 8.7400234908
5353 1 0.981732353 17.7120938387 9.5540668899
5354 1 -21.304114176 21.2567639998 -12.9922760676
5355 1 3.3805499794 -27.7985484663 -3.4866872623
5356 1 -11.8637126016 -28.6786237928 -10.9878678668
5357 1 19.1090755004 -16.4061440955 -11.1284468425
5358 1 -29.5777392109 -24.3275087797 -4.4141200797
5359 1 0.8719343501 -27.187840319 11.2265981571
5360 1 15.6073638087 4.9163209431 29.2545446003
5361 1 -16.4958830319 17.868417 9.2881470422
5362 1 -1.8681784671 31.2821902918 25.0829643368
5363 1 31.31439042 -33.5557506679 -14.6408297306
5364 1 26.9947219978 3.6776298064 33.6340054639
5365 1 -2.8057612735 26.2659018199 17.9410743132
5366 1 -0.0595059106 28.901943606 -17.977227461
5367 1 -25.7507797288 30.1424755045 3.3626909288
5368 1 25.5600536875 -16.4069936779 31.7179633249
5369 1 -25.6177936163 -31.6820604072 -15.8390376739
5370 1 -22.857640744 -17.3977483513 5.6658107788
5371 1 27.4495775006 16.8549359974 -31.6434609495
5372 1 19.5386697843 -10.2989210257 36.5150528033
5373 1 -5.3138394301 -34.3872440409 13.2036674073
5374 1 32.2710918996 -13.6559750739 -6.33516689
5375 1 28.8626701194 -6.1285334283 5.0258104261
5376 1 8.9740287986 26.3610550485 19.1163504044
5377 1 -19.6507712418 -1.7155192577 -27.6638807919
5378 1 26.5517676771 -23.2234056547 17.6507286816
5379 1 -21.9853224848 26.5493083482 9.2225634393
5380 1 -22.3246213482 -10.0618167381 -17.132633158
5381 1 -28.4566478542 -1.3965718657 -3.9109638734
5382 1 -1.0290299542 10.6394619703 -35.9785968587
5383 1 0.1632381497 -6.9871072403 17.4992440043
5384 1 5.8437107712 28.8721374236 -37.0294740018
5385 1 2.7945511277 32.6420885173 30.5518749138
5386 1 2.2240622037 -4.5127693039 33.6879363993
5387 1 -31.2891368793 15.543251573 -30.4947170858
5388 1 -29.1319439628 -4.4148549325 -27.8209677132
5389 1 17.8235174849 -12.1748697596 -28.3707345894
5390 1 -26.1350727389 20.297302278 -27.3187825625
5391 1 -2.7582333268 14.2505411556 -26.9772697692
5392 1 -20.8332880546 9.1816493735 27.5194922903
5393 1 -17.7528014285 -13.981577528 -16.8446031206
5394 1 6.7664746863 34.1088925278 1.0011583482
5395 1 15.1453675966 20.9911987018 7.8388838719
5396 1 -9.7898356382 -13.4794035321 27.5669246227
5397 1 17.8411773035 -15.0001560249 -29.3712206684
5398 1 11.5515945025 31.771124962 7.0618899796
5399 1 -15.5312730249 -32.5478627494 -4.3291900609
5400 1 -31.266217506 25.7122572903 -23.0435981336
5401 1 -8.8345162313 24.5767196165 22.3622905686
5402 1 -34.0834806961 6.3302384494 -17.6705979736
5403 1 -6.6183625551 -29.4184401452 35.8472653204
5404 1 -32.1338290396 6.4268076486 -5.4047462092
5405 1 -32.8126033646 3.8117930268 -28.5501557901
5406 1 -28.2737535585 -24.4053871662 -33.9725378634
5407 1 8.6015601889 9.4532325468 34.0068908235
5408 1 35.5059099843 26.9045045892 29.7895962491
5409 1 -35.1466017785 32.7017008822 -21.2710481371
5410 1 16.6872233279 1.8530808076 -11.4351510265
5411 1 -30.9381134319 34.9248456228 20.4395257367
5412 1 36.0161251794 2.4247789631 35.516434139
5413 1 11.4871745553 -6.2208547156 -16.0221190072
5414 1 21.3541759228 34.8059748856 14.8168148883
5415 1 25.428296084 32.1261088074 -11.4220044273
5416 1 -34.2345182146 -26.5428656817 -16.2140145378
5417 1 -20.5869719754 -2.8357644483 -7.9451024178
5418 1 8.7053692098 -30.5650931887 -17.0174510217
5419 1 6.3907044582 -22.6429284811 -24.8800137115
5420 1 -10.488089511 -24.1611322267 9.7139922815
5421 1 29.9051368922 0.6936840282 17.9324095091
5422 1 8.8606220502 -19.6415662636 23.2363153266
5423 1 29.5435713009 -19.808650802 30.8437144771
5424 1 -8.5186358231 15.6898753353 -33.2764627832
5425 1 31.6217480462 28.1470188466 26.9026478794
5426 1 -30.2346844644 26.5161038361 8.4187534725
5427 1 10.2876889603 30.6781372066 -34.7412777828
5428 1 30.6351784385 11.9558190979 -29.4986530448
5429 1 21.688023277 -21.7783367938 19.9141846442
5430 1 -5.4631800703 -20.9648616475 9.367101334
5431 1 -20.2875996585 1.5720106309 -19.3293850689
5432 1 -8.6721994634 -1.114581308 13.3526124007
5433 1 3.0189076063 -12.6373965769 -2.7471163599
5434 1 -12.2876250308 -1.1538036954 8.8504250456
5435 1 -3.2873368497 27.8389744288 34.8954814159
5436 1 34.3516488813 10.791324824 14.357729668
5437 1 35.6048049687 7.785502299 4.9316180306
5438 1 23.4404147592 9.4049479471 18.5789831614
5439 1 30.3379560126 -29.0480930181 -9.2221152597
5440 1 14.0250440582 18.9924145129 -9.5835720416
5441 1 -28.1098243724 -15.3268204571 -7.826036059
5442 1 3.626712495 25.7191955466 21.3453712406
5443 1 4.9885148579 -18.6282976567 32.5711477353
5444 1 -26.4189351281 -34.8034254304 34.9849679264
5445 1 -28.1767013378 19.8617497019 -7.7538044599
5446 1 31.0587069587 7.1252351785 -34.8625775696
5447 1 29.6129052845 7.8623187075 1.7667983593
5448 1 0.3805307009 -13.1652704403 36.3745485242
5449 1 -26.1848273584 -33.9900713496 0.1292997911
5450 1 -29.4345411162 -33.195818005 4.7222434988
5451 1 12.0456855154 18.7536818589 -24.3976978527
5452 1 -31.6629875618 -11.925163333 15.5858909424
5453 1 33.1899399418 -29.6147927971 27.9426484525
5454 1 -8.0777546115 28.8429684279 -11.3096607613
5455 1 27.3129058606 -28.7103132162 -4.3356886639
5456 1 -30.9890658478 34.4028480376 -18.930729387
5457 1 16.5346578511 -27.3074190416 -31.6531042789
5458 1 6.3943899856 -4.1485108506 -13.1380838044
5459 1 9.9381781148 -1.7784591537 -26.8075591248
5460 1 6.3057069833 -16.7755708417 0.1823343675
5461 1 -4.9600288026 -14.4074307051 -0.8162842967
5462 1 33.0482774835 2.7053535502 4.6462023738
5463 1 -4.5571545921 12.9496889068 -17.3246033852
5464 1 -28.4609476362 -18.3823435524 -2.1943616202
5465 1 6.1620481977 20.1951399946 -35.5435265909
5466 1 -31.293006683 -15.7083537524 3.3930177429
5467 1 25.8492908041 34.7112464482 -9.5147764855
5468 1 -18.7162597083 26.9495324563 -24.2167827204
5469 1 24.8677887966 -35.2822309545 7.40609185
5470 1 13.2221365644 -24.4748405273 36.2163411541
5471 1 -0.3700115915 -16.0532842061 35.9132224063
5472 1 5.3041649207 -16.6605940238 -15.1741633579
5473 1 -27.6664861426 5.4662131503 8.6573343696
5474 1 -14.828335461 15.3236345231 -11.7700905201
5475 1 17.7118767183 -18.1420533307 4.7855862041
5476 1 -28.7646965168 -26.3034250424 27.179249339
5477 1 -24.3280126007 9.4894813958 32.5973662372
5478 1 -23.1292948238 -26.467748438 -27.9312198748
5479 1 0.9892569714 -4.2966921806 18.7101503672
5480 1 1.4815052206 3.2599892591 -4.5757634928
5481 1 30.5998588013 17.2486466404 -14.2927436377
5482 1 -21.4384055795 -17.9754643821 -31.0225903926
5483 1 14.8651907347 -0.0385144021 11.3535076575
5484 1 5.6902239126 -1.7659986118 30.4997366965
5485 1 23.3895851943 14.7694236053 10.8863552059
5486 1 9.9209022052 6.2744492052 25.5313679453
5487 1 24.1679992874 10.7047382179 28.4492407018
5488 1 30.3010239571 -24.0346152479 26.1026474385
5489 1 -6.2468153272 29.0797187229 22.9240835953
5490 1 -34.7540470446 -3.8374928944 -21.3350631117
5491 1 12.5513705832 -2.9627062183 -28.5767477749
5492 1 15.0000963928 -14.6715092339 -2.2783205833
5493 1 30.1264220979 5.2322239981 -6.2057924023
5494 1 16.4134193571 -16.6089110946 -0.2439590513
5495 1 -3.2079444476 31.6766797187 -12.6034803352
5496 1 -33.553693815 17.6600569168 -3.0157252848
5497 1 0.9796592438 -32.6461877523 -4.7756515581
5498 1 25.9385112792 -13.736189812 -19.8403097202
5499 1 2.9158664036 -3.347213052 30.8227247363
5500 1 11.7758741993 -22.3135737047 -4.4914310467
5501 1 -22.246150328 1.1982651742 1.1769941127
5502 1 -0.5082188679 32.6331679021 22.44169304
5503 1 21.9755711936 -31.3668299382 0.044967345
5504 1 -35.915709915 -0.2504144119 -25.5880626544
5505 1 35.6036532414 -1.064526745 23.9924688712
5506 1 26.2991554886 0.9025397011 -12.7930602716
5507 1 20.381350261 9.7175234712 23.5452604082
5508 1 -22.4474722605 25.1947200127 -17.0455369382
5509 1 -20.2978116406 12.4262045524 -22.5308060676
5510 1 37.3065204496 26.0203017082 -29.4107351626
5511 1 -1.9458816691 -11.2741708204 26.1911628934
5512 1 -28.888468811 -30.6806363949 -36.0470338712
5513 1 -8.3217672361 25.4859143797 32.7090376339
5514 1 -37.0842831492 7.7611476036 1.0175169006
5515 1 -27.3549055163 2.760576406 30.0693349653
5516 1 -36.5917354509 -14.4993979997 -19.4481526414
5517 1 21.020175005 2.8499241549 15.8455362769
5518 1 25.7013322366 16.2804766991 0.683847249
5519 1 11.6353634683 -14.5860554043 2.5915980669
5520 1 -23.6052653272 -13.4071890282 -28.119380576
5521 1 -32.9437927826 -7.7831659474 -34.2066668439
5522 1 -9.4442406655 15.4321686745 -13.6250308515
5523 1 0.4765847579 5.1394779197 -12.9262442852
5524 1 -21.1376511899 -13.0345055495 26.7300240681
5525 1 37.8863767557 11.3678372798 32.0892800561
5526 1 7.5903436169 -27.5889848081 27.0022184291
5527 1 21.2298661559 -28.4749222531 -8.2070633465
5528 1 12.5822368749 33.1681216188 4.3498063188
5529 1 -7.0121765109 4.3666411314 22.1881728255
5530 1 -33.4154635041 -15.0967960227 10.8698472602
5531 1 6.9721731826 -7.7811835885 -31.6408540387
5532 1 -27.8747952208 -6.9697615996 -26.4412470649
5533 1 29.8626765456 -2.2749692669 16.648375188
5534 1 -14.7263692038 -15.9349090586 -36.0149292784
5535 1 -4.5431803008 27.5285936593 1.7314668739
5536 1 -28.9836014862 -18.0106512531 7.5766988534
5537 1 -34.9924776308 33.7448464702 -24.3518341487
5538 1 -29.7238550147 3.5855917133 -20.8905437257
5539 1 -1.4601598746 13.6900291683 -34.2567957231
5540 1 -10.5968893502 -14.8737806432 -30.2178765971
5541 1 -33.5083387938 -32.9196612465 -25.8270917311
5542 1 3.8067658633 -24.7865664689 20.0649223557
5543 1 -10.7334842083 2.2794295745 29.451295409
5544 1 19.7479770262 -21.0653955646 4.8407869815
5545 1 16.8825562784 8.90765905 -34.3178751218
5546 1 22.3709975676 -1.2860553553 -32.4908115566
5547 1 30.8601491717 -15.2374727082 4.2142320144
5548 1 35.3017471244 -16.3210442586 -21.2676120941
5549 1 -16.4588741946 25.8767930815 35.9357807754
5550 1 12.906332938 14.3902974601 24.8004618469
5551 1 1.8644929397 2.313625266 -8.7377078966
5552 1 -22.8247013431 -31.112712763 -2.9240725732
5553 1 -16.8585235687 -11.0738109714 29.2871870086
5554 1 9.9952270072 -20.7487137256 29.6032282659
5555 1 -13.8446067807 6.2115093092 21.7823462714
5556 1 18.5094094847 13.2937697781 -4.3208987398
5557 1 21.067549388 10.7014106869 32.7070955226
5558 1 -19.0883444089 7.0617996928 28.8358702333
5559 1 -1.5174391125 -24.5528605109 -36.0234820375
5560 1 15.2073305255 -33.0076992225 34.476060083
5561 1 -36.9688570389 3.2711046289 -4.2470238158
5562 1 -30.1081480247 28.0671581012 0.7552571856
5563 1 -16.8042388218 20.3465780571 -11.9645257347
5564 1 7.3196109189 17.6011525372 -4.5380417166
5565 1 2.2163840217 3.2546085706 11.1548894341
5566 1 -4.633629285 18.1220173458 21.3904879788
5567 1 -6.9506742729 -25.6484678119 -20.9691992313
5568 1 17.124419012 -30.6434388455 34.3221851149
5569 1 5.5165434354 30.4703435117 -10.5576155289
5570 1 -20.8641543463 -31.9011181488 -5.4065389273
5571 1 4.6113625571 2.1665059141 -35.6682922993
5572 1 -27.7319810353 31.109866662 27.2083063111
5573 1 -7.5983289262 -24.9246236086 -33.985258692
5574 1 12.4649910355 1.9282688499 32.9171423237
5575 1 3.6027565671 -25.6719021264 10.5217611674
5576 1 -8.8048016669 27.1517330671 -8.7896967208
5577 1 -2.6409107055 33.4147129099 -15.2284677762
5578 1 -2.2705919867 12.7372225087 4.2741386767
5579 1 -36.332819475 -23.6714187727 8.9201916573
5580 1 -10.8108035013 -7.2910453432 -14.2170759957
5581 1 10.3166357065 -21.9044289814 -20.4248852058
5582 1 -19.4686447643 18.2148342229 24.128341962
5583 1 11.2724925861 27.4204842991 31.3544150386
5584 1 30.5889557828 21.0254651919 26.7447392956
5585 1 -7.2845984089 -22.671601887 -28.8579057263
5586 1 14.3485258666 -5.6160936451 8.1780810709
5587 1 22.369538713 -24.2415593604 34.4500656709
5588 1 5.6788602032 25.929183996 -25.5238982867
5589 1 -22.4356478602 12.370910898 35.8020738856
5590 1 -35.0628251345 3.3574788393 -1.2117280254
5591 1 -0.4302853204 -9.5557488228 -6.8447470028
5592 1 -35.7401175704 -11.3296768704 14.4150966464
5593 1 -17.1853837773 11.8769495319 6.92183388
5594 1 -19.2515825586 12.183294785 4.2495634997
5595 1 -20.1328842908 33.0937123605 -37.0689668341
5596 1 20.0540293615 -34.1464015907 18.6769103863
5597 1 33.0853631027 -18.6132175691 1.1315038915
5598 1 -15.1961203797 15.5386496684 0.6588985891
5599 1 3.1271699728 -3.3196724226 -21.2719444961
5600 1 20.9496125122 -33.961766096 -23.727893562
5601 1 19.4221149813 -24.7049357601 16.4981603527
5602 1 36.4764321915 5.4518410481 36.4064439666
5603 1 18.0658409094 2.4376642962 8.083067013
5604 1 20.3338990961 -19.8203325599 -19.5543711873
5605 1 -32.9282291077 -28.5109091475 -27.7860097107
5606 1 -16.2314464432 23.1332083234 11.7687459816
5607 1 -6.0767435955 13.4180212038 -9.8788476478
5608 1 -17.2229300873 -10.5225027935 6.7033463646
5609 1 32.4549075771 29.8151030871 23.3804050419
5610 1 37.3191894499 18.2551185882 16.167926744
5611 1 -23.4685169054 22.1592329023 11.4432182578
5612 1 35.666153643 18.4432302909 0.9579090246
5613 1 24.2943821634 -23.4463502357 -19.7074991895
5614 1 29.7136430326 -18.8356665604 6.1421509106
5615 1 29.4238684432 -12.5373582495 -26.9352902876
5616 1 23.7717283134 -27.3749608422 26.7794732083
5617 1 -35.3059624463 28.8696594749 29.1926958267
5618 1 -29.8266658719 30.3241445407 24.3153822145
5619 1 28.1682553376 -10.2810089968 20.4048665206
5620 1 -0.9493304249 -3.1215781268 -9.6617793676
5621 1 -10.9987653971 -27.0242957074 -13.5603436076
5622 1 -8.9780982351 29.7675972713 15.0209606591
5623 1 10.9367256864 11.4804069475 20.3973221654
5624 1 -35.5258809357 20.599116425 -26.5198278738
5625 1 -20.0138724695 -7.9772955254 34.8182451455
5626 1 27.6710930518 32.5453777209 14.4276456729
5627 1 18.111295747 -11.7146084953 -5.4402270878
5628 1 -18.7300804359 9.286218807 12.9617251638
5629 1 -37.2894057819 3.3469298579 18.2108036868
5630 1 7.5728373619 -14.5799667305 23.4108812491
5631 1 -21.7029957319 -19.4106214484 -15.2001577699
5632 1 -36.0482430148 17.9655525875 11.3283349079
5633 1 -37.128186994 12.3549104295 -35.8818871883
5634 1 -10.4164520728 -6.9117068024 30.3481773225
5635 1 16.4864388681 11.8564887558 -33.3080146213
5636 1 8.6123096437 16.128826241 10.8378024247
5637 1 31.170040598 25.7911976548 -32.8619116677
5638 1 -5.8871692814 -23.7002337757 8.4996498756
5639 1 -21.5278564001 -10.2808673997 -24.3557930677
5640 1 17.0647595377 -21.127061087 12.6663001644
5641 1 20.8269919454 27.2373992923 -13.8991673237
5642 1 -4.035345342 9.3653715671 9.49191933
5643 1 -28.0933930629 28.4075574488 -26.5052620394
5644 1 -9.5207921402 7.4809270092 14.6172256093
5645 1 32.0600186759 26.753632915 -0.6792907572
5646 1 -7.3703637021 -15.9291743774 22.210133622
5647 1 30.8605330808 -21.7829386984 -25.5159057519
5648 1 26.7428008457 -26.3635329971 3.4881811941
5649 1 37.9987085586 -16.2042266789 13.3151894109
5650 1 1.7144612631 -27.1562641732 -28.2731808475
5651 1 -26.5435520223 10.1312700991 16.4602144868
5652 1 -17.7339898825 31.8090729758 23.5894060908
5653 1 25.9085663693 29.5303513866 32.8850974882
5654 1 -16.9485886438 -9.4991807948 -18.4485629215
5655 1 -1.9312931233 -11.4416801499 8.5378198313
5656 1 37.712005242 -8.175885411 7.9702004708
5657 1 9.6898657083 -20.4546874173 6.2322349939
5658 1 -7.2368401168 11.0758641289 18.2726524604
5659 1 -10.1838031576 -28.6150537898 5.2991999325
5660 1 31.0154020121 -23.8600260651 -29.7613609394
5661 1 25.9367452973 -5.5294362405 -24.4853916452
5662 1 24.0307133929 -29.2965463106 22.7143355805
5663 1 20.2572708395 18.6309172024 4.3586952125
5664 1 -24.3309303098 -11.2111601258 -36.7099586063
5665 1 -3.5826397302 -17.3164716352 -9.2006773394
5666 1 -4.2163200922 16.9027958058 7.2790329564
5667 1 -23.9759679551 -15.9482191829 9.8799680966
5668 1 -25.6861294362 -19.9425308282 -33.3507261295
5669 1 -16.9806066628 2.387184942 -36.2553327722
5670 1 18.9100570224 -27.308410221 -6.9285565728
5671 1 -30.7627360764 -20.363286511 -8.6288749702
5672 1 -29.8893198372 11.5380369536 25.7197527363
5673 1 -22.2379346732 -23.4425271149 -3.3497684194
5674 1 21.551812328 -13.9126905552 28.0177185219
5675 1 3.3310257054 -0.1577391319 -19.4808697462
5676 1 -20.2706308762 -16.7190736122 -21.1070144333
5677 1 -12.2004008831 -19.2053765007 23.1374917427
5678 1 21.2408459562 13.3859494683 21.462346095
5679 1 18.6099936691 18.7002997649 -11.7727795973
5680 1 -3.2578526308 -34.118103417 16.0539397531
5681 1 32.8253030777 -6.7863226001 36.156210402
5682 1 17.0946276658 2.5781993846 -24.2617500654
5683 1 -7.7713951489 -12.6058204311 30.3842557738
5684 1 2.3149718788 -17.8713197398 24.1979591806
5685 1 25.0548293106 21.2195239713 -7.1298638733
5686 1 6.8405691428 26.7588012079 4.2509827349
5687 1 -32.880701161 -23.038479886 3.9709452323
5688 1 5.24212521 -30.6050094017 -12.0921075043
5689 1 -27.6647969426 26.9231246034 10.7341235627
5690 1 4.0563835608 -18.5614638413 -21.7317019857
5691 1 8.6750403908 -33.86552257 -18.1658363418
5692 1 16.7757527665 -35.2449732264 35.7426900994
5693 1 -17.0755857744 -2.6628036317 10.5626202002
5694 1 -3.6385368953 -7.7059955462 11.854647056
5695 1 -22.1411895798 28.8969169102 33.6416245157
5696 1 -28.2765177041 -33.3957672224 -15.1814089267
5697 1 -3.4735327637 17.5117339898 -19.0305987231
5698 1 -8.692469864 2.3702640926 -30.256502202
5699 1 -1.3715536541 0.3799757276 8.3135059822
5700 1 8.7399210289 -18.1945150438 14.8513994078
5701 1 38.4116411876 6.6273090946 3.5947732229
5702 1 5.8070090611 -9.7920035281 -25.2326562961
5703 1 -0.6779834723 11.4746014678 18.4671623715
5704 1 21.1427955718 13.398126816 11.6081483207
5705 1 -4.5808801745 23.3555865161 23.2926365528
5706 1 -32.2949710456 -1.7881585527 13.5064873688
5707 1 -17.7461214101 -24.0041718787 36.6629520445
5708 1 -10.4771097107 -19.422515602 -36.2888416609
5709 1 -24.4974700778 21.518506177 14.344358979
5710 1 -29.4935863359 -12.4654269398 30.5048907609
5711 1 -10.4610623103 -34.2843525326 24.6599575678
5712 1 -24.712612738 -33.4050772296 15.5713998046
5713 1 37.2314278294 6.2178103787 -15.3875715053
5714 1 -38.1071813073 4.8534518456 -22.2854277811
5715 1 -35.7923292081 -25.8621377851 0.3902149676
5716 1 -30.4612676158 15.2479508911 -7.973785907
5717 1 -20.0321465427 -12.1173813506 16.0540891462
5718 1 -33.7601140604 -20.7895644793 -36.2708397836
5719 1 28.6841523875 26.2961327935 -34.7351377234
5720 1 -12.4771225631 3.4166664131 -8.728968396
5721 1 -22.0790730872 -8.4611327012 10.4041140437
5722 1 -29.7261584693 -27.1939289929 -28.2235076176
5723 1 -15.7971684682 -9.8195441575 -3.9872290881
5724 1 34.4308877198 -16.0410360599 -3.8468742022
5725 1 34.8682369676 -28.465513128 -4.5859969251
5726 1 0.5019995404 8.6401113931 10.7459256233
5727 1 -15.1162672867 -18.9264302799 15.3257227318
5728 1 14.597298964 -29.2187104032 0.6311114589
5729 1 -33.9937227483 29.2426969463 32.3723054222
5730 1 25.5179004682 31.1675674666 36.9597215824
5731 1 29.0634545792 -1.278975502 21.0956605521
5732 1 34.423516665 14.4395732392 2.7124571438
5733 1 -2.5468529758 -20.7965027355 25.2164471368
5734 1 7.3615337928 18.7064592373 32.0529775151
5735 1 -20.8577814552 9.4040275662 -2.7922330981
5736 1 15.8616651972 -18.0836445409 -10.7008088851
5737 1 -29.3801795875 -12.6812916675 -9.1483150323
5738 1 5.249803392 -19.1522776008 -6.8779869838
5739 1 11.7682727991 24.2194702181 -9.3444682683
5740 1 -29.6224262302 26.9681524705 -3.5502540574
5741 1 33.9207493064 -25.6371400466 3.8840731022
5742 1 19.6030897315 13.4178796067 30.8556659309
5743 1 25.2952331896 -28.2357294087 9.4237960432
5744 1 -15.6387675731 -20.4172349932 -11.6285404888
5745 1 25.237416479 -25.0154581267 -24.3256903434
5746 1 -10.9758844147 13.701144538 1.838208296
5747 1 31.2403727453 -12.5209329898 -11.5959727771
5748 1 -11.3634022612 27.7033952377 -24.3104522398
5749 1 24.190803488 -7.6547374082 26.0538705675
5750 1 -22.123990452 -1.6904565769 -22.8033739115
5751 1 -9.941479733 -12.2834747095 -7.279107653
5752 1 34.226648078 -24.2771710226 -21.2633543887
5753 1 37.3194965772 27.8968876289 8.0683517854
5754 1 -23.6934876386 -29.4659530408 23.6216750161
5755 1 33.3464980732 20.7145180341 25.2825536158
5756 1 35.4741990925 -0.5740345071 -10.8718640681
5757 1 36.1942590023 16.7214099638 31.6515580595
5758 1 -18.3966169908 -34.2526135502 -3.9177612627
5759 1 12.5338643282 -5.644767051 -6.1021135403
5760 1 -8.0461972834 -17.1403956832 25.0545049374
5761 1 32.124438623 -33.6559235125 22.5921319651
5762 1 5.6471493115 -5.3019605533 -10.381854461
5763 1 -22.3284604392 -14.4075015036 -22.3971738744
5764 1 -0.2430912427 20.8340967567 33.2124926266
5765 1 29.1204266898 7.2191848321 -24.8231696092
5766 1 21.4710378531 -34.1763068911 21.0818416836
5767 1 38.3114409123 -3.7843231959 -4.0687230639
5768 1 -18.5163966303 -14.910666679 8.3439074928
5769 1 -19.3032567236 -6.3519028005 -33.0438949613
5770 1 -7.6309611998 -10.3121603514 -7.5645980064
5771 1 25.7462496014 -22.440161482 -0.399178558
5772 1 -2.5933827588 -1.1081386414 34.7614757398
5773 1 26.008613081 -34.0683462079 22.4352691335
5774 1 1.8249503023 28.9803883808 31.7786169531
5775 1 4.4535759166 1.3261273251 28.6298570478
5776 1 -21.8224682441 30.2066189756 30.671762935
5777 1 -28.4817555094 26.3192839139 -10.8665606104
5778 1 14.536257417 28.5429950428 -9.10700782
5779 1 -30.8827844523 -5.9739094318 17.6670872341
5780 1 3.9493497034 7.8226715289 -3.6991243542
5781 1 0.6484992533 26.0103899136 -26.2341134306
5782 1 15.8637383063 -15.2003742768 -32.0701726693
5783 1 -25.8799267504 4.0749511747 36.2811777911
5784 1 23.034008585 -6.6696466175 -24.9007793625
5785 1 -23.5644941807 -16.3243009912 -6.7544388298
5786 1 27.3476880252 -18.2789776939 -32.369048651
5787 1 36.8458295284 25.9112719671 22.6371740067
5788 1 -14.9587109917 -0.0663382256 26.6946925827
5789 1 -35.4865302528 -35.2375606199 9.7476057454
5790 1 14.5590616176 8.1172642255 5.1192558558
5791 1 2.7282884169 22.8236063378 10.2403044296
5792 1 3.3817017067 18.6479088504 -30.3171558302
5793 1 -8.6712012998 4.5078842051 5.4211794582
5794 1 -23.2414730631 -4.4118105956 27.9073916637
5795 1 -17.9290924877 -16.2638390438 -19.0864717698
5796 1 -14.9494203914 -34.7566842388 -25.0912556579
5797 1 6.3246720929 24.3815988591 -19.7561266673
5798 1 -38.2064586652 18.2680747198 31.5059744125
5799 1 -9.2445311512 0.7728367883 24.9252798428
5800 1 -33.5025340882 33.3564457171 10.9740489983
5801 1 10.4787221289 -26.0283019425 37.0722893382
5802 1 -10.4110005635 -31.1951505751 -18.8145761951
5803 1 20.8705272374 6.6137157762 -8.7892485413
5804 1 -18.0950947829 -5.4631688134 -36.3161507329
5805 1 -8.5190197322 -4.67610152 -7.4965494162
5806 1 -12.486566727 -27.8350097109 28.4349736538
5807 1 -13.4145518058 2.1936217523 -18.4482641351
5808 1 -19.8176949189 -8.3618731577 5.5755026058
5809 1 -37.5239665644 -2.3779811327 -20.1110101495
5810 1 13.0109097771 23.4159776649 36.9137831818
5811 1 35.6018872595 9.7141251416 -2.7799081613
5812 1 -14.6198728192 8.521382253 -30.9325063094
5813 1 35.485946711 17.5416817693 26.3020126277
5814 1 -22.8488108347 15.4234604549 14.6699613993
5815 1 -5.516696999 -7.7745993249 31.9985984002
5816 1 -33.560274017 -9.3970185114 -31.3663963711
5817 1 14.792478351 8.2506486621 -37.1164223224
5818 1 19.6832499518 30.7434842528 4.0213654281
5819 1 37.8304028088 -0.919531349 26.6696692262
5820 1 23.2482298633 6.0079635263 6.8410868701
5821 1 -34.0811311724 -14.8579217718 4.8802267791
5822 1 -19.6067752589 20.2206982651 -7.870107045
5823 1 27.0014020161 -2.9652549655 -18.0744824166
5824 1 4.5202993184 32.0669212336 -28.0951041854
5825 1 0.9199997695 -30.2173378735 -13.0260389247
5826 1 33.0831364299 -19.0192471569 36.3622235874
5827 1 35.7193634444 19.8231645013 -1.6820924303
5828 1 -4.435071498 4.6479945023 24.1709190163
5829 1 11.5935173763 -22.9380875659 -15.0403070749
5830 1 33.9383323432 -3.8524313849 -31.9333584016
5831 1 -14.2356565909 31.7816031449 -30.6726592941
5832 1 -19.084889227 12.545924872 -12.9291574521
5833 1 -13.9424268196 -5.0108369849 -5.6245782631
5834 1 29.1412345631 32.8723253472 -5.5175380547
5835 1 25.1467371494 21.2200903596 -19.6572283868
5836 1 17.332804872 -30.2522344705 -1.0231191446
5837 1 -11.6945622517 25.8121540207 24.6509939774
5838 1 -15.0288895753 34.5901809564 -21.9821596401
5839 1 -37.4169480634 21.7598583766 -19.9474993218
5840 1 -14.5720377452 13.7632348516 6.0110584014
5841 1 21.3874224509 23.1981305783 24.2675017026
5842 1 29.189530328 17.0590481686 -29.5565428993
5843 1 20.2344666389 -16.658894859 4.0137463763
5844 1 24.1074184313 -1.7081562102 13.89334099
5845 1 6.6814004295 -30.1183048853 -32.1423519808
5846 1 32.0977185496 14.777353041 -22.4423653092
5847 1 21.7834630795 -18.9803787622 -27.3240860201
5848 1 24.8060562132 22.1477635399 33.1946401424
5849 1 15.0004035201 -8.4956823854 -35.2512986054
5850 1 22.1958582357 29.5420331446 2.1249684913
5851 1 -16.2894167174 -30.2777715015 18.9556033503
5852 1 -8.8639236685 11.1064490952 25.9708079634
5853 1 2.6673236517 -14.4380156714 -26.2142441386
5854 1 35.9257529771 -25.8106672515 19.5734188169
5855 1 -0.9578532069 11.4004754036 -25.6546173129
5856 1 -9.4981415033 31.3110760933 -20.8983868673
5857 1 23.0051386206 16.1550216983 -24.4037482762
5858 1 29.0120107597 -26.8547332204 -10.5426762116
5859 1 -33.1185712399 32.0981433868 -5.8755587936
5860 1 27.5080852476 -14.3197113225 8.6582307286
5861 1 -13.7578433239 -3.144446053 18.1834647362
5862 1 -27.5833314314 33.265469602 -10.9682973612
5863 1 -9.1067077839 -19.2266160606 -4.1913001623
5864 1 -10.699469862 30.8978958536 -35.3216627899
5865 1 -7.7617974214 -6.9366986846 17.0389636386
5866 1 22.6045678646 31.4278936731 -0.72014979
5867 1 -12.3628712146 -5.8812341519 32.6738555417
5868 1 -26.994184525 15.5915361727 -25.9196408017
5869 1 -30.0805833513 25.3533795256 -0.7307567052
5870 1 25.2747324436 12.1955429313 -20.4880785179
5871 1 18.8699001305 1.4426617108 25.574766662
5872 1 8.5113415501 18.1582661948 15.2883744385
5873 1 16.8940735515 -15.898447814 24.9863816506
5874 1 1.999321816 -0.5809019648 -0.2232680969
5875 1 -20.717808197 29.7832437471 23.4579400986
5876 1 11.7069241247 -34.1076323139 -9.5637774462
5877 1 -10.9162249404 -13.5473701239 -16.7221754155
5878 1 34.5931277058 7.1067567614 -4.0788817997
5879 1 -33.9318058885 -29.6658173 -16.668617963
5880 1 19.9466883768 22.8806699555 9.4659249179
5881 1 26.1863629948 15.2732259675 6.4507972058
5882 1 16.9691661716 4.3610480473 11.8721260572
5883 1 -22.5571166997 -28.1064512871 -1.858077588
5884 1 -21.8875024458 -5.147619751 -31.5294067317
5885 1 -0.8401466765 -2.5831552819 -0.2063866684
5886 1 26.8062226292 23.1602533631 22.9261750997
5887 1 30.6609003483 7.5578142163 18.0198792119
5888 1 -7.094102713 -31.1919080023 21.3322246414
5889 1 -12.0715609888 7.1195004973 -10.1938431529
5890 1 25.0941416025 6.2704136888 -29.7801097826
5891 1 -24.9149328342 -3.3679570223 0.2950515165
5892 1 -34.2257343744 23.2829472211 29.4772898211
5893 1 -21.7719458065 -30.8518980466 -10.5303512748
5894 1 -11.2153669119 34.296933432 17.7858548065
5895 1 -37.921890651 -1.3321452005 19.3867520473
5896 1 1.3764676906 1.9735799111 -21.4501705514
5897 1 29.367587369 28.2471987711 -11.526280862
5898 1 17.3770312005 19.9779300948 22.9889202323
5899 1 14.101134842 32.1804112823 32.7606529751
5900 1 -11.4859460462 25.0539017302 -8.3291922653
5901 1 15.9843625458 5.4844083734 -15.4385145773
5902 1 6.0795845228 10.8441405298 35.6437918189
5903 1 -17.9820719436 -17.8611247511 -22.8289201441
5904 1 28.6783169691 13.3733473294 -17.9206074485
5905 1 -2.9181698582 11.6395620501 33.8856582637
5906 1 26.897669777 34.4230256196 28.3275599625
5907 1 30.7774551514 -24.6198359233 -33.8754696493
5908 1 -10.3681563079 7.1282795154 -17.3464147884
5909 1 34.6722897624 19.7903139819 -17.5752104327
5910 1 -11.9803441864 20.5717173927 -23.8009468236
5911 1 9.4194401376 -4.1647237147 24.5913861014
5912 1 6.7402920856 -19.106754144 7.6114327661
5913 1 17.4786135486 11.7532644944 -10.8357109202
5914 1 10.4078525089 5.3676615921 -26.6491276649
5915 1 11.4916279009 10.5006260468 -5.4550170119
5916 1 26.1718512308 -35.1596362144 -22.877174139
5917 1 8.9721092531 1.3918991625 -34.7810910634
5918 1 26.185825522 -8.8385596816 31.6573096967
5919 1 -14.9420493367 25.9645124641 -4.2010854151
5920 1 -2.3709458257 -2.8492161696 -25.1627402912
5921 1 -13.2306593464 -21.9789090383 -13.1229203973
5922 1 -4.4616380077 -29.4524800799 -23.8785565769
5923 1 37.6690074227 -19.7344539392 -27.3969151919
5924 1 27.535649921 -5.6229611028 -9.369641018
5925 1 -20.948844694 -26.4694476028 -12.2081113031
5926 1 -33.0282527848 -22.4392411011 26.9424611599
5927 1 -9.209595423 -7.7338901683 -8.4601353814
5928 1 26.3921382729 -32.6074538748 14.1530610211
5929 1 -9.6541621619 14.0205167212 34.8552199558
5930 1 20.5996409758 4.5540448487 29.8455439923
5931 1 -22.5034462074 19.0467877863 25.6121896518
5932 1 26.5349524585 -5.5964824514 19.9058933231
5933 1 -29.3409440774 -0.4967225088 -9.5711724082
5934 1 -23.7241235849 -4.4723433414 -16.5872733803
5935 1 33.9733448532 26.7975280056 15.2311568533
5936 1 -18.2769141331 18.9121997748 -18.3524284147
5937 1 25.7947757118 9.9012456648 33.3245375062
5938 1 -18.6645855433 27.2853298992 14.6290276699
5939 1 24.4695214953 11.7803803327 2.3273962406
5940 1 26.4803605843 24.3849263901 -2.3288154758
5941 1 34.9322730056 -29.3735963543 -30.6433782322
5942 1 -36.7187325815 -21.8647110043 -3.4705527997
5943 1 19.6313454413 -21.629518277 -33.5811875076
5944 1 -32.8170720666 22.9357512143 34.7401872127
5945 1 -3.5437113473 35.412718315 27.5303979919
5946 1 31.9673430189 -25.3507599799 -11.30465609
5947 1 29.0382701422 -28.7048050904 10.8184560088
5948 1 -8.5862038248 8.8896054241 29.1478031783
5949 1 17.8696633588 -4.796813019 -21.7693490653
5950 1 -32.2085914979 33.2786381291 13.8217816602
5951 1 16.8484651503 25.787374534 15.4559935785
5952 1 31.130344397 29.7496852424 8.1738233655
5953 1 -18.820990111 16.9826565513 -15.7780105627
5954 1 -33.8725840706 8.8285770885 -15.8742944627
5955 1 -28.9014449386 -11.6438099621 -34.7058342525
5956 1 23.3933475035 -9.8335622671 -33.7327319422
5957 1 30.8338130074 0.4582081068 -20.9243812794
5958 1 32.9971407913 -15.7590455022 -19.8454637847
5959 1 19.2624087953 29.0086369955 19.2522981917
5960 1 10.62430046 23.8513178455 21.1123178909
5961 1 28.2084122295 -15.4500099048 14.413901501
5962 1 -20.6696659958 24.0690941336 10.7116398901
5963 1 9.3491079903 33.3999160165 -13.3516413451
5964 1 -10.3701526352 9.9065555548 6.2775011253
5965 1 -9.8475755669 17.1158285922 36.1541188976
5966 1 37.8788521373 -16.1120469887 -19.0733998672
5967 1 11.3120352235 -16.7442070915 -24.243225312
5968 1 29.598163175 -16.2321920995 7.4878099155
5969 1 31.7677102864 -17.0014181626 -4.4851565334
5970 1 -24.7520785936 -11.2176027923 23.1431686833
5971 1 -4.4322305706 32.5651305117 -4.9090596615
5972 1 -7.7591100577 12.4833389687 -12.5908566121
5973 1 -4.8209001444 7.224353125 25.9919470974
5974 1 -34.9933068745 9.7292760277 -11.7227328843
5975 1 -17.8159160847 -16.9801078041 -25.8756445122
5976 1 -14.226673118 19.4104090528 17.743501842
5977 1 -37.6387876339 -10.8498044124 -1.1970127979
5978 1 37.4964018909 7.383437429 20.8959965765
5979 1 28.0358066978 0.4456767664 24.4305643508
5980 1 -12.2759541942 14.0288001496 -13.2711931215
5981 1 -28.4276243262 -22.2708821892 19.7516448721
5982 1 5.8050895156 -15.6245282891 -18.5145947039
5983 1 7.6185225449 34.3151994535 -28.9435080143
5984 1 -26.8982072498 -20.679189566 -1.3581333348
5985 1 1.9587810149 13.8961236984 -3.5363604923
5986 1 14.6174158009 -11.3948115209 15.7334913972
5987 1 -6.5016541884 -2.3255902181 31.8557038303
5988 1 23.6919520022 -14.3844211818 -31.2024074852
5989 1 0.2769520254 14.273833873 -31.3946764987
5990 1 32.4579020681 -22.5101812313 -10.4707433988
5991 1 -1.7973856289 -15.8211358158 20.7091804138
5992 1 32.8855000247 4.633480803 -3.6669301254
5993 1 -22.6621542298 -13.2399628928 34.4156305445
5994 1 -36.1818126692 -7.7711301968 -7.3169041257
5995 1 -3.0215181882 -12.5854304535 28.8631344873
5996 1 11.1967089295 0.4742793738 25.650807787
5997 1 -16.5840285615 -24.063571848 -32.9257548402
5998 1 -30.3896301776 19.324530432 18.8329515554
5999 1 -2.6607204151 -3.1712786971 -12.4921077248
6000 1 -38.0115219088 -12.9730524227 36.2311310782
6001 1 -3.6020655307 14.0125872855 -1.3110744854
6002 1 -30.3381095762 32.9618854917 5.4871365441
6003 1 11.509518065 21.5037800821 -23.0424776848
6004 1 -37.1257606885 -19.6228046524 4.7857355973
6005 1 5.8299668254 -22.9959299675 26.9083995165
6006 1 -33.1247137855 -15.8296316398 -15.5593736542
6007 1 -2.4889594834 31.8771103662 19.6215981151
6008 1 12.2223604837 -21.0573953303 -30.0464703402
6009 1 -28.4700078909 -6.5237308406 3.0984891025
6010 1 8.4135215112 -13.4283577897 -18.3164993567
6011 1 -16.5406468331 -20.9924022769 30.311426602
6012 1 25.2595296432 23.5963723275 6.9877162693
6013 1 -9.0730773467 28.4002651999 -33.9892698987
6014 1 27.4082688813 -27.4616890454 -13.0781024455
6015 1 6.7526539586 -28.1272660559 -17.9126896103
6016 1 -3.9060447568 29.6973651264 -36.3454990217
6017 1 24.9087902886 -17.5819661347 35.0180585142
6018 1 -4.3955288606 -1.5888606818 -31.5127942109
6019 1 -14.7189981491 -31.0631042308 25.006176246
6020 1 -25.9179337514 -15.3497591818 -5.4446341864
6021 1 22.7987490879 -33.7286052867 31.3567306328
6022 1 -7.9635032631 24.6958027494 -17.0663772858
6023 1 -4.7895731618 -5.6092969859 -19.2826250058
6024 1 -29.7349883786 -7.0383653783 22.8564084879
6025 1 -21.5938887654 32.1036656724 -17.2079273171
6026 1 -23.9957008829 11.501575709 6.6285750816
6027 1 24.4471779856 35.7362676117 -2.5363972895
6028 1 12.9474879936 10.8831505216 13.4478505484
6029 1 27.6959703616 -16.382568184 -35.3275712899
6030 1 8.5986424797 -30.6888985837 5.9053627316
6031 1 34.3332212445 29.849086383 -9.2405653166
6032 1 -19.3615341252 21.0486163122 2.3198518854
6033 1 17.6271863707 -23.0249573661 -10.9306502816
6034 1 -14.1151859151 14.0700048959 -15.8717547787
6035 1 1.1293837932 33.7328107195 -9.958474209
6036 1 -31.0042225791 -15.7288145285 19.5163506248
6037 1 -7.6709645281 22.4703216572 23.9436173037
6038 1 -7.7446750755 19.6633722119 22.2834856699
6039 1 -27.7840391093 -32.8611674983 17.1515313944
6040 1 -26.234965887 21.6922457774 -13.6369823053
6041 1 -13.7646769059 -12.2287474433 36.7950156093
6042 1 11.3366054059 -29.6799699268 28.4162995072
6043 1 6.0932516868 1.071960591 -20.5972849273
6044 1 -12.4262162163 12.9802738731 21.6504320997
6045 1 -21.4068482514 -28.0583082846 13.076384424
6046 1 36.2687373679 -20.5449555471 -30.0284087056
6047 1 36.8525095468 -13.3144429498 34.0268348121
6048 1 -16.1101311673 0.559945599 34.4600003169
6049 1 -17.6529082804 6.0988688429 4.9085367854
6050 1 -19.4795477828 25.9604061492 -33.9141475417
6051 1 -12.3935071609 -25.9288300034 -9.5516019026
6052 1 19.0182426071 -17.5874884203 36.6087223227
6053 1 -13.8561240537 1.5037608449 -5.516940482
6054 1 2.3113631333 -30.187871524 1.8338758939
6055 1 -7.1476196417 19.4220200122 -0.5691132922
6056 1 23.6268410187 -35.4146750449 -24.9267737746
6057 1 -30.1552920623 13.8685122705 -25.7422364088
6058 1 15.3117538009 -29.1780578855 -6.1594058221
6059 1 16.9350750434 30.9696855663 -21.5731958293
6060 1 23.8086603689 26.3999234432 -6.7175387161
6061 1 37.3489807962 -16.7621899189 16.0446773764
6062 1 17.9217214329 -26.3136200312 32.4331831401
6063 1 -27.179535839 34.3564749984 -24.3186688643
6064 1 14.3366246845 6.185455449 1.4013826584
6065 1 30.324519194 19.7413921954 -35.2409083103
6066 1 9.8103363842 1.4968225886 10.1163827927
6067 1 -20.5016673732 29.273069517 -25.5533287417
6068 1 -33.1711207177 14.3977313061 31.2707548618
6069 1 -1.1376762298 32.4444898111 3.5495070915
6070 1 15.4706921687 3.7223744794 -30.0759232043
6071 1 23.5933641451 16.6852319133 -14.3052179677
6072 1 19.7619513175 2.5074008514 1.1409156614
6073 1 -8.0300731012 -3.7849603827 12.2747406582
6074 1 21.5394504549 -21.2431706814 -31.0797482206
6075 1 -0.4924785947 -29.4380159396 3.9364354093
6076 1 -19.7349241168 9.2703599356 -32.1043612969
6077 1 -19.2218679942 -14.3537654169 -26.6778858507
6078 1 -8.4325634026 -28.1402221875 -14.7378605964
6079 1 -17.5931720243 -13.5961503133 5.1628786623
6080 1 -31.1476279847 -0.4759785386 -24.4316847996
6081 1 3.5442488201 -15.7375935466 -30.8831393354
6082 1 -34.0687232303 -2.814878881 10.9646372285
6083 1 20.9607458761 -18.5643665812 -22.5089199678
6084 1 -2.1495838381 9.130603631 -19.5331573568
6085 1 -20.5213235192 -15.215808357 -6.745176453
6086 1 7.644551582 12.9419010681 0.6524746826
6087 1 -27.2040292396 -3.2842023575 36.532979984
6088 1 -6.2624788185 -22.7896938404 2.7399454876
6089 1 11.1755171472 -6.3811425947 35.4328486588
6090 1 5.1720234082 9.2831744701 3.3888347341
6091 1 -24.7515411208 -12.4659225295 1.8839973034
6092 1 6.0140896302 -18.9218283753 -19.430524247
6093 1 -13.22743451 -26.4459424898 -28.6280643298
6094 1 -3.5206000195 -25.6949824482 10.355113083
6095 1 8.1973806874 4.5306105343 -16.6524088037
6096 1 -7.7975009678 19.3558233837 -9.5718446775
6097 1 -37.1323101778 -31.3869013224 -7.3311711738
6098 1 -5.7375215139 -20.4875379367 26.4343749789
6099 1 -27.1394557288 5.9619444797 18.0817279854
6100 1 34.6298294159 23.6171870963 6.5797982106
6101 1 31.042352431 16.9282832778 21.5117952352
6102 1 -8.1436334132 -33.8361482586 27.1923212416
6103 1 32.9186697711 -24.2312227746 -1.3183200543
6104 1 -22.8616333986 21.6207392589 16.8934546882
6105 1 7.4190433761 34.5321969578 10.2202857445
6106 1 32.5567202707 3.4599951154 -17.2653689921
6107 1 26.6672475346 20.7177747666 -1.3169755157
6108 1 -20.1728876191 5.6640950506 31.5078418272
6109 1 15.2951689278 4.9444279607 -3.0100483442
6110 1 -19.8990836483 -3.5675380873 -24.1937761717
6111 1 3.1756193013 8.5991898409 36.0329610343
6112 1 8.5815201338 -21.8097713425 -13.2561791076
6113 1 -12.1506462636 18.7956653891 -27.6053186681
6114 1 4.8443185996 31.2424723147 6.6945321674
6115 1 -14.6074341643 29.7572606855 -5.8642049125
6116 1 -25.7235221827 -23.4191635989 18.3170222328
6117 1 -20.7297093792 -7.6577817451 22.214092541
6118 1 -7.7562691304 3.4272153945 11.9486153618
6119 1 20.0228559425 27.0909171271 -37.1704436407
6120 1 -26.1382207935 -13.4779167629 -14.1783084673
6121 1 28.3254277235 -5.5976860265 35.038151896
6122 1 29.4656377534 15.1719132665 -8.6473997236
6123 1 23.9250616083 -29.2940329627 -36.0232205995
6124 1 2.5179062296 25.409735158 24.5691265186
6125 1 -13.3789250412 28.2463491887 13.1125375718
6126 1 -16.0588409114 -16.4759514492 -2.8148661638
6127 1 -21.4150639062 -14.7059881196 -11.9628077132
6128 1 29.0399593422 23.302983206 -26.7350287394
6129 1 -28.8069265179 -5.7804170406 19.975286452
6130 1 6.0719831226 -31.8057596044 32.4840515155
6131 1 21.2401549198 1.8028138491 -36.3864327511
6132 1 2.3642658074 -10.6539756696 1.2499726777
6133 1 -11.0677154716 -18.1608857406 -31.771856912
6134 1 31.7626426862 -21.4615841563 6.9723287724
6135 1 28.0409510797 21.2970483652 -11.6909121385
6136 1 19.0821250815 15.5389328625 20.2149131013
6137 1 36.3768461707 33.1124739717 7.6265961732
6138 1 -14.9814384105 -6.5410764812 -14.8404190096
6139 1 -0.3998029377 -18.9565904551 11.1461499335
6140 1 -32.6182992905 -35.0132800706 14.926320084
6141 1 -8.3661471282 -16.511775507 2.8281621562
6142 1 20.6487045589 30.4367142085 -12.8247316242
6143 1 -38.6856547728 11.4375030364 -15.456815241
6144 1 -11.2581343857 10.8519283684 23.9277069308
6145 2 -9.5230955948 32.6275748179 -30.6550831873
6146 2 37.2284333385 32.1880575239 -24.3373430109
6147 2 -37.8198360947 -30.0333041664 -27.5605754128
6148 2 -29.5633042287 -34.406883554 25.255438755
6149 2 -32.7612516833 -24.9239864218 -25.1074648172
6150 2 -15.5062421515 -31.4439507804 29.8232844096
6151 2 -37.4046936849 25.4840736179 32.7260684556
6152 2 -16.5468661606 -28.3224292925 -36.0248788637
6153 2 -23.1100993688 -30.0390105281 -30.8206108229
6154 2 -13.4253012606 29.8847688437 -10.895542886
6155 2 -7.7402985118 -30.6880348416 -33.9291242073
6156 2 -9.6671382895 -26.8012095293 -25.7553830081
6157 2 -26.1746921581 14.7385554448 -5.7206380733
6158 2 -10.8359111565 -26.3163103755 33.2635850917
6159 2 -10.5399940214 -34.5731114301 -21.4019912532
6160 2 -23.3492747387 -15.1120177074 -17.0631653326
6161 2 -35.894871329 -21.1390260391 -31.7830315213
6162 2 0.2565280613 -28.8248510832 -23.827240022
6163 2 6.6671957928 -26.1611199907 -28.6067758026
6164 2 38.1088904706 -32.7556139652 23.3727112935
6165 2 3.6303980223 -20.0610475728 -11.309884851
6166 2 -6.3044016924 -21.4775846248 37.276435109
6167 2 -17.2750649433 -13.4161804419 -22.2930468329
6168 2 -19.0825089906 -21.4700091817 -19.4611498474
6169 2 -11.6071845403 -22.844350308 -32.9310807068
6170 2 -2.8833109119 -25.1360988273 -30.3131371538
6171 2 9.9452420422 -32.9667776703 -30.8014436788
6172 2 -4.2151683649 -33.4791254154 -26.8286235622
6173 2 -28.807771118 -31.6708459196 -26.0431889557
6174 2 -31.0715755918 29.7156311479 -23.1725991384
6175 2 -31.7047338375 -28.2079763837 -32.4530076142
6176 2 -17.790578084 -24.8551702476 -27.65013662
6177 2 -23.2475388269 -24.3093843552 1.7118963683
6178 2 -33.858133732 33.8431856328 -29.5695401054
6179 2 -32.2817185035 33.6865084788 -14.3669173481
6180 2 -11.4743519914 -32.2400236473 -14.041090838
6181 2 -0.8694773319 -25.0467510784 -15.6307088942
6182 2 3.3874603432 -31.5928046964 -16.7378616986
6183 2 -13.8596560175 -31.7373823811 -28.9624062507
6184 2 -1.7206038087 34.0315805296 -20.8475184919
6185 2 -5.6760960577 -12.9140772446 18.6154350956
6186 2 -14.6469000199 -27.9000735629 -20.2599551429
6187 2 -2.0787142181 -30.9060660044 11.9906695399
6188 2 5.7100336222 35.3422737745 -9.6454955117
6189 2 -19.3694426526 28.5556679802 -5.6566977953
6190 2 -12.7069305509 -17.4790250674 -0.3832681851
6191 2 8.3960152562 -15.0128997609 -7.994551558
6192 2 -7.4535184134 -26.7446415013 -10.1210139811
6193 2 -10.3324527615 -32.1074321543 1.3000193906
6194 2 -37.626691426 23.452368111 9.4615178193
6195 2 23.167225043 35.2776347137 2.3743803935
6196 2 -2.3536699162 -22.2898561961 -7.1938788479
6197 2 3.9872799226 27.4731584078 -6.1486495137
6198 2 -18.1525275844 -18.6913083512 5.0034761468
6199 2 1.3467531262 -13.7989881109 4.7610857238
6200 2 -14.1706991711 -25.767055355 3.0805619218
6201 2 4.7136359416 -34.6363132807 -25.3299112516
6202 2 0.3840626646 33.4794227693 -4.0752963636
6203 2 5.8597581716 -20.4078187883 3.943905068
6204 2 1.9965576705 -28.5479934192 -8.1430483719
6205 2 -0.4858753582 -22.9385831557 8.5544024735
6206 2 -30.96924846 -16.695143708 -27.7551600205
6207 2 -1.5714167321 -10.8340871381 -1.5232874875
6208 2 5.2983295024 -23.3369665019 -20.0969671913
6209 2 -27.851223202 -19.9350261837 -20.8011319117
6210 2 2.0490764355 30.8860724986 -13.2507262568
6211 2 -9.6530872164 -20.1726968596 6.3677346017
6212 2 -19.3206861968 -33.0421073096 -23.9338320509
6213 2 -22.6906402851 32.2566613026 -12.3724437933
6214 2 -8.8798942871 -35.1021655051 -6.5907039123
6215 2 -15.5674372622 -22.3709205166 11.5256832893
6216 2 -35.6193090545 -27.4762027447 10.9787548833
6217 2 -25.0143652914 -20.91261233 9.5045430531
6218 2 -8.6447883536 -33.2366333594 16.8970401243
6219 2 -3.1618753555 -16.130950197 25.490060733
6220 2 -20.4430828444 -27.0754122483 7.7589585244
6221 2 -17.0436445372 -21.7325301428 -3.3481250945
6222 2 -33.0355393796 -19.5588735769 7.5551115399
6223 2 -17.3342637266 -31.7632663248 14.5502974678
6224 2 -18.6926109076 -30.3785390537 -0.4422784884
6225 2 -26.571423823 -29.4985557653 13.3165339494
6226 2 -27.3196626608 -16.6008400618 2.7477886292
6227 2 -31.369819216 -33.8680146784 9.4527036221
6228 2 -21.2423048108 -24.9120214697 17.5871618866
6229 2 -13.1790619633 -29.2845176398 -5.6895642933
6230 2 -1.4116337642 -19.3154682198 16.9441736704
6231 2 9.3049584436 -12.8009411885 15.4834072258
6232 2 35.7349501539 -20.3926679022 -2.3160423595
6233 2 -10.9454020321 -18.3630863513 15.5454800891
6234 2 -6.8418744337 35.1934552577 8.4686507922
6235 2 -7.0349039297 -20.7895644793 21.4295542936
6236 2 -11.7798668539 30.0650219092 4.8133733343
6237 2 -36.2202496484 -15.903757704 0.4805231406
6238 2 -6.4276365138 -24.312003901 13.4628645623
6239 2 -19.3322802517 -15.997494962 13.6200261802
6240 2 -8.5491182057 -8.9706697446 12.43444196
6241 2 -17.0667558651 27.1410424886 9.8177458401
6242 2 -29.6858480137 -25.8059237497 6.5953351006
6243 2 -29.7908087619 -22.2121902051 14.6162545537
6244 2 -14.5968382731 24.5442938883 16.3611668131
6245 2 -15.7079479931 -34.4116978543 6.7493594619
6246 2 -17.5701374783 -34.0668806782 -8.7841691734
6247 2 -4.6945172684 -16.2903176952 10.0171110293
6248 2 -27.0484692719 -31.5700004889 -10.9756176267
6249 2 -9.8190895117 -8.8551265384 -3.8075837977
6250 2 -3.0791045534 -27.9366764045 20.7439890231
6251 2 -34.6337606451 28.3373961024 -2.1015137632
6252 2 -37.3909113482 -21.0959805309 27.6970460763
6253 2 -27.5086995021 -26.2588219665 21.3582190535
6254 2 -13.5658887734 -22.882723113 26.5259529939
6255 2 -30.7072765677 -31.4413949534 33.6205600783
6256 2 -22.6650719389 -20.9604721384 25.1692388942
6257 2 -7.4715621411 -9.4622239605 26.9346927149
6258 2 -5.0128546949 -24.7781414435 28.4678401518
6259 2 -31.5200121344 -19.1803138199 23.086698064
6260 2 -28.7593217894 -22.6440612576 29.9779063435
6261 2 -12.2420166296 -26.4981210087 18.6634650007
6262 2 -24.2883163996 -29.6690669527 28.916841333
6263 2 -1.6501180978 -27.8375584581 35.1587868831
6264 2 -36.7796973467 -33.1785431629 -36.2726922589
6265 2 -9.3805885365 -29.6622844532 24.6380714679
6266 2 -23.3534977388 -18.0553959261 33.0852096433
6267 2 -27.4285392818 30.0660838872 7.9671379108
6268 2 -19.8537055926 -25.0648047043 31.8599615357
6269 2 -21.000518859 -12.8293314004 22.147986062
6270 2 25.2723522072 -24.3955461701 22.3214315358
6271 2 34.0432163096 -26.3603470631 24.5437296793
6272 2 -34.4538992313 -24.8601261449 35.3878066172
6273 2 -11.9957773323 -14.2862944148 23.8851298765
6274 2 -10.1264471379 -14.8528242774 -35.8858386377
6275 2 -33.3710528993 -27.3222867335 26.775364896
6276 2 -32.6351682564 -31.254231951 18.5399168467
6277 2 -37.3809757806 34.6701832989 15.1055918915
6278 2 -17.3482380179 -19.5107305743 19.7503003336
6279 2 -36.9242237669 -24.0707224999 20.0416917173
6280 2 -1.5154427851 -13.2469719476 -25.5636368706
6281 2 -9.0259333091 -11.855851569 -12.3461505949
6282 2 -4.9874399124 -10.4733686115 -32.0438197136
6283 2 -26.2331231233 -11.3612530162 -24.0815818989
6284 2 -3.8848529745 -22.1160457971 -22.144027143
6285 2 36.6497287597 -14.6221626563 -29.5983729878
6286 2 -13.3514371496 -19.7418169866 -24.4262319488
6287 2 -2.3148183152 1.8152035924 -11.8280550712
6288 2 -32.5653889382 -12.5875544095 -19.0406080657
6289 2 2.6327718326 -8.3341909312 -22.111683521
6290 2 -17.898610105 -11.3484384817 -13.7133222167
6291 2 -6.133331797 -6.784977428 -23.9344296236
6292 2 -14.0483857315 6.8855113451 -20.9187790354
6293 2 -36.8336903227 -18.5342064061 -22.9136260731
6294 2 -9.8418169304 12.0267592281 -16.6541268252
6295 2 -7.3531645744 -18.7967273671 -29.0733306816
6296 2 -23.7509972219 -25.9349894757 -22.4969685139
6297 2 -3.1553489008 -10.1544212195 -17.5489919309
6298 2 -33.9321514067 -13.1855188208 -34.4375315837
6299 2 0.1455015493 10.1479077544 -14.699466551
6300 2 -15.9474304903 -16.0884002786 -30.5840691426
6301 2 -4.1659512182 2.4048137768 -27.5678209817
6302 2 36.3965023167 -0.0202483805 -16.6753406558
6303 2 -3.347840924 -1.0519246061 -35.8606360094
6304 2 -8.4184355477 -14.7397590199 -20.8939797687
6305 2 15.8264223417 -17.0279676125 -21.0509172968
6306 2 -29.3555326232 -19.7651097041 -35.8889086674
6307 2 -26.6366883702 -23.5464593616 -29.2092037724
6308 2 -22.4156078051 -18.0515020068 -26.6239549153
6309 2 -20.8140925996 -6.5703870739 -20.8761272845
6310 2 36.1966392387 -26.0730466155 -34.6800340516
6311 2 -28.6950554059 -11.0202872804 34.9231938495
6312 2 -29.498270027 -16.4632077133 -12.4901656135
6313 2 1.2440958326 -16.6888426385 -18.6911774343
6314 2 -20.3977815705 -18.9463246677 -10.282508001
6315 2 5.718249277 -11.6619343866 -14.7142564751
6316 2 -10.1983149216 3.6073976615 1.2154628547
6317 2 -14.4173223775 -17.0883587613 -15.2691774158
6318 2 -11.8142651094 -20.2617614144 -8.9330394702
6319 2 -30.8744843375 -13.2136258385 -4.1594047199
6320 2 -15.1049035773 -14.3664383544 -7.0362690504
6321 2 37.6630184407 -11.3389514782 -5.9138781424
6322 2 -11.9851814411 -5.7128044414 4.802766419
6323 2 -2.7002630525 -33.6913227791 -11.9057395211
6324 2 -4.1558160179 -7.0748974214 -8.4703688137
6325 2 -7.6996041471 -2.726451513 -15.8350787548
6326 2 -5.717404677 -29.5875353619 -18.7953791724
6327 2 -25.4143985746 -8.0524835677 -0.3893186086
6328 2 -37.7829424301 -14.8827012584 -14.0582710529
6329 2 -27.1290901831 -8.0178630849 -15.8008677182
6330 2 -26.2403406144 -20.4183677698 -5.6868005196
6331 2 1.2346516687 -5.2509148109 -13.2978598028
6332 2 31.6063149003 -13.7867399646 -1.3875637899
6333 2 6.4080571496 -0.6273458026 -10.1062987536
6334 2 15.3949085122 -1.230903298 -7.8683890235
6335 2 -20.5233966283 -30.1616689869 -15.5852933697
6336 2 -13.3238724762 -4.6200290817 -10.569342893
6337 2 0.404409847 -1.9467472671 -4.2839986261
6338 2 -7.4748637594 -12.4389482884 3.1781156637
6339 2 -16.597081471 -1.4997253285 -17.0164052695
6340 2 -16.5012577594 -25.7058146238 -11.9947031556
6341 2 -22.5120457713 -27.4593526938 -6.9541775019
6342 2 1.886990013 -1.8127256437 10.5651598841
6343 2 -33.5153643303 -30.5690225073 2.7027465875
6344 2 -4.4879741721 -0.6704621093 24.0106948383
6345 2 -31.4045245987 -10.2825665645 4.9898813681
6346 2 37.0866940984 -6.1356840802 26.4145056869
6347 2 -34.6715219442 -15.6466174315 15.5050692358
6348 2 35.3899694358 -5.9021905177 11.6794088642
6349 2 -11.2316446577 6.3851781111 10.9555242449
6350 2 -22.4929270981 -11.6181808931 7.0268572806
6351 2 -24.5319451151 -5.9206689349 23.367557229
6352 2 -19.2570340679 -1.1223691466 26.5275963188
6353 2 -27.3466898615 -2.3597859097 16.2849015984
6354 2 35.9939352334 -9.176268685 3.2590867634
6355 2 -3.3115999049 -4.2251148636 15.6540142292
6356 2 13.3432982767 -19.8715198994 13.9125380127
6357 2 1.2732729242 12.3676541654 24.0729917914
6358 2 -21.5508141643 -15.5913945756 -2.2305894646
6359 2 -12.896504865 -2.2864386293 13.1933592784
6360 2 -32.3517588799 -7.1049159995 13.0981958272
6361 2 1.4061054732 0.6017875321 18.8606639889
6362 2 -20.0438173794 -3.9482925988 3.0633817069
6363 2 -13.8936703638 -14.4276082871 9.0441879908
6364 2 -17.5624592962 -7.3864109674 9.5786420669
6365 2 -35.9233957752 -4.5297609519 6.2706290393
6366 2 -16.6877608006 -10.3568342259 1.0819053581
6367 2 -12.7745753345 0.6019999277 37.3535219862
6368 2 -18.6448526155 -4.1224569904 18.8554352279
6369 2 -24.6035057715 -14.1989290249 -32.5761299976
6370 2 -20.1815639648 -10.2233789908 -29.6275793531
6371 2 -25.8581207135 -27.0051093049 36.5641284606
6372 2 -9.8480362579 -2.9050762123 -30.9274941684
6373 2 2.1921977483 -19.310583121 -26.9103416278
6374 2 -12.6488834948 -11.3233758009 32.1061614847
6375 2 -0.7923883844 -8.1157066578 22.0369869346
6376 2 -14.3707158127 4.1851136923 30.4673183779
6377 2 -23.1982448984 2.8093565954 19.7398428115
6378 2 -12.514745655 -8.42113153 -19.2452767126
6379 2 11.1585483649 -3.1610837083 12.4272710877
6380 2 -25.9452680794 -2.916191582 31.8454703979
6381 2 -29.8849432734 -11.2919412522 19.8928961171
6382 2 -35.0944515662 -1.2186551518 30.0641062043
6383 2 7.0197011293 -6.2532804438 31.9272631601
6384 2 -10.3329134524 -5.4393097077 20.1235591761
6385 2 3.7496401891 -2.3415906866 26.1497062879
6386 2 -28.9525816308 -13.7435528594 11.2812013618
6387 2 -26.1484327756 -18.0859100939 18.0773208868
6388 2 -18.9795445697 -13.3016992138 36.7214394717
6389 2 -36.8550817378 -9.3233880369 32.7805969637
6390 2 -26.4067268187 -14.5048494868 26.5435066917
6391 2 -14.3179667022 -19.6145920225 34.5984877882
6392 2 -35.7782704569 -12.5783506002 24.4405736934
6393 2 -16.2049567152 -7.787626255 24.6496494388
6394 2 -17.8908551412 -16.2559096081 28.4313135211
6395 2 -30.7739308658 -7.3818090628 28.3567663278
6396 2 -16.8259680769 -4.4277402655 33.7502333524
6397 2 -38.576519397 2.6223776693 23.3853350166
6398 2 1.8339337753 -11.7846990432 29.4407631903
6399 2 2.5579095579 0.6375407914 34.534398117
6400 2 -24.4285200033 -2.6897778729 -27.6141328653
6401 2 -33.0913981538 -1.1527417174 -29.418428911
6402 2 -29.1155894351 -7.6798708875 -31.2127081445
6403 2 0.6604772173 18.7373273978 -18.5402156331
6404 2 -27.7176996167 3.9366108408 -25.9870171226
6405 2 -20.6252861037 -22.0414241431 -34.9399557635
6406 2 -30.1697270445 -5.0948748438 -22.6924494807
6407 2 -34.0024067722 22.1389137233 -35.2674778861
6408 2 -18.0540932909 9.9750885349 -27.1678207613
6409 2 -8.6764224636 17.3864913846 29.9283078101
6410 2 -13.2447872014 3.5581218824 -28.9461970915
6411 2 -7.3351976284 4.9757917109 -34.0832979617
6412 2 -8.6305837169 8.0684132376 -25.2766525855
6413 2 -36.5575982536 17.1075451638 -22.6739247272
6414 2 -10.5968125684 -0.8595649914 -22.3714782487
6415 2 -30.1713394628 4.3289055132 33.0250788912
6416 2 -18.5346707035 -1.442166121 -32.2230467031
6417 2 -19.1538393015 1.5099911158 -24.3938883268
6418 2 -11.4156138989 -11.5233108586 -27.4240300528
6419 2 -20.7214169426 2.9370063507 35.5180027674
6420 2 -12.4723620902 15.39811458 -23.6092753828
6421 2 -1.5259618945 -1.3991206128 -20.4432605661
6422 2 -29.4531990985 15.8240385556 -36.0312131342
6423 2 -8.5108808592 -6.0220524344 35.9055286579
6424 2 -33.3946095617 7.4760419105 26.4760556741
6425 2 -32.1406011961 -3.5363867327 36.5792171711
6426 2 -14.9947984472 -4.6339055942 -25.2587254048
6427 2 -27.3287229156 0.9575501614 -34.0006835371
6428 2 -11.4758108459 23.7540406609 -27.7399966135
6429 2 -27.0473943264 26.5252368469 -15.1330055387
6430 2 -29.114360926 13.2090947324 30.4460298508
6431 2 -22.8657028351 -6.3485752694 -36.5874786135
6432 2 -20.06577698 14.0051534395 -34.2973858482
6433 2 -13.7434083417 -8.043492154 -34.205636031
6434 2 -34.0334266275 1.6167553039 -20.6183493647
6435 2 -15.645677937 18.7738594409 -29.85391001
6436 2 -31.9376591672 7.620187724 -33.3636859872
6437 2 -25.5276517593 0.3636212665 -19.256406504
6438 2 38.0341049777 17.1171029658 36.0644829938
6439 2 -34.3086971311 10.4450491982 35.3145292659
6440 2 -2.5442423939 10.3664628264 -30.234772965
6441 2 -19.4125940356 -7.0353918399 -5.2994240223
6442 2 -12.8660992642 6.3895676202 -5.5107406654
6443 2 0.911246642 10.7782270954 0.5964522428
6444 2 -33.2056571804 -9.9135646096 -10.2572605548
6445 2 -16.1481381683 1.3690312362 6.3233648294
6446 2 -22.354182349 -3.3006984157 -12.1662065181
6447 2 -14.2523182459 9.6630086006 3.1034937738
6448 2 -6.981387001 8.4038566879 -9.9787916805
6449 2 -35.7720895203 4.7974502058 -12.4119582875
6450 2 -3.5859413484 5.3142794981 -3.6301794049
6451 2 -29.3389477501 6.9611949771 -16.9698692961
6452 2 -20.2277098388 4.9496670522 -15.9716241148
6453 2 -18.509255921 14.0694385077 -18.4395993311
6454 2 -18.6506880338 4.4502541991 -0.4428013645
6455 2 -15.1535832513 -1.8196639 -2.2286473533
6456 2 -27.9042794398 6.6411856071 -1.9679562666
6457 2 -7.6039339991 11.9161719193 -1.98341846
6458 2 -8.7280198467 0.6134692901 -6.9493969204
6459 2 -7.1535318419 23.7008709625 2.8994973962
6460 2 -29.2679245664 -1.7262806347 0.9071900424
6461 2 -23.3598706299 -0.2025546034 -3.6975557259
6462 2 -6.6979853027 -0.1182335504 8.2264844589
6463 2 -28.1258717728 -5.2081524969 -6.8625247904
6464 2 -5.5297499084 5.2044709731 -18.5365555003
6465 2 4.786501889 -8.8554805311 -6.2237942796
6466 2 -21.7941357525 17.425855369 -25.5867928124
6467 2 -33.7029730298 4.6460829419 3.0311874782
6468 2 -32.4643978101 1.1266170586 -5.3897321953
6469 2 -30.5352852905 9.5418015118 -8.7823764553
6470 2 -31.3754933925 -1.5863827331 -14.3794663746
6471 2 33.8726071051 -5.3642632625 -3.7169021418
6472 2 -24.6393628815 -11.6591024453 -9.6147205181
6473 2 -22.0852924147 5.1197251289 -31.4305980871
6474 2 2.3588142981 18.1728506927 -3.2515424082
6475 2 -34.9686445538 8.0214738101 11.720267897
6476 2 31.1135291783 12.7253991536 17.65535987
6477 2 -24.1039632493 14.6998994457 9.9495853152
6478 2 2.9703047141 6.3245745667 6.9597797459
6479 2 -27.3254980792 10.0460994637 21.8971549247
6480 2 -5.8479337713 8.524568187 5.1548861275
6481 2 34.2790900612 9.0557695815 24.6911060443
6482 2 6.5628492991 23.5438398159 -2.987863458e-04
6483 2 -18.5701439044 7.4950867159 23.3359605729
6484 2 -38.3404095413 -0.9274607848 -0.6429135196
6485 2 5.0410336229 5.5213652077 22.7377156121
6486 2 -36.2549857439 -0.5948492758 14.1775615014
6487 2 -2.348602316 4.1870960512 12.0944977951
6488 2 -14.1889732443 0.4308090744 21.8614499564
6489 2 -26.7796561194 -5.7453717667 7.2932253078
6490 2 3.536186729 32.6497347588 25.7089217313
6491 2 -22.0207956857 7.7685814496 -7.1281458518
6492 2 -23.5174269249 -9.705416922 15.2575994449
6493 2 -0.5090634679 1.2219826828 3.1331483187
6494 2 -9.768106383 15.1830286362 6.0419080916
6495 2 -30.9341438118 1.3543759399 9.0105745269
6496 2 -34.7385678296 -6.6942137085 -1.7216816211
6497 2 -20.0381355247 8.1877795646 8.2766058685
6498 2 -22.0213331584 -0.155756773 11.2653656855
6499 2 -6.5931013363 11.296826351 13.5762539805
6500 2 -12.2027811195 18.9007304124 -0.552157167
6501 2 -17.3510789452 4.4059343173 15.1814836233
6502 2 30.8677505719 0.7054365847 12.3534708603
6503 2 -12.3494343961 9.5640322512 18.6307478958
6504 2 -6.3444818025 17.4167223582 -29.4555531145
6505 2 -15.4367546042 -11.5178593716 16.5626982034
6506 2 30.5955590193 15.5620131843 26.0986138228
6507 2 -13.9432714196 12.7263903331 26.8998841057
6508 2 38.2625308928 -6.2818122527 -33.0923954549
6509 2 -19.1154483914 10.8236089552 32.4732205105
6510 2 -26.3212686529 18.2340206253 17.940551437
6511 2 34.7916854928 21.2467814066 29.5853757817
6512 2 -22.4329604965 14.1141831806 25.0636926175
6513 2 -24.1508001597 6.3700980235 28.9116125719
6514 2 -37.5711566711 14.0294373364 28.2686243558
6515 2 -32.6684071063 18.9529089313 31.7264040391
6516 2 -11.2766388044 12.3372107962 -32.6739526472
6517 2 -21.8183220259 10.8748670932 16.3936598282
6518 2 7.2155715526 5.9305807295 -36.709440959
6519 2 -6.042806031 2.1134070142 32.4255640883
6520 2 -9.806113384 6.4742426659 25.2880064666
6521 2 -29.3370282046 0.8490868085 24.4148780676
6522 2 -5.1539796804 14.0417562812 37.3834006208
6523 2 -17.95112887 19.1485252785 28.2893900068
6524 2 -21.8427386447 -9.3148214144 30.7195687504
6525 2 35.6719890613 6.7422859125 16.3059660358
6526 2 -25.3121251901 9.0916644378 36.7992733147
6527 2 33.547282533 12.3066966284 33.1119510212
6528 2 -33.4786242294 -4.4949280735 21.4779576816
6529 2 -16.2609306622 7.6029128819 -35.3423537443
6530 2 -31.9878284085 3.7723582438 18.6217096089
6531 2 -1.1409010662 -16.1043299485 -34.0693521091
6532 2 -12.2095379197 21.0165445767 23.4091632277
6533 2 -10.6082530596 8.8061339534 34.1881047422
6534 2 -23.5274085615 19.9305658761 -17.2941271779
6535 2 -8.8608523957 23.464049869 -12.1040589582
6536 2 -3.5100041283 34.9056592203 -35.4818048016
6537 2 -26.3956702366 32.3377964216 31.5799987297
6538 2 -18.9744001878 22.1299223096 -37.0463136003
6539 2 36.241786949 -34.807838303 -15.7110077247
6540 2 1.8866828858 15.3654764562 -27.2418450784
6541 2 -18.6086115964 34.0569264045 -32.8256016571
6542 2 -11.816568564 33.0344539882 28.8716498982
6543 2 -11.6355170319 27.241080816 -19.2193569971
6544 2 -33.6517672339 9.9922217799 -24.3874644204
6545 2 -30.7341271702 19.2190406176 -27.5997911207
6546 2 -26.681605735 23.502422674 -24.6657839015
6547 2 -16.9783032082 22.3775047801 -21.9844752343
6548 2 -28.001101315 -34.910259709 -34.2105435968
6549 2 35.3640939624 24.160636637 -21.0388911464
6550 2 -35.4421042917 33.8367429663 29.8218651744
6551 2 26.3057587252 25.3954338543 -23.1093311296
6552 2 -14.315893593 27.6000293792 -34.1018824725
6553 2 -12.585615275 -34.3913220364 37.1255480044
6554 2 -6.9838440192 -33.2338863763 32.0054704861
6555 2 -15.5869398445 31.0302183122 -25.5333847531
6556 2 36.3174170419 20.7073673823 -29.4588397643
6557 2 -20.5369870105 25.4986581157 -28.7537039882
6558 2 -21.231939265 29.1964655041 -20.6816173734
6559 2 -26.6698581165 12.5380662348 -29.1201654413
6560 2 -6.7983391417 29.0178408049 -24.2887155331
6561 2 -29.0164641052 18.8251883775 -12.5777847094
6562 2 -23.1099458051 28.8077815569 -36.1726959386
6563 2 31.2622555641 30.3829781218 -19.0036332554
6564 2 -14.2425669548 15.2550307444 35.6713548593
6565 2 -4.8320335083 16.6794972322 -13.3969074764
6566 2 -29.5203064093 27.4807338508 -31.1114195732
6567 2 -18.773155037 30.8576822868 18.8798610117
6568 2 -8.2400713794 20.3310731784 -20.6094604709
6569 2 34.634052416 12.5139947335 -26.4519286767
6570 2 -22.4954608981 34.6211199154 12.1409590719
6571 2 -1.35366349 -33.9486258883 2.738974432
6572 2 -25.548306069 20.8570354814 -32.9281675399
6573 2 -24.6203209901 23.3217448173 -8.7774464806
6574 2 -10.0292413535 27.3275966235 -3.8064633489
6575 2 -35.0011693329 16.862723836 -6.9786032857
6576 2 -15.1693235245 10.1637666259 -11.8020606591
6577 2 38.5713473736 8.8164705393 -19.4467334062
6578 2 -25.2887835167 27.2072391171 -0.7442020908
6579 2 -33.561878757 25.2374823268 -10.4519198591
6580 2 -27.4058118631 14.9307734624 -20.7023083279
6581 2 11.8005211635 28.1784533954 4.1360993849
6582 2 -29.5786605927 33.6216570224 1.3045011858
6583 2 -33.7794707572 13.2342282117 -16.0339210679
6584 2 -6.1295694878 19.9241232096 -5.1014033716
6585 2 -14.5972221822 33.7081020315 -1.8433623604
6586 2 -5.488518071 -27.6713235022 5.415801304
6587 2 -10.5260197302 15.0084394533 -9.0840012714
6588 2 -20.322381823 16.9750811082 -10.423759246
6589 2 -18.3570743534 16.6746121334 4.4989754019
6590 2 -16.5144642324 34.4973640794 -17.4688424936
6591 2 -20.9359453482 31.5898099185 3.2132977559
6592 2 -24.7576068846 11.4903895407 -13.9129861922
6593 2 31.3486351118 21.9658113097 -0.5434176664
6594 2 38.2133137461 20.2238841991 -14.37759896
6595 2 -16.7292997653 25.1905428993 1.2751454273
6596 2 33.0869755209 30.2807450399 -3.8282000556
6597 2 16.6272567263 30.3341979324 -17.2054623298
6598 2 -7.4009228665 32.1055064342 -15.7706156007
6599 2 -22.8384452889 23.4069154527 6.3203022693
6600 2 -31.7496281677 22.2903517858 -19.1314391148
6601 2 -21.2900631029 20.5703722205 -2.3498799131
6602 2 -15.318126692 22.1790564916 -7.3278845239
6603 2 -22.8147964883 11.9374114793 0.5939125589
6604 2 -17.1098304662 13.2016608864 -3.2851558721
6605 2 -20.8302935636 22.4364799583 21.7187794763
6606 2 -23.2192831171 8.3097654373 -22.16225311
6607 2 -23.7486169855 35.3533891442 -4.1851750422
6608 2 4.4655538806 14.7845744914 -11.2884469307
6609 2 -35.0089703658 25.7373199711 -26.3055980639
6610 2 -13.5896143558 18.7354158374 -15.0716796412
6611 2 -17.3910054917 31.1939753194 34.1076565186
6612 2 -17.4371513657 1.4064836603 -9.0929648618
6613 2 -28.068592535 18.2551185882 3.0293947601
6614 2 -13.1403639259 33.0122940473 13.7392419321
6615 2 35.311728761 -29.0783452313 15.87369689
6616 2 -24.7385649932 3.4075334023 4.7833453065
6617 2 -8.3355111819 26.469872394 11.9690822265
6618 2 -30.9416684302 21.355315558 -4.0227099667
6619 2 -10.3426647435 17.9499769102 14.8922584406
6620 2 -23.9195333172 -32.9462177763 20.1954172922
6621 2 -28.7675374442 30.2386907111 -7.1057368758
6622 2 -15.3579764567 13.4234726909 11.2816495413
6623 2 -7.1679668241 13.9364080638 22.1012259989
6624 2 -25.9306027517 6.058655276 12.9275888238
6625 2 -25.1619399498 -32.5682739665 4.5600772096
6626 2 2.9392848588 30.5814972088 2.7386756456
6627 2 -28.6535164412 21.3005174933 10.8349639544
6628 2 -17.4171113106 15.2965186849 20.1724854402
6629 2 -1.1041993562 13.9926928977 -7.3860731648
6630 2 -13.3063662212 21.7442826993 8.0056066528
6631 2 -35.9262059898 31.8873761535 6.5231035015
6632 2 -31.8463886175 25.3443881119 4.7702734039
6633 2 -34.0423409968 31.288986951 21.3746523025
6634 2 -30.3360364671 12.2894925848 14.6240229987
6635 2 2.2963138965 -34.8495924459 34.1069842493
6636 2 -36.3119962454 11.4757342443 19.5302441899
6637 2 -25.400961756 29.2749810774 23.2728419574
6638 2 -32.4179831998 30.7390239452 36.3776857808
6639 2 -27.1664061477 20.8459201117 26.4104720712
6640 2 -7.6567598914 29.3993033017 35.5835863703
6641 2 -21.9960719396 25.1135848937 30.0596244091
6642 2 -4.1452201267 22.3884077543 34.4831562587
6643 2 -31.3380776115 27.2332929773 28.5166917194
6644 2 -15.8255777417 27.4869641217 25.792955391
6645 2 -7.474172723 25.625104296 27.3553091932
6646 2 -14.4423532509 -35.3591866237 21.9491437489
6647 2 -0.2498480429 -31.8281107013 26.9069055848
6648 2 33.5611032606 33.9884642229 19.7573965093
6649 2 2.0516870174 33.6726319663 10.7229190747
6650 2 36.4008788804 29.9905418523 25.9043280014
6651 2 5.0008767309 28.9863354576 17.6050143707
6652 2 -18.3829498268 -28.1689663919 23.266418051
6653 2 -9.2831524067 20.5136625955 -36.1435941485
6654 2 -6.1524504702 22.8878206074 18.9364063276
6655 2 -19.0375148439 19.7910219672 13.4556189934
6656 2 -34.3737006201 19.6606110691 16.1077959919
6657 2 -27.7261456169 32.8840779037 16.4248830014
6658 2 2.9053472943 20.6605695518 21.0137183968
6659 2 -30.2059680637 24.9745365745 19.4390396578
6660 2 -20.8723700011 33.8279639481 27.0006498008
6661 2 -13.0296445412 24.1594330619 32.2061802139
6662 2 -24.1473449778 26.3724536123 14.7459278277
6663 2 -23.4645242508 17.02471088 33.7276749833
6664 2 -1.360497072 27.0417121465 22.3305445193
6665 2 -37.2390522642 28.8167021721 -17.2950982335
6666 2 23.9538547909 -30.0934546002 -25.0837859993
6667 2 -25.7911669662 35.1893489428 -19.1534746078
6668 2 22.380211386 -14.5983035506 -25.9990432731
6669 2 16.486054959 -31.1651957157 -35.594357618
6670 2 17.106912757 -19.310583121 -30.1143994159
6671 2 7.3243713918 -29.7608784905 -37.2188896057
6672 2 30.8493997169 -17.2201856301 -24.6789305007
6673 2 12.125308263 -24.3465535851 -33.3070659747
6674 2 -34.830206932 -33.2913535457 -20.7964260268
6675 2 37.1356808997 -30.4477163005 31.1425755194
6676 2 29.1808539823 -25.4903038888 -21.3560528525
6677 2 33.7095993009 -34.9595850471 -31.4427362824
6678 2 1.7269766998 -30.8024735906 -32.3437638565
6679 2 29.1178928897 33.7854848282 -26.4259342646
6680 2 18.9641882057 -35.0856028962 -28.4326580596
6681 2 11.6379740502 -21.828957745 -24.9948970614
6682 2 26.0366384454 -21.8116121044 -29.0086434377
6683 2 24.9940948908 -33.104254262 -33.0014224822
6684 2 29.9242555654 -28.1647184799 -29.9887298789
6685 2 10.0283199717 -30.1843528369 -21.9390597097
6686 2 -30.9033005547 -25.3674684337 -9.2381750258
6687 2 29.3751887692 31.113052596 -34.7296027064
6688 2 22.7377843227 -12.2351901098 -2.4359303807
6689 2 3.3254206325 -22.6134054927 -35.3113696003
6690 2 -10.2314078861 -23.6751710949 -16.9739776084
6691 2 20.5131846462 -26.4610225773 -31.7359502629
6692 2 7.6470086002 -17.8629655129 -31.7123013236
6693 2 15.7312128846 -27.5843829034 -25.7006304102
6694 2 -25.2249778241 -23.9511437773 -14.0542374372
6695 2 -37.815733642 31.7290706333 -9.037465298
6696 2 -29.2955660216 -29.0160708415 -18.2506169674
6697 2 24.6945690103 -21.5350022352 31.2881591664
6698 2 9.4518420657 -21.2552064321 34.3723065244
6699 2 1.0456916092 27.8225491691 -37.4551100907
6700 2 11.9056354754 -18.2309054899 -0.9399071473
6701 2 27.3578232255 -34.1385854326 -17.9931378339
6702 2 -0.4007243196 -13.4035075045 -10.3923119831
6703 2 12.5197364733 -34.1552372477 -14.8601389084
6704 2 32.1263581685 -29.1836722091 -14.1681497315
6705 2 12.1507230454 -21.5820832598 -9.0749629844
6706 2 18.8288986385 -31.9956058712 -19.3221395
6707 2 -37.4836330742 -23.4579611951 4.4846336573
6708 2 28.8941506657 -22.0897087427 -12.4507258159
6709 2 19.0213906617 -19.7007538374 -14.3799892507
6710 2 3.1561935008 27.8735949115 -22.0736629585
6711 2 6.8123134329 -9.432417778 8.2263350658
6712 2 21.929732447 -23.4749528431 -7.6479593969
6713 2 4.1921338189 -17.3104537599 11.6104639149
6714 2 18.1817046761 29.3898870968 -1.1038661546
6715 2 34.8971837138 -32.6053086793 -7.698155503
6716 2 15.7283719573 -25.3759642577 -2.5803935789
6717 2 -35.6520257881 -30.7214446694 -12.1576911072
6718 2 15.5975357357 33.1255717004 -7.9279968995
6719 2 9.9422475512 -7.200848012 -11.342228473
6720 2 -8.2502833615 -24.0774483605 -1.7559673543
6721 2 7.2250157165 -12.4126820325 0.4616996008
6722 2 -36.97607453 -26.8557951984 -4.4490033856
6723 2 0.526109032 -25.6971064042 -0.4317462697
6724 2 -4.44443888 -30.1671346336 -3.6250253404
6725 2 28.6452240046 25.2779082892 -8.0649157425
6726 2 4.973542403 -32.2217505459 -1.2815693337
6727 2 27.2355097859 -15.4361333923 19.3258743294
6728 2 3.910651666 -29.560837235 6.7955219523
6729 2 -37.4900213217 -12.7961268883 9.783982983
6730 2 0.2084626418 -11.2055670417 13.2877010671
6731 2 -35.0896066334 -18.8000548982 -7.1315071982
6732 2 30.7086586405 -34.0682683295 12.7978408531
6733 2 36.3417568789 -17.6932614289 21.4746710318
6734 2 20.6048621395 -20.4149694402 0.7389733298
6735 2 28.2336734484 -19.0584695443 11.210538391
6736 2 17.4492828933 -26.2431754907 12.6881862642
6737 2 8.4166695658 -24.1612738238 10.2474006054
6738 2 -10.8782947212 -29.1145091221 9.9598934441
6739 2 -0.028178928 -19.8549530427 32.5704007694
6740 2 -32.0236701622 -22.1620648437 -0.6467977421
6741 2 25.7305093283 -15.4427884544 4.2798903138
6742 2 34.427355756 -19.4957920838 -18.4223444197
6743 2 16.5407236149 -22.6094407749 20.3196377155
6744 2 32.6384929092 -25.5455267447 8.7592205135
6745 2 7.3650657565 -21.5597109233 18.8685818271
6746 2 24.3601841833 31.5445696558 -5.907454236
6747 2 31.1271195605 -25.5544473599 -6.5419270413
6748 2 5.0612272416 -29.1031459575 21.7684527063
6749 2 23.5411525073 -12.3349452431 13.0468045758
6750 2 38.25945962 -17.7296518749 36.8354264626
6751 2 33.4496160577 -22.4366923539 33.0221657243
6752 2 -28.2070301568 -28.6158892125 -2.1364717657
6753 2 -8.3412698184 2.4845329251 16.8944257438
6754 2 24.5368591516 34.4585664832 17.7721853312
6755 2 19.5937223494 -25.962246911 27.7984840407
6756 2 31.7494362132 -20.1274565969 -33.3134226542
6757 2 -32.4868872052 -33.7815059507 -5.7814410947
6758 2 21.1120060619 -17.5856476584 24.6464374856
6759 2 14.4261522868 -31.1873698163 24.3182206848
6760 2 4.8640515274 -14.9491810811 35.9009721661
6761 2 23.8249381148 -33.1872867818 26.0435624386
6762 2 35.2246581769 32.1523750632 34.6816997855
6763 2 28.3389413239 -27.5971266394 29.7081769698
6764 2 -3.9030502658 -13.1327739136 33.9622222648
6765 2 1.2706623424 -22.7044524064 23.8232064064
6766 2 9.9090778049 34.9960689472 20.8534942188
6767 2 7.3351976284 -14.7147671377 -23.6653725192
6768 2 -8.7335481378 -18.4399027599 30.0207821841
6769 2 -32.5773131549 -15.8311892075 31.4280658729
6770 2 13.4939442079 -28.2964745502 32.8834541633
6771 2 18.3950045726 -22.2206860291 36.2550339859
6772 2 10.0235594988 -24.2334175291 25.3836180973
6773 2 25.0172830005 -26.90301782 -0.9532778363
6774 2 24.1015830129 -24.4320782132 6.8407133871
6775 2 26.3900651637 -25.0208388152 -36.5761247324
6776 2 -9.7777808924 29.8674940016 20.0285451181
6777 2 21.8736817182 -29.5423375783 34.2915595144
6778 2 -0.6484224715 -4.6438881874 -29.1168787915
6779 2 35.2892316877 -23.215617816 -26.315682103
6780 2 26.7738207011 -9.9719733994 -22.9302834119
6781 2 8.3702933464 2.7430183698 29.1554222301
6782 2 14.3115938111 -26.2671761935 -18.9501504995
6783 2 20.7136619787 -11.6688018443 -17.937488877
6784 2 30.9241084279 -31.3676653609 36.3235307556
6785 2 20.6521597408 -23.5042634358 -23.1957550802
6786 2 17.9983496895 -8.3981928052 -25.1080623899
6787 2 37.4158577615 -2.8903501174 -24.3929919678
6788 2 29.3743441692 -4.2099639775 -35.0915076677
6789 2 19.0388969167 0.5843710929 -27.9859724726
6790 2 -4.8198251989 -18.9320941626 -14.0517724499
6791 2 24.7885499582 -9.6324944328 36.0279563631
6792 2 23.5523626531 -15.1767275667 -11.1111172345
6793 2 -11.4566921727 3.2378293183 -13.358513431
6794 2 26.8525988486 -1.011144651 32.6650413445
6795 2 12.6831281867 -13.5693176692 -28.6639186913
6796 2 23.4186087223 -18.0438557652 -35.5879934689
6797 2 32.7647990034 -8.5154351762 -27.9601274537
6798 2 3.3910690888 -10.7336240195 -30.5596508284
6799 2 7.8775844063 -3.4414458997 -18.2797486361
6800 2 19.402151708 -11.7757076295 -33.2720556846
6801 2 24.1953336154 -6.5625992353 -30.0200277486
6802 2 27.8639689842 -1.4510159377 -25.9976240379
6803 2 -34.6223201539 -9.9939209447 -26.2003505735
6804 2 28.0788812989 -13.5317944466 -31.9641782131
6805 2 34.7567497646 0.1595090953 -31.0616716467
6806 2 1.9684555243 4.07034927 -31.7311622117
6807 2 20.93686673 -2.4819133794 -36.8615844602
6808 2 29.8209840172 -13.3774536443 -16.3514562569
6809 2 26.0324154453 -31.0616457811 -9.4079603668
6810 2 18.8497832936 -5.5180376766 -0.8738006683
6811 2 11.5507499025 -9.7309751925 -19.63877833
6812 2 30.2542638286 -10.7072161666 7.9164189286
6813 2 24.9550129444 -18.6699979927 -20.0737365529
6814 2 3.8172081909 -5.4843375748 1.8898983338
6815 2 28.5089362738 -9.8245000548 -8.1815918105
6816 2 9.8608588218 -18.0465461095 -16.3257606312
6817 2 5.8857872087 -2.7809663836 -33.8982296992
6818 2 23.342287593 -0.3292131793 2.3930545401
6819 2 15.3948317304 -13.3516829782 -13.0001192092
6820 2 -33.3297289236 -21.8963579486 -15.3759935344
6821 2 25.9699150437 -7.1894494481 -14.1136212234
6822 2 4.3481544775 0.4998376443 -25.2149532051
6823 2 14.1516572797 1.4515823259 0.6269284501
6824 2 13.5998263379 -10.5425387784 -4.3301611165
6825 2 -3.2651469037 7.8213971553 20.6437462041
6826 2 11.3103460234 5.3978925658 -6.1130939385
6827 2 2.2688260049 6.7303209604 -7.9473433154
6828 2 17.1777823771 -28.7504135054 -11.3972051606
6829 2 17.4309320382 -16.8491305177 -6.1494711761
6830 2 32.8620815696 -17.2640807207 -9.4152806323
6831 2 35.8912779398 -11.8697988801 -20.9601609443
6832 2 -5.8692791173 -3.6797537624 -0.5626893857
6833 2 9.4885437757 -3.6730279018 -2.8782088691
6834 2 16.6981263463 -5.2036921893 -16.927815118
6835 2 -3.7712158806 13.2441400063 -22.1482848484
6836 2 -38.115435353 -26.8547332204 -19.4407576793
6837 2 29.5487156828 -34.1537504785 -2.4182272897
6838 2 -6.420265459 -15.4459743884 -5.7166791542
6839 2 2.6735429791 -17.4686176831 -3.3353519782
6840 2 -3.7941736448 17.0554374434 2.329861228
6841 2 9.7449182734 -15.6171652417 7.1545884434
6842 2 5.4907447438 3.6006010023 -1.3827832084
6843 2 33.3142497087 -14.2598157634 13.7201943026
6844 2 28.0461722435 -4.3683402962 24.4924878209
6845 2 29.3272769134 4.2202297648 20.9363327332
6846 2 15.2722111635 -10.9423380953 10.3869338288
6847 2 14.7213783855 -22.1113730939 5.3741953053
6848 2 23.4113144494 -9.2525895037 20.9178826764
6849 2 32.4749476322 -2.08416722 4.2382096186
6850 2 13.2311968192 -6.4963318082 3.8970703083
6851 2 37.7913976441 -8.842453601 17.7502245348
6852 2 18.2264684773 -14.1541843519 17.872278757
6853 2 14.1141877514 -7.8439818874 19.5465280457
6854 2 35.4183787092 -17.672163466 5.6933738192
6855 2 27.4357567729 -7.1238192078 0.4850049358
6856 2 26.3261826893 -18.4578147888 -3.9223924511
6857 2 24.1776737967 -3.6680720044 -6.0044104052
6858 2 17.2224693964 -1.5642935908 7.6811993779
6859 2 -11.2013158388 -2.2659070547 28.6215657267
6860 2 32.0820550582 -10.8960358546 22.8764271731
6861 2 30.1337931527 -22.1949861616 2.494044325
6862 2 2.4204700997 9.1593478355 15.3749477822
6863 2 12.6442765856 4.5954619907 8.990331752
6864 2 37.0007752416 -23.5160867909 -11.0326111221
6865 2 -2.7808839637 -6.9109988171 6.8957647713
6866 2 21.4933813628 -8.3189692466 6.4555777874
6867 2 29.0783502523 -7.2504777837 15.980438312
6868 2 12.3966552155 -15.7428326381 22.9903394674
6869 2 16.6588908362 -13.1781557734 2.4841843756
6870 2 15.582025808 12.3299893458 21.4333638195
6871 2 5.9517427922 -17.9359588006 27.773684774
6872 2 24.9547825989 -0.7509600415 18.3584041416
6873 2 11.4479390452 -27.6672879858 17.0450140621
6874 2 20.3277565505 -13.8644767541 32.9693552377
6875 2 34.4165295194 -10.8215557977 -36.8108886339
6876 2 4.8243553263 -26.3541167922 31.4831919537
6877 2 14.3202701568 -16.2250414476 -36.6361673425
6878 2 17.6241918797 -10.5465034963 25.9950096574
6879 2 18.8862546582 -1.7422103047 22.8306381656
6880 2 35.421066073 -14.1189974809 29.7454505665
6881 2 14.9844329015 -20.0780392207 29.0897639306
6882 2 28.4138803804 7.1969540926 29.9756654459
6883 2 17.5700606964 0.2636537376 30.8189152104
6884 2 35.398415436 -2.489559621 34.5302898047
6885 2 1.6040490056 -8.6356510855 37.2641101722
6886 2 5.3084647026 -6.315583153 17.4284316403
6887 2 30.5876504918 -7.7028096123 31.7181874146
6888 2 26.2791922154 -12.9719196462 27.9110517964
6889 2 29.0627635428 -16.7328793262 35.0067046331
6890 2 11.1544021466 -12.7999500091 31.0483831239
6891 2 9.8438900396 -9.1248689499 -35.1722770866
6892 2 16.2372818615 -7.7296422563 34.0865173846
6893 2 22.1725933442 3.0686916225 11.4683910075
6894 2 30.6334892385 -19.020450732 25.9120217498
6895 2 3.4283850534 -14.7031561782 20.1128775642
6896 2 8.0822847389 -9.4886318134 24.0662690987
6897 2 20.1133049267 20.522370815 32.9521003262
6898 2 23.0142756572 6.3300968523 34.5428388312
6899 2 9.0746897649 5.0988395616 -21.3343161458
6900 2 15.5467829525 16.161889156 29.669857621
6901 2 20.646938577 8.7802216903 -31.4113562465
6902 2 36.0403114528 7.7092522788 -34.3566127716
6903 2 11.3185616782 11.1917613277 -32.9395363604
6904 2 13.8288665076 -1.0960320923 -23.3134769004
6905 2 31.7450596494 15.1812586728 -33.2765150708
6906 2 -37.353234509 5.133814037 -27.7574009181
6907 2 33.1996144511 4.1878748351 -22.3414502209
6908 2 24.9426510713 2.4219470218 -32.5599880653
6909 2 29.5437248645 7.2282470443 -29.9477214529
6910 2 14.9514935006 -4.9667294987 -32.1295116376
6911 2 7.5423549793 17.616799013 -31.9264489673
6912 2 8.6518522811 28.6887692226 -26.2205933485
6913 2 16.6498305814 4.1812905715 -35.5813230637
6914 2 8.8619273411 -6.5899982676 -26.89585049
6915 2 13.6240126113 7.4526783945 32.8219788726
6916 2 4.1245658171 2.7523637762 -16.6143135446
6917 2 0.4565447029 7.5688587875 -23.7080989666
6918 2 26.6621799345 4.5929132435 -9.2610321813
6919 2 27.1212584374 10.7867937179 -36.4988735227
6920 2 24.2451650167 5.6753520174 -25.1211342925
6921 2 15.0021695019 7.3048510572 -25.7898181344
6922 2 -37.4995653019 -3.2536173912 -8.8510226183
6923 2 24.9565485808 20.2894436408 3.9017014966
6924 2 -1.198640995 25.4469751865 -1.5984322534
6925 2 19.4592006004 -8.3140841478 -9.2429556074
6926 2 16.2050334971 21.5723130622 2.211541835
6927 2 -33.0876435228 16.2546352345 8.1176515325
6928 2 20.0598647798 3.6285664229 -4.7809550158
6929 2 11.4931635373 16.3524788074 -1.2294311164
6930 2 22.141496707 12.3045018738 -7.6604337268
6931 2 22.9228285093 -3.4703317012 -21.9654276047
6932 2 18.563079977 3.9043267097 -19.5261358776
6933 2 -36.370235256 8.2987916646 -4.0189004408
6934 2 12.4930163999 1.7272010156 -14.6444151668
6935 2 10.252369323 7.5509467586 2.6284981806
6936 2 6.8808795984 11.8678873197 -4.1954831712
6937 2 30.6149848198 10.3278068272 -6.1143637805
6938 2 13.0971357611 13.5732115886 -10.2712288164
6939 2 8.321383327 7.9724104266 -13.2623789243
6940 2 21.5005220721 -0.5559100826 -13.3024162946
6941 2 34.5616471595 -8.4420878958 -12.5662814351
6942 2 17.0919403021 6.5312354851 -11.2292872342
6943 2 29.0223763054 9.7490288184 -20.9884709506
6944 2 35.8855960851 3.2103594874 -7.967287304
6945 2 29.3507721504 0.8560250648 -2.4835121063
6946 2 30.4647227977 -1.8380715186 -10.8833673424
6947 2 20.3727506971 14.0050118425 1.2817934235
6948 2 35.499613875 15.126035817 -2.3071534657
6949 2 27.6968917434 1.4013153674 -17.7379742946
6950 2 26.6364580247 16.8252006135 -4.3510761607
6951 2 16.0085488192 10.7233582322 -2.9197401712
6952 2 -26.6685528256 2.8507029388 -10.7415185247
6953 2 23.0504398945 8.3001368368 -16.2005691523
6954 2 31.9031534172 -5.2110552367 -19.0924474967
6955 2 24.8147325589 7.9645517894 -1.2263685563
6956 2 15.3077611463 13.1250568735 6.0652134266
6957 2 -36.5708968649 -6.5863875424 -17.9335299579
6958 2 22.0231759221 14.3168085826 16.1971331093
6959 2 29.675482468 12.8003748003 2.5933160884
6960 2 -0.2736504072 12.55760663 8.611022486
6961 2 25.0145956368 10.450996275 23.4514414956
6962 2 33.92090287 5.9947949991 0.6327547838
6963 2 24.5697985524 22.6143966722 12.6093813655
6964 2 27.8614351841 4.6219406421 5.6198723782
6965 2 -28.2643861765 9.7389046282 6.0670808413
6966 2 19.7106610616 17.5084772572 9.0941600072
6967 2 8.4036934382 11.5122662875 10.274739556
6968 2 15.559835862 0.75634073 16.3284497083
6969 2 20.3008829134 -5.547702262 14.6072162667
6970 2 19.2048224301 5.5666762689 4.3525700925
6971 2 -1.5563674953 16.3113448596 17.0477031392
6972 2 4.0718934884 17.7806268188 12.0968133893
6973 2 10.5684032949 -0.7721288029 20.3285266093
6974 2 12.6263864215 -4.5573015813 27.9720789076
6975 2 -3.9679309039 19.7601538067 10.367587413
6976 2 36.9395801309 2.9542811928 7.5568295614
6977 2 6.2534185637 26.790943742 9.210686682
6978 2 -2.7100143437 28.505047029 6.8413109598
6979 2 32.2796914634 7.2225123631 -14.2956568046
6980 2 -4.8545305817 11.2111601258 29.4474858831
6981 2 7.074907258 2.801073167 13.7395407185
6982 2 28.8633611558 16.1217463877 10.7879798015
6983 2 17.6532921895 9.237084625 12.7755812704
6984 2 11.061572926 7.8098569944 17.2514007305
6985 2 23.7841669682 11.2142752613 7.5169415843
6986 2 14.5615186358 4.4732637224 24.9429829338
6987 2 15.5168380427 24.8665688114 10.7941796182
6988 2 5.2475767192 14.5747984376 4.3938773048
6989 2 0.9249905879 21.1201228307 4.9121222216
6990 2 12.1493409727 19.1626141866 23.0014692588
6991 2 8.3272187453 -0.0363904461 5.1011045853
6992 2 33.4506910032 -2.5997929372 19.1977696836
6993 2 7.1482338963 14.7532107412 19.0574894942
6994 2 11.7886199814 -1.6261007102 35.849879701
6995 2 -0.3414487544 4.0656765668 27.1584836879
6996 2 1.7488595185 24.2759674476 29.5310713634
6997 2 27.474608374 30.727979374 24.7915729531
6998 2 26.2919379975 7.5886115782 14.308056438
6999 2 10.973197051 2.0045188701 -30.1182164115
7000 2 0.4620729939 24.6798022809 13.7741999346
7001 2 33.209519306 22.0569998204 14.1313243144
7002 2 27.0803337273 19.2198902 19.4892357639
7003 2 23.1897988981 2.2847394645 26.4183899094
7004 2 37.2460163753 5.6519177029 31.9689438553
7005 2 10.0666341 11.0881830737 26.2069238732
7006 2 32.5835939077 0.7729783853 27.6110703052
7007 2 31.2842919464 4.168476037 36.8275086244
7008 2 19.3828026894 9.3795312737 28.0915187493
7009 2 -35.7570940308 22.5876348266 24.8714983006
7010 2 22.2867679108 -5.6866089841 29.3714447581
7011 2 10.6444172969 22.9128124896 30.921025444
7012 2 3.9396751941 9.0596635008 31.180222599
7013 2 24.3279358188 14.9639779745 31.6308671051
7014 2 17.7907316477 12.9898316751 36.6763227334
7015 2 -3.5601426569 19.0076361975 25.6423670728
7016 2 -4.1512091087 31.1430003755 15.185517239
7017 2 26.0113004447 22.7142934025 28.0585028581
7018 2 20.6489349043 5.6648030359 19.77532369
7019 2 3.4369846173 12.5219949678 -35.6085947874
7020 2 -1.5282653491 7.3193647565 35.6716536457
7021 2 6.0176983758 17.6371889906 27.3695762413
7022 2 -36.3260626748 2.3138376616 -36.1426604412
7023 2 21.0975710797 17.5718419444 24.5027959499
7024 2 -2.0765643271 -4.9740925461 30.9305866071
7025 2 26.254161342 -3.8711929962 9.0246921818
7026 2 29.2056545102 19.1381178942 35.0245571173
7027 2 23.2635094455 28.7713203123 -29.6647782531
7028 2 9.406847919 13.7424200829 34.419514767
7029 2 14.3623465943 19.3918598371 -36.6117535102
7030 2 -22.3243142209 -33.7300991357 35.6253417621
7031 2 -5.3428629581 25.6886813788 -32.0436105632
7032 2 18.7929647466 24.0698729175 -33.4314507304
7033 2 24.6138713172 16.5074567965 -20.0945022039
7034 2 5.6585130209 32.46771173 -33.5765339103
7035 2 9.6368862523 17.2616735706 -16.2909520219
7036 2 5.3960727595 12.1766397229 -20.0471445681
7037 2 9.116919766 -32.7496244093 29.1520608837
7038 2 -18.5027294663 25.0194936431 -13.6050868629
7039 2 24.5432320427 25.989858339 36.361401925
7040 2 -2.5768746675 22.3527252935 -25.3030951771
7041 2 23.4958512334 17.2087162677 -35.1039819976
7042 2 11.3131869508 25.7535328352 -20.1036151875
7043 2 6.0822718865 8.1937266414 -28.7528823257
7044 2 -37.7385832691 29.1508004502 -33.1696690736
7045 2 -0.8663292772 19.3888155002 -33.394871812
7046 2 13.0740244333 21.9685724525 -28.0755336798
7047 2 10.9924692878 13.9072390681 -25.0929736794
7048 2 4.1413810357 24.1528487983 -30.171796273
7049 2 20.5749172297 11.8328420457 -23.0978278553
7050 2 14.1140341878 10.0941716677 -17.9926149578
7051 2 7.6946133288 32.4319584708 -17.8688427141
7052 2 15.6079780632 27.4899376601 34.0039776566
7053 2 22.5586523362 32.064443285 -21.6029997673
7054 2 8.8093317943 20.6956148257 -8.059761678
7055 2 7.2613335174 20.3684548039 -23.3136262936
7056 2 -35.6111778597 13.6607893741 -31.4877185668
7057 2 17.1263385575 15.276624297 -29.5033589298
7058 2 15.8790178885 18.6351651144 -21.3507493948
7059 2 -0.4557768847 31.6726442023 -28.7829850501
7060 2 8.9215868154 25.9393789848 -34.8525607573
7061 2 27.8221228922 21.9725371703 -31.7076925442
7062 2 8.3642275827 -26.6574177084 -13.5233687973
7063 2 30.1867726086 33.1079428656 -11.0865420575
7064 2 9.961135879 -27.2997020015 2.1706828022
7065 2 30.4033741234 18.5897832546 -25.1853733569
7066 2 5.7019715311 23.5352023948 -14.887851342
7067 2 17.7048127909 18.8416844357 -6.1839063025
7068 2 36.948486822 23.8144318097 -5.2640178403
7069 2 17.6728715537 27.6260124409 -24.5091451597
7070 2 34.7625084012 27.1924422237 -12.6601750443
7071 2 9.3372068081 31.9137132078 -3.2413089758
7072 2 20.4026188251 23.35105541 -18.5183295332
7073 2 33.2107478151 -31.717403035 -22.4791160298
7074 2 -5.1000788426 32.0833464933 -0.2444072309
7075 2 10.3789825445 28.5809430566 -11.7117524861
7076 2 -3.2249900117 -19.2161378777 1.391522709
7077 2 -31.8833974549 13.5961503133 -0.3825959158
7078 2 15.0729623401 22.1639056055 -13.4374677229
7079 2 29.8748080732 21.7834342882 -16.3382349611
7080 2 37.0434659336 12.0593265534 -10.4880730069
7081 2 19.090878209 -17.7753877274 8.5910038008
7082 2 -2.921701822 24.8893659391 -17.4489732016
7083 2 11.1796633655 31.6915474107 12.5639658409
7084 2 21.3372839224 20.3594633902 -26.4824795806
7085 2 25.6374497622 28.4777187952 -15.2598403425
7086 2 33.1261342492 18.3688918311 -9.2862049309
7087 2 23.5787755992 -26.4845276903 -16.0956204483
7088 2 35.8722360484 26.5829376515 3.0469484579
7089 2 24.0760146668 20.3613749506 -11.5750577329
7090 2 28.2813549587 13.6086108551 -13.3270661681
7091 2 -0.2820196256 22.0361850516 -10.2899776596
7092 2 21.6970835318 35.5996264426 -13.2628271038
7093 2 22.0901296693 23.0280725016 -2.9355758475
7094 2 10.7053820621 -30.7772197538 -6.7671372495
7095 2 33.3615473099 15.1864269658 -17.7143701733
7096 2 -24.7004044286 32.1161970127 -27.2903978596
7097 2 19.0011202612 15.3723439139 -14.9757692242
7098 2 28.0772688807 -30.3421556875 6.0542330284
7099 2 17.455809348 33.4927328935 7.4671189611
7100 2 13.4256851697 27.7634323938 19.7798054852
7101 2 19.0395111713 -29.5251406146 4.088218873
7102 2 -4.1016848347 28.594677972 -8.5885388135
7103 2 20.6382622313 -29.1685000835 19.134651068
7104 2 18.3188370069 33.1252177077 22.522066567
7105 2 37.4695282539 -20.7950867649 12.8626027936
7106 2 10.4453220371 19.4540917478 7.2242803585
7107 2 13.1294609074 25.0940444985 -4.4445215904
7108 2 36.4346628813 -32.9418778262 8.1972033971
7109 2 33.8272290494 -29.380945242 0.897330093
7110 2 14.4616254878 -34.1310312292 0.6432870025
7111 2 -32.2134287526 28.5026398788 12.8673086785
7112 2 26.1659390306 31.0690867069 9.3237773139
7113 2 7.4565129043 25.6046435199 24.1822728974
7114 2 20.5951876302 -32.4658851279 -4.4711135752
7115 2 19.6621349512 26.4074280877 -9.548091163
7116 2 -36.6021086748 19.5585195842 1.3142864386
7117 2 35.2833194875 29.8941142501 11.9454781051
7118 2 -38.3633330608 11.353394379 4.4134478104
7119 2 20.2188031476 29.6851169801 14.5568707674
7120 2 37.8703293553 14.9619956156 13.2143490192
7121 2 32.133422096 -34.1327941126 27.6308649007
7122 2 7.1055432042 -24.0887053273 -4.8814219245
7123 2 7.8808092427 35.6534333278 5.350591184
7124 2 -2.4992482473 31.4615937749 30.9505305957
7125 2 31.6107682459 33.356162523 4.2740639801
7126 2 20.9741826947 26.1606951995 5.2980047872
7127 2 12.9877216674 -31.2406315528 8.5871195783
7128 2 -5.9248691551 34.3606521118 23.3733835627
7129 2 35.3501196711 18.0984414343 20.9911600277
7130 2 9.1688242764 22.9042458671 15.3379729719
7131 2 28.9604133765 27.936605606 16.3087298095
7132 2 2.3555894617 -26.0364437738 15.095209066
7133 2 17.7462749738 21.3514924372 17.1041737586
7134 2 27.1578065839 27.8733825159 0.6461254728
7135 2 22.0203349948 -31.9035890176 10.506298974
7136 2 37.9858859947 34.6526960612 -1.2307756549
7137 2 21.9887776667 -21.0370761513 15.4119225925
7138 2 12.9471040845 16.0352305801 14.1567958504
7139 2 34.0903603472 18.3014208289 6.3257551201
7140 2 7.2974977547 -32.6989680588 13.8648815906
7141 2 13.285942257 34.3282263836 -23.8217124746
7142 2 33.923052761 24.143644989 -36.2393028848
7143 2 -32.1964139012 16.6185396951 22.9524682981
7144 2 16.8344140772 24.0542972402 26.1604625964
7145 2 23.0462936762 25.7555859926 20.6980506224
7146 2 12.633450349 31.1845591145 27.4741514623
7147 2 4.2014244191 20.8942755099 35.3961726349
7148 2 30.4117433418 27.7878578878 31.4190275859
7149 2 31.7165735941 -22.1390553204 17.497675376
7150 2 29.6850034137 24.3775633427 7.6815728608
7151 2 29.2951821125 -30.5312231704 20.8616361468
7152 2 15.7957863954 -34.931109169 15.2263015752
7153 2 32.8454199146 27.1849375792 -28.2793059676
7154 2 20.8601616917 32.5773786579 -36.8241666991
7155 2 21.5154177452 29.6758423723 29.5175512812
7156 2 32.247827008 24.9929441932 22.7263617309
7157 2 6.8421047792 29.4006484738 32.3596070025
7158 2 -0.5006942495 16.4256136921 32.737198247
7159 2 38.136915835 26.3648073707 18.3387589394
7160 2 25.6329196348 13.9822855133 -28.429520803
7161 2 14.8590481891 30.9222505491 -32.3052951145
7162 2 17.5223024043 -34.8957254781 31.0813990151
7163 2 26.7121648995 -26.9391958705 14.5731546233
7164 2 0.7157601278 -35.2459233427 19.0763877306
7165 2 32.6696663282 9.5950420088 9.7245245002
7166 2 11.4219100082 33.7816617074 36.4770322408
7167 2 -28.0462490253 23.9703301798 34.6490573772
7168 2 26.6430612613 34.5296482106 32.822277659
