# Supplementary material for: Inverse Design Method with Enhanced Sampling for Complex Open Crystals: Application to Novel Zeolite Self-assembly
Source: ACS Nano. 2025 May 1;19(18):17423–37. doi: 10.1021/acsnano.4c17597 (PMC12080377; doi:10.1021/acsnano.4c17597)
Supplement: Supplementary file 1 — nn4c17597_si_001.zip [file nn4c17597_si_001.zip › Type_1.data]

# LAMMPS data file written by OVITO Basic 3.11.0

7168 atoms
2 atom types

-34.7768627305 34.7768627305 xlo xhi
-34.7768627305 34.7768627305 ylo yhi
-34.7768627305 34.7768627305 zlo zhi

Atoms  # atomic

1 1 -22.6229751897 -5.257218339 14.3574191171
2 1 30.33530093 5.4683138957 20.8153434187
3 1 -29.7813541943 19.9861239038 32.5681841785
4 1 1.5219746205 -6.3861448569 21.2913691158
5 1 10.066510686 34.3677477173 3.2894043382
6 1 -11.936462595 3.4012467288 14.6175500503
7 1 -20.1059649727 -24.1254052134 33.2494629194
8 1 -24.2487239686 25.3681216262 -3.3733556849
9 1 -20.9564679277 -15.4375189198 -33.053982174
10 1 -32.4873766602 19.2314659825 23.4138706019
11 1 1.2946730457 -24.8301235598 16.8237246682
12 1 -30.1021916191 21.4517600067 -4.0339074156
13 1 30.9758211878 -34.7414481296 -0.8612837824
14 1 28.2418033473 -11.4994565379 -25.5688536779
15 1 -9.1931941091 29.2700856246 -11.8797763087
16 1 1.4737043351 16.0274736191 30.5806169197
17 1 -3.7488066949 11.0992444016 -9.7581094673
18 1 10.8320189884 19.8442343038 18.2463765688
19 1 -34.8864654911 -27.9714549719 33.3449601844
20 1 -25.1691284177 -29.4790250158 17.5714967707
21 1 -16.5007867209 8.5490570576 -34.2501984436
22 1 19.1226839559 -6.6194976058 -17.6114206091
23 1 -9.2046009201 -15.0380023207 1.8776028188
24 1 -26.8309755801 14.2083654834 12.245281136
25 1 -2.2099305191 -15.8094922436 29.8503028024
26 1 25.4012291995 12.2669818984 -1.890470258
27 1 -0.1044696956 -7.2154339256 -0.031160069
28 1 33.1709367633 8.2627043699 -18.7780452462
29 1 11.0438796361 -28.0507392635 34.257365955
30 1 29.8093356581 21.9486518214 31.9285681191
31 1 21.1583128389 18.6223840086 28.4594369543
32 1 -16.7696118698 -9.2736677694 17.6724192263
33 1 -4.7996243792 -0.3070796979 -33.2791901816
34 1 -27.4350496857 3.3257809366 15.3110006932
35 1 32.3904048562 24.5021081905 24.1578868032
36 1 18.4096887162 33.6873036211 -23.6982062316
37 1 -29.0441194813 -19.0560514869 20.6584997678
38 1 26.0032166934 4.4473347597 18.3484814378
39 1 -3.7729418376 -1.9879845811 -7.5983271843
40 1 24.9505906123 3.2127561328 -18.909084465
41 1 -34.2586471346 28.4378057457 23.9392794441
42 1 32.9881495728 6.4739912122 -4.9806031728
43 1 -12.9157094957 -23.1452541142 30.561280984
44 1 16.8745684415 28.0585988345 -30.7298235716
45 1 27.6470494409 -20.1415764802 9.201331895
46 1 23.6648204434 20.5554211467 17.7673600616
47 1 3.9459915066 -17.3101138704 -34.2682949319
48 1 13.3724688108 9.7787669237 -17.3112962837
49 1 33.2717201115 16.8993295678 21.9074760159
50 1 14.5285212817 5.3004807562 24.8301931135
51 1 1.4076978496 15.3339534226 -28.2684076473
52 1 18.0897415791 -4.2822142155 -3.8469470015
53 1 25.0912282451 13.6875471872 -31.099605953
54 1 -30.8620173822 6.3720950044 8.2539406005
55 1 -11.995235493 4.2089045888 19.050208974
56 1 -4.801432776 -14.5962666103 29.2671643681
57 1 26.3303278642 -26.5693840186 -11.1013310134
58 1 30.9591282937 26.2160510933 -4.4145054013
59 1 -20.5100025639 -25.7517104221 3.8431911003
60 1 -25.6219231704 33.560924502 32.3004718892
61 1 30.984376296 22.5669844407 -10.9983914997
62 1 -12.1020700153 16.6896250855 22.7871915355
63 1 24.7575094704 -29.0042791073 -9.9073022084
64 1 26.0940538588 -12.6749144982 -29.3318841096
65 1 -18.7114127772 -13.4546117606 -32.6789971739
66 1 -9.6030742132 -22.0167449186 -13.2291185827
67 1 -23.5197313721 -23.4005162866 25.0787085746
68 1 9.0971404142 27.1421589478 29.0385412725
69 1 30.1484100697 -29.5251460912 34.486406373
70 1 29.2368389438 -32.0617774141 19.9140662442
71 1 24.64865789 -31.0572060019 1.7218720275
72 1 -23.510619834 -24.3534718792 -0.7847746844
73 1 22.4111840957 -26.2467242862 -27.8620121848
74 1 -14.071414198 15.6230882593 -13.2479676423
75 1 -15.2013840218 11.9354192891 -6.7064397627
76 1 -27.8118222165 31.2959074323 8.9881497264
77 1 -2.539058748 -3.0393586952 30.1548090124
78 1 29.857745051 -18.1403071375 10.2761456145
79 1 -32.811928254 22.9675443456 -34.0226708192
80 1 -18.1407940136 2.7032750938 -18.9901841089
81 1 1.2473765124 -16.9586588956 15.332075472
82 1 6.4154965291 -33.5326300465 7.9612585237
83 1 -5.9821072657 -27.8180124981 22.6922507003
84 1 -28.7986087412 -31.0428014254 26.6089600884
85 1 -10.4465522419 24.8045973425 -21.9783512621
86 1 -7.3263721177 -11.7753066131 -29.4564548319
87 1 -17.8900528333 -31.6368458838 30.8828278568
88 1 3.3788504292 20.6957805646 -6.4330936216
89 1 -11.0331683624 -7.8557455222 8.8679608888
90 1 4.5481181079 32.3740597307 -17.3106007464
91 1 -5.0039036708 8.8292890175 4.3835539935
92 1 20.8080402775 18.9737694297 1.2557925132
93 1 22.1152329938 30.1694848485 22.0834469413
94 1 26.95512898 4.5014475581 -15.0528172643
95 1 -28.8383586953 -13.3806065967 -13.9406531941
96 1 -2.9397577603 32.1071125324 -11.2388387286
97 1 14.9631625121 29.5443359641 -7.6455541638
98 1 -18.1862125963 25.1956979408 14.148688387
99 1 4.828558729 22.1009744801 -4.0691711544
100 1 -17.8076316686 -34.5234798997 0.2515062713
101 1 -11.4911796446 29.0911238889 4.8279327454
102 1 33.6984322172 -25.5162710614 -14.597101255
103 1 2.173206152 -8.9262469108 10.585868354
104 1 27.0001302404 22.6955892791 14.1959153666
105 1 -22.9109276131 -13.6563175645 -5.1320216331
106 1 32.735252227 32.5868941306 22.2899519522
107 1 15.662942544 14.8769158926 -11.9622670271
108 1 34.3761637181 -22.0135454472 6.3195819417
109 1 5.2598613805 -5.1036437131 2.0322207505
110 1 -26.394734614 -28.7756281903 -23.6068126364
111 1 -27.3757899116 12.7614393327 -17.9545291368
112 1 -19.0833165473 5.56958412 -30.2176647141
113 1 -3.2397429782 23.7820880245 11.7088132515
114 1 -17.1955588845 9.3688172659 -3.6217320385
115 1 26.5073420955 9.308235971 -3.309992241
116 1 18.8542761293 -23.6376944905 -18.7859048172
117 1 -30.9786589798 -25.9890277334 22.5450750172
118 1 23.3382657023 27.4385969257 20.0824558135
119 1 -17.363670239 11.6992148374 2.3345012414
120 1 34.4618539079 -17.7068483204 -16.7689163326
121 1 -15.9828896811 -13.2272406321 4.2993244319
122 1 17.6839651447 -1.4522817876 24.2754325992
123 1 29.5485091876 11.6569261724 -11.817386617
124 1 25.9105711311 -7.6527877513 15.9467912976
125 1 -19.7556924113 5.665846476 -24.26256516
126 1 16.2636780708 -8.3285717479 22.383223498
127 1 -29.2166057651 -23.0830035299 -25.1521573086
128 1 18.3900050119 -18.3464643797 29.7187071538
129 1 -4.1348298712 -10.7531450637 10.6706543453
130 1 -29.6879157195 28.3967690477 16.1707542936
131 1 29.8292280235 23.7351392598 9.7768889731
132 1 5.5078204118 -4.012763083 16.067536565
133 1 15.4672183606 30.3781460249 -19.9793771924
134 1 9.7380779943 14.1269876247 32.0835338195
135 1 12.9600152189 19.9818115728 14.350602852
136 1 2.8718037706 23.697858463 19.6684024859
137 1 33.1216927257 -7.2915257012 -9.1017309601
138 1 21.9928879908 7.5017170596 32.3799022436
139 1 -1.7378693844 24.1268658416 -23.2326135934
140 1 8.6072735258 -30.5670191664 30.562811166
141 1 4.8555455744 -33.7097555637 -14.1415243533
142 1 -21.1857170068 8.1513488554 2.793416722
143 1 12.6299132378 3.8799850211 16.3648091876
144 1 15.6175239613 -2.4596979472 26.3457687913
145 1 -8.9275684315 -20.3825105852 32.6843389
146 1 -5.4779123099 31.9894276289 16.6706369185
147 1 -12.9922185938 -27.8987991502 14.8478424353
148 1 -20.4768949906 32.5627589879 -22.1344993758
149 1 -25.1588344663 13.5841207974 33.9934095669
150 1 3.6544222894 -10.2685642584 24.4354061678
151 1 -23.5481788458 18.3162085092 4.1130595551
152 1 21.1877340648 13.3518113544 29.2561748795
153 1 33.6781225294 5.0483485014 0.2156861027
154 1 -27.0377588059 33.2875088072 -5.1241620622
155 1 -29.2132393647 -12.9664141616 20.3569148142
156 1 -25.6708194394 -23.4655490199 -23.5847641054
157 1 -2.0381328172 10.3448646953 24.5793128257
158 1 -10.3664959039 -5.1400898653 -10.0759004389
159 1 -21.2970725212 11.6572043873 -29.1615261699
160 1 19.8261503352 -3.2992114135 -30.4707985426
161 1 7.7629608524 -25.810761535 -5.3251723287
162 1 34.0817427982 27.8171778534 30.873159889
163 1 -2.1166589732 -32.1023759237 3.8257331153
164 1 -32.6515651846 14.5362417453 9.7223588524
165 1 5.1391161131 18.038828252 -19.5550994671
166 1 -31.8166979071 -22.3010109945 -33.1262763162
167 1 22.2026620267 -33.6383447538 13.218894185
168 1 4.5463792648 -4.2555751386 -5.2337787335
169 1 -13.5644370931 -8.98168123 4.2564097833
170 1 26.202696778 -34.1774202074 -1.8837931004
171 1 -33.8684076115 -18.8224900768 -24.667159181
172 1 26.2804578431 15.0686059599 33.0941494504
173 1 6.2798667644 -22.0840033711 17.2023055959
174 1 7.4908666784 4.6415287612 -2.8464862145
175 1 -33.9294131841 26.7031358327 -1.7290360612
176 1 -32.1292027956 5.2944991358 13.6758621613
177 1 4.9586937493 -3.5014040934 27.1433413611
178 1 1.1679461579 -28.6826487701 -10.1462888091
179 1 22.6930157912 16.4578720723 -12.1304479353
180 1 3.9572592101 -20.7519104211 -6.799850416
181 1 -9.1819959593 20.6260877317 -0.0739356102
182 1 -17.2525929394 30.3946302578 2.9847590207
183 1 33.8230029395 -31.059709936 -10.9875411185
184 1 -16.7383126934 14.7691771718 9.1687807514
185 1 16.3580624763 17.7317485541 2.8779940521
186 1 -21.1634598146 18.5442056212 -14.7896955208
187 1 4.0558863928 13.6729409048 -28.558940514
188 1 1.4785035421 29.9028854188 -8.7646040528
189 1 22.2823010424 13.8911309416 -32.6061187803
190 1 2.4775732546 10.0830644726 9.8546500382
191 1 27.6841215766 1.2861179375 24.7608480492
192 1 -17.6853562192 -4.9834548756 28.1878296564
193 1 0.8180909189 28.2717114493 -4.0630504265
194 1 24.9717349448 11.7865047629 30.4474910892
195 1 -13.3129308219 12.0186055448 27.9455044769
196 1 -9.9026421088 29.2912299571 23.6925028261
197 1 22.6385552242 26.5912238884 23.1279352366
198 1 -12.4898320348 -16.4147487625 -32.0744014153
199 1 -34.172418599 -26.8883574036 -1.6898077601
200 1 -23.4070543368 -18.8736816187 4.0716055348
201 1 -9.1784487193 1.5232265876 -10.1971325824
202 1 -7.6727496705 -27.4762254912 -4.9497908724
203 1 -20.3675565342 29.2980462222 -4.7891913203
204 1 11.0442969585 -31.8061952946 10.5160364136
205 1 -12.0702839628 26.3575929246 3.4173136393
206 1 -21.5189489055 24.7590396523 -27.6163066943
207 1 25.5783129845 0.9412705667 -32.8978549264
208 1 20.5642544698 8.0015996845 12.1528442349
209 1 -22.6410591583 -1.2108608065 -5.7614828486
210 1 -20.5979880266 20.1898467656 -22.1732408009
211 1 11.4463870454 26.4498211646 -13.6657073174
212 1 13.0975924878 5.5297298353 -21.3107050514
213 1 -33.7289106597 -29.1751447893 28.775697744
214 1 31.0484352771 25.8606315562 19.2970551456
215 1 -30.4800978757 2.7372173118 -14.8280196236
216 1 -22.2331961122 16.6627077938 18.8916264799
217 1 9.0175013986 13.2503324689 34.7921645501
218 1 -12.5446403704 -10.3491770262 -2.6525008742
219 1 8.0196836531 -17.0504698132 23.5571512764
220 1 15.6936852907 -27.6756360221 31.6389464063
221 1 17.7439900098 3.1079386685 -3.3470643766
222 1 27.8751856604 14.2215111376 19.0687102649
223 1 -3.1507142097 -3.6221493608 10.871386397
224 1 -9.5184273293 6.2414035542 -20.621705847
225 1 -23.235743511 8.5368156019 10.4729131038
226 1 6.282509806 2.6060389856 -25.2276926545
227 1 22.5302600737 -5.2796146386 -18.2733634143
228 1 28.8085966561 -3.6160981867 -33.0324831174
229 1 -26.0895328667 -8.3682173714 -6.633895227
230 1 -21.6724539776 29.3126525045 -10.3556455227
231 1 11.2647822682 22.9222648704 -10.0266564013
232 1 7.202149164 -24.5545516995 -12.6005615657
233 1 10.2268320232 -21.8720731696 13.8852884287
234 1 14.6153938848 32.9192913846 -24.174649251
235 1 4.5570905385 -10.5109589917 12.5090984167
236 1 0.2618002226 20.0643718449 -2.0263086839
237 1 14.6896772636 -5.2727983735 25.7459374629
238 1 31.2162684167 -4.1435936406 -22.189933695
239 1 20.6020221427 0.5602552586 3.112876983
240 1 2.0494005207 22.9710220319 28.2406904877
241 1 -11.4649578901 16.8760290698 -17.7949728906
242 1 5.0197619202 -33.4014308541 24.4589848807
243 1 -30.8693274787 15.6500751048 25.8645265648
244 1 7.2599483099 31.304601648 6.1600952492
245 1 -17.3282673927 -28.3579998011 11.9073891377
246 1 -30.1215971085 16.4877106205 -26.4419615936
247 1 28.285969963 -7.5770437443 -20.0388456277
248 1 2.7590571816 18.1834304473 2.0402194289
249 1 -27.3176429971 15.3667132273 3.9988523379
250 1 30.4988217386 15.1375337019 14.6686720385
251 1 -19.1144766163 -29.146704271 -22.8088922979
252 1 -21.669810936 -20.3121917687 -29.1697682863
253 1 4.1783705033 -12.0302905706 7.7176813771
254 1 9.0291168707 7.6016657631 9.0352375986
255 1 19.6430153761 8.6304349164 17.5838773338
256 1 -31.4245679137 34.1940025111 0.0759526682
257 1 -28.4925793045 -26.7544664821 -32.4601602875
258 1 1.7791842973 -1.7287578463 -11.1461931663
259 1 -24.7767062986 -28.8855091657 11.2786930133
260 1 -9.1774749671 22.5411104548 25.3641570638
261 1 -26.1858647764 17.0671627073 13.9069196373
262 1 13.0630242863 -34.8537564606 30.6605341503
263 1 12.3294411438 -33.2271292181 -29.9431361597
264 1 23.2680164396 24.2263972228 -27.4749039704
265 1 -11.6780009512 16.3810847594 -29.6314728713
266 1 -31.5923175888 29.6011613578 -26.7736633103
267 1 -16.0891677736 33.6272787561 33.2393776292
268 1 21.3020108358 -19.0888112916 -31.6854361164
269 1 -4.6954328984 -2.4670706421 14.1420112294
270 1 24.0367937672 -19.7138906223 31.4085149139
271 1 -23.5103416191 33.1507661829 -25.7069873766
272 1 -0.7201592734 13.9990087698 31.4428049005
273 1 -31.0936591094 15.7262364342 -31.073300734
274 1 -11.2327875545 29.5754960331 20.2744936495
275 1 18.6134811318 22.3692431992 -2.2134777591
276 1 -23.9545117099 8.1100339425 -6.9928620041
277 1 33.3713210464 2.6417896005 17.1883948508
278 1 15.9077021039 3.4578634613 -15.797459449
279 1 -18.4005076244 -28.5352783366 -13.1938548439
280 1 29.2019925273 -17.7897563612 -20.0706316802
281 1 -19.290377988 2.3535589621 28.4126272971
282 1 -31.1995755226 29.382971321 23.7260277218
283 1 16.7868611937 4.3833453323 5.9055981677
284 1 34.0491916547 33.2253277766 -9.585407567
285 1 -20.3594187483 -29.2502906343 26.2660602219
286 1 32.8125959697 28.4853804939 33.7569269003
287 1 -27.5336768684 -13.9278553087 11.1312391153
288 1 -15.7173335573 12.574896241 -13.0853510321
289 1 -30.4385117032 -12.5786521422 32.5549689706
290 1 -7.9949920806 -10.8428693696 -24.5266606556
291 1 34.7272013705 -2.6796268271 11.9279074868
292 1 -28.1665670825 2.8945478388 -12.0799519306
293 1 7.2219719758 2.4174092821 3.0608507964
294 1 -8.2468461205 8.8652482935 4.4670880177
295 1 -8.3995165478 -34.7091365292 -8.0441665645
296 1 19.0714924139 -8.5640806623 0.0109894886
297 1 -13.6142375606 10.2271797918 16.8457731992
298 1 -32.2694370169 -30.9259928988 -10.7929297947
299 1 -12.2870133713 20.8108224265 -30.4535213972
300 1 4.7967031227 -7.9011641049 -21.7257321313
301 1 31.82347244 -17.4001163911 -9.5959797332
302 1 -6.4040201644 -22.2108693664 6.1292133951
303 1 -2.1656943497 3.8200297098 31.8684041466
304 1 31.1136071179 28.7190810115 -8.4409705682
305 1 4.126274763 -19.3687650366 9.2216415828
306 1 17.2279709206 -14.1184325164 26.9065804797
307 1 -16.5932931758 2.3673305998 14.984724167
308 1 30.7750195824 -31.2784981349 2.5389891942
309 1 29.4128794229 17.4433092546 -12.6594735711
310 1 -24.9035027401 34.8276369501 -23.4659663423
311 1 17.9687876505 34.3543238483 4.6159329902
312 1 10.5069248756 -8.4418052129 11.7803144813
313 1 30.7207676765 10.7684468833 15.0999746901
314 1 0.1657465278 4.1007485457 -18.729705407
315 1 -22.8036062147 -15.3451515724 -8.6798876152
316 1 -33.1602533111 -27.1282482027 -31.0911969076
317 1 -2.0238047497 -0.4703918453 -9.7457289041
318 1 -3.4158530111 9.7506672186 -28.15335883
319 1 -0.8310279118 -9.7519887394 -26.2385865003
320 1 -4.0215268524 11.8472251652 -19.259217919
321 1 -10.7811752151 4.9218302748 23.143793486
322 1 -30.6423528064 26.1345341271 8.9637363688
323 1 20.4620104934 17.3794589347 10.0391760719
324 1 30.4058284076 30.5372849487 18.3135654676
325 1 -18.5238959334 -15.2855440297 24.3317711168
326 1 -15.3724166328 -27.5616374661 1.8503377584
327 1 21.0381935551 -23.0288211778 -27.9714132396
328 1 -5.5211051734 8.0261521496 -34.3857871716
329 1 32.6287654733 -24.5757655857 -21.558594529
330 1 5.389718186 19.5107241902 22.2439073859
331 1 -16.6133942024 -23.3108615345 -17.8544413258
332 1 5.8251245074 30.2668600641 31.2325439884
333 1 -13.4701222414 25.0868463604 24.7277404759
334 1 17.6233142961 3.0065293368 11.1201105192
335 1 -32.5114978922 -1.5941713876 3.4360931452
336 1 -6.8703778936 -28.7713506361 28.6471624593
337 1 -34.3227040292 24.2744588471 17.7380779431
338 1 -1.1963240779 32.845981758 18.8724296517
339 1 27.1884121752 0.3990992767 21.9307069602
340 1 -23.0800822734 -16.6839912338 18.9354453269
341 1 5.6349646219 -24.7106302594 -32.3829417414
342 1 -9.8803849166 16.25171483 27.6599864339
343 1 -15.6423546413 -5.101139779 2.0137194595
344 1 10.9736303734 4.7208200082 5.3634268777
345 1 22.2998285812 21.0144757347 7.5765568682
346 1 -28.6299200908 -5.8843842814 -12.8360009264
347 1 -28.0014117614 11.1459845051 -10.0170579872
348 1 -5.8686651395 -31.7683024249 -26.3979340854
349 1 -24.0637806126 14.8919394973 -1.5376242088
350 1 1.5293473154 32.5579597808 -30.3169039696
351 1 -10.2211286177 -15.0978880784 9.0840643138
352 1 13.6584737299 -20.1104859649 -13.0306818039
353 1 -22.561072374 -9.582347203 22.6798005834
354 1 -17.5454141236 9.5351897772 -28.460737609
355 1 -16.9341759843 18.4758343091 29.5195748378
356 1 18.5366938189 14.0933931753 5.4905710879
357 1 -23.305158129 30.9621886576 15.7535014946
358 1 -33.9304982222 15.5712707338 26.3355443936
359 1 13.1955241333 27.7708550722 20.9955571214
360 1 -15.4198522735 -4.5196010805 -14.5522391021
361 1 22.2489848079 -24.7474937339 12.2859700654
362 1 27.9585805773 12.9598761114 26.4571938595
363 1 17.190133694 -10.3667045651 14.3216685022
364 1 7.9136142218 8.7676644167 6.3475425393
365 1 9.4693919529 6.7179856811 18.3806848127
366 1 -0.0833253631 -28.3677581888 -31.3876279301
367 1 -3.8302541074 2.1560959356 16.1914813038
368 1 -29.4318954115 19.1420894453 -1.2155904599
369 1 -6.5692798161 -9.6902250312 23.2419337926
370 1 25.2876479658 8.6623600764 -20.2920907421
371 1 -19.2854396735 -10.0967665565 -10.8367486417
372 1 -27.9520842593 28.1536092235 -10.1167284757
373 1 -8.6686199117 -30.4321058051 -8.4419443204
374 1 31.9230038211 19.1548873308 -11.7511714704
375 1 -8.5761134568 -33.9250173886 22.5628807709
376 1 4.7462766717 19.8636397932 -21.7217675689
377 1 13.6574304241 -0.3782331591 27.7779495522
378 1 12.2036880082 1.2214329728 -22.3246592612
379 1 7.87250797 -25.5299731453 19.5523173181
380 1 19.0414452045 26.5674365143 -22.8479814916
381 1 -21.1642944593 6.9317938332 -17.6163589236
382 1 5.3630791091 31.1886555877 -23.0263172437
383 1 -11.4710090642 -10.0525303871 -32.1280203823
384 1 -16.1826479806 27.7598655836 19.4620365824
385 1 11.6026742665 10.9508167515 25.4122882419
386 1 27.59662299 21.5700708937 -10.6344168544
387 1 -2.125840065 -10.9092236236 -3.0866552285
388 1 0.4144010963 14.0835861 21.5871811101
389 1 6.6158112584 -25.5095939038 -17.7216632639
390 1 -12.9452698291 -8.5756265807 28.8120743424
391 1 -3.3540893029 -15.4033680406 9.6802788485
392 1 24.9469042648 8.572009787 3.593980102
393 1 -23.911666615 0.8832627596 -7.6262877819
394 1 1.93102008 -7.9744737316 25.5826948692
395 1 -1.6781227342 33.0949145414 -20.6674721984
396 1 -10.0905067212 -5.104200143 -29.8280664763
397 1 9.0110329021 -34.1992162584 17.2683120814
398 1 30.0199443388 28.3256851403 -33.0388890155
399 1 34.9535291932 -4.6037610883 -16.0384631078
400 1 7.7133690462 9.4030376988 -25.2150338765
401 1 -1.8773941576 15.5906762233 -8.5060033015
402 1 11.9433484138 16.6582563554 -23.5509609948
403 1 -30.8879748325 9.84609493 -1.2320746928
404 1 11.4255209277 -4.0170058603 -11.7753066131
405 1 8.4311634929 33.876072432 -6.3531763911
406 1 -22.7583267395 -22.7099173465 20.4728608745
407 1 -12.886010055 -25.064658722 -6.5436840451
408 1 24.1348645201 -22.3081750283 12.3890486866
409 1 -11.4750431803 -15.6785921322 26.9512339714
410 1 10.1250749228 -16.9821680548 -26.4615061904
411 1 -17.0284212823 -21.2602090468 27.3887964583
412 1 -17.970943816 -32.9166413877 -2.1483059183
413 1 15.2724679293 25.0231351479 1.4674444998
414 1 -22.0210572496 4.5154974107 -13.5313295198
415 1 8.2691728663 -34.8214164822 30.5760263738
416 1 -7.0396716614 -10.4136533297 15.1807265654
417 1 -25.7154033774 -31.9910064985 -26.1701456345
418 1 9.7882262304 -25.0600681761 -22.4205042949
419 1 14.9874367623 -29.7642161564 18.8117788031
420 1 -18.1830131249 -2.7288708647 13.2458114768
421 1 14.7111693648 -33.5617382806 26.2760064046
422 1 31.2886042912 -17.6904336412 7.3748510644
423 1 -28.2627390187 2.3451429614 2.4879367597
424 1 -9.084272975 -33.6890633304 1.7785583138
425 1 20.7381387834 -32.5004944928 18.6068039741
426 1 -14.7309226228 29.9099798988 -28.10864274
427 1 -16.718142113 30.2103128853 9.5418669348
428 1 22.889922388 -14.6039175201 6.0476964288
429 1 6.355471664 -20.7332004689 7.7609437944
430 1 28.3108701967 -11.5526651379 17.5502828844
431 1 -33.8218135708 0.3948564994 -32.6862794489
432 1 21.6965195666 0.982724587 16.9727783019
433 1 22.2192853671 -8.3986819031 -17.043931763
434 1 -24.7586918837 6.6013440835 13.4470999583
435 1 -22.95885013 23.7046747281 -24.9053806907
436 1 -1.2333266599 -16.4419442692 -8.1665811213
437 1 -6.1100861206 -0.1544092705 -1.0239003925
438 1 -20.7737502909 10.0873072499 -18.2226587484
439 1 31.8823844454 -14.186942936 -12.9339325718
440 1 -8.3012371338 -8.2478894263 -23.079178075
441 1 -4.3111485652 6.3178430985 32.8519633783
442 1 -13.0820124533 -6.9107190544 -17.8808717415
443 1 15.9138923855 32.0760220171 19.4221822977
444 1 7.4474651537 20.4051850997 -3.7990940384
445 1 -24.5322945073 -8.2513671126 -24.349715978
446 1 23.5311381831 19.6030915376 32.7745500819
447 1 1.8166737553 -9.5895112368 -10.2020708969
448 1 5.0096070763 -10.6644640638 -2.8233248239
449 1 1.1543831815 -27.0282299455 -33.616393598
450 1 16.4840938268 4.6667767635 26.94448726
451 1 18.522991735 -3.5846599028 28.5494394751
452 1 25.5803300426 22.4573677694 -8.626470354
453 1 -13.7902780397 -4.3186603676 12.0942799981
454 1 -6.7320355336 -12.1425502835 -21.7851310128
455 1 31.4712523742 -27.3606967532 -13.6682112515
456 1 15.5852510327 -22.8173778524 31.1540178324
457 1 -14.4195305939 2.9337761399 -7.9554160108
458 1 -27.0831078349 -3.8463905717 21.5724357203
459 1 -18.5664628134 -23.7096130426 25.4169483415
460 1 12.1237707776 31.844477665 12.5547952143
461 1 2.2182769661 5.2135385994 23.2497238098
462 1 23.3108615345 -14.9528685608 -0.8176040428
463 1 -0.4695572006 -32.7585805465 -18.3604446786
464 1 -32.917114353 20.476547222 20.3935000738
465 1 -28.5675651759 -13.7253844138 -34.4581932953
466 1 29.7547359836 -34.6279662882 28.0427405851
467 1 2.6141072177 -28.0202329995 3.2757022543
468 1 -10.0345159723 21.4767297941 -15.0327857913
469 1 -33.2377361612 -30.1097381983 32.038045683
470 1 8.1017570491 -12.8432345138 24.6458061873
471 1 33.3785546338 -9.8905397605 17.8157694545
472 1 28.7849483895 14.7269580605 28.6031349511
473 1 -10.2087480545 -33.3307016707 10.6799745445
474 1 -15.1606255387 -25.1716323518 -4.2881958358
475 1 0.8151696624 27.6912856103 -7.0070509641
476 1 19.9041896152 22.4074281945 -16.5201922103
477 1 19.531312093 2.9136751133 16.2864916928
478 1 31.3858403994 28.5320510437 -28.4563418135
479 1 -28.8795553668 26.8613705581 29.9761254917
480 1 12.1731539227 20.6137071686 -5.3752510111
481 1 -27.7883130573 14.0571556843 29.3623138645
482 1 6.796303176 -3.4315721531 -21.2227195887
483 1 6.7066484238 -11.3159738101 5.4810422275
484 1 4.9357410199 -26.7009796672 -13.2296750125
485 1 -21.7057006583 28.0764045882 -0.0964014635
486 1 31.206044019 26.9734911636 0.6961632381
487 1 -4.8538067313 21.8356270175 -26.2084697372
488 1 -17.2756152225 -7.2399863907 -6.1887513841
489 1 33.0682754645 -23.9587544872 29.3350488041
490 1 -4.4601326452 1.2664342332 21.2830922224
491 1 -5.3566106127 33.5239914738 -7.4597066094
492 1 -24.4987696117 27.2304226254 -25.0372545542
493 1 2.5677844366 10.7858353147 22.2706855702
494 1 -15.3070361308 -17.16578989 -21.4802770341
495 1 -30.3524807002 31.3635832072 21.402515969
496 1 33.459584724 -7.4262512675 -16.7212024769
497 1 13.4265816093 -13.1458627733 31.6246878926
498 1 -21.6338516599 -7.0299341398 -13.4565592649
499 1 -15.4995608429 -6.0592423473 -2.8047539792
500 1 3.4618280236 17.2036966704 15.7142731934
501 1 -31.8309633762 -31.6084053655 -17.1120248603
502 1 32.5007866185 -33.9755203487 -3.2473243343
503 1 4.5191837581 -30.9579667464 13.2332222525
504 1 28.4849631716 -8.345264642 14.3978993853
505 1 17.2359000453 8.6017092278 -26.4201912775
506 1 -18.5932409977 16.3165389022 -15.9080498725
507 1 -16.0735181854 -1.7140820103 -8.2060876373
508 1 -32.3292323546 -11.1281091977 -13.7850615103
509 1 -2.3960562884 20.9380361904 25.7926080127
510 1 17.5171753111 -17.3740337441 -1.6523878558
511 1 21.7232977509 5.8057885717 25.885253575
512 1 12.5739224888 2.9185438741 -26.8843232875
513 1 24.9583110758 5.8171953827 -12.8188907099
514 1 -5.4692876479 17.4975611605 -6.4772602373
515 1 -4.676027409 18.1928897539 14.5308861084
516 1 10.4583068215 -22.9678225605 -15.7461287997
517 1 12.2479937313 -34.3549463541 -3.1137811814
518 1 -4.5387979087 8.2409340538 21.5000998459
519 1 -17.8748205674 34.3057057942 -29.6239819351
520 1 11.458906716 -7.253340706 29.4479345006
521 1 -17.8211946451 12.4077586387 -21.0201791402
522 1 -4.7627609047 -12.1339256216 16.0471573235
523 1 9.5518826713 32.8100224819 28.2126603364
524 1 12.0827340796 2.0359766517 -7.2806753201
525 1 -19.1099556241 -10.2627217455 -27.6910073954
526 1 -11.8839495323 -9.7487892681 21.2281447793
527 1 -21.1027394123 -9.1689198589 10.3037584435
528 1 15.3153825779 32.7867915376 -6.3540805895
529 1 2.664464115 -1.3263199908 -24.1985757326
530 1 -32.313930535 15.4392577629 -23.1245966577
531 1 33.9822809708 -12.219198489 -17.8243941164
532 1 -32.5271127036 -19.654422187 30.6158806585
533 1 -14.7526929389 22.0123630339 -19.357497333
534 1 -7.9615367386 -20.8259851387 -18.1739015869
535 1 -8.9140750088 -26.8205425213 -14.735443615
536 1 12.312678696 -20.1380292402 -22.6186628587
537 1 32.7021446537 -21.1332734978 -13.4857022759
538 1 14.4408835877 -7.8830801363 -20.6890338533
539 1 -0.4299811308 -10.3351967274 14.2036358301
540 1 4.0543562108 -15.9581285549 -7.6297654682
541 1 -15.7609437432 20.3277022495 24.6322432108
542 1 -13.5074030382 -14.6619948809 -21.0591292264
543 1 33.7279925505 19.5176795628 -14.2730504481
544 1 -28.1915855576 -16.0868725007 32.2124864265
545 1 25.3171387454 19.7123604403 25.154104813
546 1 -1.6217842166 21.8827844434 -25.738564768
547 1 -0.2992201269 16.8779070204 9.3622096619
548 1 -29.2497272491 31.6477101757 -7.0021126496
549 1 -6.7101261101 -4.3455776593 33.054225612
550 1 7.5645936274 16.861770556 -31.2010222401
551 1 19.214355766 12.8784286989 -19.8850623407
552 1 -29.1592587184 19.574365849 -26.1515747898
553 1 28.2632954485 20.09601879 33.8192470383
554 1 13.2765542234 9.0711273209 -4.5419278263
555 1 21.8736729053 18.6897120149 22.5766524085
556 1 -9.8831670656 9.0615984605 28.9863759784
557 1 -32.5768923049 0.2497674281 -26.5085245089
558 1 -14.2911344167 14.2611567611 29.7870089122
559 1 -29.0860116901 -6.1416635119 -6.6082299023
560 1 18.5056728573 11.3914396023 28.3089226924
561 1 -6.5813126106 16.0380457854 27.1016091259
562 1 -16.8045973937 24.8406261723 0.0147453898
563 1 -16.886601236 -0.0712230149 -27.1956457627
564 1 2.9366973964 -17.2183725065 22.7693857818
565 1 26.2981244893 -27.5156624535 -24.5576816171
566 1 -12.323320416 29.2063048583 26.2291271937
567 1 -24.8808282256 30.2014100085 -26.851772144
568 1 28.1538178846 -6.5436840451 -13.8621965918
569 1 18.3276848739 -26.3451428078 -12.5081942183
570 1 19.241481719 18.5849641043 15.7558663212
571 1 -0.1785444133 -22.006242306 -12.4136011516
572 1 6.6493361541 -27.5969012049 -33.8906926251
573 1 -8.2179117707 18.733252647 -28.003345355
574 1 19.0696144634 -19.7497803446 -0.2942122587
575 1 -14.6130986119 -29.3342976239 -6.9258122128
576 1 -5.8176822587 -13.6118031802 -31.0708802644
577 1 -27.3128437901 -26.9321066969 21.5525433549
578 1 -13.2881696956 -8.1391073997 23.7397298057
579 1 -19.8162041525 0.7206461495 -1.408115172
580 1 27.5207398755 5.4673401436 0.4134968979
581 1 -33.7961204246 11.9396620664 20.5053424643
582 1 -30.8643404766 -30.2686962825 6.183952177
583 1 -20.3411261185 6.1826306562 -11.2945512627
584 1 -7.6978585654 -3.5062728542 13.6319737605
585 1 22.6351470917 27.0396367565 30.8285063972
586 1 -28.8330795675 -7.2899955193 -3.9222736862
587 1 -34.8270421266 -3.2798059241 -19.6697935604
588 1 -21.1807091385 -21.4838938278 24.5690188744
589 1 -34.2945980643 -3.4052112911 14.8012414393
590 1 -2.3067493049 -22.3130437891 32.1189366657
591 1 32.6511617729 12.4973438371 31.9705090156
592 1 -34.3712768733 -6.6635251141 17.9769949901
593 1 14.8933305718 12.4859370261 -24.0949406816
594 1 -33.2883782288 25.4307199791 -7.9230735284
595 1 33.4357277961 -28.8550098571 -24.0006953836
596 1 1.5474312841 15.1032437152 14.2232499807
597 1 22.4818506807 5.0171188787 19.827471856
598 1 -13.0379849451 10.0597639746 30.0342724062
599 1 5.6287047867 -6.9943226324 -18.8796632391
600 1 -17.0063031976 -17.694537311 -29.2455331595
601 1 -16.6958153671 5.3593927617 -6.9822898378
602 1 18.4348671648 -3.7909562525 10.1760578036
603 1 -18.3760247131 -6.712699598 -32.9187836424
604 1 26.8800109565 -31.4764132607 -0.2695902399
605 1 -23.9765602409 -18.8366094831 27.2934383007
606 1 13.2652865199 18.7790885521 31.4151225178
607 1 -8.8601013178 1.0147193007 5.9598500736
608 1 -31.0442411875 2.1492796705 29.0196226592
609 1 3.4302506323 -34.2011122929 -3.9885583866
610 1 -25.3916307854 -30.2501184824 7.207226586
611 1 5.0794390167 -20.5794171819 29.8242201553
612 1 9.0305079452 -8.9835591805 -10.9951920283
613 1 -16.5244349876 -34.4281321752 14.8268372102
614 1 -34.6519504994 -23.6053520081 26.5821123504
615 1 -16.9374450094 7.3576712942 -30.9797440179
616 1 -12.4793989759 23.5755134599 30.1356121842
617 1 27.4564026794 -7.3798589326 -31.020857225
618 1 33.1662766637 11.9283248091 -17.5787999118
619 1 11.2019057004 -15.494970297 8.2228500852
620 1 3.0253088426 29.726010295 -21.5361286757
621 1 29.903859171 -32.092916617 -0.1695024289
622 1 -17.9751865932 -24.2775887647 -31.6847544899
623 1 13.5338334539 -24.0986965828 -19.2715984821
624 1 -1.5306688362 5.6657769223 25.3633919729
625 1 21.3589057832 33.3456557217 -32.7686797475
626 1 8.730592281 27.3200078238 16.8418086368
627 1 -34.2359475808 -12.2486197149 16.2952554622
628 1 -10.0473138577 9.0260565068 -29.0481327312
629 1 11.6224275245 -31.9650768696 -24.0980705993
630 1 0.6896251879 -14.3218771634 29.7385995193
631 1 -25.4924141336 -31.0394072036 13.3299019309
632 1 33.7137340368 -16.8363834463 -25.355254187
633 1 28.7919733157 24.939253355 14.83803536
634 1 -7.8183256179 -20.6553002964 -11.0216919977
635 1 -26.2256495074 15.5551342695 -33.1278830073
636 1 18.3125221617 15.7874437126 -10.3158607917
637 1 -13.8683868734 -34.0966335553 4.4832940358
638 1 31.1932461336 -17.8756552121 0.4652448696
639 1 -33.2524606849 -0.7027708421 -29.5540943517
640 1 0.1718672556 -8.9968439421 5.448491084
641 1 -16.9163006768 -13.7443725809 -8.258878915
642 1 0.2591571811 -12.7064918896 21.8063448991
643 1 -2.6641859001 0.300472094 18.7339481843
644 1 3.465792586 -4.7453724733 -28.7654385695
645 1 1.4956833123 11.3092966525 2.3271285465
646 1 23.7534318896 4.7537884741 -3.0579295399
647 1 -33.5795092574 28.2431248681 4.9116058772
648 1 6.6769489831 6.1870820947 -31.963553643
649 1 -28.378740722 16.1701978638 -6.9547465626
650 1 -3.5432754362 15.7561445361 1.2203201132
651 1 24.1308999577 -0.9800119917 5.9818290508
652 1 -24.5386238964 6.4401185479 26.9780121557
653 1 6.3862144106 15.9346193957 29.0875070952
654 1 -27.715698968 25.6825044653 15.9192480223
655 1 21.586207358 -9.9267076978 -6.8573017932
656 1 3.2135212237 -29.6014256619 -25.2191375463
657 1 -31.1033131665 28.8051885236 30.4257207731
658 1 -22.5932061952 22.5767219623 0.2896912665
659 1 27.6113683798 -23.8207598959 -34.7523659084
660 1 3.713821171 24.0070943264 33.3709732777
661 1 20.2856222456 -29.8887868787 24.7474937339
662 1 -10.8332709554 30.1330386964 29.390830892
663 1 -0.6784965919 -8.6841303924 -15.2082698407
664 1 -22.6586562509 -17.2770758508 11.273198269
665 1 -0.3500639002 -0.5210965112 -19.1218493112
666 1 -31.3733902825 -4.1562524186 -8.5992748474
667 1 -15.9780904741 18.7192723482 19.7026924725
668 1 -34.5326915951 31.9072151254 -5.3411001319
669 1 -5.7857570987 -20.9435309347 27.4642622504
670 1 -27.6882252464 -23.7980853814 3.1945330567
671 1 25.1304565463 2.2394908524 -16.4714350488
672 1 15.8945564498 1.1678766042 24.8776287542
673 1 -1.0858032082 8.4865282584 14.2119822772
674 1 -30.5066882649 -33.7406721947 -34.7497620256
675 1 12.8353749428 -21.7899302199 -10.475903914
676 1 22.3288324847 -6.6845303392 -3.0182839164
677 1 11.2505237545 -1.1321955431 11.7444943127
678 1 -32.3986956603 -16.2501150943 26.95512898
679 1 -22.0248827045 30.4049937629 -24.2514365639
680 1 -29.8419563553 -15.7307574263 -7.0391152316
681 1 -29.8412329966 21.9151964794 -9.4030376988
682 1 -13.3367877497 6.6716628999 -1.1825524403
683 1 14.2869611932 7.6854084485 -25.8473467946
684 1 -27.53986715 -24.9197783119 -20.6121074329
685 1 11.1489057616 9.3402306847 -7.6278875176
686 1 -21.3265633008 23.660855881 15.6422850875
687 1 19.5882765941 -0.5558038202 -7.4668706431
688 1 7.9965222625 28.159034414 -7.4006554965
689 1 -33.7921280408 -17.1233621175 17.3883618115
690 1 7.3760334777 -9.7971291073 -17.8907483705
691 1 -13.5019778477 -6.952868612 2.0583033976
692 1 -26.8028063213 8.6719584905 5.4508559107
693 1 -7.0738920943 -7.3237986299 -6.5686538325
694 1 -27.0576511714 -0.0025039341 -10.2934644921
695 1 22.5956405756 12.7858526903 32.0172491191
696 1 27.432963074 27.4586283987 15.7086393416
697 1 -14.9524512384 14.4193914865 6.8253070795
698 1 27.3696691838 -29.0267797375 13.6434501252
699 1 26.542953603 -20.2619739789 -30.7057788487
700 1 -27.6981714291 5.1102513171 -4.7634564419
701 1 -29.1399436489 27.7280099774 -27.7021359915
702 1 -33.9568869056 29.4234515892 0.2415600885
703 1 -16.7036749381 14.8755943718 -30.1436039073
704 1 11.4144618854 -23.6005528011 -12.3593492458
705 1 -15.6674635362 7.4779296855 -5.3879097891
706 1 32.8154476725 -29.011498784 -26.6223839574
707 1 3.3034541908 16.1443934316 27.6654116245
708 1 -9.4976307654 -31.2959700307 12.8253592064
709 1 -18.4156007828 2.160547374 7.8253505442
710 1 -6.507724769 -7.6406854031 3.6067779875
711 1 5.9195784665 -20.7832095975 -9.4330849082
712 1 -21.802310783 24.1078776746 -21.4322849635
713 1 31.1478275508 -15.4809204445 -33.875175189
714 1 26.528764643 -32.0225073807 -23.0048946962
715 1 15.7247062522 18.7050833882 5.6531181443
716 1 -20.3941260573 -12.1543744169 -23.0402279887
717 1 2.1715368626 18.2369172621 25.7238889319
718 1 10.2265538083 5.3804675405 -3.8089011137
719 1 -20.8238289732 -9.8341316892 -17.8953389164
720 1 30.7090826506 -14.4554203163 3.8984167584
721 1 34.824854801 13.6130551472 0.9001643149
722 1 -7.0140758904 29.1644335156 25.0995051385
723 1 24.2544969278 -31.9710793561 11.3067231647
724 1 -8.8166302394 -4.0481659293 -16.7603612243
725 1 -11.3408740439 -13.4246341049 30.4915881511
726 1 -16.7502759341 -18.5485875059 -26.1256312502
727 1 -6.857858223 -22.2784060338 33.8310016179
728 1 12.6278266261 15.4684007739 -10.4089236764
729 1 23.9363581876 11.7620914053 0.5416844139
730 1 -25.1463147957 9.5911805262 20.7738893983
731 1 24.3614705576 28.5583423519 -31.1059701188
732 1 -18.7349914902 -24.1527398275 12.9084063546
733 1 3.0079204113 32.6497011447 2.534746417
734 1 29.5826600668 27.1840302905 -19.8449993948
735 1 8.1708238985 8.4573852474 -21.9970612143
736 1 0.3764247622 32.2366911229 4.3359096915
737 1 7.7181682532 4.0330727709 18.3319972048
738 1 -8.8190646198 29.7018055985 3.5158017146
739 1 -7.6035437137 20.7634563395 -30.7482413981
740 1 25.7138731955 -9.0264042754 20.9413052155
741 1 -30.9477423488 6.9481389586 33.6271396486
742 1 -14.1890295478 7.0247176104 30.0677277481
743 1 -32.1615105011 -5.2458810817 14.3945608065
744 1 -28.2718088245 27.2235368066 0.3149392689
745 1 9.8014414382 -11.757848628 -24.4033419003
746 1 -19.6064301165 31.0704838081 31.5565947954
747 1 10.7504324684 4.8323146301 9.6421634069
748 1 8.6442761077 -2.4523252523 -12.3672783705
749 1 -17.9531380623 -5.5691667977 8.747076514
750 1 -10.9954702432 13.41726141 -1.2484198183
751 1 -8.5678365635 -5.0324206983 -0.2286926493
752 1 -10.1848911267 -6.3183995283 -2.3089750241
753 1 0.8800632883 -15.8824541016 20.8132568069
754 1 -33.7545759844 -20.6463278658 1.1614776615
755 1 -32.0251434669 -7.6615515207 1.1939592513
756 1 -17.9503559132 -24.4614192611 30.9395141431
757 1 11.074065953 -8.6999190881 8.6848259297
758 1 -23.1871254569 6.1605125715 -15.6807482977
759 1 18.2724592158 -27.4758081688 -15.5036645127
760 1 -20.3667218895 -19.437066795 -26.031942382
761 1 10.3653134905 -22.3522720902 -3.329745499
762 1 -4.8725862372 13.9369668467 3.1564871689
763 1 -24.0118935334 -32.5404391974 20.7044747803
764 1 -8.0049382633 -28.4610436454 20.3498203342
765 1 -21.2978376122 0.7791408326 22.1617644362
766 1 -16.5539953209 18.8912091575 3.2480198716
767 1 23.86228347 -31.5331621453 -11.9684573087
768 1 -2.9843416984 32.7369910702 -14.0536084443
769 1 23.6655159806 -21.4597586851 15.6871472405
770 1 3.5755483648 -15.5644544688 10.503029867
771 1 8.073935559 -4.7197071486 -19.0364373363
772 1 18.4125404189 -23.799963332 20.3057232722
773 1 13.5793215904 31.0594943195 21.4661576278
774 1 18.4834852189 -0.1037741584 -17.5091766326
775 1 10.1887861353 -32.3011465603 -32.2232116109
776 1 23.5597247642 -3.4344934095 15.3037671057
777 1 6.1546005049 33.0465051485 32.0714314712
778 1 -15.4661750547 2.5815560742 -20.7758369026
779 1 -18.9909491999 22.627217967 0.4004903512
780 1 -33.0395915082 15.1700152917 -26.3314407238
781 1 23.6326170685 7.0704839617 5.8788895371
782 1 -9.6268615873 -20.0979662943 -15.5891460413
783 1 25.8120135021 10.259800489 -23.0774392319
784 1 -22.0677277994 -30.7518721025 18.5334247938
785 1 -14.4047156504 -20.2365868691 3.0097983619
786 1 -13.8452254828 31.2704507688 8.2757109165
787 1 20.1899858731 34.373659784 -29.9063283282
788 1 24.6291828469 32.4484126632 5.4169832464
789 1 -31.4305564895 6.7508845932 -2.557281824
790 1 14.6325041013 -10.0184490617 0.8564845753
791 1 -1.255583852 33.8753768948 22.3499072635
792 1 -18.9821158767 -11.0984793106 -15.7790277118
793 1 -10.8874533076 -26.2300313921 -22.7245931826
794 1 -13.0687972455 -6.3416304726 32.7814359007
795 1 -1.3406480583 -24.8447993958 -3.6254879397
796 1 0.6784270381 -19.9843850606 5.4320764048
797 1 3.0160581972 3.9830636422 -33.4242514314
798 1 10.1528268593 27.6501098048 20.1857430958
799 1 -13.7497282178 18.9730738924 17.8317668113
800 1 32.1928722759 4.7809839807 -14.634103837
801 1 -4.9902015869 21.2576355589 32.0548776846
802 1 22.4180003608 -1.2724854073 28.8265415173
803 1 1.9833244815 28.0154755247 17.6879992608
804 1 32.2936556241 18.2616783884 -16.833670851
805 1 5.9334892116 26.7381909103 -24.1868907067
806 1 17.1139723646 -1.9306027576 17.0194488517
807 1 1.1723280426 19.13582961 -5.1037828206
808 1 19.4020117173 19.157878141 -15.9443569172
809 1 -12.4816246951 32.3287107017 -8.9493387476
810 1 -24.7414425598 -1.7882958353 28.1203625427
811 1 -20.2729634676 18.8596317662 -3.1203192316
812 1 14.3418390826 -6.5240698945 -27.6275048441
813 1 26.3683041983 9.7195071496 16.2693119226
814 1 12.9970178008 8.1880732224 11.925820875
815 1 -25.1409591588 -26.6075690139 -9.2081481601
816 1 14.1957762591 13.8544065746 -2.8594927612
817 1 -4.276997686 -20.9863760296 -31.2433109051
818 1 -1.8184125985 -20.8259851387 -9.9649622468
819 1 -5.8462688399 22.493953029 -29.1052085184
820 1 11.4426311442 4.5978490216 -8.3759378349
821 1 -33.9329812902 16.5880070926 -1.2955772442
822 1 -24.7061092673 31.2548011806 25.391978554
823 1 33.0555471328 -27.4465260504 16.5270084754
824 1 -10.2881088553 -11.1899424596 15.3250505457
825 1 -26.5492134383 24.5763915693 18.9364886328
826 1 -26.7069612876 4.4686877534 -23.9093017884
827 1 -5.1387683445 12.8276544793 33.8055449544
828 1 24.1651899444 27.1721366035 15.2271189003
829 1 20.8800283834 4.9499299799 -1.6395899703
830 1 -3.8238551647 -5.8126048368 21.0103025112
831 1 32.2496976696 -30.0897762791 26.65417001
832 1 6.8181430458 -19.6455193102 4.8196558521
833 1 -5.5693754588 29.3402653336 14.5585684911
834 1 24.5801474705 -34.5377356313 -4.5015171118
835 1 11.1388900251 -4.4221563111 -18.9400358728
836 1 18.8573364933 19.2585919354 -25.8750987311
837 1 -22.0122239264 -3.4801206534 -7.89024417
838 1 -0.4766516806 -25.6646987116 7.1424025139
839 1 20.2756760629 -3.3451168723 -16.6172196573
840 1 -15.0364721388 -25.3381439705 -20.6668462148
841 1 -18.5230612887 -32.2839807009 14.4113232543
842 1 11.0157103773 7.2680860958 28.9998694011
843 1 -21.6404592638 -19.922969121 34.2077741488
844 1 27.7972854879 -16.9345237529 23.3344402474
845 1 31.6692718306 12.8418434393 -3.9274902156
846 1 -1.4172962637 24.8682390013 -0.9663099078
847 1 -5.3138350715 29.8763158957 34.0571903331
848 1 -13.221954549 -26.6864429386 31.5570121177
849 1 18.8729165278 23.9162571609 21.9972003217
850 1 18.922508334 -9.247932891 -28.2638936106
851 1 -23.2903431855 -4.4581155871 7.9259252312
852 1 7.0738920943 10.3291455533 -19.939453354
853 1 5.0784652645 5.2823967876 -24.8073794915
854 1 8.4364495761 14.4449872575 5.360575175
855 1 -5.5907980063 3.3967257366 -30.1724965248
856 1 -26.6408156947 -18.6553524745 -13.8052320907
857 1 -18.240255841 -23.4370319925 20.1615383994
858 1 16.7212720306 31.3311016174 0.8236552169
859 1 7.4871107772 14.5486223084 -4.8366269611
860 1 26.5090809387 33.4988825789 -6.3308496452
861 1 8.3627921808 -9.1120944652 29.0631632913
862 1 0.3456820155 -25.9932009569 2.7276188977
863 1 13.2531841717 -12.1884557423 28.5006823135
864 1 9.1888122244 -26.6500663402 2.3452820688
865 1 30.3908048029 11.8529981244 22.7275839928
866 1 15.2064614438 -14.9141966894 -7.1974195107
867 1 -7.122857917 19.980490052 34.2117387111
868 1 3.5155930534 -32.2205129264 16.1439065556
869 1 5.9467739732 -16.6346776424 -29.6116500596
870 1 19.9628234057 15.8919134082 -27.0029819432
871 1 13.0328379694 21.9160311241 9.836705177
872 1 -31.2616452672 3.6987280126 -6.9468174379
873 1 -7.2954902636 -10.8711081821 -17.0063031976
874 1 11.6690285206 8.2369694914 -22.1931331664
875 1 -10.7484849641 -4.1312130775 -26.6522920594
876 1 -14.6326432088 21.2638953942 9.0788477844
877 1 -24.9517034719 20.1025568402 19.0607811402
878 1 -30.63364468 -34.0424101665 22.8385221849
879 1 -33.0110883915 18.1237533508 -13.2042879027
880 1 23.6445803093 -12.6021613014 -20.2834660801
881 1 20.2235107688 -29.9072186159 -15.455950657
882 1 28.4059501394 25.4329456983 7.9111102877
883 1 7.3582972777 -31.0871001931 13.2597917756
884 1 1.4051939155 12.6029263923 7.926481661
885 1 -22.0225178778 17.7732025745 33.3831451797
886 1 -33.9966090383 2.5860770664 -7.9981915519
887 1 13.4717915308 30.0570164744 -33.2015195364
888 1 27.314652187 3.7451899012 -33.3747291789
889 1 25.2422293831 -14.3755030857 3.3225119115
890 1 14.3985253689 -0.9364713596 12.1437326969
891 1 29.6521442385 -15.147132116 14.1712933478
892 1 15.2966726257 21.0786738233 16.3594535508
893 1 5.8326363097 32.8910525721 -12.5619592481
894 1 -7.6707326125 26.1628424933 -15.8437126765
895 1 -4.605082609 12.4378058481 23.9650838762
896 1 3.6357123373 14.3039323022 12.148253689
897 1 30.7132558741 24.7088218626 12.54220599
898 1 14.2783365313 -16.2929601892 21.3102877291
899 1 23.1449758993 -1.9153704917 9.8343403504
900 1 -26.7813142201 -11.9945399557 1.7509454848
901 1 -8.3114615314 5.3356749413 -25.9824201295
902 1 -18.407949873 0.6362079268 23.0113631927
903 1 -19.2039922609 0.5230440155 -6.1693458947
904 1 28.7589352961 32.5720791871 -27.0408191698
905 1 -8.6437892317 8.9491300864 -2.7517540404
906 1 -23.7327744332 -6.6975368858 -11.6519183041
907 1 18.5741832769 24.7798362163 25.3237463494
908 1 18.1805787445 12.3309713258 20.7969116815
909 1 28.5416494578 -13.382067225 -33.9000476012
910 1 -7.9035984853 3.9126057184 -11.7348958986
911 1 -23.3177473533 -10.9722392989 14.9845155059
912 1 -28.1003310698 -12.533094452 -31.5789841396
913 1 -16.5383457327 -12.6409027265 -27.2536535697
914 1 13.8997556036 2.8913483674 -24.266877491
915 1 14.9709525294 -28.7708568047 -8.5348680976
916 1 26.4896754493 19.7769758513 -21.7595352418
917 1 -7.0841164919 29.1798744426 -33.1113083545
918 1 -6.2528799189 -33.5417554952 24.2460809271
919 1 3.8522330847 2.2716246736 -8.4063328129
920 1 16.7186985428 -25.8697430942 21.7044486913
921 1 -21.5652716866 1.191733532 -14.0879679847
922 1 -29.6064543963 21.8099616928 -23.1904640357
923 1 21.2928992977 -25.5981357963 14.837548484
924 1 25.5795649516 27.979933571 31.2406122206
925 1 -15.5764177095 -5.0041818857 -7.3386831271
926 1 -13.4116275583 19.3074186507 -25.6411895524
927 1 26.4501689332 11.0737181844 -11.0643284314
928 1 33.9137705512 8.0398542335 -22.0579207241
929 1 -21.1309782248 -31.8017369008 6.8942348214
930 1 -0.2464288493 -1.3573409524 31.6084123208
931 1 21.8122569657 -3.4459697742 22.1525137907
932 1 -16.252479921 -34.7687069302 11.7114562931
933 1 5.4411183891 4.9869325618 16.3499942441
934 1 -22.9794380327 -22.6132376681 -14.0901241502
935 1 -21.7058397658 -27.832590959 -30.0967594732
936 1 -25.6130898473 12.6046652355 1.0385762286
937 1 -26.6409548021 13.4946747065 -7.4918404306
938 1 31.2906909029 5.6728018486 -9.6136463795
939 1 23.0078159527 -5.3702431428 27.0921498192
940 1 -12.7373737437 10.6447803594 33.6202538298
941 1 2.1291090901 -15.49726557 7.3269981012
942 1 15.9211259729 -17.60863846 0.9220737384
943 1 25.7530319429 29.4640709649 -21.4649056608
944 1 5.6903293874 -33.5131550033 -23.5672365666
945 1 25.1550785651 21.2029663307 1.8988167051
946 1 -2.767820951 -2.4174788358 -18.0748570818
947 1 24.5438404258 13.7545969785 -4.5342073628
948 1 -28.5902814226 -13.2780844054 -23.9671009342
949 1 19.0073638791 26.2214067302 -26.0071812557
950 1 -18.5867725012 17.2429249716 10.1205539306
951 1 -23.4083758576 22.6232534046 19.2608872084
952 1 -19.8989730858 -25.4528380638 18.5677147804
953 1 -3.8144654117 21.4926575972 5.2224414762
954 1 2.9869151862 0.4105756414 -29.9720009558
955 1 7.955346457 -17.8095096192 11.6108816061
956 1 -30.7695178827 14.0153538953 -6.326328653
957 1 6.1389509166 -2.6949286467 -17.301836977
958 1 -12.1847693949 -23.5816341877 25.6126725249
959 1 23.8581102464 -30.7170882844 33.09526231
960 1 -27.6268788605 -10.806770986 -18.5677147804
961 1 -16.2974811814 19.6829392145 -11.8254548491
962 1 -24.0655890095 22.1890990503 22.566149796
963 1 -7.5371894596 31.636233811 -11.543762261
964 1 10.3233725941 -33.4016256045 32.1841085065
965 1 -23.0347332444 -12.9952789577 32.8021629109
966 1 -25.5201660701 -11.4541770626 12.3089923486
967 1 27.4059762285 26.635668719 -21.8489117791
968 1 -31.9367754587 13.2257104501 -3.5019605232
969 1 -6.9281074857 3.9203261819 9.4712699035
970 1 -7.8407219175 -4.7909997172 17.1397767967
971 1 5.4531511836 -20.140602728 -26.5054641449
972 1 -2.2463766712 32.2563052735 2.8636659847
973 1 -9.072866164 25.0683450695 -6.1810309205
974 1 30.7105432789 -11.0691971922 10.5103330081
975 1 30.8897832294 25.8334360495 5.7021535207
976 1 -26.2942294807 -31.9839607061 9.7803666594
977 1 27.7222370182 -1.3078186998 13.1454454509
978 1 -16.1955154199 -10.2266929157 -20.5740615451
979 1 14.0258565078 4.2937601339 4.0631199803
980 1 12.7670731844 -7.9789947237 -7.6913900689
981 1 29.7626651083 6.9587806786 -0.1384814674
982 1 -20.4197218283 1.3132438904 -33.085740405
983 1 11.5216441763 25.1623121526 5.6865039325
984 1 15.5554124844 -15.4704178319 -12.3502377078
985 1 33.7907995646 5.4175396762 -11.847781595
986 1 -23.3162171714 4.0982446116 -21.8642135987
987 1 27.1196235408 29.8066926165 9.5560558948
988 1 10.3090445266 25.2177464718 -4.3165737558
989 1 14.273328663 -22.8851927347 -29.203946987
990 1 -5.1085124739 -3.282379412 19.4897885189
991 1 8.7785843516 -11.1324910824 -13.0107198847
992 1 6.069953621 12.3260330113 -11.8333144201
993 1 14.0198748874 -14.2498195038 -18.1189541438
994 1 17.6719323502 23.0384195919 15.6118901095
995 1 -29.0399532131 27.080534347 -31.5013552266
996 1 -28.77889026 -7.9826810712 33.1808829461
997 1 -32.3216301325 3.849868258 -33.7154450585
998 1 -24.2627738212 3.4806075295 13.9914274137
999 1 -24.341091316 -31.3646473792 1.231518263
1000 1 25.686121259 21.9530337061 23.0563644531
1001 1 -24.5120543732 11.4385970281 -22.3750161584
1002 1 -20.7602568681 -1.8697432478 30.7259146522
1003 1 -9.6094036022 31.3073142433 -2.5314773919
1004 1 16.1862647744 16.0314381815 -17.8210555376
1005 1 -9.3514288345 -29.5249722069 30.6281916679
1006 1 -6.8995209046 10.6774010567 33.5541082369
1007 1 -21.0180925284 -4.751771416 29.4198347955
1008 1 -32.0785259512 14.7757847758 -18.6940938996
1009 1 18.0347245822 -2.7066832263 -9.0529042448
1010 1 17.2433422939 7.5556907505 -2.0114241866
1011 1 -9.0693884778 15.3314494885 -13.0491135412
1012 1 21.830688703 22.7464330524 15.8310538984
1013 1 -33.708621838 -21.4815290012 -31.3176986145
1014 1 19.5075247189 9.9717785119 14.5462574817
1015 1 -24.197462873 34.4230429291 18.073048685
1016 1 32.7639779156 22.8042321983 13.2202852595
1017 1 -28.2141000985 -19.8030584983 32.9708306952
1018 1 -13.3844320516 34.0465486131 28.705518035
1019 1 -1.6564219719 24.4080715537 24.489310305
1020 1 -11.7154208555 32.7618913039 -26.1496272855
1021 1 -5.2532537766 -26.1740406431 19.173319068
1022 1 -32.3890694247 -12.8707082354 -18.3003502598
1023 1 13.6492230845 -23.3756856066 33.7423901717
1024 1 -30.4084575384 15.6580737832 5.471791582
1025 1 -19.5038383714 -6.2966292123 -0.8970343973
1026 1 -34.5792682474 4.5828254169 -24.9798727307
1027 1 27.2290315509 -1.0767612239 -19.8084836889
1028 1 -1.1057651274 -4.1643902045 18.0052338026
1029 1 18.1492100143 -30.5674295333 -8.9654056582
1030 1 -21.9498342347 23.0851596954 -30.04937252
1031 1 -31.4022759447 25.0510957455 -1.0619462803
1032 1 2.4021074625 30.1358208454 -17.9865238505
1033 1 -9.173440851 19.413488082 24.5353548713
1034 1 14.0497134357 29.7878435569 -30.3022489997
1035 1 8.7834531124 -24.9592152742 10.4474564403
1036 1 22.5000737568 8.8904267421 7.9587545896
1037 1 30.4771209762 17.3304931119 20.9129272955
1038 1 -27.5814602778 9.9390882609 18.9345411285
1039 1 33.0683450183 -4.6712977557 16.4410400707
1040 1 26.4703395136 5.5960145357 -20.0574164724
1041 1 6.0264825426 29.1560870685 -30.86459087
1042 1 -32.6389272726 -4.5770524577 4.3548283048
1043 1 -9.0796128754 15.8003807055 18.4108015758
1044 1 2.7281057738 -28.3424754096 13.4920316649
1045 1 -22.1795701899 -33.6857873499 4.2880567284
1046 1 2.5221571927 -16.1701283101 27.9909926133
1047 1 -30.3051911222 -25.1255877855 -13.3806065967
1048 1 -22.4607063482 30.052565036 2.0272128823
1049 1 22.7293923897 -34.357752847 5.1747276206
1050 1 30.9537726568 -29.6187932272 -1.4740521037
1051 1 24.2748066157 -26.8663784264 11.098896633
1052 1 16.226397274 -23.9389316754 -31.2958517894
1053 1 33.245498357 0.4919535002 -28.7516599765
1054 1 -22.492422847 28.202366385 -3.1807614191
1055 1 -4.2936905802 -21.4670618263 -0.4164877081
1056 1 -23.7229673579 -24.3691910211 32.6769662051
1057 1 15.1058172031 27.9824375051 17.4018552343
1058 1 26.8727078154 -6.7755761658 -17.2202504571
1059 1 -5.5850946008 16.7705160682 -24.8848623417
1060 1 20.3252678691 -16.2002450732 -13.2942208697
1061 1 17.5152973605 14.3361356771 -27.6613079546
1062 1 6.8970169704 19.4866586012 -24.2654168627
1063 1 -21.4183742184 -34.219315894 13.0875767514
1064 1 -22.4547247278 5.7422164666 7.7174031622
1065 1 -16.6683416455 -24.470809014 23.2612001745
1066 1 -22.524348007 9.2854919028 -11.236195687
1067 1 28.5195313731 16.5066292338 16.9123361145
1068 1 24.6870515465 17.2841703308 -21.9288985633
1069 1 -15.6143244899 -19.8507028003 15.5738442217
1070 1 -21.4461261549 16.4518904519 -2.1694502509
1071 1 -30.74622434 19.7618826929 18.0197705312
1072 1 23.6216275799 0.6624296813 14.2476633383
1073 1 26.8985818012 -29.9266032392 20.4175656628
1074 1 -0.6021266013 19.7887304309 14.4824071618
1075 1 -10.8284717484 -31.1401070873 -21.6341994286
1076 1 -32.0395410881 -19.7038748858 26.9324544655
1077 1 -21.1277787535 8.8155869335 -27.2842572089
1078 1 -11.4960484054 -21.7520929932 28.4439264735
1079 1 31.6216970824 15.1268224282 -8.2836400412
1080 1 -1.8618141231 2.7901476969 -22.0584771539
1081 1 -20.7665862572 -16.5647065946 -5.9656230328
1082 1 4.6800615251 -21.4515513455 0.1052347866
1083 1 19.0950015732 -17.3180429951 -8.4607238262
1084 1 20.5441534431 24.2834312776 18.395291095
1085 1 0.6159677927 -5.7610655262 24.0151625585
1086 1 24.2757108141 33.8147260462 0.5430754884
1087 1 -7.8595014234 22.5760959787 1.9333849066
1088 1 12.8145088252 29.2711289304 -12.9385231177
1089 1 15.8317494357 -9.099227026 -13.1875950086
1090 1 -26.7981462217 -10.1447586271 -33.6145991119
1091 1 -29.5862281729 -0.5610899033 27.8952171334
1092 1 6.9838895735 -27.0467312365 -26.6132028657
1093 1 20.040793132 4.208348159 12.9027029491
1094 1 -32.6033644528 13.2939426548 -31.0321736161
1095 1 25.6137853845 32.3403957276 -17.8547195407
1096 1 -15.919595791 -30.5803873924 -2.1302915034
1097 1 18.6818524439 -19.2980984515 17.5077160044
1098 1 -3.3335709539 24.9715958373 -12.3349358881
1099 1 -23.7866090167 33.6484926423 21.6106902693
1100 1 -28.689965822 23.4626277635 -15.7408427165
1101 1 34.0240827598 -25.6875123335 12.818612495
1102 1 29.9890624847 28.2280317097 9.3895442761
1103 1 -3.216233819 25.5934756967 -5.1041305892
1104 1 23.089819795 25.3583841046 -19.6171413902
1105 1 -4.8218815713 1.6071083805 -18.0492613108
1106 1 19.2647126633 -8.118519497 -10.0613637103
1107 1 6.0399759653 12.504716532 -21.1843259323
1108 1 26.7105780813 -26.7950858578 -33.8271970292
1109 1 24.82956713 -18.1895511751 9.4540205796
1110 1 -26.6338603221 5.8795850744 -1.2507150912
1111 1 -24.4179481827 18.7158642157 28.7729851487
1112 1 7.6347037827 13.0838208502 -1.8803154141
1113 1 -12.8273762644 19.2232586429 -6.3567236311
1114 1 29.0555819352 29.8370875945 -6.0864378539
1115 1 17.4601412562 33.7715331827 -8.0610681197
1116 1 -18.3369355194 -18.2986809703 27.8510505177
1117 1 3.3078360755 27.4765037061 -31.7652768379
1118 1 -2.3152348594 26.2117387623 32.9914185979
1119 1 16.5201922103 7.6124465905 -9.7357131677
1120 1 -13.3358835513 7.5811474141 -13.5643675394
1121 1 -7.3262330103 -28.4671087302 -1.6911988346
1122 1 30.8559801188 31.559724713 2.3596101363
1123 1 -13.7565444828 -19.7845572074 -15.687008133
1124 1 -17.0228569842 -18.5530389444 -19.0082680775
1125 1 12.8428867452 30.0474180603 6.6900250835
1126 1 13.0169101663 -20.1179977672 24.9921837401
1127 1 28.5229395057 -18.0853596944 -29.8507549016
1128 1 20.9663445567 25.0147887009 -9.6578129952
1129 1 7.652092214 -28.4667887831 23.0998355315
1130 1 -29.9532075392 34.1719539801 -3.9022422133
1131 1 -26.2679381725 -0.459054588 10.3726166317
1132 1 -23.3798588302 -26.2554185019 11.5433449387
1133 1 -12.0665280616 -10.1604082153 34.411914333
1134 1 -33.3865602676 16.4652447672 11.6812699763
1135 1 -30.8380630791 -15.428337828 -23.1050520609
1136 1 -0.2300141701 -10.5810691469 -33.217885528
1137 1 22.2149034824 -30.5299470307 19.8644048842
1138 1 20.9014509308 -13.2240411607 -27.5235220245
1139 1 -18.0366720865 -12.9208564714 33.1829000041
1140 1 6.6416156905 -33.9700325598 -20.1401158519
1141 1 33.1203016512 -32.1087470449 -32.3383438927
1142 1 -18.5828774926 6.288074104 34.3226073495
1143 1 -11.6662463716 1.575809204 9.9312982437
1144 1 -18.3374223954 -16.3015848512 16.6023351601
1145 1 -14.9715089592 -12.1878993125 -22.5906327074
1146 1 9.0773871562 25.1500011432 -20.6881992086
1147 1 4.3765290672 -6.7663255203 27.2094869541
1148 1 -14.1342212121 30.9891755031 5.3593232079
1149 1 3.8805414509 -24.9522599017 10.1463583628
1150 1 -32.9957865719 -3.0535476552 -33.8284003086
1151 1 21.5992139046 16.5489874527 -29.9348453557
1152 1 33.2066873782 16.5996225648 14.1919508042
1153 1 4.6036915345 6.8815064897 -19.1441065033
1154 1 1.3596362253 -25.9999476683 23.9456088331
1155 1 -20.9637015151 13.1766750737 31.2902040268
1156 1 -4.3646353801 -23.4962917666 14.3472642732
1157 1 18.4479432652 -12.2957771407 12.2973073227
1158 1 -22.8147348108 -13.0929323882 -32.030652122
1159 1 1.7241673005 -14.0618157839 32.9066326066
1160 1 -10.4448829525 29.6867124401 14.035941798
1161 1 -27.1030697541 29.8568408525 -29.3375318721
1162 1 -3.3703648747 -22.1015309099 9.8474164508
1163 1 23.1487318005 4.3189385825 28.1584779842
1164 1 -4.6128030726 -8.8288021414 28.259122225
1165 1 30.6702021181 4.1639728822 -21.8182385861
1166 1 16.6181238558 -14.4662706974 2.5608986177
1167 1 23.2301096593 -0.9272207141 -4.0898286108
1168 1 -24.5302078956 20.3205382158 -8.753405903
1169 1 15.480781337 -10.6159155634 34.6104206655
1170 1 0.0835340243 -27.6355730762 26.035489622
1171 1 -8.1519052852 6.9665011422 1.9865935066
1172 1 -7.2718419969 -24.2576963992 -14.5523782096
1173 1 -30.0141783349 18.6150113137 -13.8551021118
1174 1 -33.3862264097 14.0446360137 4.3864056962
1175 1 -0.340743701 -12.1616080043 27.4946572284
1176 1 29.5941364315 -31.0865507187 -16.9683268635
1177 1 -26.3557845277 -29.90085445 28.4863542461
1178 1 -2.7219850459 18.4162267664 5.0452881375
1179 1 13.1964283317 8.8196906034 15.3666436735
1180 1 -1.4594458213 25.4207042426 -7.5938061921
1181 1 -2.4458567558 21.3422128891 -32.7291593207
1182 1 11.465236105 -15.3885530971 31.2304573767
1183 1 -3.477686273 -13.1049651827 -2.0729096799
1184 1 -26.6553524233 22.7355826712 -33.0101146393
1185 1 -8.593293227 -0.7814361056 -23.1085297471
1186 1 -15.5442143346 7.3652526502 13.1327171192
1187 1 15.1403854046 2.5510915425 28.9567460914
1188 1 -23.0350810131 0.9621366843 25.1318476208
1189 1 14.0010953816 20.1064518488 28.6841650413
1190 1 -29.4334255934 -17.1107033395 -34.2777813645
1191 1 -16.9126143294 2.6762186946 17.936723383
1192 1 19.9912013257 -16.4075847288 26.340274047
1193 1 14.999678218 -21.7666992756 -33.4736345765
1194 1 17.9424963423 10.1050434499 -10.7881305876
1195 1 -23.1900467134 -0.3263460799 -34.0276369552
1196 1 -28.5594204347 28.8494942467 -6.9193437163
1197 1 18.6887382627 4.5225223369 -16.0226048584
1198 1 -15.2734416814 12.7776453507 23.5073508089
1199 1 -29.8888077448 -32.4272405092 -8.9608151123
1200 1 -4.4008033174 -20.0242393453 7.5524217255
1201 1 4.2444465425 -3.2236760677 -9.4012988557
1202 1 33.8175081952 -4.0574165748 -31.8412295061
1203 1 28.7343132773 11.4218345803 5.5259043804
1204 1 -14.1830479274 22.3150608471 -9.5383892485
1205 1 -30.0790093624 30.7243844702 -15.6472234021
1206 1 19.7165336639 5.3087576495 18.2390734276
1207 1 17.6797223675 -20.8971385998 -4.7771585258
1208 1 20.8488683144 14.764308411 -24.5647065434
1209 1 27.3215380058 22.5715749866 -5.4603152173
1210 1 -2.1142245928 -21.2680686177 29.3938912559
1211 1 23.2691292992 -25.8491551915 3.5107242926
1212 1 -31.9645691274 -5.2897694825 -25.7894085413
1213 1 -19.4024985934 27.3292584693 23.2246844687
1214 1 -14.5425711343 -8.231266086 -11.0731617546
1215 1 11.0128586746 26.6365729174 14.917604822
1216 1 11.1854214675 5.9421138736 26.0522520698
1217 1 28.2856917481 -15.7348610961 -6.1734495645
1218 1 16.4199652919 1.2857701689 -24.8317232954
1219 1 -16.1665115163 28.0937930196 4.7867569399
1220 1 -23.81616935 1.3937175508 18.1036523242
1221 1 5.4909188565 30.5156537401 -14.7229934981
1222 1 -19.788452216 18.4272858087 -19.6452410953
1223 1 -24.3138958094 7.9504776963 -1.2820142677
1224 1 -8.3365008726 -9.0396194833 -8.7639780693
1225 1 22.3598534463 -29.6256720906 30.769524838
1226 1 -25.9860369232 13.8103095126 -30.7302548047
1227 1 -7.5990227215 -23.9058241021 18.0313860034
1228 1 3.4753910001 -31.675663818 -22.6519790932
1229 1 29.0567643486 -28.1845119437 16.3789285939
1230 1 14.1156503674 15.9895668388 31.9714827677
1231 1 -4.20201877 -10.457680838 18.750223756
1232 1 4.1171632249 16.5489874527 7.1011571547
1233 1 27.4749735241 -33.8910195276 8.4934140772
1234 1 -5.9101887136 10.4302071164 -21.4011248945
1235 1 18.6317737616 27.0504175839 3.6179761373
1236 1 33.0709185061 34.0254042806 -24.1372989004
1237 1 -9.4933879882 -30.3304391246 -11.0456184793
1238 1 8.5877984827 1.6610125177 -15.5075595213
1239 1 -17.3816151001 -3.0970187336 15.9858804913
1240 1 5.8526677826 -5.1254140292 -23.8759855539
1241 1 -10.2800406231 23.0738919919 13.2563836431
1242 1 -17.9253165721 20.456028873 -1.1105643344
1243 1 -12.9527120777 -25.8598664652 2.7891739447
1244 1 -31.0709706842 25.9694831365 -10.3376311078
1245 1 26.8574755495 1.4807292613 5.4259556769
1246 1 -29.2065274302 -32.4719565993 -14.7691771718
1247 1 33.2628172346 12.0742485251 22.3782851835
1248 1 30.9445220113 10.5088028262 -29.7856456592
1249 1 31.8493464258 23.23497842 -17.579008573
1250 1 -20.2444464401 -7.4255557302 -3.6075430785
1251 1 27.8702473459 5.2326658739 -22.3399610808
1252 1 -15.2034706336 -20.7087175576 -18.539197753
1253 1 -1.4697397727 -2.2296142234 4.8192385297
1254 1 9.8967300421 -4.9959745461 3.0840121869
1255 1 -26.0034253546 -2.188925294 -11.5935627285
1256 1 4.2370042939 -7.9070761716 -9.4313460651
1257 1 10.9735608197 -26.941705111 8.8087011147
1258 1 -0.7768455597 18.3500116197 -15.4421094657
1259 1 -24.534659334 33.779044985 -10.6506924261
1260 1 30.0431057293 23.4430136129 -32.6541734493
1261 1 21.2740502381 29.7911821357 -31.9715940537
1262 1 -29.1765775961 -15.2757369544 6.4995174294
1263 1 -22.9861151903 -6.3908049565 -32.5125481535
1264 1 34.4486387 -23.4446829023 -26.2483935756
1265 1 -31.9881339296 7.501369291 -22.5313033795
1266 1 15.5286343001 7.2968813381 19.9758995061
1267 1 33.0986704426 -10.799676506 -33.0007527079
1268 1 -30.430909481 12.3950303069 3.7289143294
1269 1 -5.0901502904 20.7285403693 27.4027767571
1270 1 -23.4583849862 -15.2763629379 -2.7050139369
1271 1 -34.2696853109 -16.2155468928 -6.6347994254
1272 1 -21.9969916606 9.4695310603 -21.4256773596
1273 1 -24.3900571388 -25.6985713759 8.7178639493
1274 1 -4.8685521211 -1.330075892 31.386953259
1275 1 24.0167622942 -22.9908448437 -13.963745031
1276 1 -14.2919690614 -16.2962292143 17.8819150474
1277 1 14.0435231541 -34.614520162 -15.0054511772
1278 1 22.6494751591 -6.1095992445 23.8871837037
1279 1 10.1470539 -13.2163902509 -21.4627494953
1280 1 -18.5210442306 -29.1377040189 -10.1179804428
1281 1 6.9621888112 -32.6690718572 26.3856926297
1282 1 -2.1703544493 -7.3420912597 28.1627207615
1283 1 -8.7347655046 -32.2245331317 -19.9614323312
1284 1 -25.6146200292 24.3821280141 -16.817186618
1285 1 -32.5039026254 -21.6823306066 12.672688779
1286 1 20.1141027586 -1.5883288746 -4.3312495919
1287 1 16.0376980168 -31.0319997318 -18.3989774425
1288 1 -4.7012058576 30.298576563 -27.3588188026
1289 1 -25.1237793887 -27.2446811391 -20.7249235756
1290 1 -22.7499107387 10.7397907484 7.2511149868
1291 1 -3.9822289975 -29.4859595223 -19.7035966709
1292 1 22.7154120908 29.7342176346 5.9844025387
1293 1 20.6859039356 -8.0449316554 7.5225831772
1294 1 21.8891833861 -6.0911675072 -34.2882985833
1295 1 -6.3266764217 22.1107815554 -18.425199197
1296 1 13.5759134578 -29.4250652356 30.1203103646
1297 1 31.6051432957 -8.2390561032 -18.9339846987
1298 1 6.6935723235 -24.5179664399 22.1282395405
1299 1 -9.4022726078 -1.7353654503 28.3316667606
1300 1 32.0788041661 -17.9143966372 -31.6876896571
1301 1 21.2056093723 10.5577686489 24.159208324
1302 1 -9.8117353896 25.5581424042 -30.7115100756
1303 1 34.2472806648 2.0023126486 -25.9205173138
1304 1 -23.4950397995 -0.5574731096 31.0738223869
1305 1 -16.6895555318 -30.9945937383 8.5679756709
1306 1 18.6598734667 12.4690354708 -0.2321007819
1307 1 -19.0885330767 5.1131725735 -14.8195340691
1308 1 -33.0504140678 30.4977088789 7.6109859623
1309 1 21.6707846881 26.9818376106 17.3740337441
1310 1 11.5314512516 -19.3139567009 3.030803587
1311 1 -10.9888626393 -14.9462609569 -22.4255121631
1312 1 -7.2918734699 17.0453228375 33.001017012
1313 1 -1.315121841 14.7499107899 -26.970083031
1314 1 8.0939670319 -15.8527546608 28.848659602
1315 1 -29.2967455675 24.1262398581 2.9935923438
1316 1 -7.7299228328 -32.3471354836 17.334527228
1317 1 29.4306156229 8.9734738903 -2.6967370436
1318 1 -26.8629007401 -18.4153225679 -28.6600646754
1319 1 -0.227510236 18.8605359646 7.0721532511
1320 1 -19.946547834 3.1651118308 0.4765125731
1321 1 13.1457236658 31.8018412313 -16.6243141373
1322 1 -21.082290617 -5.853085105 9.5507698117
1323 1 -20.0579729022 -17.4613932232 13.2015753074
1324 1 -32.885655203 10.0821602742 -30.7788798141
1325 1 26.3979340854 -4.0266738281 -0.6449021425
1326 1 16.5140019287 11.3316233984 23.0816820091
1327 1 -19.0276735669 -12.473556463 25.2274839933
1328 1 25.4856674222 -5.1894034566 28.9775426553
1329 1 -8.0671888476 -23.9936009036 -22.2666514542
1330 1 8.1518357315 -5.4090541216 -30.9756612142
1331 1 11.212895189 -21.5496220984 33.2090522049
1332 1 -27.240925238 -24.6779400085 9.4523512901
1333 1 -29.6221735382 -0.5643589284 -34.2015588279
1334 1 2.7333918569 -18.7830531145 1.5759483115
1335 1 26.7144035362 15.1763446807 -8.7694032598
1336 1 -22.1442368974 -13.1530963607 -17.1965326367
1337 1 23.3710950608 -23.9428266841 27.51503647
1338 1 -4.1550004516 -23.1438630397 20.8980427983
1339 1 0.3545848924 12.6277570723 -22.308244582
1340 1 19.9200478646 -9.6905727998 -16.101478783
1341 1 21.8488422253 33.4136097114 -3.5287387075
1342 1 2.7623262067 29.1695109375 25.520444285
1343 1 -30.4312572496 14.7808621977 33.397751462
1344 1 -29.6750969679 -32.9651064236 -5.9697962563
1345 1 23.7836877602 24.2042791381 -10.1998451777
1346 1 -22.6471103324 0.0424973263 5.5583164165
1347 1 34.1976888586 27.4045156002 -33.0988512822
1348 1 -13.6495012994 13.5302862139 32.5949623628
1349 1 14.9466782792 3.3280762096 -2.0767351348
1350 1 -25.3837016607 6.5593336333 -28.7831399926
1351 1 -30.6146286914 34.4640100734 -30.5711645684
1352 1 31.6525093828 23.6799831555 -13.5853727645
1353 1 -24.5032210501 24.9328544123 -34.2718825131
1354 1 27.2752152246 31.0592856583 22.4766341513
1355 1 25.3871097933 0.8373573008 3.2944122065
1356 1 17.9321328372 -31.6010396259 14.6453715405
1357 1 22.1886817279 29.9455914062 -15.3283195708
1358 1 -31.9756768574 -27.9115900803 -20.1984018739
1359 1 0.4229562045 -23.5926236764 0.6923377832
1360 1 34.2505496899 2.3495248461 -15.6941721667
1361 1 -31.4966464394 24.211651833 11.400133818
1362 1 -25.3465599713 -16.0736572929 -26.0948885035
1363 1 -32.6617617607 -16.7834530612 30.0562513834
1364 1 3.5581599334 -5.9943487214 11.6299393269
1365 1 -29.0668009512 -33.7578519649 25.3548368646
1366 1 16.9608150611 17.0483832015 17.198480141
1367 1 -4.9692659156 -19.9577459838 -3.2140080998
1368 1 23.1519312718 -28.3956353219 1.2463332065
1369 1 -30.4380665594 -28.4709063636 33.2243540245
1370 1 28.1555567278 -11.8357488005 28.2373519089
1371 1 -5.8137872501 -33.377810409 7.2641910871
1372 1 -28.074123226 -27.708604488 -1.5309470511
1373 1 5.6620210211 -6.6754883548 -28.929425388
1374 1 12.4372494183 21.207695984 21.6667505721
1375 1 -20.8274457669 -34.274727956 16.7389386769
1376 1 16.4891712488 15.835713998 29.7768540683
1377 1 -3.3801023962 -13.3561932391 -28.9605576355
1378 1 -18.7163510917 -19.3908831213 11.2229804792
1379 1 -26.7169074703 -16.2741111296 -23.7670644198
1380 1 20.7218632117 -28.5215901634 21.6556915297
1381 1 -9.3558802729 -11.3457428046 5.6388596306
1382 1 -23.4620017799 27.7790624119 15.0053120698
1383 1 27.1176064827 25.9130055115 29.1189453791
1384 1 33.7876000932 -2.9058155423 -14.0819168106
1385 1 -1.7437118973 10.3033411212 27.6286872574
1386 1 33.2405600425 -11.034281222 20.5859552321
1387 1 -24.004659946 6.6487101705 4.6639946145
1388 1 -11.7844877049 -0.041036698 29.5290341445
1389 1 -1.7525452204 -24.8810368868 -18.8494769223
1390 1 15.0679799764 -2.7007016059 -34.6427367174
1391 1 -34.6050942412 29.4376405492 -20.7277057246
1392 1 25.318251605 -24.0007649374 -20.6677504133
1393 1 -23.570157823 16.525339186 -13.8329840271
1394 1 -17.3839799268 -13.4005685159 -4.2936210264
1395 1 8.4369364521 16.7012405577 -23.6990408763
1396 1 -22.1764402722 -28.0336012256 -33.1455426981
1397 1 -5.8027282078 16.2024707924 17.3368920547
1398 1 -17.3023238531 4.6403463479 -12.8617358048
1399 1 -6.7491457501 -2.9140228819 -33.7434195668
1400 1 13.0411844165 -3.8843669058 -1.8337144181
1401 1 1.6254010103 -23.6554306904 21.9305678527
1402 1 -21.552752016 24.572913883 12.6272701963
1403 1 -17.5006215244 23.5415712419 9.5602291183
1404 1 19.3079055268 -14.1991843917 -18.0660237587
1405 1 -0.7293403652 23.3832669627 -16.531668575
1406 1 -25.3839103219 29.7895824 -1.2489066944
1407 1 25.4214693336 24.9069804264 7.241933895
1408 1 2.876255209 33.7361998901 12.68409559
1409 1 -14.7223675146 -16.8502246376 14.8512505679
1410 1 -26.8724991542 -10.475903914 8.2554707824
1411 1 4.6368686616 -18.4979523938 -2.4922490907
1412 1 -16.9462087788 -21.5637415047 -1.4737738888
1413 1 -1.9626670251 8.582651507 -8.937584168
1414 1 13.9561636749 -14.429407223 -10.1119988224
1415 1 -21.0187880657 -28.9771531544 -15.0084419874
1416 1 -10.5174274881 21.8132307179 -9.8652222045
1417 1 4.3151131276 33.889496301 -9.0457402111
1418 1 -19.9279074355 -20.0334204371 2.3936914617
1419 1 -27.9772557526 -0.210539127 32.5594899628
1420 1 10.3573843658 15.9212650804 15.3347185136
1421 1 -21.6922767893 6.5531433518 -8.3094444734
1422 1 21.8511374983 -5.1894730104 13.7260103974
1423 1 -7.0736834331 -7.1481754731 -20.1711368135
1424 1 10.5892764865 -24.6934504892 17.856180169
1425 1 17.7878088568 2.6952764153 -6.7570748748
1426 1 17.5891634169 -20.1971499068 10.2013058059
1427 1 -17.2838225621 -16.6137419711 -23.6387377963
1428 1 -5.0902893979 -18.0819515618 13.1657551388
1429 1 -34.3267096282 -9.1334474589 29.2947076434
1430 1 21.3746944789 6.3657656154 3.5260261122
1431 1 -4.6500143157 7.5813560752 7.3477251114
1432 1 0.5259652719 19.9771514732 -31.2000345772
1433 1 -13.4398663708 -5.9442004853 -33.0058857728
1434 1 7.6929202509 27.8595360722 -28.5287124649
1435 1 8.4890321925 -26.1033045043 33.1767792763
1436 1 -14.3813455987 -0.7454768295 34.4062109275
1437 1 6.6790355948 -28.1366868021 30.7600655314
1438 1 15.3532198045 -8.1706847911 32.8162127635
1439 1 -27.1660158756 -24.8141262029 -7.4211042918
1440 1 -8.7550751924 -20.2767889225 29.2187549752
1441 1 8.8265068684 -5.560472582 25.4988130763
1442 1 -4.3987167056 -34.6249838245 29.4479345006
1443 1 1.377441979 -16.5997616722 -32.8758203062
1444 1 -18.9968612665 34.2499237064 -32.6318327926
1445 1 5.0201096889 8.8820802951 -0.4825637472
1446 1 -17.9140488685 -27.547726721 4.3368834437
1447 1 -6.4973612639 -0.40382893 28.9612670835
1448 1 17.6346515534 -34.2772805777 -32.1287924286
1449 1 -11.3800327913 3.4702440244 -14.2922472763
1450 1 9.4561071913 15.246941712 -19.1348558578
1451 1 -21.6326692466 -19.222215337 -21.6865733838
1452 1 -33.4560722608 -28.3241619137 11.662073148
1453 1 12.6388856684 15.6059780429 -6.4402576553
1454 1 0.8984950255 -27.8075098856 15.8713255055
1455 1 9.42098256 -28.3145495888 -0.9788295784
1456 1 13.9450350788 20.2100868997 -20.7285403693
1457 1 -5.485980542 1.6302697711 -3.7815664996
1458 1 24.9536509762 -16.2764064026 -12.8252896526
1459 1 -10.423460405 11.6313304014 3.643641462
1460 1 33.9516077779 16.3442212849 28.8879574569
1461 1 -5.2269624684 19.7839312238 -32.6299061544
1462 1 -12.7913474346 -21.1471146892 0.2165903011
1463 1 -15.9410878921 -11.6594301065 -34.1484768157
1464 1 11.0931932275 -25.3098356043 -18.0135802497
1465 1 -20.8234116509 12.5448490316 27.9059979608
1466 1 -11.7584050578 -14.7907388267 21.7441638685
1467 1 13.2441421874 23.1799614232 -19.7840703313
1468 1 33.2955074856 17.7044834937 -9.4357975035
1469 1 -9.2962031765 30.4698873888 17.9724044442
1470 1 8.489658176 32.7419989384 -34.2576469521
1471 1 -14.0392803768 4.7268016286 -18.8344533176
1472 1 -23.3402132067 -32.2084801319 15.5904675621
1473 1 25.4796162481 -6.2577486797 22.6884252454
1474 1 -24.0178056001 -18.9757864877 -1.5012476103
1475 1 -25.4017160756 -7.2324050346 29.1852300795
1476 1 -2.3145393222 -17.5760873165 -4.2026447535
1477 1 29.263895343 5.4041158071 11.6640902061
1478 1 -23.85873623 34.3880574052 -33.0212710569
1479 1 -34.4024779791 2.9814899956 31.5786433263
1480 1 -12.6361035194 -30.2054858568 16.6796789028
1481 1 3.5984315404 -34.3301323671 -16.6048390942
1482 1 -30.3415120777 34.0170578335 29.9590152753
1483 1 -0.404594021 -16.6343298738 -12.7951033358
1484 1 -27.5073160065 11.4721914775 3.7417817686
1485 1 -26.1452454008 23.7264450441 4.013528174
1486 1 4.3675566366 -30.8440099226 -0.1082255968
1487 1 22.9240732672 -6.1191976586 8.741234001
1488 1 10.9358627005 22.0141714307 34.89858175
1489 1 -16.4638536927 28.3028715183 34.364270031
1490 1 -1.7761239334 14.0647370404 -0.5427972735
1491 1 4.571905482 30.8296192568 16.4862499923
1492 1 -13.8410522593 34.1863516013 9.0832992228
1493 1 -11.8480598099 5.1916291759 -25.5413799563
1494 1 11.5946060343 8.898564528 -15.0333422211
1495 1 -29.4676321156 -27.0937495549 -11.5142019277
1496 1 -27.9895876281 -3.3230683413 -24.5428666736
1497 1 34.3349183589 -31.5012856729 -27.2809186301
1498 1 6.5253218616 10.9442787013 34.1338385386
1499 1 -16.2492108959 -8.5795215893 5.5375894063
1500 1 -30.2805551927 -12.6051521116 -28.6934156868
1501 1 -29.7735989539 25.1093817675 -3.4321981366
1502 1 -26.8407826554 30.0673104258 2.0147627654
1503 1 -6.2656082507 5.0385414261 0.8250462914
1504 1 -15.028821229 16.4607933288 -25.9343585052
1505 1 29.599839837 -8.0652413433 -34.7285839595
1506 1 9.3362661224 28.1677286297 -21.0676843347
1507 1 -17.0897676681 4.8794025023 6.4239125298
1508 1 -1.514254157 12.1581998718 -5.0377067814
1509 1 -20.3944042722 -24.2926123694 -21.3545238985
1510 1 -26.6806699794 4.6827741204 -16.6224361867
1511 1 -5.6216798604 -4.5625852828 -20.8220901301
1512 1 25.6834086637 -3.9947486681 -20.5955536462
1513 1 29.8029367153 -18.2506888998 -2.3369356218
1514 1 -18.0850119257 13.7029185605 27.5537083414
1515 1 20.4219475475 -0.134516905 -14.6880079742
1516 1 -12.6345733374 0.4303288994 -3.4753910001
1517 1 -27.9377840134 21.6297479901 11.4035419505
1518 1 -32.5444107151 10.8703430911 -12.7637346056
1519 1 -1.2518975046 -19.2678425809 21.5219397157
1520 1 5.952894701 -33.6603932848 -6.1344299245
1521 1 -4.4177744264 19.0474963787 29.8943303106
1522 1 -6.2905780381 18.9570765356 19.0125108548
1523 1 -21.9601977398 -2.7894521596 6.0232830712
1524 1 28.7088566138 -22.0852553382 13.1188063741
1525 1 10.4861978654 29.1687458466 12.9735086416
1526 1 32.4973784859 -33.3262293661 3.1991236026
1527 1 7.0675627053 20.7042661191 7.7984332524
1528 1 30.3040017535 -4.4795381346 -25.4624364779
1529 1 0.8198993157 3.5107242926 -4.4122796821
1530 1 19.8832539438 25.8065883115 -12.3616445187
1531 1 -3.1843086591 32.9223517485 27.0433926577
1532 1 17.1604342532 -29.1964143186 24.277519211
1533 1 26.538641272 -15.1977672281 -31.1476328004
1534 1 -25.2909169909 -26.315443367 -31.700904865
1535 1 -21.52743446 -1.8644571647 -16.4006293562
1536 1 -15.7247062522 -1.6471017726 18.9233429787
1537 1 21.5560210411 17.1161980838 32.6978323227
1538 1 -25.8079098323 18.3224683445 -25.377302718
1539 1 15.3863969316 28.4293897449 7.2685729718
1540 1 -6.9896625327 1.6867473962 11.4882583881
1541 1 16.7703769608 -15.6147418123 -26.4070456234
1542 1 14.276875903 6.174075548 -1.2485589257
1543 1 -21.0193444955 -20.1558349939 5.7001364627
1544 1 -24.0603029264 27.8276109122 29.3188427861
1545 1 29.7532058016 -18.2114605986 25.1484709612
1546 1 23.5882417917 -4.9845677352 -24.29094308
1547 1 16.8140567004 22.1835347522 -32.7663983853
1548 1 14.3193732293 -21.6843476646 -17.8715515423
1549 1 13.7456245479 -30.3234559305 -28.9882956612
1550 1 -3.606917095 30.088802527 4.0629808728
1551 1 -0.4847894665 18.8380701113 30.3355791449
1552 1 -6.8938174991 19.2736850939 -25.572887794
1553 1 -31.9991025521 17.2735286108 -20.2631563923
1554 1 -18.6541700612 -19.7459548897 -30.3463391062
1555 1 -9.053877997 -17.0207703725 28.3670000532
1556 1 -0.9275684827 3.5446665107 15.0446794784
1557 1 -21.1047564703 13.3705213065 -14.244950743
1558 1 3.2653387492 22.2082958785 14.5222614464
1559 1 30.7590222255 -0.7357393079 0.3742685967
1560 1 -33.0439316606 -21.4786772984 3.7957554596
1561 1 12.6310260974 33.7439899074 -8.2183986467
1562 1 21.081525526 6.0955493919 -27.1495316427
1563 1 21.7128646921 34.6056910121 31.8263936964
1564 1 -8.559072794 6.8659264552 23.5648021862
1565 1 25.5020821014 -24.0316467915 -0.6826002617
1566 1 17.7857917988 -32.257939786 31.8623529725
1567 1 8.7912431296 6.8209251948 30.993000958
1568 1 21.8755508559 27.1004962663 -2.8365400317
1569 1 -12.4546378497 -29.0936278231 9.7398168375
1570 1 -12.9513905569 25.9171091813 -29.321958793
1571 1 15.1529050752 -16.5622026605 16.7171683608
1572 1 11.6476059731 -3.6211756087 -21.9587371116
1573 1 14.996896069 -8.7487458034 -9.9877758687
1574 1 -24.8699778444 22.2563575028 -4.3357705841
1575 1 7.9104147504 -6.9760300026 2.0326380729
1576 1 18.8455819136 15.1356557513 8.5168536827
1577 1 -6.0606334218 -31.7125272925 13.3819976712
1578 1 -33.6732189917 31.1071386214 -13.8351401926
1579 1 7.1948460229 -25.1985496435 3.3027586535
1580 1 -27.8650655934 0.1386205748 25.3924654301
1581 1 25.1952110647 -18.7224718196 22.5255999741
1582 1 29.9749430784 13.2777366368 3.262347939
1583 1 -5.8098922415 26.3580798007 24.052791124
1584 1 20.0182577249 33.9225343206 34.1376639935
1585 1 19.1281091465 17.6162893699 -34.6422867048
1586 1 34.7935556246 30.8778895423 21.9552594253
1587 1 -8.7269059336 -9.1044435554 -15.4514296649
1588 1 -1.3641572175 6.5240698945 16.6304348652
1589 1 28.3724947975 13.8301323244 34.6706541917
1590 1 -12.2359609368 -28.6152372993 -11.0912457232
1591 1 13.9063632075 25.0332899918 27.3271718575
1592 1 1.7703509742 -30.9411834325 -19.547518111
1593 1 18.8639440972 21.2227891425 -12.0459401589
1594 1 7.5588206682 -12.4157573171 -0.2129039536
1595 1 16.1012005681 17.2788146939 34.6598733643
1596 1 -15.7876523738 -18.1151286889 -12.3041931415
1597 1 34.5151320616 0.7641867816 -20.6179499458
1598 1 34.270024733 23.3713732757 28.7779930169
1599 1 -4.2085568202 -25.3545586497 23.3149652043
1600 1 -3.2720854606 7.3921003883 -30.0572738232
1601 1 33.0638240261 -20.4750865937 0.7189073064
1602 1 -26.0080854542 30.9066152309 -11.9120492373
1603 1 -14.5726183437 -16.401950877 -9.8495030625
1604 1 -12.2420816647 16.8110658902 30.0102763709
1605 1 1.9084846729 33.2336742237 31.9698830321
1606 1 -12.2422207721 29.475686437 -32.2705081442
1607 1 28.5865811645 33.1096599312 -1.84233908
1608 1 32.6718887831 22.2816750589 -0.9789686859
1609 1 -9.9602325935 -8.1168502076 -10.7969639108
1610 1 -4.614472362 25.0825340295 26.0676929969
1611 1 5.663064327 -10.7002842324 -22.6557349944
1612 1 -31.1183437266 -3.3175040433 7.1495665476
1613 1 28.1138940462 34.3394393511 18.461158473
1614 1 -1.3614446222 21.5757742992 -19.4438830601
1615 1 -29.2162301749 0.3467253214 -13.9061545463
1616 1 -14.9994695568 30.5249043856 -17.5296949817
1617 1 -18.9988783246 -33.648673482 -27.329328023
1618 1 24.589884992 26.2198069945 -7.133499637
1619 1 28.9028419541 -2.1887166328 8.1932897519
1620 1 -7.5539519074 -0.8609360138 -10.5963014128
1621 1 5.955189974 6.1530703229 -21.990801379
1622 1 -25.0056076091 29.5222178794 9.4142358486
1623 1 -17.9659359477 25.1459670271 21.5645761494
1624 1 -17.3216597888 15.1616688446 30.2640083614
1625 1 -5.318773386 22.9160745888 14.1927854489
1626 1 -23.5419885642 -25.9203782064 -28.094641575
1627 1 22.6766706658 -26.8055189166 -17.7700031031
1628 1 -33.1619226005 -24.0043817311 18.620784273
1629 1 -9.3859970361 6.3650700781 26.8359834483
1630 1 -29.3166031561 -20.644519469 -19.2795276068
1631 1 -4.5021430954 15.6565436013 5.7140472078
1632 1 8.9490605327 -11.4911796446 7.9007467826
1633 1 32.5627589879 -1.3126874606 -3.7595179686
1634 1 27.6144982974 -20.9849849551 5.840426327
1635 1 -0.3778853904 -14.9847937208 -34.853895568
1636 1 23.3648352255 -9.667480963 30.4013074155
1637 1 -33.1319588556 7.6024308541 -25.6395202629
1638 1 33.706083127 -16.2774497085 -11.3933871066
1639 1 15.6580737832 22.8442255904 29.2538100528
1640 1 20.5663410816 33.7099781356 6.2777105989
1641 1 -18.804197447 25.1005484444 -33.3021220449
1642 1 23.3153129729 -28.7420267855 28.2199634776
1643 1 -16.5023169029 -21.6255052129 9.1161285813
1644 1 17.0352375473 9.6532224493 18.5627764659
1645 1 -15.9671009854 -7.8085880963 -14.1512618748
1646 1 -5.3539675711 -26.2115996549 12.9721175671
1647 1 -26.4510035779 30.4770514225 14.6050303797
1648 1 -28.5259859588 -31.9885999396 14.5535606229
1649 1 -21.3668349079 -33.8280734061 -32.8747352681
1650 1 24.1735363914 -14.070649107 -3.8178735443
1651 1 4.6238621149 -8.2326571605 -14.7680643122
1652 1 12.9047895609 32.6883730161 -26.9124925463
1653 1 -25.1307347612 -9.4436570745 2.4590719637
1654 1 32.6708454772 16.786026549 -25.213642802
1655 1 -10.0387587495 -10.6738538167 -4.2894478029
1656 1 27.768629353 23.540527936 34.6246791792
1657 1 8.5295124607 -28.7083071394 -7.4067066706
1658 1 8.5199140466 29.9101190063 -16.3068709343
1659 1 1.0747441658 2.1488623481 -30.9247896194
1660 1 7.0713186064 24.2229195365 -22.8511114092
1661 1 -1.4632712762 11.4125839348 7.0811256817
1662 1 -29.9469477039 -15.5268259033 9.5088984689
1663 1 -20.8194470885 8.1345864076 6.1612776625
1664 1 -8.3798328435 -20.7098304172 19.7728026278
1665 1 -18.5974142212 -0.6420504397 -34.3837715046
1666 1 23.5999268175 2.5104721668 18.8278457137
1667 1 -20.550761047 -3.2667993775 -20.4640971051
1668 1 23.5359373901 1.5620375664 -25.1623121526
1669 1 -23.1382291879 -29.0630311392 21.555047289
1670 1 -29.9058831844 -2.4733304774 -6.3307800915
1671 1 7.1731452605 -23.4465608529 -22.3231290792
1672 1 -7.7576747693 2.4092019425 30.2379257143
1673 1 0.1603213372 30.2046094799 9.8698823041
1674 1 -31.5352626678 29.5388412197 2.4647058154
1675 1 4.9769168254 33.120858081 23.1522790405
1676 1 -20.6354774847 22.3681998933 10.6159155634
1677 1 -0.9174831926 -34.657096084 16.7317746432
1678 1 -27.7253669358 -3.8004851129 -18.5041426754
1679 1 -21.4178177886 21.0363156045 4.8485902019
1680 1 32.2126255339 13.9051112404 -29.2194992
1681 1 20.209252255 2.8178300796 33.6061344235
1682 1 3.1400029359 -26.5147843441 -24.1338907679
1683 1 32.4189914374 -21.1670766084 3.7156295679
1684 1 14.3619401093 12.143454482 25.4549942293
1685 1 28.9702395141 -28.7368937205 -6.3012197581
1686 1 -19.2234673041 18.355019488 -7.8784895904
1687 1 15.3227552728 28.9267684357 12.487745423
1688 1 -32.1687927761 9.5184968831 26.4489865199
1689 1 -34.4847391702 -9.8419217065 25.3846754129
1690 1 -27.9324701087 -17.3078881512 10.8024586551
1691 1 -9.6101686932 13.2064440682 -33.0184958632
1692 1 19.1354818414 -25.0759959793 -23.5868507171
1693 1 33.69418944 -32.7439603535 11.1297784871
1694 1 -22.0246740433 6.1440978923 -28.1655029105
1695 1 -25.7741067217 -8.7189768089 15.968978936
1696 1 -9.3488553467 7.7257496093 7.3839626024
1697 1 31.633451662 29.1338298764 -11.5062032493
1698 1 -12.2482719462 28.0598508015 12.0463574812
1699 1 14.1607211815 -9.0368373342 7.1848998401
1700 1 18.9963048367 18.4929445256 24.6079689606
1701 1 -31.4800717866 7.3650439891 19.9027289869
1702 1 7.7994070046 -20.1577129445 -32.8738867126
1703 1 12.555142983 -26.804406057 -12.8242463468
1704 1 -28.2970846483 1.5098027186 12.6527964135
1705 1 -30.5147773632 -8.7876958896 28.754414304
1706 1 18.1706325618 28.2822836156 0.852520013
1707 1 11.9820898389 19.4813725181 24.0730312581
1708 1 6.9783252755 3.2019753053 21.2483849134
1709 1 -11.4315025481 -33.7234924245 25.3027411243
1710 1 -29.8407391651 -32.5680311603 -23.164311835
1711 1 4.2907693237 -21.1277091997 32.9589370081
1712 1 -14.2016187721 15.2482632328 -9.7268798445
1713 1 28.2685815316 -8.3728079173 31.896921174
1714 1 6.379537253 5.1496187257 -14.7056050668
1715 1 4.8147870913 -26.8188732319 1.4124275029
1716 1 -26.6984757331 -21.8169866191 -5.9629799912
1717 1 -34.062135603 -14.0459575345 -3.0070162129
1718 1 14.6705499891 20.9429049512 -28.766662715
1719 1 4.771037798 20.362270451 0.9233257055
1720 1 -6.7106129862 2.1307088258 1.2090524097
1721 1 -8.7933992951 22.8875575614 20.8344011395
1722 1 25.0047034107 19.9007119289 -15.1407331732
1723 1 11.0769872095 -24.4987000579 1.081282216
1724 1 4.18782981 -32.426844053 31.3679650919
1725 1 13.8027977103 12.8163172221 -21.0240741488
1726 1 -27.7209850511 -10.005442515 14.0650152553
1727 1 -7.4227040275 -17.7885739478 18.1317520292
1728 1 -26.4389012297 31.7286011584 17.6788877228
1729 1 3.3258504904 -11.9730478546 17.1520878061
1730 1 -24.6205581849 -25.463688445 29.8052319883
1731 1 34.6384508168 -0.0631547827 18.3920220699
1732 1 -27.1532875439 16.6467799907 -10.1322389565
1733 1 -6.7764108105 18.982046323 -0.9539293447
1734 1 1.1916639783 -30.9192531428 -30.4142304976
1735 1 -10.5139498019 27.0759438012 -24.2709116071
1736 1 -17.5411017926 11.7957554084 -32.9550767763
1737 1 31.4608888691 1.334875099 10.5634025007
1738 1 21.5336247415 32.7049268027 -0.827689333
1739 1 -10.2136168153 1.2516888434 -27.2316050388
1740 1 20.208000288 20.2530015484 -8.1087124217
1741 1 -15.025273989 -23.5321119352 -25.3494812278
1742 1 -24.7184202767 30.250932261 -18.6483275482
1743 1 7.0320207516 -9.8367747308 24.6489361049
1744 1 -30.7925123443 26.7528667464 22.1289350778
1745 1 14.9891060517 -10.7141949775 21.1476015652
1746 1 -12.5810865226 14.2238064105 14.9047373828
1747 1 -11.1256052636 -21.2143035879 11.8908353511
1748 1 12.9153617271 10.5703578732 -12.1447760027
1749 1 -3.2720159069 -1.7756370573 -0.026082647
1750 1 7.3778418745 -11.9105886091 -20.3793111138
1751 1 17.7174900404 6.5057772647 -18.016292845
1752 1 33.8531197026 -22.5265737262 32.0577293873
1753 1 -0.9715264372 27.2620695705 19.1356905025
1754 1 2.2308661904 26.567019192 23.7645604857
1755 1 -33.3708411257 -15.5279387629 0.2840574148
1756 1 13.8011284209 -25.984576295 4.5203661714
1757 1 24.8770723244 -7.4576199976 -9.9153008868
1758 1 -3.3343360449 18.474582342 -8.0447229943
1759 1 -20.9687789371 34.2605654264 27.1739450003
1760 1 -30.0429040235 24.1187280557 28.6057779927
1761 1 -4.346690519 -24.9078846248 -23.635538325
1762 1 34.5237567235 -34.391900944 -33.0288245915
1763 1 -21.7568922003 11.3989514046 -25.0926193196
1764 1 4.6217059494 22.4071499796 27.2375171054
1765 1 -21.6638293156 -16.4928575962 16.1565653336
1766 1 -2.3463253747 -30.6843632566 -1.1137638058
1767 1 23.1804482993 -16.5981619366 -19.7907474889
1768 1 -22.4406053215 11.1544700596 -16.024204594
1769 1 26.5749483167 -4.947356492 -5.7994591827
1770 1 -21.273563362 -6.0033907057 -27.1105815564
1771 1 11.3383701097 -4.8681347987 27.1546090647
1772 1 -19.1231012782 -30.6652081606 -19.3933175017
1773 1 4.10624329 28.1678677372 -13.2083220188
1774 1 22.6339646783 -0.6885818821 34.064076152
1775 1 -2.5534563691 -6.340517613 30.9998867768
1776 1 -28.1928792569 1.6830610487 -19.822394434
1777 1 16.9592848791 27.6264615382 10.249158769
1778 1 -2.6002660264 12.8788460213 -12.8791242362
1779 1 -28.2426240813 11.9154573699 15.6987627126
1780 1 5.2022708959 -12.7754196315 10.5764090473
1781 1 -28.2841754769 9.052347815 12.8444169272
1782 1 -20.4892755537 -6.6925290176 -7.2518800777
1783 1 28.3431431253 16.4973090346 -26.068179873
1784 1 29.2007405603 25.6375727586 -14.1630164544
1785 1 28.81520426 -22.536519909 -4.8481728795
1786 1 -23.4126881886 -21.9844024362 -2.5603421879
1787 1 16.2368303328 0.1560090062 4.5196706342
1788 1 31.9595890807 23.144280362 5.5860683529
1789 1 -11.9299940985 -14.4047156504 18.7674035262
1790 1 -1.2224762787 -30.3844336817 -10.7442421869
1791 1 29.4816680574 8.5118458145 4.3666524382
1792 1 -22.535754818 -15.0114327976 -24.3324666541
1793 1 24.9400879997 -18.0734660073 -0.2547057426
1794 1 -7.0886374841 -6.5122457612 -27.2291706584
1795 1 -2.2195984869 27.0052076624 13.7880523205
1796 1 10.8553890401 9.2700509757 -31.9980453355
1797 1 -13.4315894775 21.6881731195 -15.5829557597
1798 1 1.2771455069 30.6576824475 20.179622368
1799 1 -6.6285395902 23.5707142528 27.0656498498
1800 1 -4.5943017816 17.1653725677 -18.2526364041
1801 1 2.6962501675 -29.3670365625 22.156478353
1802 1 5.6997191403 22.6498229277 3.4249645491
1803 1 -13.4648361583 13.7735851456 -5.5006563781
1804 1 -16.4182264488 -10.8767420339 -17.7850267078
1805 1 -30.6567782491 26.9630581047 -5.9448264689
1806 1 8.6873298638 34.3808933714 25.4549246756
1807 1 32.3454731495 -7.3212946957 33.232839579
1808 1 -25.2538448553 25.2098869008 6.7145775486
1809 1 -22.0869246276 19.0554255034 -17.9365147219
1810 1 -19.7579181305 32.6222274232 -5.4303375616
1811 1 -7.1167371892 -22.5445185874 15.3750596743
1812 1 -19.5962752725 28.4581849873 30.0742657983
1813 1 -33.7302808681 -6.831010485 -32.4858951659
1814 1 31.7496759372 20.0275779241 4.6233056851
1815 1 -26.2200156556 -21.7575181838 -3.1594084253
1816 1 6.701292787 19.5028646193 -17.2308226233
1817 1 -33.4527267266 1.6594823358 13.6691850037
1818 1 -21.8144826849 -7.6486840815 15.8369659651
1819 1 12.7286099743 17.104999934 13.4021682516
1820 1 9.9893060507 -15.196028385 -3.2286839359
1821 1 15.8270893361 26.4718696955 25.4405966081
1822 1 8.9658229805 -13.1872472399 30.7115865847
1823 1 30.5743570844 -10.4343803399 0.7091697848
1824 1 15.7002233409 17.5538996781 27.1491838741
1825 1 28.5196009268 -3.2527495249 -29.8631841523
1826 1 -14.5167667021 33.9069542861 -10.531129572
1827 1 23.0352201205 -3.1218494136 -21.7730982183
1828 1 -28.3040747978 -15.3423694234 -30.6108449688
1829 1 6.4888061557 19.6357817886 -9.9923664146
1830 1 -22.3183298722 22.7551968218 -13.4943964916
1831 1 20.9119535434 20.6715758682 -1.1130682686
1832 1 26.5758525151 -15.3772158398 25.2450115321
1833 1 -4.6839565337 -29.5112562122 25.6826435727
1834 1 -29.020832894 -24.2665992761 29.6437282377
1835 1 25.2397950027 -33.940520914 -25.6936330614
1836 1 23.0686754625 -1.5842252048 3.3433780292
1837 1 11.2303531741 -2.0329858415 28.3272153222
1838 1 26.6436673974 16.2695205837 -28.8593221881
1839 1 -16.220554761 -27.7803839326 14.6222101499
1840 1 -22.8719079731 -27.8050755052 4.4993609463
1841 1 -33.7188045034 -5.1518444449 10.334292529
1842 1 10.2864395659 26.7659428468 -8.6449020913
1843 1 -29.6372388752 9.1744841569 -12.5246088975
1844 1 -9.0910196864 18.8083706705 -16.3320493829
1845 1 19.4490995895 29.5852335546 9.5789390705
1846 1 33.2717201115 9.932480657 30.6250617503
1847 1 24.2147817506 31.4432222229 -13.7927124201
1848 1 33.2752673515 -28.7862212226 2.6011702248
1849 1 -33.809252168 28.2985591873 -12.1474190443
1850 1 2.3098096688 -32.7372901512 4.3219293927
1851 1 34.6451279745 17.8901919407 18.7014665945
1852 1 -25.467235685 27.7342002589 17.2361087065
1853 1 25.3618617909 26.3834669105 0.1344473513
1854 1 -0.4093932281 27.7865046605 -28.7983792139
1855 1 -26.4165744838 -6.3519939777 -32.8751317243
1856 1 31.6523007216 1.9137012023 -1.8533285686
1857 1 -3.1347168528 5.2608351327 -6.2154600146
1858 1 -9.0785695695 0.1907858689 21.0558602013
1859 1 -20.1118074857 31.2199547641 3.2821707508
1860 1 -27.3171561211 -8.5249914686 -21.3983427455
1861 1 -32.79029009 19.0618244461 -3.8387396619
1862 1 4.0230570344 7.3585754926 3.8188472964
1863 1 31.7810446674 32.3532631668 -14.4936748653
1864 1 -11.8781070193 -2.6347646742 3.3661916511
1865 1 30.7766888718 -34.0081619121 -33.3541134547
1866 1 23.2342828828 -25.2909169909 20.1670331437
1867 1 -14.0492265596 9.029812408 -19.7241150199
1868 1 14.676670717 34.1720235339 -31.195569228
1869 1 -23.6401984246 -31.2944746256 -2.1070605591
1870 1 15.1198670556 -26.7435465472 -32.6301148156
1871 1 26.832783977 -22.4915882023 10.9216737405
1872 1 28.886914151 -23.1858734899 -24.7408165763
1873 1 7.2197462566 26.552065141 25.9896537169
1874 1 -16.4234429782 -29.0632467558 29.7487543632
1875 1 -5.4535685059 -25.4452567077 26.4619930665
1876 1 14.1928550027 27.3122873603 14.8692649828
1877 1 31.6005527499 -4.3535763378 -12.8198644621
1878 1 -6.5536997816 25.8942260056 -29.1025932983
1879 1 -11.4159920674 13.7945208169 26.5697317873
1880 1 32.4821462201 31.0537213603 -19.5022386357
1881 1 13.2496369317 0.023300498 -31.2842293618
1882 1 -33.5429031317 -26.0222744142 -25.287856627
1883 1 25.635973023 -21.0966186845 -20.5550038243
1884 1 18.8658916015 -29.420161698 -25.360818485
1885 1 -29.1579163315 -34.7074979825 -19.3362834468
1886 1 -16.4854849013 32.8671956442 19.830254005
1887 1 19.3254330656 -13.7842268656 -4.3846668531
1888 1 5.5407193239 -30.6331925808 -7.2701031538
1889 1 11.8301149488 25.203487958 0.0874290329
1890 1 17.491857755 11.4877019583 6.8481902552
1891 1 19.8521634285 27.0409582773 -7.5859466211
1892 1 25.6424415194 26.9821853792 -33.3038400219
1893 1 -21.9898971806 -25.9971655193 -19.1831261433
1894 1 -28.4549368283 23.2772670851 -30.7329187123
1895 1 34.1412112335 25.9959135522 19.8702473971
1896 1 -27.4450654222 -11.725923468 -10.9069283507
1897 1 16.4527946503 5.327884924 30.8045799157
1898 1 19.777810496 31.0391846317 32.15635657
1899 1 27.0573729565 -8.744781241 8.6569348858
1900 1 34.4223473918 -33.3215205789 -17.1015918014
1901 1 5.0496004685 22.9653186264 -10.3454211251
1902 1 6.1476451323 16.1573999783 11.7643866782
1903 1 -0.5651240194 5.4317286361 9.8127786955
1904 1 -29.4028219542 -11.6598474288 -21.5675669596
1905 1 -4.7868960474 25.6452932222 21.0403497206
1906 1 -9.6913378908 -30.7381491525 -1.5968144291
1907 1 -24.8263676586 24.4365190274 -13.4206695426
1908 1 22.7016404532 14.730366193 34.1983843958
1909 1 26.3746335873 -20.3712428816 -23.4753560952
1910 1 22.6125421309 -21.9405140355 29.3484726732
1911 1 -10.4421008035 -29.5688466969 -27.0833860498
1912 1 31.710725851 11.6539353622 1.1099383509
1913 1 0.9235343667 -11.0567470754 -28.339234206
1914 1 -24.9806378217 -7.9471391174 24.4850675277
1915 1 26.6560479606 20.4968569098 16.5688798181
1916 1 -14.2808404654 21.4683137933 11.998017642
1917 1 29.6073516393 3.3191733327 -13.7632216405
1918 1 -10.8930176056 -26.6938156335 -25.7678468864
1919 1 25.3082358686 7.0130325845 27.796242182
1920 1 27.221658856 8.4675400913 13.2795450336
1921 1 14.7040053311 19.8919481595 -4.1220319857
1922 1 15.2580703081 14.9828462164 15.5956145378
1923 1 -10.0857770679 34.8471119932 -5.6001877592
1924 1 3.7693945976 -6.0586859175 -17.0319685223
1925 1 4.4774515228 9.3239551129 29.5083071343
1926 1 32.4970307173 31.3776330598 -7.8625617873
1927 1 11.158434622 3.3762769413 -20.3359095891
1928 1 -25.4178525399 8.4212868639 -34.3437690705
1929 1 -9.8928350335 28.6356165409 7.4018379098
1930 1 12.3763203548 -6.8445734614 20.381536833
1931 1 26.0022429412 -12.0908023118 -18.0987835634
1932 1 21.2951250169 4.5545866044 30.8225943306
1933 1 -6.4414400687 -0.9263860694 21.1819611056
1934 1 -28.2498576688 -23.4487170184 21.9333500018
1935 1 32.8434778238 -6.8486771312 -1.4711308472
1936 1 -25.4741215038 -1.8551369655 -4.7941296348
1937 1 24.6146461183 -8.5448142803 10.2253018412
1938 1 18.8413391364 -9.2884131592 -5.3943087319
1939 1 -5.6974934211 19.0905501347 6.9603108606
1940 1 -23.8574147092 24.9275683291 16.8659437796
1941 1 -4.868065245 -16.0846467815 -11.2090697341
1942 1 -5.6490840282 28.7828617777 -24.7027011347
1943 1 -3.4717742064 23.746754732 -18.6265572322
1944 1 -11.0036080291 -18.6247488353 -7.6781748611
1945 1 -21.9130403139 13.8889052224 -26.5965099716
1946 1 16.1101729987 24.8717862413 -19.1769358617
1947 1 27.2240236827 -14.1777618442 -13.4930054171
1948 1 -7.5553429819 26.4190784179 -25.4026898278
1949 1 -9.6799310799 27.4513948112 -33.1115378818
1950 1 33.9719174657 2.6873472906 -33.2340080816
1951 1 -19.5969708098 -22.8777504861 -18.5219484291
1952 1 18.4008553931 -32.1966420878 -16.7471460165
1953 1 -18.6745493027 -4.0171449677 6.0668932571
1954 1 5.7775497591 -6.1705978617 13.2067918368
1955 1 -34.5736399599 -10.1968543675 32.3777460782
1956 1 22.3306408816 -2.6571609738 -11.0439491899
1957 1 -21.5483701313 25.6870950112 23.1384378491
1958 1 -9.7797406759 -21.8677608387 -20.6024394651
1959 1 16.6021960526 23.9518686684 34.3167648366
1960 1 7.1358644637 -0.2262582689 29.6367033115
1961 1 -19.2418990413 4.6546048616 -32.7924045232
1962 1 -1.9171093349 -5.4993348573 -1.7499717326
1963 1 23.6908335367 -17.1788659904 18.8679782132
1964 1 -23.6490317477 8.9777862213 26.0501654581
1965 1 11.2091392878 -16.7439465451 -8.5041949047
1966 1 -24.8329752625 -25.2301965886 22.5374936611
1967 1 15.7309660875 9.4261295356 11.5610115849
1968 1 -13.9860717769 -16.7161250549 22.5816602768
1969 1 2.0208834933 -11.910866824 14.2205373854
1970 1 -5.7732374282 -9.8091619018 -19.5457792679
1971 1 18.6416503906 3.616793724 -31.2224308768
1972 1 15.5574295425 24.4452132431 13.0276909937
1973 1 1.8771854965 -23.396621278 -27.8125873075
1974 1 -8.7606394904 8.4165572106 -9.9150922256
1975 1 27.542649299 31.1761359171 -19.8619009501
1976 1 -31.2203164435 28.2036183521 -33.4208432989
1977 1 18.0417495085 -1.6644206503 2.5710534617
1978 1 31.0291688952 -28.0358825877 9.2472373538
1979 1 25.973169484 -25.1719801204 27.3936652191
1980 1 -33.5698691111 -20.9791424422 -26.9604150632
1981 1 -28.044736777 33.7672208517 -11.5051599434
1982 1 -31.4232811698 -4.2863178853 -3.0113285438
1983 1 -19.8580059415 -4.3199123347 20.7013448627
1984 1 -16.3803196684 -26.9742562545 32.0191966234
1985 1 -16.9704830289 27.1827783235 31.1382291367
1986 1 -20.8587449434 19.423642926 11.9532945965
1987 1 8.3439431212 27.9202564745 2.0500265042
1988 1 -22.1279613256 -1.6760361224 -24.8405566186
1989 1 -4.0513654007 -27.6873906017 6.5874333384
1990 1 7.6865908619 -13.9613106506 -12.2068179258
1991 1 11.6174196563 25.2304748035 -28.5640805343
1992 1 20.7472503215 -25.3015587109 4.8803762544
1993 1 -27.699979826 -27.6325127123 -26.4123317065
1994 1 -8.3395612365 32.7923558356 20.7236020548
1995 1 -1.3071927163 -8.9306983492 17.4088106068
1996 1 -15.6015961581 11.0264216511 5.3508376534
1997 1 -28.7382708843 -25.496378696 13.1484362611
1998 1 26.9858717267 -14.4049243116 16.0402715046
1999 1 22.4707220847 24.3934652713 11.3083229003
2000 1 1.4506820519 -7.9008163363 -21.6226535101
2001 1 23.410810238 24.735321832 4.8053277846
2002 1 0.617150206 -20.3883530981 -26.727131868
2003 1 -19.5580207235 29.5929540181 -30.7626251085
2004 1 14.0549995188 -11.9089888734 5.7191941835
2005 1 -28.9753099807 26.4984392187 19.3812847071
2006 1 10.3118266757 0.200662498 -3.3146523406
2007 1 -1.3602622088 7.370121411 -4.0316816963
2008 1 -3.1529399289 9.7648561786 8.7324006779
2009 1 -16.4385361366 11.6371729143 26.6539613488
2010 1 -17.5031254585 1.8292629796 2.7807579439
2011 1 0.6687590703 17.848320598 -0.3200862446
2012 1 -24.0734485805 -30.8631371971 4.2991853245
2013 1 8.9117101821 -26.2039487451 -29.0130498321
2014 1 9.2756848275 -7.7158729803 -33.3640318159
2015 1 -14.4319807108 -33.5609523235 -22.1894468189
2016 1 -3.4251036566 20.4453175992 0.3165390046
2017 1 9.3258330635 -27.2873175728 -24.2152686267
2018 1 -21.3702430404 6.5210095306 -20.8141610054
2019 1 -20.6045260768 -6.2259626272 32.3200860397
2020 1 2.4658882288 21.4806248027 -0.6823220468
2021 1 -31.2929583544 -10.9420529821 1.6074561491
2022 1 4.215442639 23.6840868253 -15.3227552728
2023 1 -11.3958910407 -15.0028776894 -13.8248462412
2024 1 12.8437213899 -4.2991157707 18.6867212047
2025 1 -9.2429945765 -27.8419042028 5.3638442001
2026 1 -8.1599735174 12.0809952365 -6.9626061335
2027 1 31.7206720337 21.0541909119 8.2576965016
2028 1 -27.7635519311 34.6334429486 -8.3144523416
2029 1 -2.692076944 -33.608047151 -7.5583337921
2030 1 14.6980237107 -16.7236368573 -31.9918480986
2031 1 -4.6482754726 -14.4216867594 -13.6853910217
2032 1 18.8567800634 -5.8060667866 15.2908301128
2033 1 1.5056990488 -22.9232386225 -7.1871255593
2034 1 17.3851623401 24.0879853091 10.469574525
2035 1 16.5777131413 2.8342447588 32.7760107101
2036 1 19.9027985407 16.3825453876 30.1523050783
2037 1 -24.6606211308 15.1609037536 29.0314467925
2038 1 26.0378544487 7.7573270007 19.243498777
2039 1 6.5532824592 -17.2470981951 -32.54291531
2040 1 30.0789954517 17.1776140234 5.3595318691
2041 1 4.291951737 -25.7537274802 13.2336395748
2042 1 9.0222310519 -3.4584894448 -23.6918768426
2043 1 -30.7016612681 3.7613263655 -18.111303234
2044 1 -19.2261798994 -11.0517392071 -20.298698346
2045 1 -14.813482895 25.0501915471 21.2511670624
2046 1 -29.6860447243 3.6235404353 -2.5880245707
2047 1 28.060755 -23.3898745666 4.2042444892
2048 1 0.9902363894 -21.1742406421 -20.0021212606
2049 1 -9.126074764 25.0366285707 23.4062892458
2050 1 -9.3691650345 -34.0890577635 -34.1828899124
2051 1 -33.7517242817 28.3401523151 13.839591631
2052 1 19.3842755173 -30.5008040197 -6.0298906751
2053 1 29.4517599555 25.2829183125 -17.4732173566
2054 1 -6.0794129276 -2.399951297 24.1230403867
2055 1 9.3905180282 -24.8794371511 -10.5578382026
2056 1 -5.8606664611 33.111468328 -14.252810314
2057 1 26.7486935229 -23.5919281391 25.1988974122
2058 1 18.2234933931 9.6082211889 31.2086870606
2059 1 -31.3286741924 34.6355991141 -17.1750405355
2060 1 33.9456261575 -23.4247905368 -19.2200591715
2061 1 18.9652143214 -27.520600768 -2.4574026743
2062 1 23.2208590138 33.380293477 -11.6508749982
2063 1 -11.8774114821 11.17464064 0.771698584
2064 1 18.2924211351 -14.4486736049 33.5050728604
2065 1 24.9480171244 22.9258816641 9.0839252064
2066 1 30.3612444696 1.2164946583 17.5360939244
2067 1 31.5629937381 14.1616949337 29.6756533977
2068 1 16.7030489545 11.1779096651 13.8490509377
2069 1 -19.2220066758 -8.2115128279 18.4742345734
2070 1 -11.6303566492 -27.1180238051 34.2002623464
2071 1 -32.3981531412 13.483893879 -34.4775800052
2072 1 33.8177168564 7.3076621656 2.3884749323
2073 1 -31.5711732562 -27.4404053226 -0.1505838156
2074 1 -14.0442882451 -31.6794058084 -4.6505707455
2075 1 21.6664028034 -10.4564984246 14.5977272386
2076 1 -11.2678426321 -28.1151181918 -20.0172839728
2077 1 -21.3660002632 -18.7985635952 -11.6839825716
2078 1 21.625713874 -13.2587484697 -6.8073622183
2079 1 4.5792086232 -22.5029950133 -11.8073708805
2080 1 -29.1524494087 7.3146870918 -20.8115179638
2081 1 -23.5648717399 26.9060936036 -9.5761569215
2082 1 25.4869193893 10.559507492 -17.9807508913
2083 1 24.9898189134 12.1912378913 10.0921760107
2084 1 -3.0029820968 -29.7830165283 -33.2547490025
2085 1 30.6864081361 -11.0726053248 -2.5992227205
2086 1 -20.9753169873 23.9343411295 31.6305304055
2087 1 21.5725052741 -24.5177577787 -9.2377780471
2088 1 -2.8208904435 33.3480205483 12.1921420898
2089 1 20.7153947152 -27.8765280473 32.7541708404
2090 1 -25.7933731037 1.4682095908 -21.9628407814
2091 1 1.0790564968 -3.3779462307 -33.0493568512
2092 1 -9.9570331221 0.335179403 -30.5033496861
2093 1 8.3840756208 -6.1664941919 33.2815271868
2094 1 -22.84533845 -3.6835653004 -10.7757500245
2095 1 -31.4671069722 11.2602612761 24.3869272211
2096 1 16.6028220362 0.5941279229 -27.6379379029
2097 1 33.5201660189 12.4867021171 -8.9491996402
2098 1 -31.7270640211 -16.7305922298 5.860179585
2099 1 -26.3996033748 5.7799841395 -7.3248419357
2100 1 -24.4061240493 -34.1839888613 -6.2843877566
2101 1 -30.6929392309 -20.1873428315 -26.5750178704
2102 1 -22.6475972085 30.0579206729 31.1826044136
2103 1 -14.2633824803 -21.9614497068 14.0639719494
2104 1 -3.2977507853 22.1645465852 -4.369225926
2105 1 -26.7753325997 31.2431161547 -14.83448812
2106 1 21.8939825932 30.0693274838 -24.9415486279
2107 1 -12.3857101077 15.9678660764 11.6243750288
2108 1 -31.9057197203 -0.8687955847 -4.8281414066
2109 1 -34.3864291524 6.3636094499 -33.0793066854
2110 1 33.0563122238 -0.6771055174 -6.8172388473
2111 1 3.381423917 -24.169850044 -2.8367486929
2112 1 -14.3592970677 6.3519939777 33.2658775986
2113 1 19.3067231135 -20.2409687538 -8.0096679166
2114 1 28.1540265458 -10.6876254543 -20.2737981123
2115 1 25.8568061013 -20.9164049818 17.9486170701
2116 1 25.6682459516 26.1207624894 -12.072509682
2117 1 16.5469703946 4.0133890665 18.6000572628
2118 1 -14.8426954596 28.2911169387 -30.6679277113
2119 1 30.4889451095 -12.5392847336 -20.178092186
2120 1 21.7764367971 -33.9124907627 -26.2173030604
2121 1 -29.8437299753 -28.9886434299 22.7323831999
2122 1 29.3324057626 -9.4425442149 -27.7795492879
2123 1 -33.9052849967 15.502064777 14.7704986926
2124 1 25.2836138498 -3.9529468791 20.3718688652
2125 1 -5.3614793734 -15.2906910053 33.7638127191
2126 1 4.2960554068 16.5653325781 18.8521199638
2127 1 21.7928514763 -1.5725401789 17.422443137
2128 1 31.6379031004 -4.2445160963 4.5914500789
2129 1 -6.1774836805 14.1459757917 -6.1007659214
2130 1 -2.7987028051 -4.2068179771 -30.9678225093
2131 1 4.3754857613 -32.3627502949 -18.3648265633
2132 1 19.6434326984 -34.5329572903 -5.0483485014
2133 1 -7.0647110025 -17.4207738476 -34.3923780826
2134 1 -13.4766602916 17.5096635087 -20.5472833608
2135 1 -18.0614332128 -17.6553785636 31.0009300827
2136 1 11.9712394577 -20.3430736228 22.0334378127
2137 1 -1.656630633 -17.6572565141 15.617593515
2138 1 13.7762977409 -1.0310644262 32.5194270169
2139 1 13.2811447693 22.9212911182 -7.2195375954
2140 1 12.7772975821 13.3477772383 32.7409556325
2141 1 -10.8628312888 3.2151209594 32.3760767887
2142 1 23.4244427682 -8.4470912961 1.2653213736
2143 1 9.2207373844 -31.8921080562 -20.9136923865
2144 1 -24.0663541005 -22.4571591082 13.7840182044
2145 1 -14.1618340411 19.5324945063 29.1919767909
2146 1 -29.6598229698 -10.1907336396 24.3116005364
2147 1 -1.6155243813 2.3412479527 -9.1675983381
2148 1 12.9218302236 -8.4992565902 -13.7136298342
2149 1 -1.4642450284 -1.2884132104 -2.4243646547
2150 1 -20.226223364 0.4351281065 -20.6251835333
2151 1 -28.2608262913 -31.9854561112 6.7533189736
2152 1 6.0827515065 20.0977576331 -33.9628893922
2153 1 3.3426129382 0.6243837935 14.3934479469
2154 1 -11.1740842102 -20.8972081536 21.3669044616
2155 1 10.2689815808 33.8397653873 14.4325371406
2156 1 33.8596577528 25.2149643227 -19.356245366
2157 1 6.7108216474 15.0289603364 -33.4320762256
2158 1 -5.2262669311 33.0539473971 33.4506818471
2159 1 18.6264181247 -1.6027264958 -20.821603254
2160 1 -29.6734694107 -3.5263738809 34.5017777463
2161 1 -7.6000660274 -20.4206260267 -27.6608906323
2162 1 32.334205446 27.4209998332 -20.9421398602
2163 1 -19.0695449096 -23.9659880746 -8.0470878209
2164 1 -13.1122683239 -23.3630268286 -32.0400001427
2165 1 16.8529372329 -30.8490595231 -30.2705464116
2166 1 23.2821358459 6.159121497 -6.0843512421
2167 1 -18.3214945923 30.3549150806 19.946547834
2168 1 -21.822064041 16.7318441969 24.4326935725
2169 1 4.7715246741 1.3480207532 4.6287308757
2170 1 18.2369868159 -2.6088211346 -13.2421251293
2171 1 -17.1819959081 -26.513045501 -0.5345203802
2172 1 -18.4514209515 15.0753526713 33.2671295656
2173 1 -34.0001354121 -3.0400542324 -9.532964058
2174 1 -21.2228586962 3.1110685861 -26.9633363196
2175 1 25.968857153 9.055895055 25.4450480466
2176 1 -26.2235628956 -30.0053519672 20.3182429428
2177 1 -4.5678018122 -33.1598846763 -1.0322468396
2178 1 -32.0469624706 23.5411539195 19.9605976865
2179 1 -17.9243428199 24.9269423456 17.5819993832
2180 1 -31.0729112331 17.2895259676 31.6747665749
2181 1 14.3154086669 8.2486545173 22.9706047096
2182 1 4.9141098113 11.3818411882 27.2237454678
2183 1 -4.1552091128 -7.0741007555 4.9594588403
2184 1 12.7893303766 -31.1651394731 20.9049286171
2185 1 15.944913347 -31.9178985776 -21.9035810073
2186 1 -29.7288272208 2.5533172617 31.9412268972
2187 1 32.5367458946 -14.2043313674 -3.0835948646
2188 1 -31.0471207117 -28.6451454013 28.3663740696
2189 1 32.4399966624 19.2581050594 -4.9794207595
2190 1 -10.3006285259 -1.4659143178 -4.0362722422
2191 1 0.8434780287 -34.6551840521 29.6947111185
2192 1 22.2390386252 2.247698192 -14.6823741225
2193 1 7.2138341899 -16.9435657372 -19.3239028836
2194 1 -26.4953788547 28.6471624593 33.4933182808
2195 1 28.1768401678 2.6126465895 19.7784364795
2196 1 31.994713712 11.3627139137 27.4961178567
2197 1 20.8768984657 -1.3092097744 24.4847893128
2198 1 -2.0818125568 -33.7368745613 31.0448880371
2199 1 -24.2157555028 21.4226865494 -30.8027228312
2200 1 -17.8686302858 25.1113988255 33.3745205177
2201 1 24.7382430884 24.6449019889 24.1347254126
2202 1 13.4531511324 21.1369598452 33.6749926117
2203 1 -11.5712359826 6.1753275151 29.1367511329
2204 1 29.8875835992 30.3189558045 33.8855317387
2205 1 3.2462114747 -18.0088505964 -5.357027935
2206 1 32.1916898625 -31.9271631339 -15.1568696376
2207 1 4.5125066005 -34.7026892466 3.251706219
2208 1 -18.1005919602 6.1800571684 1.0284909384
2209 1 -33.9914411965 -14.9963396392 -32.0505792643
2210 1 9.4833722517 27.9467564439 9.4586806792
2211 1 4.4425355526 -1.4693920041 29.5779304135
2212 1 -17.0073465034 -31.7694013738 -22.6484318532
2213 1 2.8213773196 -5.5124805114 3.6362687671
2214 1 27.6595691115 18.7299836219 10.1286917165
2215 1 11.6355731786 -31.5307625417 23.969952637
2216 1 5.1886383657 -8.5407106105 19.9085714999
2217 1 -17.7392603565 -33.4915168393 4.4359975024
2218 1 -3.7764195239 0.7391474405 33.7574833301
2219 1 -14.0930454066 -29.1443672658 24.5742354038
2220 1 1.8184821522 -2.5285561354 5.405159113
2221 1 -15.2553577128 18.7558576078 -19.0678060665
2222 1 -7.2957684785 -29.7872940825 -27.8883800022
2223 1 -12.0432971173 -22.9668488084 -29.2327630955
2224 1 -16.9964961223 0.9658230318 10.4593501274
2225 1 -3.3796850739 34.6967368387 15.2044443858
2226 1 23.8841928935 -31.3093730336 -22.6536483826
2227 1 18.6328866212 -1.8792025545 31.4242340558
2228 1 -17.6822263016 11.0358809577 -17.9783165109
2229 1 -6.8942348214 5.5605421357 -16.4056372245
2230 1 -29.9357704202 13.4715828696 18.0832730826
2231 1 10.1839869283 10.5765481548 15.893234929
2232 1 31.425694684 33.2268579586 -21.3529937165
2233 1 -30.0465416834 -12.0898981133 -0.7607090954
2234 1 -18.4336151977 -31.620382517 34.2296140186
2235 1 -9.1452020385 -7.3394482181 29.7374866597
2236 1 -10.122988311 7.9460958116 -32.3088739792
2237 1 28.5131324304 -1.1030525321 -9.5234351976
2238 1 17.8776027164 -28.7251043641 -33.1769462052
2239 1 24.197949749 19.342821497 -4.74419006
2240 1 -18.3575234221 22.8074316696 22.829897523
2241 1 -7.8514331912 -7.6838087128 -12.8937305185
2242 1 20.6364512368 -21.9933053131 4.370756108
2243 1 -18.6143157765 32.9920445814 29.1086514278
2244 1 0.6295307691 17.0323858446 22.7389212501
2245 1 34.2370562672 14.7890695373 -23.337083289
2246 1 19.5705403941 -3.8430519929 -33.7880104602
2247 1 13.6635511519 -34.5110736017 6.7652822144
2248 1 -12.3478728811 26.1648595514 19.806188416
2249 1 -4.7140732968 -5.8693606767 9.9100843574
2250 1 -32.9184706506 29.2312746458 10.6708630065
2251 1 -25.0403844718 3.6206887326 5.8384788226
2252 1 -1.7599874691 18.230100997 1.5743485758
2253 1 23.8332795665 -0.3827541512 -27.4550116049
2254 1 24.9792467471 13.1716672054 3.0721880536
2255 1 17.9624582615 25.8702299703 -5.6104121569
2256 1 -24.24482896 -30.9553167495 -5.5962927506
2257 1 -3.0195358834 11.8255244029 -2.2498543575
2258 1 29.9256990408 -3.6526138926 22.8883226523
2259 1 20.1932548982 -8.2103999683 33.8508244297
2260 1 24.5533692862 -21.1683981291 34.8081619069
2261 1 -9.7603351865 13.8251940099 -30.0367346081
2262 1 0.1222058956 31.1437934348 -2.3870143041
2263 1 29.8976688894 0.8400698961 -23.996035284
2264 1 -29.8312311708 17.7503889525 23.6906944293
2265 1 7.3301975726 1.6356254079 -22.7497020775
2266 1 -22.0242567209 2.5606899566 -30.0230047027
2267 1 -0.0831862557 -18.6436674486 -21.9183263971
2268 1 -28.6004779988 -22.3305017741 -22.1625295272
2269 1 -27.2278491376 -9.6537788791 -25.0101286013
2270 1 -13.4854936147 10.575991725 -15.230735694
2271 1 29.479998768 -15.1915073928 21.0394455221
2272 1 8.6723062591 -18.8838364627 27.522896041
2273 1 7.5908153819 27.1319345502 -4.1645988657
2274 1 11.0758743499 13.1399507066 -32.4648899408
2275 1 -29.3389646789 -27.3136784348 30.3209033088
2276 1 15.2117475269 15.5166015056 -32.4710454455
2277 1 -22.8679434108 4.603830642 28.6962673895
2278 1 -2.8885662184 -9.1478450801 -8.1344473001
2279 1 11.653726701 -17.7860700137 -1.6111424966
2280 1 -17.0990878673 27.4824157728 16.3243289194
2281 1 24.7406774688 10.3539066796 11.8552933974
2282 1 -13.0610072282 13.0591988314 -23.9132663507
2283 1 33.3507331436 -6.2895347323 -20.6487622462
2284 1 -18.5767567647 13.3305974681 19.8195427313
2285 1 3.5850772252 -19.2814055574 14.5120370488
2286 1 2.1389161654 14.0602856019 18.9021986462
2287 1 10.8941304652 -22.677366203 10.8418260637
2288 1 -4.4010815323 -11.8331057589 6.3003155597
2289 1 28.3623399536 -16.6199322526 17.9047286693
2290 1 11.7796189441 -7.1860126997 -10.9926185405
2291 1 14.3981080465 17.0063031976 24.4115492399
2292 1 25.0588162091 9.2614958675 -13.0728313616
2293 1 0.9910014804 -15.9495734466 -29.9031149461
2294 1 22.7095695779 -9.6436935889 -10.137942362
2295 1 -24.2869785176 -12.9795598157 -26.8261068193
2296 1 -5.1536528418 -5.3920830126 -32.1047685718
2297 1 -17.2975941998 15.2943077991 -21.4965526059
2298 1 6.0925585818 32.4795031785 -27.1049477047
2299 1 3.2606786496 -1.5541779954 8.2860048679
2300 1 30.4262772029 -34.2236344848 -30.0923984546
2301 1 -16.2295967453 34.1644421778 22.7604133512
2302 1 -28.2572790513 3.2526799712 5.15511347
2303 1 -10.1723019024 -16.3022803884 -30.3005657995
2304 1 -27.6069169413 32.3974993362 25.5680190332
2305 1 -22.107095208 -12.0406540757 24.9564331252
2306 1 31.7101694212 9.3154000047 -5.0409062528
2307 1 -6.3911527252 32.2727895064 -21.4251904835
2308 1 24.6702890987 13.1453063435 -9.5973708077
2309 1 -18.0612941053 8.8818020802 14.0447751212
2310 1 11.6709760249 -14.2927341524 1.8721776282
2311 1 16.1445325391 -26.3854839685 -23.4208259745
2312 1 23.3662263 8.0701796578 20.5993791011
2313 1 -27.9364903141 -28.3097642925 -7.1387857201
2314 1 -22.3294584683 1.0273780788 28.4240341081
2315 1 16.6333561216 -4.9664142128 -26.8159519754
2316 1 -10.7516844355 -31.983119106 -4.1914466037
2317 1 -18.4489170173 -17.6142027581 8.6229926677
2318 1 22.7153425371 12.7389039256 25.9303243891
2319 1 32.7390081282 25.3086531909 -1.4301637029
2320 1 0.3172345418 -23.5345463156 -30.6845510517
2321 1 31.8926088431 -0.5518392578 32.8244201031
2322 1 -5.4381971326 -22.3275805177 -9.9759517354
2323 1 22.6734711944 10.4967004779 -13.8610837322
2324 1 -3.8906267411 0.1412636164 -25.921491066
2325 1 22.4812942509 33.6372249388 26.6907552696
2326 1 -3.1046000897 1.9158573678 24.0769262667
2327 1 11.6336256743 -12.695989277 -31.9529327892
2328 1 -32.7885999345 13.425886072 17.5875636812
2329 1 22.0252304731 17.5079942193 -15.3004285269
2330 1 -15.2833878642 8.9043374872 -24.2887173608
2331 1 -17.2449420296 12.2392299619 -3.9030073042
2332 1 1.9236473851 1.1150853266 11.8306713786
2333 1 10.9723784064 14.8511114604 10.2417165204
2334 1 -2.4617150052 -4.5986141126 -20.4381535655
2335 1 -23.5135410905 8.9108755374 -13.9732043377
2336 1 -11.4422138219 24.5871723967 -1.3752858135
2337 1 -33.390003177 34.299167744 -2.9579112827
2338 1 13.0759612792 -22.7958161975 9.24007332
2339 1 9.7035793465 2.8601882984 16.8949476831
2340 1 4.7485023909 -17.9961918183 12.0332118271
2341 1 -23.0966360601 -26.2902649184 -15.3496030108
2342 1 -8.4537684537 9.5591858125 -19.626809358
2343 1 6.1992539966 25.8210554864 -14.3359965697
2344 1 6.0476964288 -32.8142026608 18.5905979561
2345 1 -7.3465426981 -6.6714542388 -30.4239401977
2346 1 -26.1300131349 24.5277039615 22.5352679419
2347 1 33.8830973583 31.3592708762 8.4444482545
2348 1 -20.0855857312 -13.0596161537 16.6080385656
2349 1 11.4381797058 8.4889626388 23.7520408151
2350 1 28.0730660094 -24.451820847 29.458715328
2351 1 7.1481754731 -7.6936853419 26.8509374993
2352 1 2.5853119754 26.6441542735 -2.3041062633
2353 1 14.8802544714 -2.3422912586 -30.9690953425
2354 1 31.6904857169 -16.9462783325 32.4870149809
2355 1 -25.9157876605 -5.3870055907 -26.0166405624
2356 1 18.7724809482 33.9865237481 -0.5002999472
2357 1 -14.287517623 9.0110329021 -27.0363677314
2358 1 11.5038384226 10.9522773797 -19.8609967517
2359 1 29.9896189145 18.7315138039 18.1355774841
2360 1 -16.1792398481 -6.7720984795 30.028499447
2361 1 -20.0759177633 30.5147495417 22.5864594838
2362 1 11.4497951779 12.8033106754 1.6233839523
2363 1 -15.7298532279 -22.6905814109 18.6822002125
2364 1 -34.5683698741 -0.5941279229 28.3027324108
2365 1 33.2836833523 -26.3182950697 9.5178708995
2366 1 -14.4862326167 -17.3938565558 -2.3177387935
2367 1 -10.2878306404 -32.7188584139 15.5290516225
2368 1 34.4551071965 13.6076299566 -2.3720602531
2369 1 2.2473504234 18.5419103483 -28.2116726735
2370 1 -11.2075395522 0.176318694 -18.7746371137
2371 1 19.4389447456 -11.2761195255 -26.144688971
2372 1 -16.6133246487 -29.9255529779 16.7185594353
2373 1 -18.1130420771 20.8191688736 -26.3812411913
2374 1 20.7987200783 28.9367841722 -21.7274709744
2375 1 -19.2932296907 17.9667010387 -30.1117065688
2376 1 -19.6859300247 4.386962126 16.6721671004
2377 1 -11.5454315504 -5.3369964621 23.6049346858
2378 1 -17.0885852548 4.4426051064 31.8902440164
2379 1 -18.0238742011 30.5548820413 -21.5448924451
2380 1 -18.1403766912 12.0430884561 -29.6362303461
2381 1 10.9149270291 31.137394492 -14.6775053617
2382 1 13.7361652413 -24.7529189245 -24.2908039725
2383 1 -20.0532432488 13.2474112125 9.1221102017
2384 1 -4.6053608239 -0.6579782429 -11.677027199
2385 1 -25.0546429855 -14.9242819796 31.2806056127
2386 1 -5.666124691 -20.9237776767 21.8715862936
2387 1 9.5494482909 -19.7663341313 24.6655594453
2388 1 -1.7628391718 20.8939391285 20.4382231193
2389 1 14.200366805 -6.6944765219 5.1350819971
2390 1 -3.980351047 6.6088558858 2.3446560853
2391 1 -10.667176659 -5.2614611162 2.1944200383
2392 1 29.3902049084 -22.2769454055 31.0582423524
2393 1 21.6830261438 22.0543039303 34.6628641745
2394 1 -15.1510271246 21.6675852168 -26.2799014133
2395 1 -1.8653613631 15.0845337631 -22.0572251868
2396 1 7.2883957836 -22.8096573888 -15.2411687528
2397 1 -29.9081575912 8.97103951 28.3810499057
2398 1 7.5682104211 -0.1498187246 1.1680157117
2399 1 25.854858597 -23.4478823737 20.034950619
2400 1 26.1258399114 -6.6597692129 -23.3034192859
2401 1 -2.7978681604 -9.0531824597 6.609064547
2402 1 18.0697796599 -6.4959701894 29.5715314707
2403 1 -21.5540039831 33.0814906724 5.5563689122
2404 1 -0.7553534585 -22.6169240156 20.4001772314
2405 1 9.9726131566 6.1709456303 34.3211467213
2406 1 -7.8888530955 -19.8430518905 -22.0853248919
2407 1 26.4575416281 2.9260556764 -2.6899207785
2408 1 -21.6061692772 -29.0457957261 -2.8381397674
2409 1 32.4562026805 33.5836685702 27.2806404152
2410 1 26.8741684436 -32.389598033 -15.8590144961
2411 1 -23.4530293494 -6.7692467768 2.3685130131
2412 1 -25.3621400058 28.1022090203 26.6318432641
2413 1 4.2390213519 -26.6546568861 22.3679912322
2414 1 18.241507808 16.1809786912 19.8822106379
2415 1 6.3090097754 -6.8509724042 -4.5517349016
2416 1 -16.110868536 23.4066370145 24.5596291214
2417 1 -4.6867386827 27.7511018142 8.2779366357
2418 1 -15.5393455739 4.425981766 25.6178195006
2419 1 26.568271159 1.8245333263 -8.1196323566
2420 1 25.8131959154 3.1492535814 15.4925359166
2421 1 29.4603846174 14.8812977773 -10.4781296332
2422 1 -25.4965873571 -16.103774056 12.6347819986
2423 1 -10.0744398107 -18.2763542245 12.6104381947
2424 1 27.0511826749 -5.4748519459 -28.4289446011
2425 1 -33.6760706945 30.6396680326 -32.3357286726
2426 1 6.406384991 21.8924524112 13.718498595
2427 1 -27.6832869319 -3.4609238252 13.3051408046
2428 1 12.8597883005 -27.1586431807 -16.1496099611
2429 1 -17.8003980811 -11.22075476 4.7898173039
2430 1 12.9205087028 -7.9196653959 13.8385483252
2431 1 13.0294993906 8.1671375511 -9.9606499158
2432 1 -32.6491377595 -25.3423171941 -17.9004163384
2433 1 1.7590832706 -33.0611114308 24.5466921285
2434 1 27.9706829255 20.7920429207 -19.2982375589
2435 1 14.4284334708 -14.4466565469 14.4887365508
2436 1 8.7161946599 -22.6768097732 24.1245705687
2437 1 26.844677664 33.2681033178 -24.4863890485
2438 1 -13.5622809276 26.8645700295 -26.0495394745
2439 1 -12.2986983972 11.9363234875 6.3586015816
2440 1 -34.2195335971 32.7794188427 16.4518208982
2441 1 33.7126211772 7.1400376872 -27.5226178261
2442 1 22.5830513513 11.7432423457 14.1918116968
2443 1 4.7787582615 16.044236067 -8.1640076334
2444 1 11.6809917614 -28.7768662466 11.21366028
2445 1 -20.5654368831 -4.967874841 12.3016196537
2446 1 6.2430032899 11.5589945269 -8.8447299445
2447 1 10.3537675721 13.3428389238 -27.1579476435
2448 1 -12.433284856 -12.039819431 -9.1676678918
2449 1 -18.5157581475 -11.587094232 -2.0953755332
2450 1 -5.9018422665 28.9316371965 -30.2939581956
2451 1 30.5796431675 23.9347584519 -27.7796883954
2452 1 -10.8807065962 -27.4751821853 20.6192714666
2453 1 -10.0492613621 -2.7413209816 15.3714428806
2454 1 -16.7266972212 14.2829966309 -8.4519600568
2455 1 31.0091374223 15.779236373 -4.6806179549
2456 1 -24.3827539976 18.4178265021 -1.3268068669
2457 1 20.8852449128 22.5844424258 29.7113344589
2458 1 2.2406732657 27.9080845726 -15.9099973768
2459 1 28.6237228539 -26.8909308914 -9.1829001577
2460 1 1.5391543907 -21.6305826348 13.4133664014
2461 1 25.5856856794 -33.9192096526 -11.0682929938
2462 1 -13.6328084053 -21.7368607273 7.3234508612
2463 1 22.4476998015 -11.6429458735 -12.6393029908
2464 1 19.5046730161 -22.0266215476 17.6603168781
2465 1 19.7769758513 -24.0258738323 -11.6906597292
2466 1 12.0026081879 -20.4522729718 -15.4366147214
2467 1 -12.1803179564 19.4716349965 -22.7651430045
2468 1 -23.6883296026 -19.025378294 14.6377206307
2469 1 -25.1835260388 34.6743405392 29.6232794425
2470 1 -14.6770184856 -21.3356052851 -8.5040557972
2471 1 -25.4044982246 -9.2042531514 -10.0152495903
2472 1 8.9191524308 -1.897564738 -15.244159563
2473 1 11.7471373543 -33.6903709404 -19.9493995367
2474 1 6.9591284473 -10.5239655383 -25.1998711643
2475 1 8.6310608999 -14.9688659176 18.2127821194
2476 1 -11.6973368868 14.8564670973 -34.5816720241
2477 1 -13.1151200266 17.7670122929 -1.2900129461
2478 1 -14.2823706473 22.1852735954 5.810518225
2479 1 -0.9784122561 29.1087905352 -23.9528424205
2480 1 8.2951859597 23.8961561343 27.5819471539
2481 1 -16.6977628714 5.5855814769 22.4659924313
2482 1 18.121944954 -13.271337694 0.1936375717
2483 1 13.130978276 21.749102183 -12.5365721383
2484 1 10.8961475233 -29.3077976545 -11.8162737574
2485 1 22.9719262303 -16.1215798097 25.3313972592
2486 1 -26.9218822993 -18.8272197301 1.7679165938
2487 1 -10.2887348388 -27.420026081 2.2972899983
2488 1 -33.8729772913 -22.0132672323 -5.1635294708
2489 1 -2.6831045134 25.6086384088 1.694885182
2490 1 12.3679739077 -18.3616270919 17.0800301465
2491 1 -3.6615167694 20.6433370556 15.3898746178
2492 1 10.2716941761 11.835122817 -1.059233685
2493 1 34.3191296632 -16.0473659846 -28.1120647832
2494 1 -13.5324423794 14.8106311922 -1.9871499364
2495 1 20.6598212886 23.3739467635 -25.7581789186
2496 1 -20.2239976448 7.3260939028 15.5648717911
2497 1 -2.9504690341 4.0747354524 -11.3424737795
2498 1 -14.8856101083 22.1867342236 -13.0016779004
2499 1 34.0142756845 8.6281396434 -12.1067996686
2500 1 13.9464957071 -19.1637206539 -20.0168666504
2501 1 -8.6590214975 -13.5731313088 -17.2432727402
2502 1 21.4674095949 9.6291568603 -23.4790424427
2503 1 -11.5981532743 17.9257338944 19.8929219116
2504 1 -7.1367686621 30.7355130663 29.9363407608
2505 1 17.6470321165 -5.9606151646 8.0639893762
2506 1 14.8754552643 -15.252019134 29.202340296
2507 1 22.2032880103 -2.1563045967 -13.834027333
2508 1 28.9353930976 20.1215450072 -24.7315659308
2509 1 -33.7523363544 12.2422207721 -15.3141306108
2510 1 19.1413243543 -21.0193444955 -15.2233629991
2511 1 -9.3986558141 3.2345264488 20.7658211662
2512 1 4.1068692736 -29.9916916155 -9.7898259661
2513 1 -16.7515279012 -33.985925586 -34.1785560198
2514 1 -14.9163528549 -32.5898432086 16.6743232659
2515 1 -9.3092097231 21.0621895904 4.2724766939
2516 1 -5.1473234527 -12.3967691501 22.4755908455
2517 1 33.9453479426 10.0105894907 18.8597013199
2518 1 -12.0789781785 -31.796701211 8.5417539164
2519 1 -24.3294062902 -3.9352106791 -28.205148534
2520 1 -0.8709517502 -16.5952406801 -1.2217807414
2521 1 -19.1786051512 -26.6127159896 -33.9965533953
2522 1 23.8065013822 11.6789747033 7.6346342289
2523 1 16.1982280152 29.105799725 26.4509340242
2524 1 9.6352080344 -14.5251131492 4.2849268107
2525 1 0.5774350288 15.2341438265 -1.3400916285
2526 1 9.031064375 31.2074350935 -8.0040340649
2527 1 32.8479292623 -26.6611253825 31.5652194573
2528 1 -2.3345707951 31.2061831265 0.1251967058
2529 1 27.9479388573 -33.0834173106 -20.8823236563
2530 1 -23.3018891039 6.3793981456 1.0976968952
2531 1 20.6304696164 -33.5184063096 27.252053834
2532 1 -15.5753744036 -13.5956667159 20.2634346072
2533 1 -6.1403419911 -11.9732565158 -1.1596692646
2534 1 30.010763247 -4.9929141822 -5.5324424306
2535 1 16.3540283602 17.3674956939 8.2867699589
2536 1 29.3621052033 -8.6944938975 10.8770898025
2537 1 -7.1330823146 -15.067075778 24.2180507757
2538 1 21.528686427 16.7986157733 -22.5444490337
2539 1 -17.0341942415 -27.4950049971 23.975516935
2540 1 -6.2365347935 -32.7689370963 -32.0276891333
2541 1 -8.6848259297 28.6107858609 -15.356141061
2542 1 0.9309766153 -6.4234952075 -28.8179933644
2543 1 -14.2051660121 5.4240081726 8.0991140076
2544 1 0.6241055786 34.2214762327 -16.7497890581
2545 1 26.7952249652 -12.0631894828 24.2325179506
2546 1 -25.2032792969 -21.8876532041 26.6203668994
2547 1 3.9550334909 10.6817133877 -33.6212345373
2548 1 34.0041903943 -19.5668540467 8.2019839675
2549 1 12.6157242778 9.8593101378 -24.9396706774
2550 1 -12.0683364585 -28.3657133093 29.3915264292
2551 1 26.4857804406 29.5857204307 -11.5772871567
2552 1 -1.556821037 -34.4033661801 -4.9052764881
2553 1 10.9061632597 22.9703960484 7.8814108469
2554 1 -34.526565303 19.8272631948 -0.7399125315
2555 1 28.9321936263 -0.0384632102 32.5149060248
2556 1 30.0259955129 -33.7507157526 14.780027553
2557 1 1.3953172865 8.0799867331 21.1936461315
2558 1 -12.672688779 -5.6732887247 -25.008667973
2559 1 -15.0283343529 -11.5128804069 -7.4250688541
2560 1 -11.6294524508 -13.0962014133 -15.9225866012
2561 1 10.1215972365 14.785104975 -30.0796423013
2562 1 -23.9896363413 14.097009969 -24.3160519749
2563 1 4.8009458999 6.6715933462 24.8373571472
2564 1 29.2144426442 2.9010163353 33.3426649115
2565 1 -15.4044113465 7.756492356 10.0332640052
2566 1 15.3918221222 -11.5285995489 16.5613680158
2567 1 29.4111405798 -3.7066571373 -0.7723245675
2568 1 -1.5357462582 20.4169396793 -6.2644258374
2569 1 24.8526589668 -20.7858526391 -7.8219424116
2570 1 -13.07018832 19.5738094192 -3.2350133249
2571 1 4.9247515313 -13.3870750932 -16.3052016449
2572 1 -7.6504229246 22.5593335309 11.8545283064
2573 1 -9.6528746806 3.1619819132 8.1320824734
2574 1 2.5412149134 15.9698135807 -18.7299836219
2575 1 23.0958014154 16.5862682495 8.6943547901
2576 1 -26.8441907879 -28.6989243418 15.065545596
2577 1 8.91428367 12.1247445298 24.7778887119
2578 1 18.120414772 29.3671826253 -9.6437631426
2579 1 -20.426885862 -4.2653126602 -24.7774018359
2580 1 -16.2756413116 -24.7689858351 -15.280397054
2581 1 9.3846059615 16.3970125625 7.7865395654
2582 1 4.170858701 5.5019778989 -12.3405001862
2583 1 -28.8395897962 30.3497681049 -19.8376266999
2584 1 -23.050800155 -18.2817098613 7.7866091191
2585 1 -0.7689859887 9.8807326853 -26.1640249066
2586 1 -21.1525398797 -8.4122448796 -25.1014526428
2587 1 -23.5431709776 -4.6904945839 27.9505818988
2588 1 -3.9202566282 -11.4932662563 -26.5821123504
2589 1 0.1775011074 -33.370006481 -11.374538047
2590 1 22.3992904086 -17.5527868185 22.6945459732
2591 1 -1.49526599 -14.6127508433 12.2703900309
2592 1 24.1762489867 11.7564575535 -6.4760082702
2593 1 -24.7348349559 -28.8191549117 -26.7018838656
2594 1 4.9174483901 10.2923516325 24.1858474008
2595 1 16.4689311146 30.731270289 31.9665444532
2596 1 32.8277586819 -27.4130707085 -0.1567045435
2597 1 -7.0247176104 -15.1001833513 -5.3989688315
2598 1 27.689338106 7.0510784723 -16.9041983286
2599 1 21.2861525863 -18.3373528417 -26.9031723471
2600 1 -19.0523651394 16.75841372 -23.1879601016
2601 1 -7.6518139991 -4.6269920326 -13.8870272718
2602 1 -8.2560967659 4.3936392836 -18.8440517317
2603 1 12.5117414583 28.6731059989 -28.0437769356
2604 1 -11.3226509678 -30.0316710969 0.8292195149
2605 1 -6.5906328098 1.4699484339 -24.4457696729
2606 1 12.6286612708 2.7484154616 26.1571390878
2607 1 -20.1420633562 8.5761830105 18.3444473217
2608 1 26.256670469 -18.4159485515 19.7467895344
2609 1 20.4944920832 -5.9414878901 -29.8208467996
2610 1 26.3753291246 30.6430066114 12.1356644647
2611 1 12.4451089893 -30.6601794263 3.5309644268
2612 1 28.4090105034 33.5431187483 -21.5601247109
2613 1 32.6173586624 1.7094914644 -22.9226821927
2614 1 24.2883000384 -33.8156511107 33.6384073521
2615 1 -25.9092496103 -1.2882045493 -30.1117761225
2616 1 -31.7904970187 28.327771752 -16.81162232
2617 1 -33.8394663063 13.3251027238 -10.6387291853
2618 1 -21.6003267643 -22.3643744384 -7.3726948989
2619 1 17.7012840224 -32.4284020564 2.065536985
2620 1 -28.841154755 12.2059137274 12.462914743
2621 1 24.8730382084 -21.9678486496 23.2185637408
2622 1 13.8715863448 26.520905072 -23.0744484217
2623 1 -8.7317746944 28.0771001255 -2.2126431144
2624 1 -25.7736198456 -17.4557593715 -16.780462251
2625 1 0.7292708115 -5.4862587569 -23.7230369116
2626 1 11.4639145842 21.4988478788 -24.6280699873
2627 1 -11.7716898194 32.6145765134 31.1620860645
2628 1 8.6455280748 23.3565583321 15.4930923464
2629 1 -15.9947138145 22.2759020997 -3.1844477665
2630 1 -23.8640223131 -11.5054381583 27.4899971288
2631 1 6.8992426896 2.4792425441 31.1276569704
2632 1 29.0297775031 28.4714697488 -13.2802405709
2633 1 25.4235559454 21.1715280468 28.3229029912
2634 1 -11.8107094593 3.494170506 26.0812559734
2635 1 -4.8332188286 -13.6543700601 -9.4570809435
2636 1 -21.396951671 -10.9099887146 17.8498507799
2637 1 8.2837095949 30.7638214326 14.0584772051
2638 1 31.9700916932 3.5567688589 -30.1718566305
2639 1 19.069197141 -23.7603177084 -30.5505279781
2640 1 24.520470374 -5.7162033733 33.8427561975
2641 1 7.2536189209 2.8582407941 -28.0275500514
2642 1 1.9307418651 -28.5238158826 10.4310417611
2643 1 14.0930454066 31.3240766911 -0.9772993965
2644 1 -30.3698830423 -19.2936470131 4.0660412367
2645 1 -3.4725392974 -34.2685501941 2.1121379811
2646 1 6.9772124159 5.7529972941 2.9401750827
2647 1 32.0036165889 -8.1680417495 1.6880689169
2648 1 -17.6587171424 -20.5627242878 -4.5012388969
2649 1 14.0203617635 1.4443526629 3.230422779
2650 1 15.3176082971 11.4856153465 -33.3457530969
2651 1 4.2511237002 2.597066555 9.8966604884
2652 1 -32.2402731398 -33.6759385424 2.4651926915
2653 1 28.2034792446 16.492162059 -3.7058920463
2654 1 30.195706603 11.606082399 -1.6703327169
2655 1 25.7308443045 -10.6451976818 0.148705865
2656 1 -2.0806996972 -2.6020048695 27.3934565579
2657 1 -4.3880054319 -7.9762125747 -34.2083757885
2658 1 11.4365104164 34.0500262994 24.6368337567
2659 1 -22.9770036523 -28.1594865133 1.263443423
2660 1 -0.7098653221 34.0438360178 -9.5622461764
2661 1 -13.5108807245 -5.430754884 -9.7759847747
2662 1 -26.4169222524 -20.6263659466 -34.0419858888
2663 1 -10.3776245 1.4481781178 12.6579433892
2664 1 7.2398472832 34.1393332829 5.4758256981
2665 1 28.8157606898 -23.9520077758 -8.0937583707
2666 1 6.7152035321 3.9462001678 11.4366495238
2667 1 9.047548608 17.2534971378 -16.6486579412
2668 1 -1.0314817486 5.6374685561 -13.4110015748
2669 1 27.7131950338 -0.7630043683 29.8100311953
2670 1 -8.1041914295 6.08337749 15.8905918874
2671 1 -25.5991095485 9.4828853756 8.568462547
2672 1 -33.2322761938 -33.9938894876 21.2709203205
2673 1 -10.4198436113 13.8112832648 -5.4082890307
2674 1 -24.931393784 18.1703543469 -16.7858874416
2675 1 -13.7345655056 -4.056095054 17.8063101478
2676 1 20.8730730108 -19.3266850327 6.5322772341
2677 1 29.0905674591 30.448534395 -15.397177759
2678 1 -0.2740416783 5.2916474331 -22.1485492283
2679 1 -18.2629303555 -10.2110433275 10.047244304
2680 1 12.3483597572 -16.497726357 -13.5642284319
2681 1 26.0795171302 -2.8292368906 9.0488701287
2682 1 -19.7574312544 20.6290785419 -12.6656638527
2683 1 11.4937531324 32.6919202561 -19.2385604625
2684 1 33.1691979202 -33.1778851805 25.9046590644
2685 1 26.9218822993 5.2298837249 13.5801562351
2686 1 22.3637484549 4.2527234359 -12.4810682653
2687 1 20.7979549873 11.1215015938 -33.2707185379
2688 1 -9.4599326462 21.6339907674 33.8841406642
2689 1 29.9920532948 -5.1275701947 6.8161259877
2690 1 -15.6579346758 -30.4424693102 -9.4684182007
2691 1 -32.0561087855 4.2949425472 33.0332203869
2692 1 -3.5115589373 -30.6320797212 -8.6670897297
2693 1 0.6245229009 27.7707159648 14.3712603085
2694 1 -8.9823767672 -7.0834209547 26.3491073701
2695 1 -6.5632981957 -11.072535771 4.1428285496
2696 1 -30.6907413332 5.5654804502 -12.963284244
2697 1 14.3971342943 3.591197953 -34.4358296859
2698 1 15.0823080439 -6.2849441864 -15.6077864397
2699 1 23.8802978849 -11.6587345692 -22.9843067935
2700 1 11.072535771 -30.0504645135 32.0156493834
2701 1 20.1742667311 33.5257998706 -11.9729087471
2702 1 33.2375692323 1.8312104839 1.0593727925
2703 1 22.3451080565 -15.0719445388 -11.6929550021
2704 1 33.6355556494 20.2141905695 -21.5074725408
2705 1 -12.9792120471 -33.8805308258 -25.0758568718
2706 1 -17.4489431064 23.4359886866 -31.1264119588
2707 1 8.168180857 -12.5058293916 11.1933505922
2708 1 -27.3163214764 29.2225804301 -24.9645709111
2709 1 13.7527885817 17.5778957134 -19.1098860704
2710 1 33.8446341481 -11.6256965496 -11.9745084828
2711 1 -3.8740034007 -30.8787937407 -24.777123621
2712 1 -16.5937800518 -9.475443127 -9.0417756487
2713 1 -21.9512948629 -17.7316790004 -3.347481699
2714 1 21.4381274765 -32.6331890903 -29.0617722168
2715 1 -33.7541099744 -13.5486483974 32.5811907251
2716 1 -19.4385969769 -1.6501621366 -8.7716985328
2717 1 3.9880715105 -20.9477041583 -18.9979045724
2718 1 -16.2115823304 13.7274014719 -0.8774898004
2719 1 -8.8301236622 11.6295220045 25.6173326245
2720 1 -4.7754892364 14.5007693453 10.6954850253
2721 1 -2.7043183996 5.3330318997 7.3421608134
2722 1 4.3037063166 8.2640954444 8.7545187626
2723 1 11.3245289184 10.3191993706 28.8209076655
2724 1 -23.1887251926 29.3873532057 -15.9100669306
2725 1 19.2227022131 -10.6758708747 18.2106259539
2726 1 29.8375049169 32.2929600868 5.5393282494
2727 1 16.2206243148 -14.6446064495 11.8290716429
2728 1 -19.2648517707 0.8628835181 5.4293638095
2729 1 -16.4009771249 -16.6386422048 26.198384447
2730 1 -32.835173109 -30.8797674929 -28.8636762513
2731 1 -20.3526024832 -14.5704621782 33.3718079224
2732 1 -24.7977810774 -28.5274604978 -0.7805319071
2733 1 -13.0633720549 7.4995608941 14.9196914337
2734 1 25.963292855 -4.6950851298 17.4206347401
2735 1 18.0519739061 8.0003477174 9.8767681229
2736 1 -7.8505289928 -20.9232212469 -0.9086498694
2737 1 34.5950492921 -1.9951486148 22.7015708995
2738 1 10.1413504946 -26.7593352429 -3.7476242816
2739 1 26.6023524845 -29.0859560471 -2.6028395142
2740 1 12.2189898278 -20.5250957224 -29.7110492886
2741 1 -11.173875549 -26.7270623143 26.6366424712
2742 1 29.903859171 -23.9247427154 17.7330700749
2743 1 11.9217172052 -24.7772627284 -1.8942261592
2744 1 -23.264886522 -2.9147184192 10.8975385978
2745 1 1.9155095992 3.5022387381 -12.7240194284
2746 1 -2.5748093628 -34.5426948119 -29.2209946051
2747 1 21.6217493117 14.0712055368 -0.8597536004
2748 1 -13.4190002532 31.1529049728 -23.9686311162
2749 1 2.3019500979 30.3581841057 31.1889338026
2750 1 33.0594421414 -12.7174813782 -23.8089357625
2751 1 18.980516141 6.4161920663 26.626557181
2752 1 14.4347628598 -15.7505802381 9.1284395907
2753 1 -16.563593735 12.4294594011 34.0891154931
2754 1 -19.775028347 24.4373536721 -13.7543883174
2755 1 25.2985679007 -23.3472381329 2.7546752969
2756 1 34.8693691853 23.6244097289 -24.7870698037
2757 1 -5.7746285027 -18.6280874141 -29.4901814334
2758 1 27.4907622198 -34.3823094853 -13.5396064131
2759 1 -31.9197069745 7.7531537771 -32.7967446757
2760 1 14.5786695178 2.438205846 17.563289431
2761 1 -4.2049400265 -29.1384065115 13.8016848507
2762 1 -11.1491839765 10.1406549573 13.4710959936
2763 1 17.9452089376 -33.8608401662 25.2174682569
2764 1 4.3064189119 15.1565914226 -11.3640354344
2765 1 -34.4139418241 12.4326588724 24.7148034829
2766 1 -27.2635997525 19.3310669174 -22.5085593113
2767 1 -3.872403665 29.0660149941 -1.1126509462
2768 1 -11.7584050578 -1.4383014888 -13.3357444438
2769 1 12.5783043735 -16.470878619 -6.0789260516
2770 1 10.3997425846 -15.3927263206 11.3412913662
2771 1 -14.3499768685 24.8043191276 -2.3420130437
2772 1 -9.151670535 -6.3439952993 4.6503620843
2773 1 -26.1419763757 -7.3996121906 -17.9734477501
2774 1 34.5084549039 22.8902701567 25.6178890543
2775 1 3.8406871662 -28.9240697511 -34.0583866572
2776 1 -11.3924829082 26.6125073284 22.7693857818
2777 1 -1.9319242784 -13.15532208 -32.8526728263
2778 1 -14.3215989485 2.7722028357 10.6251662089
2779 1 -1.5361635805 -33.4347679547 -21.0507827794
2780 1 24.5046121246 -13.1914900172 8.6640989195
2781 1 -29.0402731603 -3.7113172369 31.4777208707
2782 1 33.1291349743 -9.0472703931 22.6240184956
2783 1 22.2941251757 28.2562009685 -5.9946269363
2784 1 32.2021924751 5.9442004853 -23.0386282531
2785 1 6.5461879792 -17.5902762765 -9.4673748948
2786 1 15.9067979055 22.9792989252 -12.2549491039
2787 1 -15.9983306082 0.4527947528 -6.3753640295
2788 1 10.2671731839 9.4892147646 11.0488875044
2789 1 3.2695815265 13.2927602415 -19.8797762575
2790 1 5.6493622431 -14.50160399 -6.2121214358
2791 1 -34.0749891315 12.941235713 7.2944469577
2792 1 -8.4081412098 5.0624679077 -6.8103530285
2793 1 24.5388325575 -17.1771271473 -7.6794963819
2794 1 -5.1688155539 -9.336613891 -12.6767924488
2795 1 -6.9283161469 -25.1640509957 7.7443900077
2796 1 -23.3364573055 22.4707916384 6.7741850913
2797 1 26.1667375019 -32.596722072 -28.2678651283
2798 1 0.9279162514 0.3471426438 18.7638562862
2799 1 34.6178629141 24.7726026288 11.5826427936
2800 1 -20.6814524972 -17.8304452905 20.4620104934
2801 1 -10.6189063736 4.8522069956 3.5360418487
2802 1 21.2845528507 -9.8391395574 -23.9858804401
2803 1 22.4017943427 13.4799293167 -11.7435901143
2804 1 -27.2486457015 1.5696189225 -15.9652925886
2805 1 23.5628546819 -8.2941426538 13.7842268656
2806 1 31.1440020959 1.7809926942 -5.4818768722
2807 1 -23.9551376935 -22.5991182619 -10.434102125
2808 1 -1.4494300849 8.1949590413 23.0876636295
2809 1 32.3667565895 33.97741221 -6.2323615699
2810 1 9.5898590054 19.627574449 -9.6675505167
2811 1 18.7635780713 5.730461887 -3.8075100392
2812 1 -26.8268023566 -24.4292158862 -26.68964241
2813 1 1.4722437068 -30.5415903243 1.8298194094
2814 1 14.076978496 29.6253660542 28.5258607621
2815 1 17.7453115306 -5.698536727 -15.1159024933
2816 1 21.0180925284 7.6826262995 0.2659038924
2817 1 27.5630980943 4.3931524076 6.3875359314
2818 1 -4.6908423525 -26.0790302541 -29.8525285216
2819 1 19.5473094498 -6.6015527447 -26.8766723777
2820 1 -31.1867428602 -26.2391429301 25.7822445076
2821 1 12.2491761447 27.0678060153 29.3731642457
2822 1 1.283961772 30.1388116556 28.1175803937
2823 1 -22.8912439088 13.8423737801 26.1732755521
2824 1 -20.8257069238 24.0281691052 27.3261285517
2825 1 -3.3846233884 -24.9783425487 16.6318954934
2826 1 -5.4137142213 -26.7950858578 32.6865646192
2827 1 -19.1306826343 31.5204964118 -11.2023230227
2828 1 -16.4120361672 11.1109294275 15.9247427666
2829 1 -16.9612323835 6.3502551346 -10.1398203126
2830 1 6.5404845737 -30.1563670159 -16.9357757199
2831 1 -15.573774668 24.1226926181 -24.3087488337
2832 1 -28.0063152991 17.9196827203 -18.4612280268
2833 1 33.3763984683 20.9105624689 10.7916778276
2834 1 -21.0176056523 -26.5229916838 -0.6566567221
2835 1 25.9817245922 33.7730633646 13.8385483252
2836 1 18.1220145077 -5.006894481 2.8771594074
2837 1 9.3542805372 17.1152938854 24.3865098988
2838 1 -30.2841163434 -26.2138253741 -25.1268397526
2839 1 -28.5996850863 -19.9436961312 -15.8501116192
2840 1 -27.5547516472 -10.4444656301 20.0231264857
2841 1 -32.8337889899 21.48132034 32.5014821558
2842 1 28.9158485008 -15.9232125847 -9.4190350556
2843 1 -33.5087870294 -12.026395562 23.2671817949
2844 1 15.9283595604 30.2887694877 -16.8552325059
2845 1 -23.9992347554 15.1232751882 -28.5185228441
2846 1 16.870395218 -23.9256469139 16.1348645713
2847 1 12.2993939344 -21.7406166285 16.2425337383
2848 1 -9.3482293631 -5.6467192015 9.2366651875
2849 1 15.2846398312 27.2281969062 -5.6484580447
2850 1 18.5654890612 22.6214450077 27.6640901037
2851 1 -2.821029551 13.9572765345 8.0459054076
2852 1 24.6659767677 13.8549630044 18.3975168142
2853 1 -34.6599074456 -20.9700309041 19.1091905331
2854 1 13.3613402148 32.4368667448 4.9444352356
2855 1 7.3781200894 4.6409723314 29.1393246207
2856 1 15.6092470679 -1.7492066416 -14.0168840772
2857 1 -1.0455316011 -7.7741590022 -33.8574668105
2858 1 17.9427745572 -28.0402018741 7.7267929152
2859 1 -8.1313869362 -20.4439265247 -3.955520367
2860 1 -13.7938948334 -6.9975916575 -27.4639144818
2861 1 -5.5083072879 -30.3412616843 20.3258242989
2862 1 -9.7667341292 29.4505079884 -22.2405688071
2863 1 6.1582868523 12.2413165737 -24.6887903896
2864 1 27.2782755885 29.8259589984 -31.5561287854
2865 1 29.9814115748 19.3900484766 24.0083462934
2866 1 -6.0780914069 -6.8248202034 0.9448178067
2867 1 -6.4397012255 18.7089783968 25.0133976263
2868 1 0.2503238579 -19.4118883464 -14.3912222277
2869 1 5.7238542831 -30.0778617259 -27.5564209367
2870 1 5.0952277124 27.6329300347 1.9002773333
2871 1 25.3772331642 -7.3639311295 31.5169491719
2872 1 19.8956345069 -25.3316754741 -16.3534023767
2873 1 -19.9084323924 16.8585710847 5.1199888386
2874 1 27.6363381672 25.7995633852 23.3978036913
2875 1 -0.2302228313 31.924812218 -18.2232847319
2876 1 29.4787468009 -13.117554407 -11.9923142365
2877 1 -21.7302531234 -3.6882949537 16.8706038792
2878 1 -32.8571312202 16.8641353827 -10.4571244082
2879 1 -19.2649213245 13.1678417505 11.9885583354
2880 1 34.7803404168 4.2719898178 26.3609315034
2881 1 -28.8837007689 16.4590544856 -33.8245539876
2882 1 -34.2646920489 -23.7626129814 -2.5024734884
2883 1 -5.9791860093 -22.6181759827 24.8249070304
2884 1 18.1029567869 7.1061650229 5.1181804418
2885 1 -25.6128116324 -7.9881758155 34.4074628946
2886 1 -18.4590023075 25.0399671495 7.2020100566
2887 1 -11.0125804597 -28.4046147079 12.658499819
2888 1 10.6311478293 11.3261982078 5.8109355474
2889 1 -2.5069944805 8.6062302199 -16.2863525853
2890 1 -18.1668071069 -0.0249697874 30.2829269747
2891 1 -21.9841242213 -33.8778112752 -13.1434283929
2892 1 -27.1035566302 -32.5626616127 3.3981168111
2893 1 9.8803849166 20.6287307733 15.4108798429
2894 1 -18.784444189 16.519774888 24.855649777
2895 1 -8.8393047539 27.6055258668 16.1615036481
2896 1 25.2959248592 -3.9034246266 -10.6824089249
2897 1 -3.856962738 29.579321488 -17.9254556795
2898 1 6.7691076693 7.8802284336 10.9063719209
2899 1 -24.5150451834 26.4679051332 23.9568765366
2900 1 30.9962004293 22.4244688572 1.8876185553
2901 1 26.3427084274 2.29582937 -25.4533944936
2902 1 -10.8350793523 8.5077421447 -7.3792329491
2903 1 25.7766802096 23.1268223769 -15.1206321466
2904 1 20.6938330603 -32.1378691898 -23.9485996433
2905 1 -16.3129916622 6.7199331854 27.7945728926
2906 1 -0.7657865173 0.7673166993 33.3323014064
2907 1 -9.5897198979 -16.8414608682 19.378780773
2908 1 4.9817855861 -27.4890233767 -16.1411939603
2909 1 -19.7725939666 9.9527207911 8.9252731586
2910 1 33.2471676464 -4.4714003487 32.0072333826
2911 1 -6.01243269 -7.8332796689 25.6114205579
2912 1 -29.4172613076 -8.6532485383 -12.1744754435
2913 1 11.3522808548 -4.2408297488 -4.761161169
2914 1 -0.6485884899 8.6357209995 10.4744432858
2915 1 -14.9103712345 15.3338838688 -23.4601238294
2916 1 -33.7529901595 -14.1359600552 18.4538553319
2917 1 18.9717523716 21.4158702843 -27.8508974995
2918 1 -29.6699152154 19.4377623322 -20.1231447429
2919 1 -34.0837668116 -26.3526546101 25.7855830864
2920 1 31.7882782549 31.6451366879 25.1964630318
2921 1 29.6422676095 25.3934391823 30.5958491856
2922 1 25.640007139 34.571261918 23.4529597956
2923 1 33.4639666087 4.7464853329 19.3482466876
2924 1 -29.5161041069 10.6928419837 31.2855439272
2925 1 -10.2082611785 -13.6843477158 24.3752421952
2926 1 -16.6801657789 -21.8756899634 11.9998260389
2927 1 4.4557507605 -4.5102113275 8.357158329
2928 1 -30.3482240122 -29.4402418585 15.7122561354
2929 1 -8.1284656797 -14.0546517502 -8.2988027534
2930 1 3.4623148997 -3.9031464117 20.3812586181
2931 1 -15.7469634444 14.3412130991 14.9012596965
2932 1 6.0496439331 -25.7332091311 25.0148582546
2933 1 7.519105491 -8.516019038 -0.3732252908
2934 1 31.9428266328 14.2068353015 -19.2654777543
2935 1 -18.1631903132 28.1659897866 -0.0657282706
2936 1 25.4878235877 -26.5067856657 -27.7586831703
2937 1 -23.6838781642 31.0221439689 6.2572618036
2938 1 12.5667584551 5.3515331907 -11.0899242024
2939 1 6.8443648003 22.0416451523 29.3930566112
2940 1 8.5351463125 -24.0944538056 15.6433979472
2941 1 8.8299845547 14.3716776308 12.9925663624
2942 1 -34.2040919745 -32.7304043324 4.250915039
2943 1 -26.0046773216 26.6560479606 31.6188453797
2944 1 2.1018440297 10.8620661978 -17.5132107487
2945 1 23.5422667791 2.9800989211 6.546744409
2946 1 14.2341003619 28.4266075959 -2.1118597662
2947 1 -23.2510453306 32.2093565088 28.4351627041
2948 1 14.8623791639 33.7999111027 32.9131706568
2949 1 31.0311163995 -15.2292750658 -25.1427675557
2950 1 33.1225969241 -14.8070839522 -15.8588753886
2951 1 28.5074985786 7.8552586461 24.0726834895
2952 1 15.6353992687 17.1287177544 -14.5473703413
2953 1 -5.4397968683 33.8792023497 4.5712794985
2954 1 -9.5132107999 -25.1252400169 9.0001825209
2955 1 18.7214285137 23.0418972782 -19.6289655235
2956 1 -33.0611114308 -33.5085157698 33.1461060833
2957 1 8.3458210718 -27.9452332174 -10.5725835924
2958 1 -0.7001278005 29.7237845757 -34.2507861726
2959 1 -9.7295228861 33.4551332855 -10.5667410795
2960 1 -1.2362479163 -6.8915222261 -26.9657707
2961 1 10.8010675806 20.7089262187 -31.6395097915
2962 1 26.6578563574 15.1795441521 24.0733790267
2963 1 30.1591213434 26.3114092509 -26.1419763757
2964 1 -5.5672888471 4.7311139596 17.7567878953
2965 1 22.7506062759 -20.3017587099 -0.3637659842
2966 1 10.3656612592 23.8563018496 13.023309109
2967 1 -17.597509864 -3.4704526856 -26.1472624588
2968 1 -26.4903709865 18.7770714941 11.0366460487
2969 1 -26.7711593762 8.1067649174 -22.4524294549
2970 1 6.2514192907 -15.517018828 -14.1935505399
2971 1 22.8383830775 11.6677765535 -17.0366286219
2972 1 3.3759987264 -15.3949520398 -27.9799822586
2973 1 -27.4473606951 -18.3402045444 -2.2821968398
2974 1 28.607725497 30.672010515 25.2713028404
2975 1 -12.9020074118 -10.6732278332 -24.3628616321
2976 1 6.0744050594 2.5629156758 14.3471251657
2977 1 33.2601741931 32.4096016844 14.3741120112
2978 1 -5.7130039019 -28.6002276054 -8.5654717368
2979 1 16.8191341223 1.1903424575 15.8751509604
2980 1 17.6206017008 -14.6985801405 5.3464557687
2981 1 -27.4933357077 -5.3703822503 17.379876257
2982 1 29.8985035341 12.2855527431 -24.339074258
2983 1 8.4713655462 8.2975507863 -33.7058814212
2984 1 8.5710360348 19.478868584 28.604943348
2985 1 21.214025373 -16.1047478081 20.3925263216
2986 1 -28.4781538618 33.3341098032 15.1428893387
2987 1 -32.183204308 -4.9410966567 -21.7975811297
2988 1 -21.5384935023 2.2611916147 -23.9645970001
2989 1 -28.9831625963 34.246724235 -22.8822714782
2990 1 7.4763299498 -1.2105825916 22.7476154657
2991 1 30.6485013557 14.6766011632 -26.5577685465
2992 1 14.2007145736 14.4280161484 22.9594761135
2993 1 28.9324022874 -10.5188881164 -10.8713168433
2994 1 19.8180125493 6.3941435354 -30.1287054993
2995 1 33.9940355504 -27.5758264261 23.2434639745
2996 1 33.4982565953 10.0462009981 15.5520043519
2997 1 2.2926298986 -32.5319605982 28.1931157395
2998 1 14.0684233878 -30.4983279071 24.6299479379
2999 1 -13.7481284821 -15.0384891968 32.6136027612
3000 1 1.9422877835 -0.319460261 -17.3272240868
3001 1 -31.8826835264 -19.5350679941 18.5404497201
3002 1 21.1082341566 26.4635928022 32.9590065618
3003 1 27.4480562324 13.5878766986 -23.1191019134
3004 1 -10.3069579149 17.6718627965 0.4972395833
3005 1 -29.9269788293 16.3618183774 28.751632155
3006 1 -19.3284934295 -25.1103555196 28.37590293
3007 1 -1.1595301572 -19.7422685423 -24.4920229003
3008 1 -9.4266164117 27.0502089227 33.1039565257
3009 1 -6.5180187204 -3.4230170448 -23.9792728362
3010 1 6.0772567622 8.3762856035 -14.8344185663
3011 1 17.0985314375 -34.1563169116 -14.9304722612
3012 1 -6.6099687455 -13.3837365144 1.9638494384
3013 1 -30.7579928304 22.4360147757 -20.5691232306
3014 1 5.627105051 8.1580955668 16.061207176
3015 1 32.7648125603 -22.7448333167 -1.7140820103
3016 1 27.7218892495 -11.6399550633 7.6616906282
3017 1 9.2545404949 -28.1211137229 6.9122492363
3018 1 -19.6241663165 13.7719854099 -3.9818116752
3019 1 0.5460662986 -24.1230403867 -20.8870533097
3020 1 -18.1440630386 -30.8599516365 5.8330536321
3021 1 2.7511280569 -9.2549578173 7.3824324204
3022 1 -29.8756134031 -16.1990626599 18.3353357837
3023 1 13.968822453 32.8268544835 25.9482692503
3024 1 -1.3218685524 1.0928281344 -24.499952025
3025 1 -20.1846302362 -34.45636751 10.2743372176
3026 1 7.7394516932 3.6761230518 -21.0943234115
3027 1 -17.2690076186 34.0624764163 -3.6891991522
3028 1 -33.9881304391 -27.7322527546 -6.9957137069
3029 1 29.2322483979 -19.8106398544 -24.5312512015
3030 1 -25.3632528654 23.4949006921 10.5880245195
3031 1 -15.8928871604 9.4213303286 -9.8826106358
3032 1 -28.9166692347 25.2239367533 24.0049381609
3033 1 28.6228882091 -15.0361243702 10.8590058339
3034 1 11.6778618437 -33.923195081 -13.0085637192
3035 1 -6.0398368579 13.3312234517 -2.6730192232
3036 1 -29.7442125049 18.8898876368 -10.7137776551
3037 1 -1.0878898199 -24.8304713284 -23.1129116319
3038 1 -28.7986713395 13.0369416392 -1.4791295257
3039 1 19.2835617229 1.5905545938 -29.0860116901
3040 1 0.6549178789 0.8496683102 -1.5846425272
3041 1 31.8560931372 -3.8757422439 -2.7178118224
3042 1 30.241055632 -1.6533616079 10.7674731312
3043 1 13.4279726838 33.2736676158 -34.0089617799
3044 1 0.0646849647 21.5378675188 8.3460992867
3045 1 32.9846718865 -0.5437710257 -15.7960683745
3046 1 -26.9259164153 18.57237488 17.3665914954
3047 1 -8.2174944483 -33.9166292094 -1.4938749155
3048 1 15.5866421072 3.5654630746 -31.7882295673
3049 1 20.842121603 -32.1899788409 30.1777617418
3050 1 -13.7026403456 14.7364869209 -28.3003954057
3051 1 -11.1535658612 -13.7779670303 4.0853076187
3052 1 -1.8408784518 -30.628156891 30.7497020263
3053 1 -27.6309129766 -12.1159112067 -26.6276004868
3054 1 -4.0832210069 -31.9147617046 -22.3932392345
3055 1 28.4758516335 -24.2209720322 -30.501798638
3056 1 15.3683825167 -32.3990921165 29.3026367681
3057 1 6.3565149699 -10.9531120244 -15.3858405018
3058 1 -23.7852874959 -31.7177855541 33.1632162998
3059 1 30.0804560799 -7.348351095 29.0792302019
3060 1 20.7745849356 -25.4424745587 22.295585804
3061 1 21.8722122771 -29.1803682741 -5.5537258706
3062 1 30.3909439104 23.3258851392 17.0285603897
3063 1 -26.5728617049 -3.414114168 10.1808570106
3064 1 -0.0076509098 19.2377258178 -25.4261294332
3065 1 21.8706125414 -26.7976593456 -3.5824341836
3066 1 3.4887453154 -33.2786546179 11.1984975678
3067 1 -28.3088531387 8.1011310656 -9.2933514737
3068 1 10.9060241523 28.5270431755 -33.163202389
3069 1 -5.1254835829 30.9904274701 -9.165094404
3070 1 20.3032888919 6.6356340702 -6.2651909283
3071 1 25.0268214954 -32.7493646779 6.4482563338
3072 1 -4.7342438772 -33.6844310523 11.066971473
3073 1 -6.7511628081 19.1263007496 -18.8165780101
3074 1 -8.3257895989 27.5476571672 0.9569897086
3075 1 17.5991791534 -7.4702787757 -7.2933340981
3076 1 -31.1039043732 -22.396160491 17.1860300241
3077 1 -10.4700614011 -1.0583294866 -25.3810586191
3078 1 27.6558827641 0.6871908076 1.0152061768
3079 1 12.9456871514 19.2228413205 7.4985175882
3080 1 1.6532920542 6.5037602067 -31.7262711086
3081 1 31.0140757368 -6.587294231 9.3149826824
3082 1 -28.9878783389 -10.812613499 3.7670993247
3083 1 -14.8518069977 2.4848068421 -11.373772956
3084 1 -23.7583006504 -10.5319642167 9.9187090194
3085 1 31.3257459806 5.9133186312 31.0979575297
3086 1 -15.0894720776 18.0275605485 9.2071744079
3087 1 19.1217797575 -12.0417669353 -13.4614280257
3088 1 28.3414042822 -5.464697102 -21.8082924034
3089 1 19.9553116034 19.5540561612 -22.8065274712
3090 1 -24.3751030878 31.1202147218 33.9237862877
3091 1 -33.5635258113 -14.7466417648 9.053877997
3092 1 27.4127924936 32.4544638373 7.3023065287
3093 1 9.1024264974 2.4094106037 10.199010533
3094 1 -14.2625478356 5.0347159712 -30.8187480096
3095 1 18.7691423694 -8.6395464544 -12.9611976322
3096 1 10.4528816309 -1.390378972 8.6200018576
3097 1 26.4921793834 16.6508836605 12.4747388763
3098 1 5.3163390056 -8.1715889895 -1.8170215239
3099 1 16.623131724 24.8537718264 4.2817273394
3100 1 20.2993938832 -14.5890330229 30.8679433596
3101 1 -20.9467999598 -4.9829679995 -34.5362770896
3102 1 15.3087054202 28.4428831677 -14.6833478746
3103 1 -18.7002841812 29.0148930058 -23.6853387924
3104 1 32.955667983 -18.8970516705 31.2256581696
3105 1 21.8853579312 -17.6668549283 29.6584736275
3106 1 -22.3537327184 32.0720574548 -19.7805230913
3107 1 -26.3744249262 -27.5710967727 30.4725999841
3108 1 -13.3093835819 31.8919828595 -19.3797545252
3109 1 -0.1818134384 -4.7940600811 -8.7920082206
3110 1 11.0610594063 -16.0628069117 34.5873983823
3111 1 -10.6787225775 30.8452688451 -19.2798058217
3112 1 -5.5161668589 19.5857031063 -4.448517173
3113 1 -31.8338776773 22.9575286092 -25.7451028182
3114 1 -27.4936139226 -23.9470694613 -31.2731911856
3115 1 2.5776610656 23.051565246 6.9977307649
3116 1 0.9060068279 -0.7824794114 27.3268240889
3117 1 -13.2123561348 -12.945548044 -0.1044001419
3118 1 3.3969343978 -28.8645039407 18.9449741873
3119 1 -9.6123944124 -2.6570914201 -11.9125361134
3120 1 11.9623365809 -2.4039854131 -16.3239115971
3121 1 14.9463305106 22.6044738987 8.1577477981
3122 1 -12.8775245005 6.782879307 -29.153631822
3123 1 1.5981359499 3.2371694904 33.108686179
3124 1 -13.9936531329 6.1812395817 -23.8869054888
3125 1 -11.3705039309 10.3859013933 -19.3063753448
3126 1 28.4551246233 29.8580232659 -28.7510687698
3127 1 -29.6620556444 -15.718933293 25.6919637719
3128 1 31.3529414872 -5.0159364653 -34.1743111559
3129 1 19.750197667 20.220659066 8.8726209884
3130 1 -28.4428831677 20.1070082786 -16.4177395727
3131 1 20.4115144887 -11.0283691554 -30.2423701974
3132 1 30.560515893 -5.0950190512 14.3634007375
3133 1 31.4818940942 -34.3778455272 5.913875061
3134 1 -29.6868932798 -0.399029723 2.90185098
3135 1 32.0121021434 19.5683842286 -23.9595891319
3136 1 32.6534570459 28.2762324414 4.9531294513
3137 1 32.1194930955 26.6681503088 -31.1117222119
3138 1 -7.5192445984 9.9717785119 11.2776497074
3139 1 29.6509618252 -10.3358922647 -33.0727060368
3140 1 8.9414096229 -6.7896260183 6.6003703313
3141 1 -7.3958562894 17.257253039 -14.4799727814
3142 1 -17.9384622262 31.2870741092 -28.9073142587
3143 1 13.425120981 -34.03416805 10.7399298559
3144 1 31.5408756534 20.0569295963 -19.1586432319
3145 1 1.6851476605 -2.6014484397 18.1503228739
3146 1 7.988036708 30.1102946281 -26.2739893466
3147 1 -29.1275004874 32.9756299022 32.9231168395
3148 1 -14.0227265902 9.6665767646 -11.7056137802
3149 1 27.6824522872 -25.2780495517 22.671801905
3150 1 -28.7358156378 6.9064067234 18.2077046974
3151 1 -31.9739658357 -30.6538987248 3.3023413312
3152 1 10.3205208913 22.4787207631 -29.4003458416
3153 1 25.1675982357 8.9060763304 -6.0007476641
3154 1 -3.509124557 -22.5557167372 -5.3434649585
3155 1 -5.3943087319 -4.6854867157 7.1216059499
3156 1 29.715368575 26.2533318901 33.7389820392
3157 1 -9.6467539528 20.2618348715 -7.3025847436
3158 1 33.7553271646 -20.135525306 10.9522773797
3159 1 27.0570947416 28.3223465614 33.8241157991
3160 1 1.5093853962 33.093245252 -7.981707319
3161 1 17.7368955298 -17.5621070177 12.5361548159
3162 1 -7.6085515819 21.6176456419 -12.474321554
3163 1 -7.8913570296 -33.5195817676 -15.0912109207
3164 1 21.5992834584 2.5999878115 -19.9896711438
3165 1 11.2001668573 -5.3601578526 31.8348096972
3166 1 -29.7480379598 -19.3020630138 -29.834444553
3167 1 -30.150357574 22.8754552131 25.7014230786
3168 1 -15.8044843753 -5.0997487045 -21.2441421362
3169 1 -4.0953929089 24.9268727919 -21.8436952496
3170 1 -9.4273815027 34.6666896294 -17.5239220224
3171 1 3.4276771444 -33.0078193664 -11.5095418281
3172 1 12.4764081657 2.3255288108 -4.1051304304
3173 1 7.8135959646 31.6523007216 24.0293515185
3174 1 -3.7632738698 -4.6998843368 -27.8242931995
3175 1 34.8721513344 7.1464366299 17.5602986209
3176 1 -25.0657715816 12.6915378386 14.5675409217
3177 1 -5.0680322057 -13.0450098714 8.9489214253
3178 1 -5.2215372778 -32.6920732743 16.0500090262
3179 1 33.1653724653 34.5377370223 33.7483022384
3180 1 29.822272651 24.0507045122 21.8845232865
3181 1 -24.0674669601 -14.1178065329 1.6484232934
3182 1 -25.5333117242 21.5616548929 32.2355782633
3183 1 -6.3060885189 -19.8529285195 3.6139420212
3184 1 -12.1944373627 -27.5955101304 -8.0606507974
3185 1 2.6097948867 31.2142513586 23.1746753401
3186 1 -4.0357158124 21.2252235228 18.6553524745
3187 1 -16.8109267827 -19.931593783 32.5377196467
3188 1 7.8254200979 -21.6111075917 29.2608349791
3189 1 8.1950981487 9.2436901138 17.6445281824
3190 1 7.2598787562 15.2670427387 0.2627044211
3191 1 4.6985628161 19.6505271784 25.6548220826
3192 1 25.4545073532 -2.151435836 -15.0897502925
3193 1 22.1868733311 2.7385388326 -9.595771072
3194 1 12.4056024732 29.3741379978 -9.341413098
3195 1 28.8646569588 -31.9972593784 12.8010849562
3196 1 -8.9167876041 10.3214250898 -14.6519791444
3197 1 -19.0675278516 1.9269164102 -15.187403723
3198 1 -24.4648969474 25.3231899196 12.6636467947
3199 1 32.872829496 -14.9319328894 0.0344986478
3200 1 -5.3438127272 -33.3922010747 -29.1304078331
3201 1 25.0684841769 -2.4267990351 30.0930453042
3202 1 25.3858578262 -1.0694580827 0.1221363419
3203 1 0.912058002 -32.9324300833 -23.0766045872
3204 1 19.5775653204 21.4019595392 14.4139662959
3205 1 23.5209833391 28.6399984256 1.9135620949
3206 1 -1.0021996302 -21.1278483072 -6.7853832411
3207 1 -20.9056241544 -21.5275735674 -11.3775984109
3208 1 -29.0528623846 -11.3889356682 10.0329857903
3209 1 7.3153130754 -17.5116805668 -16.1879340638
3210 1 28.3410565136 -3.597527342 15.4686094351
3211 1 -0.6679939793 -17.2373606735 18.9444873113
3212 1 8.9072587437 31.1271005406 -19.1234490469
3213 1 0.3684956375 -10.2151469973 -23.3966908317
3214 1 5.1564349908 -10.681365619 -34.8846035378
3215 1 -19.7072134647 -25.4716871234 -29.0625442632
3216 1 10.5395455728 18.1860734888 -6.8241942199
3217 1 -32.420459021 6.1140506829 25.7030228143
3218 1 28.9610584223 34.0797952939 30.9714393031
3219 1 -2.2429685387 4.7279144882 -16.2326571093
3220 1 -32.5071855612 -22.3675043561 28.2052180878
3221 1 -26.4007857881 26.0360460518 -11.2982376102
3222 1 -34.0547629081 -12.8346098519 -6.1983497982
3223 1 -14.4826853767 29.2515843336 -12.2559924098
3224 1 -23.7244279861 21.5240263274 3.20280995
3225 1 10.2487414467 25.4681398834 -11.0504176863
3226 1 10.8215163758 -33.8587744205 -6.1757448374
3227 1 -9.3124787482 -4.6642032757 -7.2093131978
3228 1 -29.7462434737 30.1816567505 26.5070638806
3229 1 -26.0146930581 8.4547422059 -31.280480416
3230 1 17.9644057658 28.5102807276 -12.8476163985
3231 1 -24.5380674665 30.5998137479 19.4707307981
3232 1 -2.1849607316 -28.179775335 16.1960022959
3233 1 29.3659306582 17.8338534231 28.4645143763
3234 1 6.489988569 23.2328222545 10.5079681815
3235 1 -21.0754047982 -19.0222483763 26.2090957207
3236 1 -6.2518366131 -16.3725992049 21.2807969495
3237 1 -20.9090322869 -20.8997120877 -4.4005946562
3238 1 13.5058728563 17.7138732467 0.9793164545
3239 1 -29.9292810576 29.4687310645 9.3120614259
3240 1 -24.1189367169 -21.9552594253 17.9033375948
3241 1 33.2797187899 -14.391152674 27.827402251
3242 1 27.8692040401 -2.4208174147 21.0464008947
3243 1 12.2099478435 -25.9606498134 -28.7997702884
3244 1 -2.1219450564 2.5209052256 -5.9378710963
3245 1 10.6126465383 -34.7200747567 -33.8298957137
3246 1 -21.0043904445 -32.9606967174 -29.2186158677
3247 1 17.9031289337 -24.9699961017 11.3698083937
3248 1 -4.6736625823 -13.3160607395 -33.4779816844
3249 1 0.8361053338 34.6271135596 -32.9579771667
3250 1 24.4662880219 -0.8447299957 -6.7052573493
3251 1 -25.1410287126 -23.2529928349 -29.0904005302
3252 1 -4.0509480783 24.3197383223 8.7145253705
3253 1 8.8934175523 29.3658611045 4.4387100977
3254 1 11.0592510095 -29.7585057955 -32.5317588924
3255 1 3.859744887 2.9972786913 21.319677482
3256 1 2.8936436404 -24.7865133739 26.0601116408
3257 1 10.3575234733 21.9636058723 -3.2835618253
3258 1 -9.0007389507 23.9465825852 -16.9673531113
3259 1 -11.0611289601 16.5994834573 16.2487240198
3260 1 -16.3942304135 -5.3107747076 -28.1205086055
3261 1 34.2968724711 -29.3051546129 -31.0256355659
3262 1 32.9591456693 -24.5659585105 -9.0235525727
3263 1 -4.1582694767 -26.7194114045 -20.3788937914
3264 1 22.0670322621 17.6649074239 25.7229151798
3265 1 22.7267493481 31.059355212 -18.3779026636
3266 1 30.6194278985 2.4108712319 7.7324963207
3267 1 -28.6031001743 -21.7849223516 25.1566087471
3268 1 -30.5398932134 -13.1109468031 23.0808473644
3269 1 4.7369564725 -14.393169732 3.1331866708
3270 1 -7.7630999599 -19.7120822254 14.2848050277
3271 1 21.9444090441 27.3371180403 4.1717628994
3272 1 -30.0645769644 1.3324407187 -23.762195659
3273 1 4.7937818662 32.1775704563 -30.1459270017
3274 1 5.0961319108 14.3428128348 4.6808266161
3275 1 4.969405023 8.3362226577 -8.408349871
3276 1 -12.8612489287 -7.5835817945 -1.0427494521
3277 1 -31.7136679736 -28.3174152023 -28.0232307651
3278 1 -22.7549186069 -10.7158642669 30.7780799463
3279 1 0.3861622838 6.9479998512 30.5541169503
3280 1 27.8619008989 -7.3314495397 2.5959536954
3281 1 32.9105971689 -4.2950816547 21.5852336058
3282 1 -23.9771166707 -3.9683182524 4.0055990493
3283 1 -3.3903267939 -5.0979403077 1.1623123062
3284 1 -11.1653204408 28.4923358665 -17.3948998617
3285 1 -23.4701395658 -8.0409670931 31.9953396956
3286 1 -6.0303079975 -18.3332491719 -17.8700909141
3287 1 -16.0930627823 -31.5203364383 22.102017786
3288 1 -6.0540258178 9.7327223575 16.3303800935
3289 1 12.7755587389 6.1057042359 -28.1772714009
3290 1 31.788765131 -23.4361277941 -30.4410156373
3291 1 -22.8552846327 10.1887861353 18.9242471771
3292 1 2.3185038845 13.4681051834 26.9242471259
3293 1 -33.1050485192 -27.8914055892 2.7781149024
3294 1 -6.6442587321 -8.5519783141 30.8381048114
3295 1 -12.9145270824 6.067658348 -4.3598361731
3296 1 3.3520722449 -1.0513045603 -1.8753770996
3297 1 5.4608020934 13.2831618274 -6.8520852638
3298 1 28.580112668 -28.8674530186 22.871699312
3299 1 -19.6393985823 22.917048341 -23.8515026425
3300 1 8.8143349665 -28.8900997116 19.9213693854
3301 1 26.8157433142 28.2645474156 -26.6886686578
3302 1 9.9235777801 1.8377485341 24.7908952586
3303 1 28.3124003787 21.7430510089 -27.2415512215
3304 1 -34.3819178978 30.0756568728 28.9695439768
3305 1 -24.3018630149 25.7191592786 -21.7674643665
3306 1 -14.3715385234 -9.537763265 15.6292089872
3307 1 -13.3403349897 32.9038504575 2.9014336576
3308 1 -31.4718783578 -33.2958204774 -27.8035453232
3309 1 -7.5482485019 -34.5030742277 9.337378982
3310 1 7.6894425646 -33.9585840166 -30.3141774636
3311 1 7.7231065677 -24.9928097236 29.5167926888
3312 1 -24.3890833866 -11.2829357906 -17.3776505378
3313 1 -5.5644371443 -25.816604048 2.1311957018
3314 1 -25.6425806269 20.330623506 -34.3564994888
3315 1 -8.2803710161 -12.7295837264 8.3741989918
3316 1 -15.6256617472 -19.5293645887 0.0141194063
3317 1 -2.4096888186 -4.3756944225 -13.6160459574
3318 1 12.8934523036 -5.0719967681 -30.298875644
3319 1 -14.4685659704 -7.8224988414 -20.7594222234
3320 1 5.2277971131 0.97792538 7.7768020438
3321 1 -25.8704386315 -5.1119206065 -3.413349077
3322 1 -34.4378446574 -15.181839425 25.2558619133
3323 1 -28.2161936656 -29.847701493 -21.0468877708
3324 1 -8.339422129 -23.0059380021 -5.9708395622
3325 1 33.1116074355 -10.3866664843 -20.0403758096
3326 1 22.0256477954 27.9440438486 10.6870690245
3327 1 -22.0869246276 12.8073447915 2.1977586171
3328 1 31.1517921132 -26.9149269267 -10.5711229642
3329 1 33.355949673 -11.2094175027 27.6636727813
3330 1 -6.6469713274 -22.8519460539 1.2402124787
3331 1 16.5724270581 -17.8991643713 -20.9979915018
3332 1 -25.4942225305 -20.4709829239 31.1869862983
3333 1 1.4275206614 23.9012335562 30.9590587399
3334 1 -24.4604455089 5.6174370831 31.2305269304
3335 1 31.1499141626 -12.2219110843 13.8442517307
3336 1 -19.9326370889 -6.1052869135 23.1212580789
3337 1 11.5879288767 -4.8674392615 23.6550133681
3338 1 -30.555250676 10.1072691691 -16.3557672033
3339 1 -4.8549891446 30.7145773949 12.1947851313
3340 1 19.2948294264 -4.4214607738 -11.3218163231
3341 1 31.3916829123 6.5054990498 25.6432761641
3342 1 27.9753430251 -12.3263112262 4.1865778429
3343 1 -23.2058354091 -5.4476564393 -18.8804283301
3344 1 -1.4008120308 10.2486023392 -14.0204313172
3345 1 -30.8019020972 29.8402870659 -29.8430413934
3346 1 -16.1527398787 29.1394637281 -25.0832295667
3347 1 29.9297331568 4.0798824281 24.0424971726
3348 1 -30.3900883995 18.2421337915 11.0897850949
3349 1 -6.3608968546 32.7191157627 -28.7059910003
3350 1 28.8226465087 3.9009206925 -30.625840752
3351 1 -33.0173760482 26.4142792109 15.9387230655
3352 1 -3.3505420629 8.5815386474 -1.8700910165
3353 1 24.3568800117 8.5587250254 -30.7289889268
3354 1 -32.0234533114 -0.6485884899 6.1620427535
3355 1 26.4318067497 -28.6461469749 -29.4766393231
3356 1 -29.9107449898 -3.4955615805 15.3913352461
3357 1 15.5360765488 -7.8319581481 28.2135645348
3358 1 -20.4234081757 24.7008231841 -16.7123691538
3359 1 -30.9395906522 2.8674914396 11.8041714092
3360 1 -0.0634329976 27.5120456598 27.9059284071
3361 1 28.1639031748 -6.7695945454 -26.1259790188
3362 1 21.9716045508 -16.0098765266 -8.5528129588
3363 1 -20.4873976032 -10.4211651321 2.6244011691
3364 1 6.2571922499 -29.426901454 -12.1543744169
3365 1 -7.5714794462 7.689094796 -28.0526450356
3366 1 18.511584924 1.7834270745 5.7442335246
3367 1 -30.4244062077 -21.7431901164 31.4418311484
3368 1 22.0294036966 -23.6826261971 16.9329240172
3369 1 -2.2681469873 -24.021631055 -13.6140288994
3370 1 -9.7966422312 -31.0244531526 -33.0129246098
3371 1 16.7845659208 11.7286360633 -25.7888521115
3372 1 17.5942408389 -20.3557324009 -34.4933116668
3373 1 -1.3752162598 -25.7990069554 -29.6572981696
3374 1 -25.1698935086 -14.3904571367 28.3935000226
3375 1 -28.267113948 21.8265154795 30.2610871049
3376 1 -18.3156520794 22.3120004832 3.3396916817
3377 1 9.7183247363 -2.7984941439 18.3598882488
3378 1 13.8315233989 -9.5125848164 30.0267606038
3379 1 -1.728340524 -0.1489145262 2.2161208006
3380 1 -10.3538371258 18.004886034 13.0774219074
3381 1 24.0437491397 -13.7774801542 -25.4515860968
3382 1 -15.5369807472 -0.2517844862 25.8718992597
3383 1 20.1149374033 5.4288073797 -19.8279587321
3384 1 9.246680924 -20.4575590549 -29.8345697497
3385 1 -29.7096303926 34.0292992892 9.5051425678
3386 1 8.3937435886 17.9131446701 17.1723279402
3387 1 -1.3677044575 -5.21186931 12.5716272159
3388 1 26.0192140502 -33.4650516468 -18.6163328345
3389 1 3.972491476 -31.4164092617 -31.6931913568
3390 1 -8.932506746 -22.976308115 -28.8005910223
3391 1 29.0410452066 -21.0629546813 16.9135185278
3392 1 -15.9944355996 -1.5574470205 28.7989286883
3393 1 2.8750032419 -13.2750935952 5.2113824339
3394 1 -17.5984140624 -13.241707807 -24.1626164565
3395 1 26.2202938705 -22.0563905421 31.8053189176
3396 1 10.2774671353 0.7185595377 18.843217087
3397 1 20.8972777073 2.0633112658 -0.2255627317
3398 1 -27.1062692255 -13.7480589283 -1.2311704944
3399 1 -17.8035975525 -16.7585528275 19.6909378929
3400 1 0.9299333094 23.019640086 -22.01994439
3401 1 30.696076104 -2.6589693706 -8.0258043809
3402 1 -4.4604804138 16.3295454488 -15.3027237998
3403 1 18.3209381625 -17.4293289558 20.1778139711
3404 1 13.1764664125 13.6870603111 -33.7075507106
3405 1 -12.0334204883 -7.7860526893 -22.8207164312
3406 1 33.07043163 -13.0836817427 -26.9830895777
3407 1 -24.1578172495 -8.4982132843 -20.456793964
3408 1 30.0051293952 11.0184229726 8.2576269479
3409 1 -29.4226169445 1.1620340913 7.241168804
3410 1 26.67900069 -18.5771045334 -2.9051200051
3411 1 4.8615271948 -23.8709776857 -20.1338560166
3412 1 -15.8112310867 27.4816506818 11.1881340627
3413 1 12.5582729006 -6.9073804755 -33.1529293038
3414 1 17.1342820524 -20.2711550707 -13.000773702
3415 1 22.6451628281 32.3497159268 29.4244948951
3416 1 11.7400428743 -34.2127931456 19.3296062891
3417 1 -18.2854657625 -22.8894355119 -12.2342220937
3418 1 -13.5585945802 28.7347305997 34.1910812546
3419 1 32.525478191 -12.790234575 1.8259244008
3420 1 -0.685799733 -20.8784286477 15.256331465
3421 1 13.9085889267 -5.8350011364 -22.6662376069
3422 1 12.9510427883 -23.1457409903 26.748415308
3423 1 20.0726487382 -34.1161538084 2.3248332735
3424 1 -29.7655585433 16.0929932285 8.5633155713
3425 1 26.909779951 6.2643562836 3.6397464534
3426 1 -3.9276293231 30.8438777706 -20.8876792932
3427 1 -32.7278099784 -29.634136779 19.9733260183
3428 1 28.036689411 -25.0431666208 19.6656898906
3429 1 -23.6100816614 -12.0156147346 -9.703718454
3430 1 -8.8108572802 -4.2174596971 7.0109459727
3431 1 16.4026464143 21.8804891704 -0.1132334651
3432 1 -3.8043801215 24.1311086189 -30.8169743896
3433 1 3.1125987681 9.7150557112 17.6402854051
3434 1 11.1324910824 32.0648238673 -10.4992739658
3435 1 0.2445508987 26.5912934422 31.4142183193
3436 1 17.8559019541 -29.9963795366 -3.6734800102
3437 1 5.2234152284 -18.7482762517 -21.3192601597
3438 1 33.1298305116 17.9216997783 11.7127778139
3439 1 -11.4466652603 -3.9921056266 10.2361522224
3440 1 -25.0554080765 -6.2839704342 5.823942094
3441 1 21.065319508 -26.4459957097 28.0416972792
3442 1 -26.954642104 -31.8156267797 -23.2778930686
3443 1 -31.8450897378 -8.4364495761 24.8871576146
3444 1 -17.483998184 -26.8029454287 -27.3996468395
3445 1 -14.56900155 -2.6936766797 -19.4963961228
3446 1 -6.8349054936 6.9477216363 9.1992452832
3447 1 -32.0778234586 26.190803091 -13.4774949363
3448 1 19.4634972106 -30.097914065 -28.698013188
3449 1 1.989792978 25.5079941681 14.1748405878
3450 1 -14.0851858356 -14.4985436261 -31.0098260041
3451 1 30.2619217496 -15.2372737442 -18.4226952628
3452 1 -17.3046886798 15.2687815818 22.2789624636
3453 1 -4.4613150585 11.0739963993 28.6768619001
3454 1 33.5561948486 32.7258624741 -16.9599108627
3455 1 12.8397568275 -31.6161397397 -1.6820872965
3456 1 3.6787660934 2.9541553815 -5.4276945201
3457 1 14.5655238637 1.819803673 -29.3944894179
3458 1 -9.5119588329 -2.3228162155 -31.6697378406
3459 1 -4.1174414398 1.2621914559 3.1909858167
3460 1 -9.3372398745 -10.4336848027 24.0520955868
3461 1 -13.1825175866 19.5196270671 -32.8441594504
3462 1 -18.9380883685 18.2389343202 33.8623007944
3463 1 -31.1996937639 -13.3760856046 -4.4693832907
3464 1 29.2519321022 -9.9208651848 -7.4374494173
3465 1 15.8528242145 12.1362208945 -12.8645179538
3466 1 -11.180204938 11.9084324436 20.9911056829
3467 1 -21.6592387697 -8.5009954333 -9.5885374846
3468 1 14.5888939154 6.4502733918 -18.4402228017
3469 1 -20.357471244 -22.6688110948 -25.905771924
3470 1 26.5827383339 21.3076446875 -32.6883730161
3471 1 -8.9688833445 12.2201026874 -3.4813030668
3472 1 -5.8157347544 23.3036975008 18.9313416571
3473 1 -29.891742912 -12.4302940458 -16.5160885405
3474 1 -7.9223084375 -33.3402235757 4.5038123848
3475 1 -13.0262303655 -24.7762194225 5.805719018
3476 1 -21.968752848 32.8664305532 -12.1421329612
3477 1 8.744294365 -0.4281031802 27.2069134662
3478 1 -30.3866037579 -7.4917013231 -30.9184810965
3479 1 -13.7687163848 -9.3112267812 12.3759725862
3480 1 6.2156686758 1.2020970371 -30.3111101443
3481 1 -32.387414046 -23.0571990978 -11.9266555197
3482 1 11.4389447968 -14.420782561 13.9650665518
3483 1 -2.2825446085 22.7138819089 33.6575346266
3484 1 11.5362504587 22.4802509451 -17.2974550923
3485 1 0.2349524846 -19.6045521659 -33.9062726596
3486 1 -16.2739720222 -29.8508870536 -14.8292715906
3487 1 9.0627113201 -30.5868558889 25.5387369148
3488 1 4.3760421911 7.8734817222 -32.243973398
3489 1 8.6090819227 0.7073613879 15.0479485035
3490 1 -26.7500150437 -9.6771489308 -4.0493483426
3491 1 22.7790537496 -16.6902510691 -24.7723939676
3492 1 27.2486457015 -6.7876089603 5.8925220673
3493 1 23.4114362215 -11.0667628118 21.528686427
3494 1 -0.8956433228 -16.0704578215 7.3526634259
3495 1 -15.932254569 -22.2970464322 30.4625146939
3496 1 4.7378606709 29.907406411 4.5984054514
3497 1 16.3909613884 -3.7160468902 -1.465357888
3498 1 -28.4151868742 -3.9002251552 -4.0374546556
3499 1 -7.0362635288 9.9214911684 30.2824400986
3500 1 4.9292029697 23.5989530654 22.0214050182
3501 1 23.6114031822 20.975386541 20.9870715669
3502 1 30.5950840946 -25.4980479854 15.2898563606
3503 1 -27.9998398472 4.3868230185 19.4964656765
3504 1 -16.7433205616 32.6407982678 -15.3663654586
3505 1 11.9358366115 11.8925741942 -4.0280649026
3506 1 33.0947058802 6.6214451102 -30.7168726679
3507 1 21.2252930766 3.5638633389 4.4778688452
3508 1 5.8066927701 -16.9927402211 18.6756621623
3509 1 22.1064692244 -18.4695049201 16.0607202999
3510 1 -15.3500898869 31.4734085397 -2.2657821606
3511 1 27.2803622003 13.279962356 -18.5567252918
3512 1 23.2776148537 -4.8218120176 4.2927863817
3513 1 16.582581902 9.763256443 -4.1136159849
3514 1 27.5013343861 25.996469982 -24.9984435754
3515 1 14.4670357884 33.443865582 13.9122057204
3516 1 -33.7155632998 -14.3709125398 -24.2828748478
3517 1 -33.9976453888 3.0078508576 -18.4826505742
3518 1 -20.341265226 15.8971994914 7.9162572633
3519 1 -3.3133308198 -15.7322180546 14.2774323328
3520 1 23.8003806543 10.3987688325 -25.1203017024
3521 1 -0.4799207057 5.6084646525 32.9638057689
3522 1 -14.4063849398 -30.8087461838 -12.3489857407
3523 1 -1.2952294755 15.2385257112 -11.7571530907
3524 1 -10.4727739964 -1.7695163295 12.3006459015
3525 1 29.830897313 -12.7847398307 -23.4480910349
3526 1 -31.722730824 -31.8915446711 14.0995139031
3527 1 23.173423373 -20.869734432 2.83090618
3528 1 -25.128509042 -33.9066830266 -20.4712611388
3529 1 23.8437126253 22.2227630534 -29.628815919
3530 1 27.8128655224 19.7480415015 29.9660402015
3531 1 12.8387135217 16.2796754277 -30.4219718273
3532 1 13.4185829308 4.6586389776 -16.0570339525
3533 1 21.3426302114 8.4888235313 -32.120119079
3534 1 -3.0456880842 28.1415068752 -34.2756843197
3535 1 -11.0007563264 23.8309842935 18.5363460502
3536 1 9.3112963349 21.8286716449 5.5962231969
3537 1 15.8654134388 -9.5190533129 25.4110362748
3538 1 -4.0359244736 26.8425214985 30.8514591266
3539 1 -2.929950685 -29.1087835798 -12.7842529546
3540 1 -11.1722758133 23.5177838678 5.4084976918
3541 1 32.6549872278 33.8124307732 1.3437779759
3542 1 15.1848997889 -31.1724982573 3.7750980031
3543 1 15.110894625 -1.9530686109 19.3636876146
3544 1 -1.1130682686 -5.8128134979 15.492188148
3545 1 -28.4955144717 -31.7527780334 -27.6457974739
3546 1 16.5446055679 -18.1351601618 -24.4772775105
3547 1 -2.3355445473 -23.602848074 -0.5766003841
3548 1 14.9900798039 -22.9442438476 23.9138227805
3549 1 16.2122778677 14.378215681 9.5266346689
3550 1 -31.1941781535 9.295577193 4.1416461363
3551 1 12.9144575287 32.4055675683 28.4197217771
3552 1 -31.3302808835 -9.5660716313 32.2299444116
3553 1 -33.0130498065 7.7503020744 6.2600439527
3554 1 22.2719375373 -14.3692432504 -32.1884764804
3555 1 -13.9303592428 -9.4324589247 -16.278840783
3556 1 16.0639197713 -18.4672096471 8.4917447878
3557 1 22.7350262414 -18.9849675795 11.1747101937
3558 1 -6.7193072019 33.8808716391 -33.2743144655
3559 1 3.6906597804 10.9140228307 12.7736112346
3560 1 -21.6680720929 15.2767107065 -22.5027863521
3561 1 4.6369382153 -17.6991974106 3.9967657262
3562 1 13.0502264008 -5.1695806449 15.3064101473
3563 1 -21.3458296828 22.7379474979 24.1193540393
3564 1 3.8840191372 -3.9392447952 -14.9276901122
3565 1 -24.1096860714 32.609081769 0.8435475824
3566 1 -4.9388709375 -6.8275327987 32.6960934796
3567 1 23.1998537887 -17.5836686726 6.8528503548
3568 1 2.6326085087 -21.3896485298 24.0489656691
3569 1 23.9129881358 23.0690927848 -32.9478431889
3570 1 -12.4437874685 -14.1351254105 11.5190011348
3571 1 -6.12239713 -23.3610793243 -30.6928418557
3572 1 -4.9735782465 -23.3034192859 28.5342072092
3573 1 19.1424372139 18.9483127662 -5.7856179913
3574 1 -19.196897781 -21.5797388615 33.5904152816
3575 1 5.7650300886 -5.3750423499 18.6331648361
3576 1 34.5394758655 21.5674974058 -31.6386542807
3577 1 -10.1693806459 31.7983635451 11.2919777749
3578 1 17.999321736 15.8937218051 -6.9228214026
3579 1 -30.9355565361 23.0288907315 5.721837225
3580 1 -30.0249591624 7.5182012925 -25.7383561068
3581 1 12.0659020781 -27.1169109455 -25.8368441821
3582 1 -31.1456783407 -17.6685937714 11.9023812695
3583 1 14.6142810252 23.7180985971 32.208034988
3584 1 -19.9329153038 11.0308730895 -22.9952267284
3585 1 29.9121360643 -31.1405730973 16.9499646799
3586 1 3.7026925749 25.0406626867 16.9514253082
3587 1 5.0846555461 -26.8471120444 -3.7047791867
3588 1 -7.0345246857 4.4766864318 28.1374727592
3589 1 -20.6322780133 -32.1420354579 28.1691197042
3590 1 -0.3550022148 30.5226091127 6.9255339979
3591 1 6.2387605127 3.5723488934 -33.0975993152
3592 1 -19.7129168701 5.5329293067 -5.7535537239
3593 1 3.0347681493 -14.5214963555 -21.3682259824
3594 1 -8.0984184703 33.6850779019 -3.5305471044
3595 1 -7.3557933436 19.0304557159 12.3064188607
3596 1 -14.3666697626 5.0197619202 -14.8956953984
3597 1 -23.544075176 -1.7067093154 18.7219153898
3598 1 -21.578347787 -17.5911109212 32.0730312069
3599 1 26.6704455817 5.327884924 -9.9660055527
3600 1 -2.8095531863 14.9128751686 -32.0637179631
3601 1 -18.427981346 33.3542108299 24.570131734
3602 1 11.2469765145 -0.1571218658 3.7134734024
3603 1 -13.235378418 -12.7928080629 28.153470116
3604 1 20.0067118065 22.552725927 11.5210877465
3605 1 6.1256661551 29.4866759256 26.5997094429
3606 1 25.6426501806 -18.4356322558 -25.4129142254
3607 1 0.8352706891 2.4076717606 -26.1689632212
3608 1 18.4696440275 -21.483337398 2.2001929975
3609 1 20.5344854753 -20.1052694355 -22.2511409734
3610 1 -21.9235429265 -15.0041296564 -0.394717392
3611 1 -11.6083081183 28.1568086948 31.7840354776
3612 1 17.9439569705 -31.4881400188 7.5452576917
3613 1 -1.6288786966 -29.3285663969 -5.6956850243
3614 1 -21.4624017267 19.4189828263 -10.1119292687
3615 1 4.0705622289 22.3195122855 -30.8860481943
3616 1 -22.2695727106 2.677122893 16.1665115163
3617 1 -9.5892330219 15.9052677235 -7.7927994006
3618 1 -17.9888191234 -27.6480231931 27.1532875439
3619 1 -19.1158676908 -0.2951860109 -17.78245322
3620 1 28.0953232015 -27.9525294032 30.2175464728
3621 1 9.9653795691 -1.5069510158 -5.8319407725
3622 1 22.8748987833 2.6894339024 11.771272497
3623 1 14.7688989569 -11.5010562736 -27.2962204497
3624 1 -19.8336621375 -19.4345628609 -18.6975020321
3625 1 22.2644952887 23.5880331305 21.028595141
3626 1 29.9247948423 -32.1471476568 7.3262330103
3627 1 5.1399507578 18.7462591937 -26.7402775221
3628 1 -27.9217727458 20.0034427814 25.1968803541
3629 1 7.0854380127 -12.9656490706 2.840782809
3630 1 -12.7140732456 16.4788772974 -7.3507159216
3631 1 13.0662933114 23.6219753485 -14.8104920848
3632 1 0.1546874854 33.3467685813 10.81692583
3633 1 7.9687703261 17.745450638 -5.4537771671
3634 1 21.4348584514 3.4655839248 23.5378848944
3635 1 19.513575893 12.9112580573 -10.2946469055
3636 1 23.3537066294 20.7340351136 30.0316989184
3637 1 -12.1264833729 -1.1355341219 8.5596292239
3638 1 -5.7843660242 4.7517018623 -4.528573511
3639 1 18.320799055 -27.485893459 2.9298811313
3640 1 30.2620608571 -22.1858300252 34.0219265943
3641 1 -11.7437987755 33.7378691795 -33.2829599935
3642 1 -13.8365312671 28.6824261981 -15.5467878225
3643 1 -9.9513992703 -21.4349280051 -8.4339456419
3644 1 -12.2944556199 -24.6966499606 15.3536371269
3645 1 -27.019744391 -33.0912490601 22.1791528675
3646 1 -26.5612462328 -31.4912490703 -15.1908814093
3647 1 26.0626851287 -16.9587980031 30.6707585479
3648 1 -3.8682999952 -18.0260999203 3.1575304748
3649 1 18.2799710182 -21.7900693273 -10.5606899054
3650 1 24.6108206634 32.4476475722 -8.7596657383
3651 1 -2.115963436 -4.4803032256 -6.7875394066
3652 1 -29.8965699405 -8.848416292 -23.2017317393
3653 1 -21.6102033933 13.5899633104 -8.579869358
3654 1 -11.5026560093 29.7216284103 9.5237134125
3655 1 16.7569530918 -12.1308652576 19.045896643
3656 1 -27.7981201326 -1.7074744063 -27.5776348229
3657 1 13.6380249347 -13.1603299482 22.653300614
3658 1 2.3869447504 -28.0574859749 -18.4468304056
3659 1 1.844634353 9.5947973199 31.1390637814
3660 1 -31.6232342197 20.8501898352 9.4072109223
3661 1 32.6369728129 -23.6680199148 19.5384761267
3662 1 20.4169396793 -23.9526337593 -21.3970907785
3663 1 -26.7084219158 -3.244611739 -33.6416276896
3664 1 -4.6970326341 10.9177787319 -16.7782365318
3665 1 27.5036992128 -20.3360486966 -11.3796850227
3666 1 13.1137985059 2.8244376835 13.1087210839
3667 1 10.1992887479 33.9616930681 -1.0433058819
3668 1 34.141837217 -2.9656317462 -29.1257825103
3669 1 32.28405721 -22.4033245247 24.5442577481
3670 1 13.153026807 -23.7951641249 20.7376519074
3671 1 -7.2043748832 9.0526260299 -17.2622609073
3672 1 -33.8772896222 2.3591232602 28.6122464892
3673 1 33.4454653177 22.7408687544 16.3239811508
3674 1 -10.4480824238 -31.1226908344 6.2811187315
3675 1 -27.4347019171 20.2829096503 -4.8200731744
3676 1 -3.4623148997 -15.8011457965 20.3398045977
3677 1 23.5148626113 14.8090314565 -28.7473685116
3678 1 -5.4587850354 27.9864020675 -8.9101104465
3679 1 31.0256216552 -23.8971994402 2.9476173313
3680 1 -21.2955423393 -22.9969655715 -28.3965395204
3681 1 33.2050876425 29.6604211318 11.7161163927
3682 1 1.3914918316 -1.4743998723 10.5313382332
3683 1 -0.3801806634 32.4731042358 34.3021585542
3684 1 1.2285274528 20.59917044 19.0424885104
3685 1 33.5584901216 5.2372564198 -19.349150886
3686 1 -19.9226213524 -14.6334082997 -9.7158903559
3687 1 -23.3101659973 -14.0450533361 14.9326979804
3688 1 -11.1341603718 18.8008588682 3.4641928503
3689 1 -30.7815437218 3.1206670003 8.5185925258
3690 1 17.7649952349 -3.8783852854 33.6025176298
3691 1 34.5974141188 -8.1542701119 3.0851250465
3692 1 -14.1671201242 18.0629633948 12.2631564435
3693 1 31.9241862344 16.0404106121 -33.6447993395
3694 1 -21.916309339 28.3133741308 -27.2788320183
3695 1 17.6700543996 21.0571817221 6.6655421721
3696 1 31.1864298685 -16.3012370826 -4.455124777
3697 1 -9.6061345771 7.0903763272 -5.2366304362
3698 1 7.7710986383 15.1650074234 -26.3504288909
3699 1 -18.8108050509 5.4306157765 29.4964134472
3700 1 5.5181839169 -33.721037178 0.9315330451
3701 1 -18.8872445952 -25.6059258136 10.2700944404
3702 1 -23.0919064068 7.3916830659 23.0179707966
3703 1 27.7423380448 -15.0179012941 27.8930609679
3704 1 13.4971090869 5.1394638818 10.9728652824
3705 1 7.7095435913 30.1171804469 29.1081645517
3706 1 -29.410285069 13.3134176979 25.1881861384
3707 1 -13.363565934 -17.4231386742 25.5383195924
3708 1 23.5312077368 15.2671818461 24.4070978015
3709 1 1.5718446417 10.2083307322 14.9081455153
3710 1 15.9838634333 11.4000642642 4.0044861897
3711 1 9.1742754958 26.6425545378 -15.9071456741
3712 1 -3.7167424275 -18.5333552401 26.5697317873
3713 1 2.9419834795 -6.0702318359 -0.2556099411
3714 1 -30.3701682126 -12.8921307828 17.6350688757
3715 1 -15.6048651832 -21.1440543252 -11.5009867199
3716 1 17.8353836051 -33.5835781504 19.5383370192
3717 1 -29.332301432 11.6681938759 20.8848971442
3718 1 13.179874545 -32.7359686304 -17.3083750272
3719 1 -30.5988678173 -23.5668887979 4.0544257646
3720 1 -15.3432736218 -1.156539347 -3.9099626768
3721 1 -20.9329587685 -9.8469295747 13.4196957904
3722 1 16.6327996918 -12.7589353986 -25.3189471423
3723 1 20.7738893983 24.4058458344 -21.2011579338
3724 1 -15.9636928529 24.6751578594 12.2927167768
3725 1 24.3705125419 -3.7906780376 -3.0848468316
3726 1 26.4652620916 -27.4837372935 18.7004928423
3727 1 6.9685182002 15.5066553229 -21.2177812742
3728 1 -27.5573946888 32.1028697551 -17.7978245933
3729 1 16.5210964087 -17.9383926725 -4.4199305919
3730 1 2.5708448005 -30.9874714368 8.5761830105
3731 1 -20.8331491724 29.9751517396 7.3038367107
3732 1 2.0121197239 -26.1773792219 -11.4805379246
3733 1 -18.9191697552 2.2462375638 -29.9239741084
3734 1 -20.7044052266 -2.1559568281 34.0836903025
3735 1 -23.0272909958 6.7168032678 33.3825887499
3736 1 -5.2895608213 -18.0551038238 10.1793963824
3737 1 -18.2357348488 -26.4226952116 -22.4323284282
3738 1 7.0842555994 -3.4336587648 33.8974254258
3739 1 -26.3972385481 -13.9268120028 -16.6769663075
3740 1 -25.1717019055 3.1655987069 25.3258329611
3741 1 -33.2859577591 4.0193706869 -11.4989001081
3742 1 -33.8724069507 8.7417208771 32.5612983596
3743 1 -22.4658533239 26.7000754688 -12.8056059483
3744 1 -15.2648865732 23.1009483911 18.2776757453
3745 1 23.3324231894 -32.2759194241 -19.5578816161
3746 1 4.4870499369 -15.6058389354 32.6935199917
3747 1 18.6956936353 6.8489553461 30.0043643043
3748 1 7.1759274095 17.9394359783 26.6193235935
3749 1 -11.7465809245 -31.793919062 3.4854762903
3750 1 4.6004920632 -9.4993696086 -30.2226447609
3751 1 9.7038575614 9.0644501632 -1.0723793392
3752 1 -27.0937495549 -0.4463262563 -7.1885166338
3753 1 -14.6281222166 25.600987499 -8.9646405672
3754 1 -6.6115684811 12.5213398724 19.0291341951
3755 1 -15.1628512579 20.7287490305 -7.1485232417
3756 1 18.6413721757 5.9953224736 -22.3463600235
3757 1 8.3137568043 -0.0804041066 -31.8703516509
3758 1 30.167328683 23.0273605495 -4.8910875281
3759 1 -31.1795996926 1.3518462081 -32.1317693281
3760 1 -26.0428623169 26.16520732 1.946461007
3761 1 10.7144036386 -0.9811944051 -29.5910552014
3762 1 -14.8801849177 -8.1329866719 -34.5377627572
3763 1 4.1856736445 -11.7348263449 -6.2603221676
3764 1 -21.343743071 -31.1378744127 -10.3447255878
3765 1 -15.5590988319 -7.4840504133 25.0786390208
3766 1 -15.3778418233 -30.4497446299 -19.5692884271
3767 1 0.1206061599 17.2443855998 -20.6425024109
3768 1 11.7792016217 24.3414390847 22.9931401166
3769 1 2.2153557097 -15.1919247152 -12.0238916279
3770 1 -0.1684591231 -0.5698536727 -22.3431605522
3771 1 -4.0724401795 6.3559585401 -9.466331589
3772 1 4.9244733164 11.854876075 -1.4829549806
3773 1 32.4701134256 -18.6393551177 18.6704456329
3774 1 28.0364111961 4.9061806866 31.2438812457
3775 1 -23.0133802507 18.9266815575 26.1176325718
3776 1 -28.733130864 -16.0891677736 -4.3517679409
3777 1 -34.3258909809 -31.9495177012 28.2929253356
3778 1 -13.9271597714 -23.6600907901 23.1496359989
3779 1 8.1939852891 21.0115544782 33.6309651035
3780 1 22.0435926566 10.0865421589 18.826245978
3781 1 32.7315658796 25.6884860857 29.4820853798
3782 1 -5.5673584008 31.3183037319 22.5150973615
3783 1 15.175510036 11.8543891989 8.7581355563
3784 1 -32.4545125249 17.1767793787 -29.0347505945
3785 1 5.5700014424 25.8721079209 -27.2174856325
3786 1 -30.2956970387 32.492301064 3.7865743678
3787 1 9.5049339066 11.8358183542 -7.9823333025
3788 1 32.9144226238 19.0476354861 16.4953615303
3789 1 -4.5086811456 4.2383953684 25.3747987838
3790 1 9.8897746696 27.4425614881 -30.5756229622
3791 1 -33.1076289624 20.8177777991 4.7263843062
3792 1 -23.6740710889 25.7151947163 0.103356836
3793 1 27.2101129376 -25.4145139611 -23.0593552632
3794 1 16.2771019398 -12.0768915667 -22.2653994871
3795 1 -26.9720305353 -23.8165171186 18.3580798519
3796 1 7.8328623465 -3.5678279012 20.314904364
3797 1 31.7010578831 7.9431745551 11.0621722659
3798 1 14.7226457295 -12.443648361 25.542214601
3799 1 27.2434987258 -19.1162154594 -18.5604116393
3800 1 -20.5815037937 20.9251687512 26.6781660453
3801 1 -25.7825227225 10.4198436113 11.9427224303
3802 1 1.7995635389 16.5169231852 33.6950240847
3803 1 -1.8872012329 -12.1331605306 -21.6455366858
3804 1 30.9726912701 -7.6739320838 -6.4534728632
3805 1 20.3672783193 -13.0343681514 -34.1639198293
3806 1 4.445735024 3.9007120313 -17.0200052815
3807 1 11.4065327607 7.9111798414 1.5520913837
3808 1 -17.3937174484 16.7991026494 16.3061753971
3809 1 20.5358765498 32.7566052207 -26.1066430831
3810 1 -20.7082306815 25.7864177311 -10.5821124528
3811 1 16.8371485372 30.423216839 17.2236585896
3812 1 9.0933149593 22.7587440618 2.9534598442
3813 1 -30.7586257693 -29.7649047382 -13.0854205859
3814 1 12.0680582436 -17.3492030641 20.4295984573
3815 1 4.4680617699 -17.4993000036 -12.4713307438
3816 1 11.0177274354 17.5208616585 2.7612829008
3817 1 -12.1969412968 -2.5500482366 -33.2116535142
3818 1 -1.1996626568 -3.2656865178 -23.1070691189
3819 1 9.8409479543 0.5114285433 -34.5116244672
3820 1 13.7076482138 -5.7278883992 34.0488438861
3821 1 -22.249471684 22.1622513123 -16.3291976802
3822 1 -19.6606820223 7.5685581898 -2.9494952819
3823 1 2.9005990129 -3.9947486681 -25.3326492262
3824 1 17.6882774757 19.9685963649 -20.3203991083
3825 1 8.4731043894 1.0194489541 7.4695136847
3826 1 28.2343610987 -5.319538477 27.6260442158
3827 1 29.3731642457 20.6774879348 -31.2707568052
3828 1 31.5076985264 -17.6989191957 14.2311791054
3829 1 -10.8416174025 -8.6623600764 6.2364652397
3830 1 2.9770385572 12.4353714677 5.3563323977
3831 1 10.1432979989 -7.6720541332 -1.2866048136
3832 1 31.1615296347 7.3391700032 6.9870194912
3833 1 -22.2376475507 24.1264485193 -8.4153747972
3834 1 -22.1952197781 31.2378300716 10.053573693
3835 1 -22.0326727217 -31.738992485 -18.7803405192
3836 1 -32.1274709078 -33.9648925394 -24.6634032798
3837 1 -14.9530076682 -4.3315278068 14.9355496831
3838 1 -14.9349236996 -32.6393654611 -27.032403169
3839 1 28.1878992101 -16.675575233 -26.5041426242
3840 1 21.2492195581 29.5633241311 29.6938069201
3841 1 21.0313077363 -31.3467720718 15.6676026436
3842 1 -9.3469078423 -4.0836383293 30.6964934263
3843 1 8.7792798889 10.0886287707 -15.3574625818
3844 1 -25.5610636606 14.7672992212 7.233309233
3845 1 -7.9359409676 27.0876983808 -10.5339117211
3846 1 -11.1501577286 -21.856284474 33.4488734503
3847 1 26.5506740665 32.6419111275 -14.8392177734
3848 1 -29.0442864102 -19.0660672234 24.1056519554
3849 1 2.8546935541 18.8475989717 5.2474112637
3850 1 24.5221396634 27.8964691004 8.423790798
3851 1 20.1427588935 32.5836946592 -19.1178151951
3852 1 15.7937035479 -32.1661706007 9.9322719958
3853 1 -15.5019952233 8.8774897492 -17.1817872469
3854 1 -22.8557715088 -15.1203539317 23.4978915023
3855 1 13.6411548523 8.3618879824 -33.0697500035
3856 1 19.5579511698 -34.0566547695 8.905659008
3857 1 11.2718071945 30.2744414202 -25.7558140919
3858 1 18.4061414762 32.2531753559 -16.4532815264
3859 1 16.4776948841 -3.5637937852 21.9604759547
3860 1 -11.5907805794 17.7244454129 25.6150373516
3861 1 1.0662586113 5.7936166697 -2.6493709565
3862 1 34.0682493755 2.3442387629 6.3273719589
3863 1 24.3748248729 34.4532987996 -32.8931252731
3864 1 28.9292028161 29.9956005348 13.6668897307
3865 1 -14.5520999947 -32.864615201 7.2325441421
3866 1 9.304688731 30.7889303275 21.2544360875
3867 1 -13.3561932391 -0.8575974349 -23.8295236653
3868 1 -4.6852780545 28.0231264345 1.39239603
3869 1 5.5240264298 -9.8748206186 17.3039931425
3870 1 2.6210625903 -25.4427527736 19.3031758735
3871 1 -18.2456114778 9.2295707075 26.2924906376
3872 1 34.326780573 15.0938539623 33.8661262493
3873 1 9.3181821537 11.8547369676 30.0372632164
3874 1 -19.2809186813 -5.1064954159 17.5799823252
3875 1 -24.1852214173 -23.9474172299 6.0543735865
3876 1 -21.1836999487 -31.0280977678 -34.2425614445
3877 1 -8.9469739209 -22.4632102823 26.3274761615
3878 1 30.0687015003 -19.7776713885 5.2554794958
3879 1 16.5498220974 -31.605950119 -1.3044105673
3880 1 -13.3881879528 -33.3048137741 -12.7473894801
3881 1 -15.2157120893 -2.1037219803 3.4282335742
3882 1 12.3238072921 -2.140794116 6.2753457723
3883 1 12.8301584134 -18.5070639318 -27.5616374661
3884 1 27.1351340215 8.3802501659 -8.9868282056
3885 1 -16.3184864065 8.6305044701 -0.6516488538
3886 1 -0.9748650161 -7.5742615952 -9.6500925316
3887 1 -29.8782286231 1.5054903876 -4.3585146523
3888 1 -10.6554220794 21.4315198726 -2.8102487235
3889 1 17.648423191 -16.8150304525 -33.257204249
3890 1 3.8932697827 -34.1236009257 -33.3136679633
3891 1 7.9337152484 -15.1839260368 -34.185151104
3892 1 -19.9242210881 -9.0882375374 21.5092809376
3893 1 22.2496107914 24.844242966 28.3264502312
3894 1 3.5745746126 11.6704195951 -26.6173760892
3895 1 6.0369156014 16.0519565305 -28.842928375
3896 1 -28.7265510816 -0.318208294 18.277745299
3897 1 -28.2308069033 -1.7478155671 -21.6590301085
3898 1 34.3250417299 -7.8967126665 9.1114684817
3899 1 16.2877436598 -19.5530128553 3.3391352519
3900 1 -30.2475449946 -14.6119857523 30.5030645158
3901 1 -24.1322214785 -14.9825680015 -19.0240567732
3902 1 32.5572642436 12.6743580684 -21.9273683814
3903 1 -11.0071552691 -4.1820568508 -4.6402072404
3904 1 13.0500177396 22.7257060422 12.8261938511
3905 1 -4.3260330625 -5.2999938801 24.1708237961
3906 1 1.783566182 25.3925349838 5.0607290645
3907 1 -33.1112388007 -7.8211773206 -29.7249739444
3908 1 27.2821010434 -3.7730809451 -12.9079890322
3909 1 4.9360887885 9.9467391707 6.1285178578
3910 1 -20.2902823452 -17.7845398317 23.4782773517
3911 1 -25.1899945353 -2.0456446195 1.9486867262
3912 1 -13.0716489482 -23.6195409681 20.3279804644
3913 1 25.4853892073 -15.4058719747 10.8781331084
3914 1 -13.6268963386 32.262008679 26.1956718517
3915 1 30.6857125989 -9.8061015378 27.2477415031
3916 1 -11.0471486612 -22.0769784448 8.7649518214
3917 1 25.772506986 -10.8923220684 -3.5329814848
3918 1 -33.3677738064 25.7617957123 -17.6854953267
3919 1 9.9343586076 10.2162598569 -27.2835616717
3920 1 8.4950138129 16.2203460998 -13.7697596907
3921 1 10.2098609141 -4.1192498367 -29.2153955302
3922 1 6.3894834357 -13.4566288187 33.2799970048
3923 1 -30.4746657297 -7.4999782165 -9.0168058613
3924 1 -7.3866751977 -16.3456819131 -31.3705733566
3925 1 2.8373051227 -21.7269145446 27.6352948613
3926 1 -9.460489076 10.4775036497 22.8782373621
3927 1 -15.6821393722 -33.52970879 2.0112155254
3928 1 -33.8128898278 -24.4939008509 -7.1270311405
3929 1 8.0878463041 1.1232231125 -1.7657604283
3930 1 -12.1215450584 -9.4433788596 17.3759116947
3931 1 -10.2335787345 -19.4838764522 -0.3486728257
3932 1 -15.7448072789 -18.4976741789 -5.0907067202
3933 1 34.5159667063 -27.3187558568 -28.0868237363
3934 1 6.2417513229 -24.1384813138 8.5347289901
3935 1 -19.0209964093 -5.0075204646 -22.4365016517
3936 1 26.6664114657 18.7066135702 -12.5393542873
3937 1 2.1529660179 20.0473311822 16.0452793729
3938 1 0.4447265206 -23.271981002 29.3090357108
3939 1 20.7425206681 17.5206529973 -10.233717842
3940 1 25.7462156778 -21.2427510617 -27.9362955636
3941 1 -29.1472120132 6.4789990804 5.5190185616
3942 1 28.6735233213 -6.1621818609 24.1080863357
3943 1 1.2194159148 -9.0384370699 32.1948893339
3944 1 -5.5764699388 0.493761897 5.9187438218
3945 1 -13.3129308219 20.6950850274 26.1511574674
3946 1 21.7726808959 21.8582319783 -23.142263304
3947 1 -29.9694066018 -31.4813098429 20.8397567763
3948 1 33.3477423334 16.6657681577 -3.2066354049
3949 1 31.4045503515 22.8226639355 -7.5081855561
3950 1 -10.5600639218 -7.3468904667 18.8342446564
3951 1 -23.4991434693 -24.4907013795 -8.1772228413
3952 1 -22.77794089 -0.6453890186 -2.1423938516
3953 1 2.0290908329 -13.3502811724 -14.6326432088
3954 1 15.0035036729 6.4393534569 -31.0006796892
3955 1 17.075091832 -15.7934948867 31.1038695963
3956 1 0.5353550249 -25.2091218098 -25.5671843885
3957 1 -17.797894147 29.6990930032 -18.4826505742
3958 1 25.9575198958 11.23849096 5.0986358449
3959 1 2.4004381731 29.4457783351 11.8633616295
3960 1 19.8354009807 5.6564567231 -13.1802223137
3961 1 -7.3816673294 15.8516418012 -29.2701899551
3962 1 32.5318075801 -31.1532040538 -3.8952868407
3963 1 4.7176205368 24.8132220045 25.1913856098
3964 1 30.2825792061 0.3538198014 -14.7677860973
3965 1 -29.5676016852 -0.1019657615 15.3216424132
3966 1 4.4156878146 10.4381362411 -12.8790546824
3967 1 17.1767793787 -4.5867204255 12.8774549467
3968 1 32.0582858171 -31.1680189973 21.3771288593
3969 1 23.0509392625 -33.5968211797 2.4882149746
3970 1 7.2707291373 -32.0594612751 -25.6475189414
3971 1 -22.7323136461 3.0070162129 -10.9647970503
3972 1 28.402263792 1.128926518 -27.5139236104
3973 1 -12.6598213398 6.2850832938 -21.1100425535
3974 1 26.0043991067 15.8352966757 -19.3913004436
3975 1 18.5750179216 9.4702961513 -6.95488567
3976 1 -22.7560314665 -33.5964108127 -8.9760473782
3977 1 -14.3390569336 -10.4747910544 -27.4168266097
3978 1 23.9554159084 11.1137115765 16.7851919043
3979 1 -33.0077985002 -0.5322251072 15.845103751
3980 1 -24.5770175528 4.5146627659 22.1696240072
3981 1 -22.0761438001 -34.1741838726 -20.3392481679
3982 1 15.5948494468 -9.923369119 -7.256887946
3983 1 -19.9448089908 31.3962039045 -33.1998919792
3984 1 31.1526963116 -30.8773818001 10.3323450247
3985 1 -2.1309870407 6.8378267501 28.4912230068
3986 1 -28.3444229139 -5.9901059441 -15.9896363925
3987 1 -18.6387291341 32.5516999455 10.8277762111
3988 1 -24.3451949858 9.8967995958 3.7274537012
3989 1 -26.9914360247 8.3445691047 15.3025151387
3990 1 20.0862812684 -24.1105902699 10.1856562177
3991 1 -30.8430779027 -25.4442829556 -33.0968133581
3992 1 19.8407566175 23.6895815697 32.5786172373
3993 1 -8.1434892844 31.3946737225 -31.1376518408
3994 1 0.9390448474 1.3073318238 1.6506490126
3995 1 -7.7662298775 -24.3794849725 -33.7383491003
3996 1 -7.2930558832 12.2730330725 -26.0325683655
3997 1 -28.4531075653 -31.7862403307 -33.3974176042
3998 1 -0.1641467921 -18.2952032841 -6.1542527362
3999 1 34.0436969104 9.7512932022 -29.7307051714
4000 1 15.38020665 -17.9838112552 23.9398358739
4001 1 7.8264634038 23.8079620104 20.6153069043
4002 1 17.5953536985 -11.6234708304 9.4492909262
4003 1 33.0680668034 -20.5283647475 -6.0840034735
4004 1 15.6879818852 14.2583050583 20.4455958142
4005 1 9.5445099764 -21.5971272929 1.1568871156
4006 1 -7.3679652455 12.5987531688 -13.1601908407
4007 1 -19.2927428146 -11.3261982078 30.6210276342
4008 1 22.9988435221 -18.6371293984 -21.8827148896
4009 1 20.9717697473 26.3945955066 25.9654490205
4010 1 6.1923681778 34.1668070045 10.5583946324
4011 1 -28.6928244801 -9.9622496515 -15.1248749238
4012 1 13.5348072061 11.5379197481 30.7600655314
4013 1 27.942930989 32.7534753031 34.3879878514
4014 1 6.4719046004 33.7832182085 -32.1275195954
4015 1 -11.3744684933 32.083394712 -30.8557505915
4016 1 -27.3390655446 26.3604446274 -22.3715384722
4017 1 -31.7928270685 -7.9514514484 -3.8335231325
4018 1 -12.4648622473 31.3649742817 -4.2703900821
4019 1 18.084177281 -26.2609132462 14.2885609289
4020 1 21.4544030482 -9.0140237123 22.4945790125
4021 1 -33.8430483232 -34.2761635449 30.0240480086
4022 1 24.6433022532 -1.9609977356 12.6945982025
4023 1 22.8998685708 -11.7594483637 17.1526442359
4024 1 -23.4226343713 -17.5681581918 -10.3253896521
4025 1 -16.2219458355 -33.2078558808 19.5201834969
4026 1 33.0742570849 26.7103694201 -24.2698683012
4027 1 -13.1954545796 -13.2256408964 -34.3154245363
4028 1 8.7834531124 3.5055077632 -10.5807213783
4029 1 25.3421085329 -19.5760351384 4.1362904994
4030 1 -3.0446447783 -8.3169562757 9.6399376877
4031 1 18.2963856974 32.5513521769 23.5396237376
4032 1 -5.4478651005 -2.6342777981 -13.93460202
4033 1 23.5730095258 27.1269266819 -28.2144130903
4034 1 10.7474416582 -21.1612340954 29.8664392667
4035 1 23.7461983022 0.9320199212 -1.8519374941
4036 1 -30.3967933787 -14.1197540372 -11.1797876157
4037 1 17.2966900014 -20.7618566038 31.7301313404
4038 1 -8.7922864355 -27.2950380364 -18.0811169171
4039 1 -19.3755117479 34.3885442812 -8.9007206935
4040 1 -29.7732581407 7.0208226018 -17.5813733997
4041 1 19.1020264994 0.4354063214 -2.1720237387
4042 1 -16.4280335241 -26.1964369427 6.845199445
4043 1 32.2719548617 13.41371417 7.8459384469
4044 1 34.5024037298 -11.4936835787 3.5836861507
4045 1 -27.2943424991 1.8956172337 -5.993444523
4046 1 0.4745650688 -30.3588518214 -27.3266849815
4047 1 20.9083367496 -23.290482293 -14.2996199712
4048 1 7.1695284668 -10.614246274 -32.2712593245
4049 1 -33.4882895465 1.4764169304 8.6488666536
4050 1 -12.4167310693 -17.3252070288 34.6015873423
4051 1 10.9862195977 -32.9469737673 5.4772863263
4052 1 32.4461173903 -26.2425510627 4.3000199692
4053 1 27.2501063297 -29.7260868041 25.1002006757
4054 1 7.0338291484 -21.8265850332 2.6379641456
4055 1 -17.7308443557 12.027925744 -10.6938157359
4056 1 -31.0357139008 -29.0742710213 -8.3912396545
4057 1 -26.535859123 7.1553395068 -25.9010422707
4058 1 4.2437510053 -28.1659550097 5.7536232776
4059 1 4.7817490717 6.3954650561 28.6005614633
4060 1 3.0210660654 8.4936227384 -11.1028611953
4061 1 13.6647335652 16.7582746126 10.3125222129
4062 1 -0.1110077458 19.8248983681 27.7840702801
4063 1 -15.7330526993 -19.3302322727 18.4198435601
4064 1 29.4293636559 -16.0124500144 30.8461034898
4065 1 32.5079506522 -0.6627078962 -18.9531119732
4066 1 33.7090739372 -24.420660778 22.5080724352
4067 1 -32.5504410231 -19.4870063698 -13.1596344109
4068 1 25.9049372793 5.8293672846 -26.2854657113
4069 1 -32.0441733662 32.1386899237 -24.7363651378
4070 1 12.6262268904 22.4689136878 -26.9193783652
4071 1 -0.2683382728 8.110659926 -11.606082399
4072 1 -6.9313765108 -34.1093131995 -21.6773227383
4073 1 -17.2306139622 -18.2406036096 2.5402411613
4074 1 -3.5048817797 1.1430459242 -28.6316589339
4075 1 -29.2979558024 16.5503089734 17.8997903548
4076 1 28.0279256416 12.3348663344 -31.9043773334
4077 1 31.5876853106 -29.28643075 23.5434491925
4078 1 -11.3033845858 5.5623505326 16.4152356386
4079 1 1.9502169082 -23.4568548043 -10.4475955478
4080 1 23.7476589304 15.3530111434 11.1011919059
4081 1 1.7117171836 -25.2258147039 -5.1825871915
4082 1 -7.3473077891 34.0279777684 17.8208468764
4083 1 6.3923351385 -1.8725949506 -5.7392952101
4084 1 8.4609324874 -28.4615444322 -31.6739180195
4085 1 22.7018491144 -10.7346437727 8.8889661139
4086 1 34.5190270702 19.7052659603 2.3877793951
4087 1 -12.3224162176 -32.3322857632 28.063537149
4088 1 -27.7193157617 -17.0225787693 15.0163015584
4089 1 -32.840549612 6.8378963038 -19.3561062585
4090 1 32.6954674961 21.510463351 -26.2458200878
4091 1 -29.1773148655 25.0538083408 -25.4677225611
4092 1 -5.846755716 9.586659534 -26.6261398586
4093 1 15.2513235967 -13.483407003 33.9676051347
4094 1 20.9084063034 -10.6529181453 32.0336637983
4095 1 0.9259687471 12.6259486755 -25.4987435226
4096 1 0.4724089033 12.4597848254 24.2727895576
4097 1 -3.6092123679 -18.5530389444 -25.0559645063
4098 1 12.2941078513 -23.2769193165 -21.810935445
4099 1 0.8217077126 26.3085575482 -24.3214771655
4100 1 -27.1031393078 25.6905726974 9.107573473
4101 1 32.7805317023 -9.0116588856 -4.0948364791
4102 1 -3.6549787192 13.6602821268 31.141706823
4103 1 -27.3247374771 -32.6531579649 -18.0763872638
4104 1 -9.4753040195 12.6687242166 18.6622382933
4105 1 -17.2158685724 -8.3449864271 -2.7021622342
4106 1 29.0205964113 3.5921717052 -10.3897964019
4107 1 -21.6613253815 -29.8772409602 -27.9806499744
4108 1 -7.3982906698 16.5592118503 10.549630863
4109 1 -30.3569251832 -15.076952407 -1.9846460023
4110 1 -28.5046329651 18.3881270613 2.6931898036
4111 1 7.3258852416 6.8261417242 -0.5482920178
4112 1 15.5683494774 -28.2953179837 -17.6900163188
4113 1 -2.5841295621 13.2938731011 15.5239742005
4114 1 26.4245731622 3.9299941497 28.5538213598
4115 1 -3.8884705756 -14.6011353711 -4.7080221227
4116 1 10.7086306794 -18.9702917434 -34.1654896569
4117 1 -33.8080071563 25.7211763366 22.4411617514
4118 1 -24.555177683 11.1929332698 -1.3448212818
4119 1 -23.5810777579 21.5543517517 9.7775845104
4120 1 32.7472850215 -17.6036305918 -6.7313399964
4121 1 9.0602769397 7.9291942563 21.9254904308
4122 1 -24.4582197897 -14.4958310308 20.6192019129
4123 1 -34.2915057056 10.0224831777 8.0632242852
4124 1 4.2282405245 7.3224771091 -2.9426790168
4125 1 7.4816855867 30.4801117864 16.881036938
4126 1 -12.1673114098 14.1701804882 23.6331734983
4127 1 15.6952154726 -9.2902911098 -29.2680894326
4128 1 -19.3919959809 14.8838017114 -0.3916570281
4129 1 12.1392117047 -16.7018665412 -19.3042191793
4130 1 -11.0419321318 -8.417461409 31.7283924973
4131 1 8.5074639298 -1.0164581439 32.3535413817
4132 1 -7.514028069 3.4904841585 -34.1766940665
4133 1 -13.7428423989 -16.7876262847 -14.5911891884
4134 1 -23.3636528121 -28.6526989359 26.8453732013
4135 1 -8.3698866608 -13.2344742195 -3.402707357
4136 1 0.3814326304 4.1795529167 2.7470243871
4137 1 -7.2303184228 -5.9611020406 11.5500220963
4138 1 8.7310791571 -10.3262242968 13.0820820071
4139 1 3.1964110073 25.202235991 -30.1871445394
4140 1 -10.454620474 11.638007559 16.2407253414
4141 1 -31.9290549952 -7.3748510644 16.5672800824
4142 1 3.3426824919 -23.9766993484 0.0396456235
4143 1 -11.4654447662 -15.5818429001 6.3502551346
4144 1 2.1161720971 -17.2605916178 -0.6922682295
4145 1 30.5923019456 -16.399933819 27.3464382395
4146 1 -26.347855403 -26.8350792499 -11.9026594844
4147 1 28.0784912 16.4124534896 -31.7864559473
4148 1 -28.1875931737 -15.4459349206 -9.4405271568
4149 1 7.9904015347 -11.8893747228 16.9921142376
4150 1 -0.6793312366 9.5881201622 -18.7427119537
4151 1 -8.1682504107 -0.1107990847 -19.8935478952
4152 1 -24.8751248201 1.7484415506 -32.2115613619
4153 1 -0.0644763035 -6.3289716946 -17.2459157818
4154 1 30.3819019261 -8.8813152041 23.8697257186
4155 1 -7.8550499849 16.6986670698 7.0398107688
4156 1 24.3557671521 -19.2830052931 -32.5687753851
4157 1 -31.3556123503 -18.4196348989 -22.2772931742
4158 1 4.6581521016 15.3782591457 2.0222050141
4159 1 22.2557315193 6.5619071212 -34.0800178658
4160 1 -3.6492753138 -27.6501793586 -25.4789902646
4161 1 10.0973229863 -29.6007649015 28.1316302462
4162 1 -4.2203113998 -16.3218249853 -22.4616801004
4163 1 8.1515575166 29.6325996417 -33.5675321059
4164 1 -27.5062031469 -1.8083273083 29.6851822581
4165 1 -15.2838051865 -10.4824419642 -4.2505672704
4166 1 11.7524234374 19.1044608798 -16.6616644879
4167 1 0.2172162846 16.5607420323 -31.0547090232
4168 1 -29.8217927303 5.3529938189 -9.8528416413
4169 1 0.4665663904 6.2347263966 0.6699414836
4170 1 -0.4473695622 32.9724999846 -27.6796005844
4171 1 29.5021168527 -21.4994738623 25.7810620943
4172 1 -28.8433804742 -28.6230620935 -29.1947728506
4173 1 7.2130690989 -13.4650448194 -29.4576163791
4174 1 6.1404115449 18.2845615641 14.3101921375
4175 1 11.4095931246 20.3882835444 27.3584014803
4176 1 34.5281386082 -16.5578207758 14.601413586
4177 1 16.851893927 -25.3746596764 30.1402027301
4178 1 -28.324523593 -14.0674496357 27.9617800486
4179 1 -24.7091696312 11.9239429244 -12.2543926741
4180 1 -33.1573181439 -15.3793720053 -9.301906582
4181 1 -24.0219092699 -16.6615949342 -22.083516495
4182 1 -20.2265015789 4.6002138483 19.8983471022
4183 1 2.374633741 15.0121283349 9.1899946377
4184 1 -10.4919708246 16.9191523796 32.4098798993
4185 1 -12.7373737437 3.1890383124 -4.968639932
4186 1 8.3212686067 18.4496821083 21.6913725909
4187 1 -21.7024316332 25.1303869926 -32.179524916
4188 1 16.0671192427 26.0910630486 -28.147551094
4189 1 10.9034506644 1.2850746316 12.525234881
4190 1 19.5578120624 34.6090295909 11.8331057589
4191 1 25.2077307353 30.1712932454 -24.7600829582
4192 1 -21.4580893957 27.4290680653 -30.3360381995
4193 1 10.6969456535 27.9249861279 6.3532459448
4194 1 -21.2520017071 -11.2273623639 -26.0368111428
4195 1 -29.1706794401 24.0031993178 -11.4397098877
4196 1 22.2598351891 -22.1226752425 -6.8742729022
4197 1 10.8057972339 -31.0270614173 -6.7843399352
4198 1 13.3384570391 -4.1184847457 -14.5203834959
4199 1 26.1241010682 -30.8511322241 4.4056720781
4200 1 -5.8432780297 5.2107564504 22.6234620658
4201 1 22.3431605522 -13.1363339129 33.0839250528
4202 1 10.9168049797 -27.8159954401 4.2174596971
4203 1 -29.4001510912 22.4155659804 -27.7786450895
4204 1 17.1662767661 -24.5740962963 1.2795798873
4205 1 -16.2582528802 -33.6368563041 -8.4467435274
4206 1 -22.5237220235 0.6941461801 1.0451142788
4207 1 -10.4322937282 -14.0042948529 -1.3468383398
4208 1 -4.2455594021 -30.9083958063 28.6443107566
4209 1 -0.6666029048 2.7945991353 11.6441978406
4210 1 19.6037175212 -22.5815907231 23.7244975398
4211 1 5.8094053654 -19.0746918853 16.6350949648
4212 1 30.5471615777 -1.1326824191 -21.5187402443
4213 1 25.1893685518 23.9931140276 27.5900849398
4214 1 -24.0829078871 11.9910622695 -6.4324676381
4215 1 -5.3563323977 16.2425337383 30.6146286914
4216 1 30.0335768689 -27.3695300763 6.0851163331
4217 1 -13.5344594374 -33.6441038023 -32.5404461528
4218 1 14.7915039177 20.0490700253 -33.6779625558
4219 1 -6.269851028 -30.9316406614 -15.2436726869
4220 1 12.2182942906 15.6534832373 -20.6888251921
4221 1 9.6852867167 0.3358053865 -24.121440651
4222 1 -34.0298835405 -29.2672408772 -3.9966961724
4223 1 30.7267492969 -21.8290194136 28.1806656227
4224 1 10.7758195782 -30.9350348832 0.6394073982
4225 1 -28.1563844171 6.6826523886 -14.6683242699
4226 1 10.63246935 -17.6719323502 -16.268685939
4227 1 32.8884790842 -0.2508802877 25.5803300426
4228 1 -3.9810465842 -30.781940178 6.618941176
4229 1 8.9724305845 1.4483172253 22.00930267
4230 1 20.112989899 29.6348253609 17.4511688256
4231 1 -34.3613042602 23.5309295219 6.301497973
4232 1 33.5794953467 24.9976089307 -8.9971917107
4233 1 -31.9257720594 29.9577633082 -19.4227387275
4234 1 -15.0649196125 -20.90722389 -32.3497089714
4235 1 -14.2157381783 24.3288498604 -17.3020456382
4236 1 -10.7014666457 12.8168040981 -21.3381092193
4237 1 28.1520094878 12.4458740803 10.1312652044
4238 1 -22.6992060728 -5.9796728853 -0.6810700797
4239 1 23.4481605886 29.2892824528 13.3807457042
4240 1 14.0929758529 -20.4340498957 -25.3642961713
4241 1 9.7186029512 19.1699804892 31.7957900572
4242 1 -32.7590535119 -19.2983071127 -29.7128994177
4243 1 17.1086862814 -24.5411973842 -1.9012510855
4244 1 24.1832043592 -28.223183815 -34.0739319149
4245 1 -19.6745232137 3.8958432705 -21.7091783446
4246 1 20.5678017098 -3.8225336439 -20.1571565147
4247 1 8.3387265918 -18.8706908085 14.4247471233
4248 1 16.6945634 17.5772697299 22.2390386252
4249 1 -26.2939512658 21.2278665644 -28.0646360979
4250 1 -20.3019673711 -7.0181100065 2.2063832791
4251 1 8.6948416661 -10.4045417917 -7.9019987496
4252 1 6.8496508834 31.1040087038 11.2432206133
4253 1 -33.874055374 -18.8020412815 12.6144723108
4254 1 9.9039636296 1.2193463611 -27.1331169635
4255 1 -1.0248741447 21.5048294992 12.0393325549
4256 1 -12.1767707165 0.3765638696 -32.4767418956
4257 1 34.7310268254 -10.7073091586 -29.7622964735
4258 1 -16.2270232575 25.2254669353 -6.3027499401
4259 1 17.1360208955 14.1992539454 12.9262121083
4260 1 32.4782512114 -16.2522017061 21.2169466295
4261 1 -12.5559080739 28.2948032861 -4.8084577023
4262 1 -10.0470356428 -1.7456594016 5.8254027223
4263 1 25.8155607421 -16.6924072346 -17.9338021266
4264 1 9.6951633457 1.9723349929 4.5120892781
4265 1 -30.5718809718 0.186960414 20.9224561559
4266 1 -26.141906822 -27.2177638474 6.442622482
4267 1 18.677261898 32.1617817606 -28.6568373825
4268 1 -10.1825263 25.3343185156 -8.9681182535
4269 1 0.5225571394 31.7894606682 -22.5517521748
4270 1 -22.3772418777 -25.7983114182 27.0182837628
4271 1 -23.2504193471 26.2920733152 -16.2739024685
4272 1 32.9471128748 -20.5845641576 33.9216301222
4273 1 2.5835035785 -3.1173979752 25.0926888734
4274 1 9.232491964 -28.6125316594 13.4891799622
4275 1 18.3750509609 33.2205285696 20.6044565231
4276 1 17.0541561607 -10.8254113845 -0.7900607675
4277 1 34.0644934743 -13.5390499833 21.1364729692
4278 1 15.808101169 -13.3853362501 7.8711168955
4279 1 -8.468652951 -18.0985749022 9.4800336729
4280 1 34.3170430515 6.0744746131 33.0901153343
4281 1 -18.0733964536 -2.0658847536 21.3838060169
4282 1 14.0966622003 6.7634042638 2.1953242367
4283 1 32.9117795822 -28.8336429527 -8.9405749782
4284 1 -24.2477502165 -3.2215894559 -1.1965327391
4285 1 -26.9918533471 -30.2624155811 23.8947650598
4286 1 -26.3898658532 -25.167528682 0.087915909
4287 1 1.4739129962 -1.9395751882 -14.4013075179
4288 1 -19.5907109745 15.3717906492 -28.3265336957
4289 1 -2.886896929 -26.8001632797 9.0309252676
4290 1 -17.2203200108 -15.5556211456 13.3756682822
4291 1 18.6509705898 30.9416703086 -20.9764298469
4292 1 -11.5117675473 -30.5966560088 19.6371033094
4293 1 19.01522345 -4.6604473745 20.6334604266
4294 1 7.1258487272 24.8282456092 17.5820689369
4295 1 -21.7053528897 13.2726592148 19.3501941919
4296 1 9.6210886281 -16.360914179 -21.1855083456
4297 1 -26.7911212954 14.9044591679 -3.8495204894
4298 1 19.1989843927 31.1266832183 12.155348169
4299 1 18.2586180245 9.0133977288 0.367104563
4300 1 3.8822802941 27.8143261507 9.5493091834
4301 1 -28.2799674765 20.0599899602 14.2816751101
4302 1 26.0016865114 17.6205321471 15.7345133275
4303 1 -33.2268996908 -13.5785564994 -29.4830521765
4304 1 -7.7468243881 18.1833608935 -21.203661868
4305 1 -19.6425285 -28.6037957115 -25.9662141114
4306 1 22.9717871229 14.2364651885 21.0224048594
4307 1 2.7585703055 -5.381858615 -7.8309843959
4308 1 9.0524173687 -30.2444985414 -23.6817915524
4309 1 -20.3864751475 -21.3429084263 -0.6619428052
4310 1 -23.6440238795 17.7894085925 -33.0634136591
4311 1 19.3785025581 -29.1015291263 -11.0770567632
4312 1 -9.4438657356 -34.1528663513 32.0137714328
4313 1 -26.2158424321 34.4544116592 2.1585998697
4314 1 -11.4106364305 -11.4810943544 12.3795198262
4315 1 3.4929185389 -23.3905701039 15.4033680406
4316 1 27.3844145736 -13.7863830311 32.969091852
4317 1 -0.046879211 -13.8643527573 -16.643650073
4318 1 -15.2270493465 11.0658586134 0.5177579323
4319 1 14.4424833233 25.8482509931 22.5686537301
4320 1 23.0722922562 0.8466079463 23.7005710583
4321 1 19.3883791871 -3.6983106902 17.8149348098
4322 1 21.4594804702 -4.4478911895 10.8238116488
4323 1 2.9869847399 26.827706555 -22.5914673521
4324 1 10.1887165816 7.6340777991 -29.1933330885
4325 1 -11.0327510401 2.7345742702 -34.1787577256
4326 1 19.415018264 16.4433353437 13.0414626314
4327 1 -3.4430485178 1.2411166771 10.8903745641
4328 1 18.3247636174 9.1223188628 -16.4332500535
4329 1 11.8377658586 21.9702134763 -0.3090272022
4330 1 -27.5941886096 -7.742790272 4.330971377
4331 1 24.0651716871 24.2295271404 14.158565016
4332 1 33.9043807983 34.5341897823 8.2202070436
4333 1 18.1613123626 10.4679052356 -31.2794440655
4334 1 -7.3557237898 6.6278440529 -32.7756420754
4335 1 -7.6815829936 3.8324798266 13.5737572923
4336 1 32.60629962 -3.0351159179 18.9995738618
4337 1 4.2525843284 13.1447499137 -32.129341903
4338 1 -17.3779287527 16.8173952792 -18.8297236642
4339 1 -23.437657976 -7.8924003355 -2.9581199439
4340 1 7.2054877429 25.4083236795 -11.3741902784
4341 1 1.8157695569 11.9266555197 -14.5231656449
4342 1 -18.0101721171 18.8480858478 26.2904040258
4343 1 -29.0588022727 -9.8011632233 -29.5027637023
4344 1 -32.9353374291 -26.5560297033 9.2505063789
4345 1 1.8410175592 -11.2704856737 34.2453331605
4346 1 15.6169675315 25.2825009902 -15.934271627
4347 1 -23.4465608529 16.8973125098 -10.6240533493
4348 1 11.7415730562 7.5787130337 -2.6666898342
4349 1 13.0662933114 29.4661575766 10.7090480018
4350 1 -10.7382605665 -25.1447846137 18.370460415
4351 1 7.1056781468 29.8270023043 -2.5530390468
4352 1 -12.6915378386 -11.9440439511 -29.8497394172
4353 1 -7.3493248471 18.3374919492 -8.7770541696
4354 1 16.3650178488 31.2550793955 14.3051147156
4355 1 -24.8231681872 12.4212520614 5.0603117422
4356 1 -6.6817481901 -15.9056850459 -16.1222753469
4357 1 -16.781714218 28.1607037035 27.7234889852
4358 1 -34.2221342109 32.6830869329 0.1995496383
4359 1 -30.7284255417 -17.8052668419 15.4732695347
4360 1 17.7537275314 -19.0292733026 22.7275839928
4361 1 34.3991164475 -24.9478084632 6.6672810152
4362 1 -28.3643848331 -25.4880322489 6.8409566677
4363 1 -32.4773052808 10.2445682231 -4.1060346289
4364 1 25.1718410129 -4.9815073712 7.1422634064
4365 1 28.2331091317 27.3616009516 -3.9806292619
4366 1 30.5410408499 -20.2526537797 -10.9895581766
4367 1 9.8760030319 6.6073257039 -6.6039175713
4368 1 6.587294231 -2.9524165384 -32.6229438265
4369 1 27.1142679039 7.5977707545 -23.9851849029
4370 1 -11.3947781811 18.9581893952 -27.8478093141
4371 1 1.3106008489 7.0174144692 -19.3943608075
4372 1 20.9091018406 -22.2633128753 31.9773948344
4373 1 9.3019761357 4.2771367935 -13.4530120249
4374 1 -27.9893233239 18.7810360564 27.9881409106
4375 1 27.376972325 10.2093740381 -15.613281184
4376 1 -21.3018021746 32.4408313071 18.3547412731
4377 1 -13.0540518557 -25.0096417252 -27.349359496
4378 1 6.6985801917 -14.8890877945 -2.5097766295
4379 1 -28.0816767606 -7.7244976422 7.3484206487
4380 1 -13.0272736714 31.7511365655 33.9964003771
4381 1 2.9506081415 -2.5193054899 15.4186003065
4382 1 -22.0317685233 -2.1311261481 21.6060301697
4383 1 -8.9240211915 -1.8175779537 -0.4923012688
4384 1 6.7913648615 -20.1653638543 -1.5695493688
4385 1 -7.9024856257 -30.1485074449 -30.9504201672
4386 1 34.4408486828 -10.6885992065 -14.753944906
4387 1 -3.080186732 19.4545247801 -10.9242472283
4388 1 10.3578016882 -16.7585528275 16.1448803077
4389 1 -24.6270962351 14.1922985729 -9.8198036218
4390 1 -26.9368363502 30.7716114498 5.7526495254
4391 1 2.8332014529 4.1881775786 4.7087872137
4392 1 10.9965831028 -10.0153886978 -17.8923481062
4393 1 26.8343141589 23.9868541923 -18.2255800049
4394 1 9.0670932048 25.5835990677 22.7075525199
4395 1 -1.5573774668 -0.7988940906 9.6741581206
4396 1 13.3998729787 19.4558463008 -31.1215153765
4397 1 -31.4835633836 33.1381769586 -6.4351802334
4398 1 13.9003120334 -20.3222770589 7.3037671569
4399 1 -25.5929192669 -13.4760343081 -8.0898633621
4400 1 -5.0491135924 -20.0729965069 -34.0969841061
4401 1 18.4064196911 9.8947129841 25.2646952364
4402 1 -20.9254469661 3.2964292645 -6.5201748859
4403 1 -16.5012040433 -18.2927689037 5.4857023271
4404 1 -26.9388534083 0.3553499834 -24.3116005364
4405 1 -29.9337950944 -24.6069256548 0.3906832759
4406 1 27.2763976379 -0.2702857771 -16.9160920156
4407 1 -29.2043990862 -1.8519374941 23.1062344742
4408 1 20.9968090884 22.4937443678 4.8137437854
4409 1 1.0843425799 1.5203053311 -10.0305514099
4410 1 -11.4075760666 31.9220300689 22.1682329326
4411 1 26.6548655472 -10.9750910017 31.5204268581
4412 1 -28.4729790647 -10.8788286456 27.2479501642
4413 1 -21.5505958505 -12.1499925321 -11.9816029628
4414 1 15.1151374023 -28.2979471145 -5.0765873139
4415 1 32.1642856947 14.8385917898 4.6056390388
4416 1 32.6380161188 21.1617905252 30.2891172563
4417 1 34.3982818028 31.8748030893 -23.0359156578
4418 1 30.0287776619 18.3177386911 8.2476807652
4419 1 1.0694580827 33.13782919 -4.9931923971
4420 1 25.3718775274 -34.7269481254 26.1416981608
4421 1 -20.737999676 -32.0459261201 -16.057659936
4422 1 -30.5104580768 -17.3666610492 -11.7966596068
4423 1 -16.8996773364 24.6389203685 -13.3733730093
4424 1 23.8675695531 -26.7908430805 6.7142297799
4425 1 14.0554168412 -10.6490926904 -22.145836633
4426 1 22.9111362743 23.8102572833 -16.9559463003
4427 1 32.3563930844 -22.4376840651 -23.7653255767
4428 1 -9.8201513904 25.0696665902 1.3500378112
4429 1 12.1335778529 -1.3510811171 -0.5947539064
4430 1 -9.5439535466 -23.255774984 -1.5698275837
4431 1 25.9318545711 29.6849735969 -8.6405897603
4432 1 28.4479605896 27.0789346114 26.3332491207
4433 1 7.0335509335 -26.2264841521 6.3535937134
4434 1 0.5672801849 -28.0164840537 -6.8419304199
4435 1 -15.4853718829 -1.8329493271 8.3716255039
4436 1 26.3226074007 24.7088914163 2.6052738946
4437 1 15.8412087424 -7.5746789176 13.0685190306
4438 1 23.8656220488 -12.6144723108 1.500830288
4439 1 9.5194010815 -18.046687823 4.8314799854
4440 1 3.7861570455 -34.6625442273 33.4171569514
4441 1 -29.6001736949 23.4442655799 13.5085158979
4442 1 26.333666443 -28.0902805564 27.6994929499
4443 1 29.7187767075 -26.429441923 32.6210450098
4444 1 5.4281118424 -22.9214302257 -27.5174012967
4445 1 -4.9945834716 -26.1081732651 -6.4309374561
4446 1 4.8280718529 21.1126160413 5.7449986156
4447 1 -19.3052624852 14.49096227 2.6343473518
4448 1 -21.3772679667 32.0179446563 12.8722384173
4449 1 -29.5742231999 30.6284003291 -22.9363147229
4450 1 -11.5957884477 -14.6791050974 -10.609933943
4451 1 -15.6099426052 -14.3818324747 27.9793075875
4452 1 -17.4032463088 21.946217441 -5.6944330572
4453 1 -10.567367063 8.3817803478 -0.1053043403
4454 1 -16.1486362089 -0.1375077152 0.8510593847
4455 1 7.3634442534 13.2943599772 27.6074038174
4456 1 6.8413044363 29.5666627099 8.7594570771
4457 1 16.1054433454 -28.8809325306 14.6140028103
4458 1 32.0610679661 -24.7715593229 -16.9253426611
4459 1 1.2000799791 -30.0324153217 17.7574138788
4460 1 -26.6917290217 4.9148749022 -20.3570539216
4461 1 24.540223632 4.4748084813 -8.3711386279
4462 1 12.3917612819 25.8070751876 -6.6304870945
4463 1 27.0838033721 7.1926203036 -31.6066108793
4464 1 20.781331647 -26.5628459684 8.1704761299
4465 1 21.2455332107 -3.0563993579 26.9768297424
4466 1 11.548839683 23.6915986277 26.0718662204
4467 1 16.4909796456 23.3239376349 -6.7293924921
4468 1 9.4242515851 28.6776269911 -0.9215173086
4469 1 -24.806753508 -16.1889078159 -29.1795684062
4470 1 -27.0293428051 -18.9672313795 5.2050530449
4471 1 34.0701273261 -15.3438300516 30.6688110436
4472 1 26.7862525346 6.4833114114 33.1552871751
4473 1 -13.7612741362 -1.4847633774 31.3745031421
4474 1 -25.3864838097 0.1178240109 33.604743349
4475 1 -6.7527625438 -25.0448359103 -19.7982592913
4476 1 -4.8341925807 18.0195618701 22.5290776603
4477 1 -10.9701526872 3.2087915704 -17.8026238004
4478 1 -6.4945791149 2.4514210539 -19.9598325955
4479 1 -33.7318527823 0.1640772384 20.8042148226
4480 1 26.555612381 -17.129830614 2.3424303661
4481 1 -14.8908266377 -33.7829191275 -15.4138706531
4482 1 27.579651881 34.3989773401 -29.3767532179
4483 1 -13.7811665017 21.5782086796 31.4496907193
4484 1 -28.2688249697 5.5432232581 -28.928472502
4485 1 -7.933576141 0.2679209505 -5.0114850269
4486 1 -27.2928123172 26.8467642758 -2.908180369
4487 1 -9.8944347692 -29.2839198606 33.6704020658
4488 1 4.4261904272 33.400046735 -25.1530615071
4489 1 1.3425260088 13.9486518726 -4.8159695046
4490 1 -2.6040219275 -10.3289368921 -19.3810064922
4491 1 30.8326796208 -34.6020248353 -13.3765029269
4492 1 7.7097522524 5.8378528391 -28.7695770161
4493 1 -24.6769662563 22.8392177222 -10.5037254042
4494 1 -26.8932261644 2.1000356328 17.7538666388
4495 1 4.6404854553 -31.0301496027 6.5233048035
4496 1 -4.8513027972 2.1182587089 8.3040192828
4497 1 -26.0373675726 -33.5123620909 34.4499602208
4498 1 -7.220650455 1.3723645571 -31.8007422825
4499 1 -3.5292951373 27.4026376497 16.3465861116
4500 1 6.790460663 2.4117754304 -18.3253896009
4501 1 -21.8457123077 -28.9411451907 -20.9043721873
4502 1 -34.1380416702 -33.156629562 15.5541605174
4503 1 0.3371269073 21.4771471165 32.4107840977
4504 1 -2.8550413227 28.6537700633 10.7717159084
4505 1 10.8691606778 -20.3505854252 -7.9009554437
4506 1 -27.556838259 3.3374659625 -8.5894677721
4507 1 -19.0626590908 -31.5222143889 11.1453585216
4508 1 28.0365503035 -10.2524973478 1.8632051976
4509 1 -6.6095514231 31.2930557296 4.7546926725
4510 1 -31.1301609046 -24.18097864 14.6019700158
4511 1 19.7095087376 -11.2743806823 6.9185786253
4512 1 -23.5920672466 -6.5514740623 -5.4891104597
4513 1 28.187412334 18.9796814963 -1.9240647074
4514 1 -12.287848016 20.7787581591 14.1482015109
4515 1 -0.8701866592 -27.7481805577 -26.7650386484
4516 1 33.4632015177 19.3310669174 -33.6853839383
4517 1 -3.5096809868 -11.9439048436 27.7073525209
4518 1 19.6916334302 31.8996337693 -8.8650396324
4519 1 -23.2134863189 30.1936199912 -12.8037279978
4520 1 -20.501377902 8.4735217117 33.0173621375
4521 1 -34.748925016 -23.7856352645 -29.5545047187
4522 1 -7.259670095 5.9921230022 -9.4289116847
4523 1 24.1416807851 -3.4025682496 -26.9095712899
4524 1 28.3732598885 6.7238977478 -28.8862186137
4525 1 -3.7991635921 -6.6785487188 -6.3512984405
4526 1 2.4993435707 -31.4241158145 -3.2450290614
4527 1 -17.5430492969 -5.0879245712 24.6108206634
4528 1 -15.7543361393 17.7850267078 -14.3990122449
4529 1 -29.4367919937 29.5329987068 33.4565939138
4530 1 18.5771740871 -10.5524825658 -33.6990929776
4531 1 27.5750613351 -25.4500559148 6.766395074
4532 1 -5.7606482039 16.5277040127 -32.2296661966
4533 1 -25.2470285902 11.4329631764 25.7280621555
4534 1 31.5131932707 8.3896399188 33.0047729132
4535 1 19.7790624631 -16.2790494441 -27.850681883
4536 1 2.9323155117 22.1186411264 -13.0198314228
4537 1 29.6067952095 -17.3757030335 3.0981315932
4538 1 -23.7257495069 17.5806778624 6.8985471524
4539 1 -29.4117804741 10.4930836842 -23.7384082849
4540 1 -29.2838642176 -12.0108155275 6.4349715722
4541 1 -16.601848284 -22.9784642805 -6.4564636734
4542 1 -15.8117179628 26.2055484808 -15.4995608429
4543 1 -20.9906188069 -8.267225362 -30.5737589224
4544 1 -13.9462870459 -20.3441169287 34.2346218868
4545 1 -21.1485057637 -33.3991842688 -1.9613455043
4546 1 -2.9803075823 27.3862229704 -30.5948754334
4547 1 -21.0936278743 -3.7640389608 -14.2871698544
4548 1 -16.5793824307 24.1278395938 4.8190298686
4549 1 34.4373709965 11.2318833561 -5.6712716666
4550 1 -5.6028308008 -10.6846346441 -10.1451759495
4551 1 -13.6466495966 1.9033376972 -30.298221839
4552 1 -30.136933705 -18.9476172289 -9.0259869531
4553 1 26.9315502671 19.8281673932 -29.7112718605
4554 1 -29.5712741219 -6.534850722 -33.857682427
4555 1 -21.1214493645 9.4116623608 27.4119578489
4556 1 4.4963701361 -12.8116571225 -0.9794555619
4557 1 -26.1864212062 15.4197827198 -16.3583406912
4558 1 7.3486293099 10.5907371148 22.7988070077
4559 1 5.6952677019 -24.5092722242 -25.3752856599
4560 1 5.418096106 -21.5605420333 21.953311921
4561 1 -2.9496343893 11.6039262336 4.1087472242
4562 1 -13.5773045323 16.3401871688 -32.179170192
4563 1 -23.690763983 1.7371738471 7.5732182894
4564 1 -2.0062076572 19.1609385049 22.997104679
4565 1 9.7232630508 -11.1703978628 19.8809586709
4566 1 1.6937027687 -10.2221023698 -13.8734642953
4567 1 5.0250480034 9.5353984383 -17.8088836357
4568 1 -22.3183994259 -34.1391593986 0.8081447361
4569 1 1.3327189336 19.7675165446 -22.3270240879
4570 1 9.2517583459 24.7036748869 9.9564766923
4571 1 -27.6867646182 6.9347150896 28.1074951035
4572 1 -29.335681743 30.8976428003 -10.3308148427
4573 1 28.6068908523 1.5815126095 14.7486588228
4574 1 -16.331284292 -1.9171788886 -32.7293818926
4575 1 16.6151330456 -18.9479649975 15.2463852822
4576 1 18.0910630998 -32.0118656607 22.5840946572
4577 1 10.2534711 -4.0158234469 13.4066892438
4578 1 19.9549638347 -25.3019760333 31.248610899
4579 1 8.8197601571 -33.5419224242 11.844999446
4580 1 2.8407132553 -12.0489309691 -23.3858404506
4581 1 16.016623238 5.3694084981 9.4684182007
4582 1 4.9097279266 -0.7568140867 -22.0525650872
4583 1 26.0176143146 -7.7950946736 -6.8065275736
4584 1 -27.7931122644 -8.266460271 22.6309043144
4585 1 -15.3324232406 -26.2652951309 -31.6475015145
4586 1 2.3379093739 -9.2867438698 21.7557097869
4587 1 -19.0452011057 -26.9233429275 -7.7798624077
4588 1 -13.0498786322 -21.7157163948 -21.1597734672
4589 1 8.2432988805 -22.9890364468 -5.4258165695
4590 1 7.3209469271 19.2613045307 -0.2478894775
4591 1 -31.6934347948 -3.3326667555 24.3877618658
4592 1 23.4364755627 -1.7449638644 19.8483379736
4593 1 -12.7990678981 -0.553299886 18.4354931483
4594 1 -5.8975994893 6.2254757511 -30.0568982331
4595 1 15.7530841722 -32.1363181417 17.1174500508
4596 1 5.9281335748 -10.3692780529 31.9485995921
4597 1 22.4176525921 -8.3739207769 27.0214832341
4598 1 -4.0060163716 -17.970178725 23.3252591557
4599 1 -23.4169309658 14.9143357969 31.748215309
4600 1 -17.5577946867 -11.8191950139 28.0488613129
4601 1 2.8891922019 -25.9657967891 -21.2248062005
4602 1 6.7551969242 -8.185917057 4.8038671564
4603 1 -21.0604507472 11.7316268735 -11.290169378
4604 1 -2.170424003 7.7972508391 -23.1935243997
4605 1 23.2820662922 28.5074290249 -20.2345698111
4606 1 3.1110685861 18.474095466 20.8823236563
4607 1 -22.6400854062 8.5192185094 13.8970430083
4608 1 9.7374520108 -23.7379214088 26.5846858382
4609 1 -20.7147687317 -24.3570191192 -15.9501994302
4610 1 5.1556698998 -21.8539196473 -4.3422390805
4611 1 -34.2582819776 -5.9955311347 -27.743798673
4612 1 -15.7963465894 32.5160884381 0.7812274444
4613 1 30.9228908027 -20.1905423029 12.1005398333
4614 1 -32.3477614671 -13.385614465 5.2933862762
4615 1 -31.6857421528 -1.8578495608 -22.1612775601
4616 1 -13.4067587975 33.04914819 -28.5441116597
4617 1 -2.8503812231 -28.5633015325 32.9640839838
4618 1 29.5559514362 -30.7624999118 5.0090506465
4619 1 -18.5451098197 -12.6462583633 7.6605082148
4620 1 17.4206347401 24.9857847973 17.8938782882
4621 1 11.6532398249 2.5419104507 -17.5525781573
4622 1 33.9758124743 22.5630198784 -15.378676468
4623 1 -20.3686693938 28.5435274084 14.5286603892
4624 1 13.8523895165 -26.6630033331 34.1827348076
4625 1 29.355358492 -0.2752240916 6.02307441
4626 1 30.7599959777 10.6546569885 19.8698996285
4627 1 -25.3709037752 -16.6163850126 3.8551543411
4628 1 3.3150696629 12.1086080655 -4.2491761959
4629 1 -7.1766229468 -8.0737268978 17.5877027887
4630 1 -17.3159563833 21.3299018797 19.7583354529
4631 1 15.4457262594 -1.1829697626 -10.5821820065
4632 1 28.6023003064 9.3268763694 34.1159632312
4633 1 34.3482031205 17.2215024241 -20.7402949489
4634 1 -23.8738989421 24.0857595899 32.1121204006
4635 1 -32.3603924237 -7.1012267084 27.2455853376
4636 1 -21.437501493 -1.5416583248 13.9993565384
4637 1 16.0470877697 -17.4481780154 27.7010231319
4638 1 22.7158294132 0.4197567332 -32.5010996103
4639 1 7.9721089049 19.7433118482 -30.8857908455
4640 1 -24.4315111591 -28.5271057738 24.1594865389
4641 1 -6.3788417158 11.0222484275 21.7143253203
4642 1 24.6483101214 -15.4548377974 32.890565696
4643 1 -17.6660202836 -9.1305957562 23.8394002943
4644 1 22.3803022416 26.0941929663 -34.140194358
4645 1 -12.3002285791 -26.6388681904 23.454629085
4646 1 16.2764759563 26.5740441182 -0.842643384
4647 1 -18.8651265105 16.5743745624 19.0633546281
4648 1 -33.6328847863 -9.0150670182 -7.9284291653
4649 1 -26.6516660759 -21.0934887668 9.5074378407
4650 1 -11.4608542203 -8.9195001994 26.0328465804
4651 1 -31.598034905 9.6060650234 -27.9194635621
4652 1 -23.3068274184 -24.9387664789 17.007207396
4653 1 0.741790482 -19.065649901 23.7162902002
4654 1 -2.4601848233 17.3312582029 -13.199906018
4655 1 30.3318232437 -10.1320998491 16.0076508074
4656 1 -3.2014188755 15.1382987929 22.0522868723
4657 1 15.1296741309 18.7531450125 -26.3029932501
4658 1 28.88614906 8.165885584 20.5876245215
4659 1 -23.3968994929 -1.9122405741 -19.0640501653
4660 1 2.3307453402 29.2316919681 6.7055355642
4661 1 -2.7941122592 -0.1800745952 -5.0279692598
4662 1 -32.5884034465 17.20126229 17.1931940579
4663 1 -27.1347166992 18.1018439273 -2.5387109793
4664 1 -26.3858317371 -0.537093868 -18.6127160408
4665 1 34.2483935244 9.154452684 27.4794945163
4666 1 11.7334352704 -10.240812322 -1.0223702106
4667 1 26.2467242862 -3.182291601 -7.8348098508
4668 1 -8.3532633204 21.563393736 -5.092028241
4669 1 -23.2845702263 20.0248653288 31.383406019
4670 1 15.1013657646 28.6018829841 33.5144626134
4671 1 34.1742492531 0.4539771661 4.314000268
4672 1 21.3628007918 -17.2173292006 13.4048112932
4673 1 -20.1750318221 -17.429537617 -23.6072995124
4674 1 -11.7305140139 31.510828444 16.4141923327
4675 1 -7.3315886471 -29.8754186526 -18.4043330793
4676 1 -0.1302045741 -22.4470042643 8.1061389338
4677 1 -6.6379293431 11.3589580125 -9.8324623998
4678 1 -6.7133951352 30.801449998 -16.3047843226
4679 1 32.7440159964 -6.4931880404 -25.4707133713
4680 1 -27.6312607452 13.9612410969 22.7323136461
4681 1 19.0506262963 13.9167267126 -5.3504898848
4682 1 17.2420207731 -2.5960232491 -28.8149469113
4683 1 -1.4693920041 -11.0772654244 -16.3649482951
4684 1 18.3112701947 22.6116379325 3.5816690926
4685 1 -28.5414547074 -23.7461983022 -15.8840538372
4686 1 24.7884608782 -30.755801888 -5.0792999092
4687 1 -3.2502455908 -31.289160721 -15.1677895724
4688 1 -26.807188206 -22.3584623718 6.3746684922
4689 1 1.539084837 -8.7602221681 -30.892259342
4690 1 -0.7321920679 28.3772244508 -14.8305931114
4691 1 -17.560507282 28.6260181268 -2.9865674176
4692 1 26.3298409881 28.257592043 21.1513574664
4693 1 -3.004442725 8.6653508866 -33.1648160355
4694 1 -34.0619199865 -9.878506966 -5.0649022881
4695 1 -19.6754969658 21.3458992365 -29.1449932493
4696 1 -19.4216258679 -13.1744493545 0.8804110569
4697 1 1.2518975046 7.0674931515 18.3681651421
4698 1 -0.2325181042 -0.2021231262 -32.690369208
4699 1 2.8896095243 24.3807369396 -20.0756395484
4700 1 -6.3684782107 -20.2290750668 -24.7589005449
4701 1 34.2369171597 19.6925376286 -28.5679338107
4702 1 2.5348159707 8.5686016544 1.9111972682
4703 1 -2.2044357748 -19.524982704 33.6296435827
4704 1 -9.1870733812 5.4960658322 -13.8712385761
4705 1 -12.1224492569 -10.1338386922 -11.5932149598
4706 1 -26.0516260863 -24.3862316839 12.4113754324
4707 1 -33.486543748 -1.7712551726 -2.1579738862
4708 1 27.5089157422 2.3480642178 -22.6651943011
4709 1 -25.7050398723 -20.4788424949 -30.9028801959
4710 1 18.1650682637 15.2695466728 2.7242803189
4711 1 22.8282977873 26.1398202102 -14.2229717658
4712 1 24.7716288766 5.20477483 8.0411062005
4713 1 -4.233178839 7.7546144054 17.9370711517
4714 1 20.1613297382 10.297289947 -18.580999542
4715 1 -23.5881026842 -32.4229838212 29.7908343671
4716 1 33.825924196 -23.8087271014 -11.7017187716
4717 1 -16.750067273 -14.7272362754 1.4150705445
4718 1 20.0592248692 30.8385916874 6.8750379932
4719 1 23.0521216758 -27.6862081884 18.4905101452
4720 1 -13.9382188137 -18.433545644 -7.4478824761
4721 1 3.2690250967 25.656491372 -6.9764473249
4722 1 -15.1102686415 -34.4625431853 -29.5920289536
4723 1 -2.2282927026 -13.2852484391 5.4721393506
4724 1 34.0889068319 -31.4299026844 -22.8317059198
4725 1 2.9029638396 -12.3096183321 -26.6061083857
4726 1 -6.0545126939 19.147236421 -11.3373268039
4727 1 -30.8153607431 26.578147788 1.6889035616
4728 1 21.0571121684 3.2055225453 -32.8901344629
4729 1 -10.0064162672 16.2173552897 5.1236751861
4730 1 6.3434388695 -28.3801039751 -0.8022326695
4731 1 -8.5230439643 -14.6103164629 -20.4675747914
4732 1 24.8773505393 4.8259156874 10.934471626
4733 1 -31.3700169268 -32.3461895529 8.7700987971
4734 1 -10.6769837343 -12.5656455955 -24.9975393769
4735 1 19.0534779991 22.613515883 -9.3453081067
4736 1 -2.2266929669 25.6828522339 -15.0619288023
4737 1 6.0596596696 -4.2490370884 -12.2123822239
4738 1 -33.1345532095 31.9661966846 -16.9812638564
4739 1 17.4182699135 -34.0711914981 -2.7687947031
4740 1 -19.0235698971 30.3468468484 17.1072952069
4741 1 -6.2985767166 -26.9631972122 -27.398742641
4742 1 31.3600359672 -22.1109206629 -8.2659038412
4743 1 9.5946582124 -15.6565436013 21.2876132146
4744 1 31.5863637899 5.0982185226 -2.5829471487
4745 1 31.515905866 -2.9736999784 -28.6535614021
4746 1 -11.3410131513 14.6880079742 -14.681469924
4747 1 -26.3958474736 -13.3406132046 -4.8028934043
4748 1 -32.436254672 26.1282742918 6.6169936717
4749 1 0.3270416171 -6.842139081 3.1091210818
4750 1 -11.260539491 -17.0784304109 -2.3452820688
4751 1 -0.9336892106 -3.1302654144 -10.9806552997
4752 1 27.5373632159 14.7978333067 1.9472956517
4753 1 -9.7275753818 -11.3964474705 -7.6580738344
4754 1 -27.6806438903 9.7298706547 -14.8824801906
4755 1 12.544501263 -10.0088506476 15.9922794341
4756 1 -3.042697274 13.3974385983 -29.2517929948
4757 1 -31.7762802372 12.4795380834 12.3187298701
4758 1 -13.6650813339 5.6881732219 21.9783512621
4759 1 -15.0090679709 4.2504977166 12.9281596126
4760 1 15.2068787662 30.6811916067 23.9707872817
4761 1 22.8959040084 -19.5422320279 27.1929331674
4762 1 -23.6152981909 15.6540396671 14.0162580937
4763 1 1.6397986315 24.6369728642 -0.1202583913
4764 1 -5.1790399515 -1.6925899091 -17.1200930924
4765 1 -5.4384057938 3.608934153 -22.7328700759
4766 1 -0.237386865 9.6601082681 -5.9983132838
4767 1 19.9988522355 2.277328079 -17.3040626963
4768 1 8.2725809989 -31.0319301781 16.8984253694
4769 1 -6.2484980342 6.9483476198 -2.4288160931
4770 1 0.4285900563 -13.9171440349 -20.2120344041
4771 1 -8.2946295298 8.8941826433 14.1128682184
4772 1 -19.4625930122 30.4212693347 -26.4395967669
4773 1 -24.0413147593 15.3349967285 2.7612829008
4774 1 13.5686798704 14.7527624926 0.2927516305
4775 1 22.6341733395 -28.5808708036 15.1556872242
4776 1 -15.8394003455 18.5951189483 0.3285717991
4777 1 26.7013969896 -10.3357531572 -23.0768828021
4778 1 23.6555002442 15.7973898953 4.2059833323
4779 1 34.0097546924 -18.3549499342 -13.8378527879
4780 1 18.2792059272 3.7801754251 24.1699891514
4781 1 21.8602490363 14.7958858024 13.5099765261
4782 1 -23.0524694444 -17.8362878035 -18.6543787224
4783 1 -34.4961758892 -10.3525851588 -22.2708246777
4784 1 31.7899475443 32.8769331658 -26.7092565605
4785 1 2.3774854437 -21.6773227383 10.2895694835
4786 1 -24.0443751232 11.0843599044 -31.1023741912
4787 1 32.5130280742 19.1015396233 28.4979697182
4788 1 -2.1789791112 -17.3558802217 -10.8419651711
4789 1 23.7615001218 21.9933748668 -1.1558438097
4790 1 25.9154398919 -11.2380040839 -13.8171953314
4791 1 -13.0543996243 1.6509272275 0.5941279229
4792 1 5.7154382823 4.5461010499 -10.1983149957
4793 1 -30.6705498867 22.0527737484 -32.4070629734
4794 1 5.1594953547 -20.6253921945 -15.5942234632
4795 1 -0.4552291331 5.6896338502 -29.3989408563
4796 1 31.4711132668 -14.6425893915 6.6612993948
4797 1 -2.0962101779 -7.8553977536 -12.7665167546
4798 1 -27.4718436065 19.775028347 -7.9511732335
4799 1 20.2048008166 -15.0141453929 -1.4646623508
4800 1 -3.105782503 -17.7042748326 -18.1250053179
4801 1 -6.777801885 -13.618688999 31.7429987796
4802 1 -11.1681025898 5.2869873335 6.5900068262
4803 1 -14.1393681878 -18.2201548143 -30.4651368693
4804 1 -23.3889008145 27.0638414529 7.1547135233
4805 1 -14.8298975742 -27.0705881643 -16.1254748183
4806 1 30.1238576046 9.1852649844 -24.3366398776
4807 1 16.4130099194 -33.1681476589 -9.7443378296
4808 1 8.8163520245 -6.0581294876 11.6354340712
4809 1 0.4635755802 -9.1500707993 28.205148534
4810 1 -5.7880523717 14.6365382174 -27.1517573619
4811 1 25.4127751179 8.6952589885 30.9779773533
4812 1 34.391395984 16.1034262873 -17.6969716914
4813 1 -10.3508463156 10.9441395938 10.4679747893
4814 1 32.4604454577 9.3729904894 8.7132038497
4815 1 -1.0986010937 -33.8537874184 -14.585207568
4816 1 -12.2509845415 5.4456393812 -33.0699725754
4817 1 -6.1664941919 -8.9909318754 -1.7636042628
4818 1 34.260148104 19.5328422749 32.6747404859
4819 1 -3.1783270387 -29.7057284286 10.7421555751
4820 1 -34.6392319052 -31.7533761954 19.7627173376
4821 1 -7.3295715891 14.6135159342 -34.2371035637
4822 1 20.5585510643 0.9485041541 -22.3141566487
4823 1 -28.5167422687 16.707500393 21.0145452884
4824 1 16.5784782322 -4.4854502013 -23.7541969806
4825 1 -18.5967186839 -24.1463408848 7.730131494
4826 1 17.7839834019 -20.958415432 -17.8707864513
4827 1 15.5056815707 -21.8394524724 14.6256878362
4828 1 24.1160154605 24.6443455591 -1.9708743647
4829 1 -15.8701430922 -2.4615063441 23.6808178002
4830 1 22.9839590248 8.2143645307 24.1606689522
4831 1 13.6836521786 -9.9034071998 -31.7055023662
4832 1 -26.9081802154 -18.6778183278 8.5384153376
4833 1 -33.2135036433 -26.2138949278 20.5465182698
4834 1 -1.1118858552 -7.6154374007 -19.833036154
4835 1 11.2752848808 27.0611288576 -2.0849424744
4836 1 -4.3080186476 33.4528380126 23.9931835813
4837 1 -12.6983541037 34.5750178192 14.9519643623
4838 1 20.9780991363 10.3125917666 32.7194635313
4839 1 -18.9364190791 20.4295289036 31.8122047364
4840 1 12.5584815618 -13.0866029992 -29.2490873548
4841 1 -31.6357678011 -4.2707378508 29.5946928613
4842 1 13.6035262868 18.8003024384 -23.7066222324
4843 1 15.4749388241 -23.2905518467 -9.3350141553
4844 1 20.9449220092 15.7361826169 -19.6092818192
4845 1 -21.9014943955 -24.6514400391 13.894330413
4846 1 34.2507583511 16.4004206951 -28.3946754805
4847 1 -0.5002303935 16.9450263654 12.5920760112
4848 1 -20.1410200504 23.1350992703 19.4931270977
4849 1 -25.3479510458 21.1831435189 -25.2963421815
4850 1 -29.8061361867 -5.6426850855 3.2586615916
4851 1 13.7725418397 25.9908361303 -26.4320849646
4852 1 -17.9690658654 -15.6968152083 -6.0733617535
4853 1 -25.2901519 -28.8561714043 33.3713210464
4854 1 -6.4396316718 -17.5611332656 -21.0083550069
4855 1 -28.2562009685 -3.0573035564 2.1823176901
4856 1 -28.2432639756 -8.0407584319 -27.1217101525
4857 1 -9.8472077896 25.3699995768 8.0465313911
4858 1 9.0240394488 24.0785955562 -17.5926411032
4859 1 22.238064873 -22.9336021276 34.6419285031
4860 1 -34.5603649359 -7.1865691295 -23.6449976316
4861 1 3.5169145742 -28.9440873133 -5.4260947844
4862 1 26.8379309526 -30.4085270922 -7.4960136541
4863 1 -11.398603636 -3.4651666025 33.0392020073
4864 1 -30.038076995 16.2819707006 -15.9721784074
4865 1 -1.3761204582 23.1145113675 -28.8774826658
4866 1 31.4975436824 -7.5599335278 -13.8945390742
4867 1 -12.802406477 -32.4219126938 -20.0780739288
4868 1 -27.8867454896 11.4846415944 26.8062840076
4869 1 14.1393681878 -7.0111546339 2.0625461748
4870 1 28.5341376555 28.1280134525 18.5005258816
4871 1 -24.9728478044 28.7527450146 12.1718324019
4872 1 19.3390655958 -18.8465556658 -19.5562818804
4873 1 -3.2040619171 -26.3535588085 0.4709482751
4874 1 -32.716152774 -13.2945686383 2.438205846
4875 1 27.9587892384 -30.0946033077 -24.7485370398
4876 1 24.8708820429 -25.3967777611 -15.7973898953
4877 1 -15.5736355605 -34.1266508566 -5.7751153787
4878 1 -13.2686250987 -19.4456914569 5.6577086902
4879 1 -26.9134662985 23.4311199258 -23.6324084073
4880 1 13.4558637277 -18.5917803694 -4.1585476916
4881 1 -12.5003346473 12.1311434725 -26.6317041566
4882 1 4.3859883738 28.5173056539 -0.8579452036
4883 1 30.5552298099 -24.5640110061 12.3744424042
4884 1 32.8508505187 29.4025159178 2.1494883316
4885 1 16.2033054371 13.1783443631 -18.8214467709
4886 1 3.5005694487 33.2722765413 18.0918281908
4887 1 25.4384404426 -28.1033357907 4.0409323418
4888 1 21.3040974475 11.7037358296 21.3483336169
4889 1 3.4795642236 -8.46434062 30.2327091849
4890 1 1.7952512079 -28.6210311247 30.7455983565
4891 1 -14.4233560488 -22.5975880799 -13.7434683825
4892 1 33.4890755036 3.6101861201 13.6256443715
4893 1 -20.8404523136 21.5651325792 29.766281902
4894 1 32.1260311457 23.5223744136 -30.4522207425
4895 1 19.6083080671 15.6526485926 -32.4965994842
4896 1 -30.7640231384 32.5365372334 16.9740302689
4897 1 -12.548535379 -2.2655734994 22.7981114704
4898 1 -31.4255764427 31.2543143045 28.5604985174
4899 1 15.9341325196 13.1523312698 1.4136099163
4900 1 13.6065866508 -20.9543117622 4.2596092547
4901 1 16.4911187531 -33.2043155962 5.9193002516
4902 1 -22.3868402918 33.6549611388 8.2978290012
4903 1 -18.3675391586 17.1678765018 -26.1094252322
4904 1 9.9050069354 -6.7811404638 -4.3118441025
4905 1 7.4104625718 -25.8775331115 13.488971301
4906 1 14.8412348314 13.2585398085 17.68667774
4907 1 -18.3210077162 13.2806578932 -15.5593074931
4908 1 -13.4504385371 -23.8386352033 -23.0288907315
4909 1 0.4870151857 -20.7148382854 2.2837270218
4910 1 25.7214545515 -9.749554359 17.921282456
4911 1 -16.6026829287 -15.5968665048 22.007772488
4912 1 -32.1217744577 -12.2876393548 8.9179004637
4913 1 -6.1005572602 -16.6493534785 27.1634423878
4914 1 -0.4942487731 -31.9221413549 -3.8343577772
4915 1 29.5232611852 -27.8983331403 -15.8275762122
4916 1 16.1084341556 31.728462051 4.6837478725
4917 1 -1.1340734936 -10.9067196895 -6.3763377816
4918 1 -31.8447419692 10.0895329691 21.2551316248
4919 1 5.6623687898 -30.4179933542 24.0897241522
4920 1 28.6916072899 3.0580686473 -0.9131708616
4921 1 -1.0012954317 -3.6914944251 -3.967414054
4922 1 -2.0439753301 23.4172787345 7.0110850802
4923 1 -1.8876185553 -15.4418312508 -15.2905518979
4924 1 12.755527266 18.7981462729 -13.9205521675
4925 1 -22.4510383804 -34.9844305223 -4.2148166555
4926 1 25.959745615 -16.4064718692 -4.8337752584
4927 1 -8.6996408732 19.7093000764 -23.0877331832
4928 1 10.2529842239 -1.5291386543 1.2336048748
4929 1 -30.342694491 -29.9568869313 -1.8995817961
4930 1 2.824576791 5.1192933014 7.978160079
4931 1 -13.8090575456 -3.1363165885 -11.8785938954
4932 1 -20.1558349939 33.5682971969 -25.4879626952
4933 1 -2.5672975605 4.5607073322 4.0797433206
4934 1 11.0166145758 -0.2926820767 -8.6714716144
4935 1 -31.7644491485 -27.3297453454 14.1911161595
4936 1 17.8457471101 19.9767341508 2.1538702163
4937 1 -24.9121969558 -26.5914325496 19.2813360037
4938 1 17.2456375669 13.5024647237 -30.9407313333
4939 1 15.1039392525 32.361818275 -28.798100999
4940 1 -31.6704751101 -4.3505159739 -18.4064892448
4941 1 -13.3166171693 22.8454775575 -21.9115796857
4942 1 -18.8278457137 -9.0180578284 -13.5577599355
4943 1 -2.0347246846 18.6687067898 -18.6622382933
4944 1 -13.8974603306 -27.8890964055 -18.9353062195
4945 1 -1.8015805969 8.0879854115 0.6350255135
4946 1 -15.3494639034 -24.4736607168 15.966961878
4947 1 -8.819273281 -18.2831704896 2.4740260146
4948 1 26.0050250902 30.6580997699 29.6762793813
4949 1 -4.0326554485 -14.39518679 2.7808970514
4950 1 -1.9655882815 -4.8051191235 3.6766794816
4951 1 0.0671888988 13.037011193 34.6972237148
4952 1 -15.634564624 -13.9392621196 11.1783965412
4953 1 7.6651683144 -2.4820942468 25.3657567995
4954 1 -0.7213416868 2.7788104396 -28.8155172518
4955 1 -34.1393464981 -11.9667184656 11.7540231731
4956 1 22.3528980737 -20.5275996565 -28.9143600511
4957 1 1.3172780065 -14.3866316818 -8.8540501437
4958 1 14.0167449698 -19.1068952602 27.7838616189
4959 1 -21.7101520968 20.6219840619 17.3786938437
4960 1 19.7838616701 8.6693154489 -13.1507315341
4961 1 -13.9937922404 27.2757021007 27.2367520144
4962 1 -10.0658151487 26.3786677034 -3.7920691121
4963 1 -18.0263781352 -21.4397967659 -32.9272483308
4964 1 -1.7177683577 21.6641770842 -1.9997391607
4965 1 -24.6487969975 27.3028280536 -6.1012527974
4966 1 33.7148468964 -34.0249382706 22.8384526312
4967 1 -6.6549004521 23.2319180561 -23.8818280668
4968 1 3.9701266493 24.4233733733 9.6919638744
4969 1 33.3542108299 31.6588387718 -11.7184812194
4970 1 20.0885069876 -21.7098738819 -33.1505018788
4971 1 11.5482136995 -17.7747327565 29.5369632692
4972 1 5.313209088 0.326554741 -3.8028499396
4973 1 34.4309720538 18.0065553234 24.2606176557
4974 1 22.5880592195 31.8809933709 -6.813274285
4975 1 2.421234737 -17.9813768748 6.7728635705
4976 1 0.8363139949 -10.609168852 18.8044061082
4977 1 -17.5029167973 28.2146078407 -32.4182124356
4978 1 16.7799753749 27.0360199628 -34.1555615581
4979 1 9.1370642526 11.5839643143 -18.3833278542
4980 1 -12.945548044 -11.5237307881 19.5187924224
4981 1 30.6941981534 8.2766846687 -27.5269301571
4982 1 29.3022194457 15.2801188391 11.4709395105
4983 1 19.412236115 28.6715062632 34.2833790483
4984 1 8.4731739431 -15.30926185 -8.9390447962
4985 1 4.1379597888 26.8329230844 34.3632267252
4986 1 -6.403602842 15.9324632302 -22.5897980627
4987 1 -10.6049956285 -4.188594901 18.4709655483
4988 1 -10.8695084464 -1.8825411333 20.3923176604
4989 1 5.9841938775 9.2342308071 13.2790581576
4990 1 24.7320528069 -17.9648230881 -15.324215901
4991 1 -20.2539753005 20.1017221955 -5.9177700697
4992 1 33.242716208 2.9490084058 24.2238237349
4993 1 5.3612011585 -0.6357906044 -9.0401759131
4994 1 15.1593735717 20.5534040886 19.6594300553
4995 1 -1.1664855297 -23.023952417 17.4617409919
4996 1 -22.671801905 21.631556387 -6.6736104043
4997 1 -23.9067978543 -28.2485570141 -17.7033010804
4998 1 29.7177334016 30.1380465646 -18.5571426142
4999 1 -16.7303835687 21.0241437025 -33.7706220289
5000 1 1.5685756166 28.5787215935 33.5369284667
5001 1 -31.5021968267 -32.8916368234 -2.7740807863
5002 1 -23.3774244498 11.0281604942 -34.3949919116
5003 1 -21.5856509282 26.1363425239 -6.371677682
5004 1 -22.8107006947 12.4852414889 -3.7045009718
5005 1 25.5658628677 23.3727643502 -25.8160476182
5006 1 8.6905293352 -20.1814307649 9.6377815222
5007 1 -33.5877374631 -0.7916605032 -7.3818064369
5008 1 7.2814404111 -31.6549089863 -14.2831357383
5009 1 1.5868682464 -3.2265973241 33.1032609884
5010 1 13.9661794114 6.8310800387 31.0526085007
5011 1 15.4991435205 9.9622496515 32.7027010835
5012 1 -14.9228213514 17.958771914 22.4040896157
5013 1 30.8288541659 7.5469269811 -16.4293550449
5014 1 -16.2053920489 -0.0436101859 -30.0052893688
5015 1 -30.7286828905 -27.3524198599 7.1620166644
5016 1 -26.9909491487 -17.8807326341 -9.9769254876
5017 1 13.3292759473 0.6044218743 19.3665393174
5018 1 4.3232509135 -6.7942861179 6.1353341229
5019 1 -33.5220717909 27.9130228871 -4.873907758
5020 1 -5.6088124212 -23.0194314248 -7.1740494589
5021 1 30.1930635614 11.4011075701 -14.8346272275
5022 1 -29.603164505 3.1727627406 21.7446507446
5023 1 -9.0481745915 -3.5843816879 25.8910960879
5024 1 -7.3798589326 -29.0012743864 -13.0040427271
5025 1 -6.9325589241 -9.3462818588 11.7060311025
5026 1 26.2185550274 18.2499238088 32.6702890474
5027 1 -31.8717983684 22.1685111475 -1.4190351069
5028 1 -21.5581076529 1.2614959187 13.1287525568
5029 1 24.4151660337 -16.7773323333 27.9520425271
5030 1 -20.6780443646 17.3686085535 14.0788564466
5031 1 20.997435072 28.431128588 -27.2585223305
5032 1 -25.0440708193 12.1088167267 22.1974454973
5033 1 27.5276256943 -33.2303634663 -8.5384848913
5034 1 34.4405704679 15.2536884234 -31.2506696893
5035 1 -13.5990052947 31.7548924667 19.3400393479
5036 1 15.1582607121 -22.5096026172 -6.3188168507
5037 1 11.6212451112 -6.0561124296 0.4757474822
5038 1 -3.5857727624 27.4584197375 28.0191618721
5039 1 20.2580789703 -33.3895371671 -19.4316416044
5040 1 29.8513461082 10.2639737125 25.661290579
5041 1 20.2131472637 -8.7375476536 28.7194287801
5042 1 21.0331856868 31.459915117 24.7745501331
5043 1 -1.2948121532 25.6023785736 4.8857318913
5044 1 10.23928214 -31.3217744628 -13.9618670804
5045 1 7.3870229663 -23.4848154019 -29.9525815556
5046 1 29.8369484871 5.2426120566 8.8694910708
5047 1 -1.2874394583 -20.7800101262 -31.3994242419
5048 1 -10.638311863 -31.642917924 -25.0087375267
5049 1 -31.1216823054 -20.2689293515 -4.0523391528
5050 1 26.5467790579 -8.584668565 -12.6606559845
5051 1 -24.9747953087 -20.1044347908 12.0357853149
5052 1 34.3298409369 -33.0226134438 -24.8549542397
5053 1 -17.855415078 15.6591866428 13.0591292776
5054 1 -7.366574171 5.7125170258 -22.9167005723
5055 1 33.218650619 -30.6960065502 17.3966387048
5056 1 32.4520294569 -10.2368477596 -26.9131880836
5057 1 -18.5472659851 -8.4737303729 31.4493429507
5058 1 33.1790745492 30.2642865763 -27.3998555006
5059 1 4.0999834547 11.8676044068 19.3339881738
5060 1 25.349689889 34.2392819864 19.6490665502
5061 1 -9.3058015906 -16.477208008 -9.491162269
5062 1 13.0206660675 -28.0100364234 -31.0525180808
5063 1 -29.8955127239 33.4156267695 -14.2371607258
5064 1 2.3459776061 -26.6579954649 7.9452611669
5065 1 -16.4083498198 -15.1020613019 30.730783413
5066 1 12.2939687439 -29.4710472035 -4.1572957245
5067 1 19.6786964372 -26.6433196288 -31.4362738057
5068 1 -23.585111874 -19.2405775205 -14.1406897086
5069 1 -29.2371867124 -5.7416600368 20.7893998791
5070 1 29.5419711374 -2.0139281207 27.6649943021
5071 1 -6.287309013 -10.5126978348 -34.011410071
5072 1 28.0942798956 33.3055927758 15.8662480835
5073 1 -0.0664238078 -5.6897034039 -31.9045581731
5074 1 15.5442838884 12.9152226197 28.8255677651
5075 1 22.9589892374 -0.2390561544 -22.9313068547
5076 1 -31.4496559425 -0.675436228 -0.0060511741
5077 1 17.9689963117 -29.219909567 33.3480205483
5078 1 -23.2602264224 1.5127935288 10.8245767398
5079 1 -3.2280579524 -7.8588058861 -3.5043949036
5080 1 27.2721548607 -29.6131176432 33.1482622488
5081 1 29.2936643375 9.4486649427 -32.270577698
5082 1 -16.4486214268 4.0527564752 -23.4686789376
5083 1 9.6774271457 13.6649422264 20.4584632534
5084 1 23.7543360881 13.9378014914 -26.0119804628
5085 1 11.5322163426 23.9744040754 -22.4680790431
5086 1 -10.5855205854 3.1238664716 28.9970872521
5087 1 -27.7945033389 13.1425937482 32.2719548617
5088 1 25.3415521031 24.3344837121 -21.0635111111
5089 1 0.9889844223 25.3787633462 -28.0208033401
5090 1 16.4155834072 8.7579268951 3.2251366959
5091 1 20.0311947179 -11.3587493513 -18.8997642658
5092 1 22.1994625554 -0.5395282484 -8.9249949437
5093 1 -9.4090193192 24.4784599238 31.4747996142
5094 1 18.5780087318 -33.689000732 -12.2770671886
5095 1 -31.5705681388 33.0425405861 7.1035219813
5096 1 19.3079055268 12.2735199486 -23.2104955087
5097 1 -6.44463954 29.5505262456 -3.2092088928
5098 1 -2.8532329259 -0.5728444829 -31.0975332519
5099 1 -4.6913292286 -12.956189764 25.3245809941
5100 1 16.261591459 -1.530460175 -22.8541022194
5101 1 -10.7332526982 14.4645318543 7.5665411317
5102 1 8.1707543448 -23.0635284868 33.1500706457
5103 1 -20.9001989638 31.2272579053 -17.2583658986
5104 1 1.9084151192 2.3077230571 16.4231647633
5105 1 -28.6526919805 -7.9892886751 17.7324440914
5106 1 6.1434719088 31.9111796878 -9.6795137575
5107 1 -6.093254119 15.8880879533 -0.6572131519
5108 1 -0.1206061599 -34.1209877923 5.8200470854
5109 1 -33.4875314109 -30.5462782454 -20.1941590966
5110 1 6.5548821949 -7.4800162972 31.1780138677
5111 1 19.3331535291 7.3631660385 -24.8466077927
5112 1 -7.128422215 -3.1253966536 -18.7856266023
5113 1 3.4330327813 8.8001460065 -26.9741867008
5114 1 -29.6855300267 -27.1461235102 -21.9814811798
5115 1 -33.6101615842 -1.9534163796 -12.0872550718
5116 1 -30.6620295553 19.0550777347 5.0040427783
5117 1 25.869047557 21.0254652233 -3.0701709956
5118 1 -23.4005858404 18.519931371 9.9559202625
5119 1 11.6812004225 -29.7919680928 -16.3205034645
5120 1 19.371199417 -9.0058163727 15.5632720554
5121 1 -14.0833774388 23.1382291879 -29.0951440943
5122 1 13.9691702216 20.3055841648 -1.5984837185
5123 1 -32.4115005011 -16.0475050921 -17.8633442027
5124 1 -29.9307277751 13.7089001809 -24.0521651405
5125 1 -15.5773914617 -24.2975506839 -1.1705891995
5126 1 -21.029847108 -22.9128751174 5.3379006605
5127 1 28.9214823525 -24.3281543231 -2.2168858916
5128 1 11.1685199122 11.6817568523 8.9131012566
5129 1 -30.1710706734 -23.7977376127 -18.663838029
5130 1 -9.9703178837 16.4231647633 -20.4618713859
5131 1 0.2934471677 33.1339341814 27.3531153971
5132 1 16.336083499 4.5700970851 21.6780878293
5133 1 1.3361966198 -26.2067308941 28.4766167245
5134 1 10.4200522725 13.449951661 -5.8276979952
5135 1 10.1485145283 25.5230873265 2.8212382121
5136 1 -14.5897285601 -15.9592414145 6.2671384327
5137 1 -30.5227690862 -24.5181055473 10.6278092504
5138 1 24.6409374265 19.1621209182 7.9766994508
5139 1 33.5896501906 -11.3183386368 9.3891269537
5140 1 20.9511122908 29.5768871076 -0.6745320295
5141 1 30.5738006546 -18.5481006299 16.5536475523
5142 1 -18.7123865294 -16.6523442887 -11.9261686436
5143 1 -18.8474598642 -28.9787389793 18.8246462423
5144 1 -32.9253634248 -22.9627451386 33.1970889641
5145 1 33.423347233 -30.2640709598 34.7075176662
5146 1 -13.9524077737 26.5433709253 30.6217231714
5147 1 -30.1788676461 -10.7299141194 -3.5551691232
5148 1 25.245289747 -2.4743042295 33.5592552126
5149 1 -2.1643032752 1.8782288023 -19.1781878288
5150 1 30.2121908359 -30.9131115489 -19.6119944145
5151 1 -8.3052016961 -26.2410208807 26.5305730398
5152 1 -13.1046869678 -18.8393916321 -22.9320023919
5153 1 -13.7450681181 18.9321763018 4.8910179744
5154 1 28.3284672893 -30.365640265 -27.7364955319
5155 1 34.5369023776 -6.6048217698 21.4483518741
5156 1 -7.7900172516 -33.363044153 -24.4603064015
5157 1 -14.6965630825 17.2925167778 15.062763447
5158 1 -14.2689467783 -30.5961830435 1.1610603391
5159 1 -30.9359808138 -29.610258985 -5.0470269806
5160 1 -29.8985661325 0.9486432616 -27.6531701688
5161 1 -32.7743901083 26.5482396861 31.4519859923
5162 1 -9.0215355146 -15.2552186054 31.2262841531
5163 1 32.315217279 -17.0282126211 24.3220335953
5164 1 -32.8863785617 15.274067665 -14.3469860583
5165 1 -32.0165396711 21.1020438751 -29.7195626646
5166 1 19.2921863848 -19.5345811181 -24.9032940789
5167 1 -13.7500759864 -4.0777262626 -16.9277074878
5168 1 5.9626322226 -7.2020796103 -12.109234049
5169 1 15.5541605174 -23.0508697087 -26.1189540926
5170 1 -14.7215328699 -26.9257773079 -28.7131272126
5171 1 -25.5349810136 4.1291960194 1.9722654392
5172 1 28.0547733796 -10.3267111729 22.463558051
5173 1 15.5831644209 -22.6885643528 10.9902537138
5174 1 31.4290332629 -30.5305799696 -7.2132777601
5175 1 -6.6457889141 -23.7427206159 -24.5667931552
5176 1 16.2287621006 -25.9550855154 25.1009657667
5177 1 -13.5172101135 -12.0065727502 3.1534963587
5178 1 -9.0384370699 24.407236909 16.1247097273
5179 1 12.6601691084 -21.465601198 -5.281283928
5180 1 -10.960067397 -1.7250019452 -16.2688250465
5181 1 34.199358148 -5.5981011475 5.2838574158
5182 1 26.5357895692 -22.3105398549 -9.3778592502
5183 1 30.438657766 -17.3498986013 -23.0745179754
5184 1 29.1561566223 11.3138871984 17.6131594522
5185 1 -21.9496255735 26.0221353067 29.4722783045
5186 1 -13.3128612681 17.0382283575 6.7252192685
5187 1 -17.0890025771 -29.2165918543 34.4796596616
5188 1 -23.653274525 -33.8763923792 -28.0060788164
5189 1 23.7793058755 -8.9256209272 -4.5474225706
5190 1 -23.2794232506 31.0254825477 -32.650229753
5191 1 -17.3745901739 -2.8553890913 -17.9893755532
5192 1 -15.3630964335 25.9920880973 2.9544335964
5193 1 -18.2200157069 -20.2299097115 7.2372042417
5194 1 22.6573347301 -31.105990985 26.2743371152
5195 1 -3.1066867014 -30.1178829396 18.2864395147
5196 1 20.9955571214 -12.355245576 1.7438510048
5197 1 13.1958023482 -19.3934566091 -32.593828637
5198 1 -13.3356748901 8.6622209689 -33.9086931293
5199 1 -27.0345593345 -29.2385012778 -4.7257583227
5200 1 -11.5688711559 25.3379353094 -18.7230282494
5201 1 -5.0886896622 -27.6278526127 -11.5020995795
5202 1 2.7160729793 -14.3479598104 0.4847894665
5203 1 -25.024387115 -31.1032575236 -19.8866620763
5204 1 -12.5763568692 -31.4031801431 22.5415277772
5205 1 0.2112346642 -33.3976888637 8.50336026
5206 1 -23.601317892 4.7342438772 -30.9070395087
5207 1 -9.6298523975 -1.411662412 24.2814837733
5208 1 15.6163415479 1.4992305523 -8.7527799195
5209 1 -4.4670880177 14.1689980748 18.8585884603
5210 1 23.0052424648 -12.2191289353 -30.0572668678
5211 1 -8.9557376904 14.9434788078 0.7534755079
5212 1 24.2619391765 -27.2554619666 -1.5602987233
5213 1 -28.617845564 29.9148486596 18.7822880235
5214 1 -34.0623094873 22.761734872 9.3275023529
5215 1 -1.6813917593 -16.5780609099 -20.7149773929
5216 1 6.463140831 17.7364782074 8.9633886002
5217 1 -32.9628807043 -26.829723613 -14.9471651553
5218 1 -33.5483213669 -11.8178039393 -9.6397985803
5219 1 -28.4229282038 21.9453827963 16.9318111576
5220 1 11.5154538948 -34.4032966264 -26.6712106727
5221 1 -29.0139679413 -20.8789850775 -32.5062883182
5222 1 -15.9896363925 18.3541848433 -8.8919569241
5223 1 -17.8710646662 -24.8042495739 -25.0489395801
5224 1 -23.0142148954 6.0901937551 -24.8305408821
5225 1 -5.274954539 13.3383179316 -14.7900432895
5226 1 -1.0225788717 -31.7264589037 18.9836460587
5227 1 -32.6423006283 23.6372771681 30.2535057489
5228 1 -6.6824437274 -9.6380597371 -26.7944598742
5229 1 10.21090422 -12.9444351844 22.1638510479
5230 1 31.7286707122 9.9011814805 -10.0914804734
5231 1 -25.1737885173 9.3878749866 -9.4679313246
5232 1 -25.1655116239 -1.0918543823 25.1195366114
5233 1 -25.8715514911 19.8381831297 1.2900824998
5234 1 1.7671515028 16.052095638 -7.3888313632
5235 1 -4.4524121817 -31.4958117947 22.9473737653
5236 1 -2.4355628045 -32.2744935727 9.1797702401
5237 1 31.6668374502 -4.2594701472 11.850076868
5238 1 19.2579659519 -21.9519904002 -2.3736599888
5239 1 0.3658525959 12.1299610592 29.1794571203
5240 1 -4.0540084422 31.3620530252 19.6704195439
5241 1 -6.828715212 29.9517816878 7.8097009559
5242 1 30.5100894421 27.9894624314 12.1000529573
5243 1 -33.3083331926 8.9651274433 2.1453151081
5244 1 -29.6079219799 -33.3194617887 -11.910101733
5245 1 1.3250680238 21.8069013289 -29.3133271757
5246 1 -4.4634016703 22.7338438281 2.1263964948
5247 1 25.859657804 -20.6882687623 -14.174284158
5248 1 -20.6652464792 5.8897399183 -0.9197089118
5249 1 -6.7716811572 27.7776017836 31.9026941333
5250 1 -1.707057084 -5.109764441 25.8131263617
5251 1 -33.9330508439 12.4592283955 14.5248349343
5252 1 22.464810018 34.3573146585 18.2022795069
5253 1 -32.4062631056 -12.5109068136 -21.5838425313
5254 1 -30.3554436889 22.1478536911 -13.1457932196
5255 1 20.9004076249 -6.7969987132 4.7476677462
5256 1 13.2095739858 31.6806090879 -21.912762099
5257 1 23.4857196003 15.2077134109 -17.6873037235
5258 1 -5.2234847821 6.0140324257 30.0501306556
5259 1 -16.3321189367 15.2280230987 -33.4765836545
5260 1 28.295359716 28.1374032054 -0.5754875245
5261 1 -17.396847366 -1.4783644347 5.9628408838
5262 1 0.6977629738 25.2489760945 20.7872437136
5263 1 -33.3824844193 -6.7337048231 -1.6043957852
5264 1 -7.6191237482 -16.7949294259 15.1880297066
5265 1 4.6692111439 25.3138001666 -4.2896564641
5266 1 -27.6416938041 11.8852014993 -21.3729556357
5267 1 -14.1795006874 3.3659134362 33.2799274511
5268 1 -2.5142976217 28.5149408272 6.196124079
5269 1 15.4542813676 -12.3032889431 -13.0952276612
5270 1 13.647066919 -0.9936445219 -20.7270101874
5271 1 6.9489736034 11.3070709333 19.493057544
5272 1 33.1687805978 -34.0279012593 13.9145009934
5273 1 -18.0226917877 18.076595925 -33.0677259901
5274 1 34.2401861848 8.82560267 12.5976403092
5275 1 -21.2618783362 6.9199696998 29.7733068283
5276 1 2.9837852685 -20.0156146834 -13.3286499638
5277 1 1.6368078213 2.4290247543 -16.1245010662
5278 1 25.0708490036 31.9483213772 2.3377007127
5279 1 -20.8248722791 -18.6082646024 -32.7592134854
5280 1 -29.4022516137 -21.2094348272 -7.0009302363
5281 1 8.7732982685 -31.3631797956 7.9394186539
5282 1 33.7800882909 32.6230620679 29.6999276479
5283 1 -19.0339334022 -6.9426442143 -28.1868280827
5284 1 -24.013006393 -3.3491509884 -32.5983913614
5285 1 14.3523416951 0.8644832538 0.0278910439
5286 1 31.4806421272 -21.8193514457 -16.8125265184
5287 1 23.5892155438 -5.6403898125 -28.4097547282
5288 1 -20.5258608133 7.3190689765 21.4066891926
5289 1 -27.5530823578 -33.9507661778 11.2827271294
5290 1 18.7909126854 -8.0045209409 20.5166797216
5291 1 1.5077856605 -11.5166363081 -7.776245614
5292 1 -33.1554471487 -29.8087235853 -14.5124543712
5293 1 16.912962098 -4.5264868993 -6.6440500709
5294 1 -18.4845980785 8.5534389423 -24.9580328609
5295 1 -1.0958189446 -6.7605525611 19.5809734529
5296 1 4.0207617614 -2.037924156 22.2710333389
5297 1 -30.9241010375 7.5085333247 11.3349619772
5298 1 3.0004781627 -0.7150818515 2.9936618976
5299 1 -18.3205903939 -28.1479405948 -2.8918352435
5300 1 20.9207173128 -27.0904109761 -24.9580328609
5301 1 10.8010675806 12.5648805045 -11.6334865669
5302 1 15.4592892359 1.8959650023 22.0304470025
5303 1 33.0156928481 26.7265058845 -11.60684749
5304 1 8.4525860404 22.3121395906 -25.122666529
5305 1 34.1583910037 -13.0173970424 6.5505003102
5306 1 7.3340230275 -7.3455689459 -25.9319241248
5307 1 5.0142671759 -14.0310730372 -19.446178333
5308 1 16.9139358501 -33.9892641649 12.4069935477
5309 1 21.2950554632 -16.8000764016 -17.9712220309
5310 1 7.7078047481 32.7982679023 -3.2336918041
5311 1 -10.407254387 -18.1748057853 -27.623470728
5312 1 -21.6065170458 -7.1998538911 -16.7905475412
5313 1 23.3455688435 -14.40937575 12.8643092926
5314 1 -21.2077655378 -13.4402141394 -14.6670723029
5315 1 -24.9821680036 17.631452082 21.5264607078
5316 1 33.6533614031 20.6084210855 -7.1610429123
5317 1 9.9572417833 26.4354235434 34.4945441588
5318 1 4.7722897651 -0.012658778 -18.5269562973
5319 1 8.9785513123 -33.6069899343 1.0856641007
5320 1 -12.2237194811 27.4964656253 -7.9185525363
5321 1 -18.9727956775 -32.3857864888 17.9698309564
5322 1 16.8868794509 -0.9444004843 -0.2439249152
5323 1 -17.1406114414 -31.8495689978 -16.9731956242
5324 1 8.3283630867 0.1909945301 -10.2355957926
5325 1 -24.7070830194 18.1617992386 -20.1474885468
5326 1 -3.6225666832 28.2557836462 -22.4362929906
5327 1 31.9489473607 -1.5984837185 29.3678086088
5328 1 30.0926279819 -1.3702083916 24.9137966915
5329 1 13.3017326721 -33.7226299583 -10.3891008647
5330 1 -11.2569226972 11.8724036138 -16.4016031084
5331 1 18.5416321334 25.8726643507 -2.658621602
5332 1 -0.5612290107 -18.8009284219 -29.1418911532
5333 1 -28.6700178135 -15.9290550976 -15.0179708478
5334 1 -34.2280149784 -23.1757186459 10.7230283006
5335 1 33.178100797 26.8418259613 -6.544727351
5336 1 -17.1819959081 16.5425189562 5.2460201892
5337 1 -2.7540493134 -22.637094596 -16.8823584588
5338 1 -32.9012491482 22.6416851419 23.0887764891
5339 1 -2.3795025017 -28.0075603107 24.2898997741
5340 1 16.4458392778 -8.6357209995 9.2297098149
5341 1 -4.6454933235 26.1655550886 -16.9261077521
5342 1 -9.6761751787 2.6351124428 -6.5265738286
5343 1 14.1000703329 -27.9597838567 16.5892590597
5344 1 -25.8195253044 -9.2126691522 26.9845502059
5345 1 -6.1871516484 3.710273931 20.2459766221
5346 1 12.8999903538 26.5884417394 32.487988733
5347 1 28.7407817738 -31.6039608824 26.9791250153
5348 1 -22.7352349026 8.3895703651 -3.8330362564
5349 1 18.7365912259 -10.7484849641 26.6109075927
5350 1 10.7203157053 17.8910265854 -11.8500073142
5351 1 34.6518051321 29.5264606566 -24.7721853065
5352 1 -19.7858787282 32.6454583675 -14.7483806079
5353 1 28.3671391606 21.4015422169 21.9925402221
5354 1 5.8398003434 20.9163354281 -29.1822810015
5355 1 12.592632441 -12.2838138999 -19.9765950434
5356 1 -30.4718348931 15.9721088537 -9.315330451
5357 1 -29.1352557278 23.2899258632 8.5758352419
5358 1 -8.6116554105 -31.6616070101 20.5625851804
5359 1 -3.7156991216 -1.9158573678 6.8714211995
5360 1 20.6405549066 -20.7393211968 9.3133133929
5361 1 27.2823792583 21.8859839147 10.7626739241
5362 1 22.3071317224 14.1101556231 6.7821837697
5363 1 21.4890408035 -12.9155703883 19.5574642937
5364 1 -3.391300546 -2.6995887463 16.8760986235
5365 1 -28.3337533724 3.139724721 24.7406774688
5366 1 -8.2500455918 -25.9406878942 11.74873709
5367 1 -19.614915671 22.2564270565 -19.1564175127
5368 1 -12.3928741415 -18.6051346847 19.9816724653
5369 1 -12.0977576843 29.6847649358 -10.569384121
5370 1 21.3814411902 -28.286435973 -29.8751682592
5371 1 6.6959371501 -32.6741214577 29.5133845562
5372 1 13.18015276 -34.0021524702 -22.8287846633
5373 1 -17.2540535676 24.4742171466 -19.5151060749
5374 1 -16.5677669585 9.770350923 7.9616062923
5375 1 7.2898564118 5.7492413929 23.1715454224
5376 1 32.9337585595 6.4320503157 28.1756577544
5377 1 -12.9338630181 2.944139645 -27.1850040427
5378 1 30.2966986124 -5.879932843 1.7424599302
5379 1 10.8862013405 -30.6355434967 18.4248514283
5380 1 -32.9140261676 25.9438873656 -34.6468890748
5381 1 -11.9315938342 34.3683041471 11.7054746727
5382 1 -31.9233307236 -10.1161024922 15.9045026325
5383 1 29.2395515391 32.441387737 -5.0660151477
5384 1 23.6512574669 7.9327414963 -27.5484222582
5385 1 -16.6325910307 -3.3188255641 10.4597674497
5386 1 -9.641120101 -33.4725495384 -12.3981602246
5387 1 -8.4230952608 -26.0034949083 0.2270929136
5388 1 21.7243410568 -0.4130795755 -29.9148208381
5389 1 9.5465965881 7.0016257735 3.9644927975
5390 1 3.7829575741 21.5372415353 -33.8377970169
5391 1 -7.5935975309 22.9239341598 8.6515792489
5392 1 -2.6304523432 -11.9094061958 13.1871776862
5393 1 -17.8571539211 31.3589231076 34.0482874563
5394 1 -1.5095940574 10.572931361 -21.4885539274
5395 1 29.5613766268 -11.9222040813 20.4448307232
5396 1 28.371868814 21.1969151566 19.0744832241
5397 1 -15.107347385 -14.2866134246 -1.8351054926
5398 1 -15.8232638812 -10.2725288208 20.6882687623
5399 1 26.6525007206 -33.4765975652 11.4333804987
5400 1 -20.449699484 -11.5731139332 -30.4886321178
5401 1 4.1410201528 19.4125838836 -14.6781313452
5402 1 -21.9770297414 -15.4789033864 7.974612839
5403 1 9.109868746 -11.5717228587 27.9859847451
5404 1 7.6334518156 -18.6374771671 -27.9733398778
5405 1 -9.9828375542 -14.8212729122 16.1110771971
5406 1 31.1038695963 32.8304712772 32.1948197802
5407 1 27.2880826638 -33.0058162191 33.3096268919
5408 1 -31.0011178777 -11.3794763615 -10.6285743414
5409 1 20.796772574 -31.4881191526 -12.7727070362
5410 1 -34.5828996474 3.33760507 21.6464408842
5411 1 -23.7694292465 31.5127063946 -3.4538293452
5412 1 -16.3570191704 5.8199079779 -16.8409739921
5413 1 -7.0302819084 31.8671521795 10.1690328773
5414 1 -17.9740041799 26.6588996633 -17.634999322
5415 1 10.6751057837 -14.9762386125 -11.420652167
5416 1 -9.6443195724 -10.4472477791 10.130847882
5417 1 1.696415364 0.1765969089 29.685460473
5418 1 28.1707194399 5.5420408447 26.6836607896
5419 1 -30.4602820193 24.6362773269 16.8799936321
5420 1 -18.7055702643 28.069101447 -9.7260451998
5421 1 9.8170214727 -18.4078803193 -23.6096643391
5422 1 -7.5835122407 31.3943259539 -24.2155468416
5423 1 26.4280508485 -27.901706496 -14.1173196568
5424 1 -13.4579503394 29.1064952623 18.188299208
5425 1 -26.0555210949 -23.0385586993 29.1378639925
5426 1 -33.2044268821 -28.6693987854 17.4083932844
5427 1 -2.5817647354 -12.540188932 20.818821105
5428 1 11.7080481606 6.116067741 -14.0711359831
5429 1 16.6904597302 22.8995208021 -28.6936313033
5430 1 16.742207702 -21.6723148701 21.7920168316
5431 1 29.5413451539 10.0535041393 12.1842129651
5432 1 0.5395282484 25.2368737463 26.0829252628
5433 1 9.893461017 20.1385161162 1.439275241
5434 1 -34.5344659106 29.2802404685 -29.9358747508
5435 1 -23.9197348472 -11.3812847584 20.1544439194
5436 1 -29.4711654449 3.9422356054 -25.6497446606
5437 1 -26.5995703355 29.416913539 -4.5674540436
5438 1 -15.2168249489 -28.2908526345 9.0577730056
5439 1 -33.0216883792 19.8782460756 -7.0069118567
5440 1 19.6076820835 20.7304183199 -32.8637110026
5441 1 -29.3577024525 8.3228683424 -29.7554593423
5442 1 -5.2596527194 32.4701134256 -4.0761960806
5443 1 24.9274987754 -6.0211269057 1.5719837491
5444 1 -30.2812229084 -23.4481605886 27.0867941823
5445 1 17.7806448231 -6.6457193603 32.8025106795
5446 1 -8.6230622215 13.9344629126 3.5505785773
5447 1 25.671167208 -9.5032646172 -16.3106963892
5448 1 18.6691936659 -33.4641544037 -22.1290741852
5449 1 14.8442256416 4.0768220642 -9.78579185
5450 1 -18.419356684 8.5210269062 2.3029934037
5451 1 -31.2239401926 -4.3169215245 -15.2098000226
5452 1 -33.1618739129 1.0145801933 -13.87784618
5453 1 -4.7197071486 -23.8624921311 31.7396602008
5454 1 -11.5230352508 -27.2631824301 7.4698614533
5455 1 24.9600499189 18.3399263295 5.2658430009
5456 1 22.1050085962 -23.1902553746 -3.9850111466
5457 1 29.5318858472 25.6627512073 2.7984941439
5458 1 23.2344219902 33.8238375842 15.0367503537
5459 1 -0.6677157644 -13.1428719631 -29.9392133296
5460 1 -34.3775408819 22.8241245637 -21.1372380601
5461 1 5.7959814964 -30.3553184922 20.4380144581
5462 1 33.8650829434 -13.6593083747 -34.2342824646
5463 1 -0.5245741974 -8.1945417189 11.9244298005
5464 1 21.1574781942 11.5992661339 -7.0122674935
5465 1 23.6683676834 -15.0372372298 15.9714828701
5466 1 28.2854830869 -27.0472181126 -31.2031297179
5467 1 -21.8778461288 -12.1980541564 7.8718124328
5468 1 -12.0994965275 8.9992783225 8.3448473196
5469 1 -22.8954171323 20.7034314744 -2.3306757865
5470 1 18.0151799854 -17.1335865152 -11.511837101
5471 1 -13.6899120139 1.7848181491 17.0828122956
5472 1 -19.7365651368 -24.3278761082 0.5646371433
5473 1 -24.7965986641 1.2258148575 3.0068075517
5474 1 -22.9260903253 4.278527868 -34.1338601002
5475 1 -1.8077013247 27.203157565 -2.6109077464
5476 1 34.7942511618 -4.1757970155 29.1978888575
5477 1 12.8891399726 -29.023914124 27.0472181126
5478 1 -14.5777653194 11.0343507758 -22.0338551351
5479 1 0.2978986061 -6.2529494727 33.3091400158
5480 1 -2.594284406 -18.670932509 5.659030211
5481 1 -0.3200862446 -26.4970481442 -13.8146913973
5482 1 -4.4718872248 10.9954702432 11.4311547795
5483 1 -10.5139498019 32.7788624129 1.9070935984
5484 1 -17.703161973 -10.8156043092 14.7931036534
5485 1 6.6354949627 6.2078786586 -7.512011011
5486 1 -18.011215423 -3.1283874638 -14.4513166465
5487 1 -2.7424338412 -34.3783477051 34.3340837142
5488 1 -16.1124682717 26.824159315 -11.290169378
5489 1 8.4249036576 12.7578920927 -13.8193514969
5490 1 1.1191194427 3.9740912117 26.110468538
5491 1 -1.953555487 22.3836408204 -11.5390326077
5492 1 7.4849546118 23.0247870617 -28.0261659323
5493 1 13.1328562266 5.9761256453 34.1361338115
5494 1 -24.9921141864 27.1225447972 -19.0454793206
5495 1 29.1699282599 -27.4666966308 -3.33405783
5496 1 4.6934158404 17.25447089 33.7943468046
5497 1 8.4053590608 32.6229925141 18.9725174626
5498 1 29.7582136698 32.2300139653 20.7432857591
5499 1 -18.1416286583 10.8135872511 18.6256530337
5500 1 5.2795450848 5.2230674598 -4.6157938828
5501 1 17.9679530058 -14.1450020395 -14.5427797955
5502 1 -5.7624566007 25.0758568718 16.3853970904
5503 1 14.7752283459 -26.5641674892 27.6096295366
5504 1 18.231631179 -29.0856221893 0.3063146069
5505 1 -14.6274266793 -20.3272849271 -25.5621765202
5506 1 12.7734025735 -2.6080560436 -8.9112233061
5507 1 -15.1712672587 27.0190488537 -4.243055468
5508 1 2.5663933621 22.8014500492 -8.8071709328
5509 1 -26.9792641228 6.8445039077 31.2038878536
5510 1 19.0311512532 0.8096749181 9.0433058307
5511 1 -24.8708820429 28.5046468759 -31.0771748765
5512 1 -4.4683399848 15.0201270133 -20.4118622573
5513 1 -13.41371417 33.493526942 23.853658808
5514 1 -5.9379406501 23.8188819453 30.4320501621
5515 1 33.7864176799 -13.3715646124 13.9356453259
5516 1 15.2086176093 -26.4647056618 -10.9943573836
5517 1 15.4615149551 -2.9964440466 14.4800423351
5518 1 -5.2089480535 -8.3045061589 20.3282586793
5519 1 21.3991773902 -18.3961952934 -15.1453237191
5520 1 18.4967004267 19.6547004019 27.2903779368
5521 1 27.5754786574 17.5395020569 3.2594266826
5522 1 -9.8794807182 10.4952398497 -34.5236829966
5523 1 26.874585766 -25.593893019 9.9165528539
5524 1 13.4843112014 -21.6111771454 29.221328463
5525 1 -10.1277875181 -25.3990034803 -5.4622627216
5526 1 -23.0113631927 -0.1913422987 -10.5908066685
5527 1 25.9168309664 15.5197314233 -24.3881791882
5528 1 19.7298879792 -6.9477216363 -2.7779757949
5529 1 27.8698300236 -10.2703726553 -30.3243879505
5530 1 0.7381736883 -30.1977306164 28.7384169471
5531 1 9.5302514627 -4.4970656734 8.4703917941
5532 1 -15.6824175871 -4.9183525885 -31.5816550026
5533 1 7.1602082676 -20.331110382 -23.6077168348
5534 1 27.2314659313 -24.3616096651 -17.804223536
5535 1 33.9093886665 -20.324780993 -20.0374545531
5536 1 21.2762064036 16.0614853909 1.8358705835
5537 1 17.4393446923 20.9776818139 -4.3819542578
5538 1 -29.5269614434 -6.2636607464 -25.0894198483
5539 1 21.5361286757 -26.2528450141 -34.2724667643
5540 1 0.0620419231 0.7066658507 24.6788442069
5541 1 14.7213937624 -5.9060850438 22.5395107192
5542 1 24.0169014017 -32.7729851231 -30.4943216125
5543 1 8.6514401415 10.865822099 13.0699101051
5544 1 6.3568627385 28.3088531387 33.4781555687
5545 1 5.1832131751 -16.9101103952 29.7754629938
5546 1 11.2248584298 -9.721454654 -5.6842782133
5547 1 1.8116658871 -29.9358538847 24.930906908
5548 1 11.2869003529 31.2141818049 3.2791799406
5549 1 18.2463070151 18.3991165499 -12.6037610371
5550 1 -22.3823888533 -22.1510531625 -23.1737015879
5551 1 -31.522235255 -17.9763690066 1.5704535672
5552 1 24.5003693473 -30.464851699 -15.1291872548
5553 1 9.6721410626 15.0121978886 2.5186099527
5554 1 -4.5004042522 -0.4346412304 26.4551072477
5555 1 21.0121804618 20.4804422306 -30.2710541538
5556 1 10.773593859 -27.9029167308 16.7246106094
5557 1 12.9622409381 14.6706890966 -25.538667361
5558 1 25.7708376966 -21.3962561338 -4.6836087651
5559 1 20.5947190015 -8.9818898911 2.4697136837
5560 1 -27.081299438 16.2066440159 9.6097513709
5561 1 -24.8185080876 19.5201834969 23.7911300088
5562 1 23.5513087634 1.293838401 26.7586397056
5563 1 -9.0458793186 19.6667331964 20.9646752673
5564 1 3.6191585506 -2.2540971347 -31.2849527206
5565 1 8.6851041446 -13.040280218 -31.9970437618
5566 1 -14.9763081663 1.7110912001 -25.0348897275
5567 1 -3.6542136283 28.3492638532 19.280988235
5568 1 17.6533615055 -18.6115336275 6.0997226155
5569 1 16.0199618168 -26.5047686077 9.696623974
5570 1 -29.1425519136 31.9079106627 0.9979568529
5571 1 16.6879557961 -1.5365809029 9.8481815417
5572 1 -29.7080723892 4.4339108907 27.2514278505
5573 1 22.8467990782 -30.0617043955 -17.3788329511
5574 1 24.6677851645 -31.6430500761 21.5681929431
5575 1 -32.0353330877 30.7136731965 15.1615992909
5576 1 -8.5764612254 -8.2413513761 -3.7189681467
5577 1 -30.4850431455 6.3279283887 -6.0653630751
5578 1 -16.9399489435 0.867195849 33.0766219116
5579 1 29.3393611351 16.5349376001 -15.8816194569
5580 1 -29.2095112851 -3.3095053649 -10.9485214785
5581 1 15.3130873049 10.8227683429 16.195237205
5582 1 -32.376716683 23.2943077479 -15.0214485341
5583 1 -28.3285437984 27.5899458323 27.1462626176
5584 1 -26.2305878219 -5.8588580642 14.4950659398
5585 1 -30.7732111855 29.4528728151 -12.8506072087
5586 1 -30.5524476609 21.3486813855 2.0716577129
5587 1 24.9259685934 -16.121510256 -33.6624868519
5588 1 6.8591797438 -30.7614287844 -30.2470998507
5589 1 -16.6482406189 -27.2645735046 -5.7847137929
5590 1 6.1777618954 22.6854344352 -17.4433788084
5591 1 18.3863186644 24.0353331389 -14.3170779563
5592 1 7.8908005998 16.1066953124 19.5807647918
5593 1 -17.4388578162 -1.0435840968 -1.7962945138
5594 1 -1.1348385846 -18.0562862371 28.1022785741
5595 1 32.3666174821 2.6068040766 33.269563946
5596 1 -1.9018075153 -14.4154269241 0.2793973152
5597 1 21.7296271399 15.2396385708 -3.5041166887
5598 1 5.4146879734 23.3043234843 -20.6009788368
5599 1 31.2818575798 30.1179455379 6.8454081061
5600 1 -2.7227501369 26.7998850648 -9.8236986304
5601 1 -7.2484719452 21.4774948851 6.1673288366
5602 1 -8.0788738735 33.4117317609 -26.408923574
5603 1 5.342073884 33.5212788785 20.0663889029
5604 1 -27.61081195 34.4198434577 28.1183454847
5605 1 -28.7348627518 -4.8537371776 8.1672766585
5606 1 -29.9075733399 -34.2191065372 5.2007407139
5607 1 30.4164005739 -20.8211859316 -30.1933000441
5608 1 -3.2754935931 -21.0685189794 13.043340582
5609 1 -13.7189159174 4.6324172232 1.4714786159
5610 1 -8.0170406115 12.896651775 -22.9458435833
5611 1 -26.1121378275 15.3813195096 -26.3298409881
5612 1 15.6496577824 16.3168866708 -4.8874011807
5613 1 -20.1744753923 9.9244819786 11.9870281534
5614 1 27.7293314981 18.0311773422 25.642789288
5615 1 12.3702691807 -30.5110840604 -9.7360609363
5616 1 19.2818228797 -26.4462739246 25.2608697815
5617 1 -1.6775663044 30.6273570232 -15.9958962278
5618 1 11.9110059315 -5.295959764 5.5205487436
5619 1 -29.9258729251 -20.166198499 -0.8874359832
5620 1 32.53890206 4.0558863928 -7.2091740903
5621 1 -0.1619906266 21.4992652012 -14.057225238
5622 1 17.5456923385 -7.6611341983 -20.5910326541
5623 1 -11.7108998633 1.5797042127 -12.247576409
5624 1 27.3215380058 -14.6736799068 -16.9044069898
5625 1 -20.4271640769 -1.6088472236 -12.2442378301
5626 1 23.2643996459 -13.0702578737 24.247611109
5627 1 31.7534318384 -9.2463331553 -11.2704856737
5628 1 21.1617905252 -28.0567834822 -8.9902363382
5629 1 15.7015448616 1.3220076598 12.758309415
5630 1 -19.8217684505 -0.0653109482 -26.3240680289
5631 1 -13.542944992 -0.0710143537 -20.7783408368
5632 1 3.8109877255 24.7709333394 2.7913996639
5633 1 -24.4784599238 -9.7106042728 6.1836044084
5634 1 -18.5797475749 -25.2600351368 -13.914848762
5635 1 -8.1019657103 22.5028559058 -21.7176638991
5636 1 -24.8908439621 3.2775802049 33.0894197971
5637 1 -0.4277554116 -27.1781182239 33.5409625828
5638 1 -31.9761011351 33.6235228549 -32.8710489206
5639 1 -24.0616244471 8.754170994 -24.29803756
5640 1 30.0894285105 -18.9634059246 29.4552376417
5641 1 -24.8105094092 -18.9355148807 17.5038905495
5642 1 5.1487145272 -1.9509819992 0.9670054451
5643 1 1.8936001757 -3.7220980643 12.7816794668
5644 1 -25.0759264255 1.8570149161 -13.197123869
5645 1 -9.1717020079 -17.089280792 -14.713395084
5646 1 20.0437839422 4.267121057 -8.312574391
5647 1 4.0387761763 31.1268918795 13.2418469144
5648 1 28.3640787967 -21.9646491782 -32.2343471624
5649 1 26.6707237966 32.758065849 -32.2342010995
5650 1 -26.2860916948 -33.9819262468 15.7623348177
5651 1 8.3984036882 2.7331831957 33.8721774234
5652 1 18.1470538488 -15.7523886349 -6.0939496563
5653 1 -11.4527859881 -10.3229552717 -14.573800757
5654 1 20.3181733891 -16.7209938157 -31.1358712654
5655 1 19.0420711881 6.126709461 -10.4932923454
5656 1 -25.8806630291 -16.6232012777 -0.0897938596
5657 1 16.1842477163 -28.3910656422 4.6600996059
5658 1 10.1056694334 -11.721611137 14.96928324
5659 1 -30.2708594034 -25.638755172 -9.0348202762
5660 1 1.6983628683 -22.4243993035 34.6230794435
5661 1 23.4633928545 15.8298019314 16.0981402042
5662 1 12.4501864112 6.4320503157 18.1662506771
5663 1 19.7046399768 28.9939573345 26.7308877692
5664 1 2.0845947058 5.3536893562 -25.0492873487
5665 1 -10.5995704379 -24.2296662479 -34.2821799421
5666 1 -17.5394325032 1.9597457686 25.7906605084
5667 1 1.7618654197 16.8990513529 -15.1698761842
5668 1 -27.3879618136 -22.2133733005 0.2382215097
5669 1 -5.9394012783 12.8806544181 26.8879400812
5670 1 -18.0592770473 3.3427520457 21.1277787535
5671 1 17.6517617698 -11.5815994877 -3.9052330235
5672 1 6.0098592022 17.8556932929 -12.6624643813
5673 1 -1.970526596 23.9418529319 21.5455184286
5674 1 14.7807230903 16.192941932 -27.7411556315
5675 1 -9.7240976955 -17.4339890554 33.4851804949
5676 1 -16.1764576991 -8.2266755401 8.7746197893
5677 1 -28.299505118 14.6113597688 -28.9474467583
5678 1 -9.355115182 -7.2041662221 -17.5725400765
5679 1 -3.4264947311 10.5862856763 14.4592457712
5680 1 12.548048503 -9.5368590666 19.1798571182
5681 1 -3.0077813038 15.7560054287 13.040558433
5682 1 -33.8801065481 -25.7359217264 16.0555733242
5683 1 17.7158903047 29.1878731211 5.556160251
5684 1 26.0605289632 16.3267632998 -5.5352941334
5685 1 -26.9192392577 32.4846501542 -1.592293437
5686 1 -12.1153547769 -23.1077646562 -8.7257235203
5687 1 -2.5465009966 -16.4213563664 33.0439316606
5688 1 23.4369624388 20.0202052292 -8.0813778076
5689 1 14.1672592317 -23.331518991 2.5184708452
5690 1 30.7181941887 -29.000258902 -31.2692335786
5691 1 19.463914533 -5.2986028056 -22.305462433
5692 1 -31.8465990537 10.8035019609 33.4376753005
5693 1 -15.9957571203 4.2114780767 3.4471521876
5694 1 -15.157008745 -3.4104278205 -24.411271025
5695 1 -10.1062954169 -18.2684250998 5.3439518346
5696 1 -4.8493552929 -15.620375664 17.2000798767
5697 1 17.3411348319 12.445178543 -3.3524200135
5698 1 7.0083724849 -15.592762835 25.8235594205
5699 1 26.9997129181 -23.6276092003 -27.2503845446
5700 1 -8.3662698671 -25.0168753126 -26.8231855628
5701 1 3.162538343 -17.9029898262 -26.342291105
5702 1 -0.4164877081 -27.1437586835 -17.0876810563
5703 1 -2.6402594185 33.8787850273 -2.3310235551
5704 1 31.5744701028 16.4195479696 9.447830298
5705 1 -30.8044199421 12.8818368314 -9.5616201928
5706 1 2.7415296428 -24.3586188549 -32.7301608943
5707 1 -22.2958640189 -18.3434735695 1.0978360027
5708 1 14.8159172753 34.8081619069 17.7782104427
5709 1 -27.4335890575 0.024065589 -32.2240879879
5710 1 -3.6348776926 -2.7955728875 -24.9220040311
5711 1 32.8272022521 -4.1398377394 -9.8869925206
5712 1 13.3028455317 -13.446404421 -15.0504524376
5713 1 26.5351635857 -17.4658446617 -10.2369173133
5714 1 1.3926046912 -14.883384389 12.8501898864
5715 1 31.6250356612 -31.6853665627 -29.075648185
5716 1 33.4019246856 -29.768653684 -13.7916691142
5717 1 5.5673584008 26.8390438122 -8.9023204292
5718 1 -31.1780973322 -32.3166222642 28.1753795395
5719 1 -10.2339265031 8.557820827 -13.0068944298
5720 1 -12.613915881 -6.9781166143 -30.0593395689
5721 1 -21.3877705792 2.9900451038 8.4712264388
5722 1 11.1265790157 -12.877385393 6.6098991917
5723 1 -10.0568427181 -13.0532867647 -28.7915142612
5724 1 9.4552725466 -13.6453976296 -26.9926879918
5725 1 -0.0071640337 -11.636755592 3.7977029639
5726 1 -1.7403037648 -29.9384134618 1.9699701662
5727 1 1.6276962832 10.050791544 33.8685606297
5728 1 -13.9650665518 -28.3136314796 -33.9224995438
5729 1 25.5156450779 -4.4347455354 -17.0764829065
5730 1 12.325337474 10.7123865806 3.5694971907
5731 1 -5.5412757537 2.9664663909 32.9560853054
5732 1 -22.9235863911 4.7858527415 11.3967952391
5733 1 18.7137776039 17.5787999118 -18.7095348266
5734 1 -29.3206790045 -22.3308495428 19.1788833661
5735 1 9.2523843294 -6.4738521047 21.5280604435
5736 1 33.8159084595 31.185038794 18.7891738423
5737 1 -21.4971090357 -27.0585553698 -6.1313000068
5738 1 15.1763446807 33.2923080142 -3.289960768
5739 1 -28.5726704194 32.0479918657 12.2466026568
5740 1 30.9771427085 20.6302609553 -3.0623114246
5741 1 20.6649682643 -8.5053077643 -32.2222517695
5742 1 8.5172014513 -2.6729496695 15.43696249
5743 1 31.517922924 26.4758342579 26.3667044626
5744 1 17.1724670477 -34.4219098989 34.0877939723
5745 1 16.0840903517 -0.1009224556 31.087733132
5746 1 32.1220665834 -33.2665453143 -20.4918490416
5747 1 -21.8289498598 -19.2301444617 -7.5432406337
5748 1 27.3601403234 32.6917115949 27.7620217491
5749 1 21.4818767698 -10.6135507367 25.1578607141
5750 1 -14.1057041847 -3.980351047 -4.5922847236
5751 1 -23.1684850585 -5.6623687898 24.9970525009
5752 1 9.068066957 33.4583327569 -12.8964431138
5753 1 27.8663523373 31.3169126574 0.44284857
5754 1 33.4127750667 -2.8489205949 34.458515329
5755 1 21.3532719314 2.6889470263 -26.6741319292
5756 1 -1.4951964362 -32.5569095196 22.2226934997
5757 1 11.0999399389 -2.3395786633 31.3017499453
5758 1 1.4459523986 14.5452837296 -32.9375005499
5759 1 34.0489829935 -19.6526833439 22.9061979598
5760 1 19.0393585928 -10.3536284647 -21.6829565901
5761 1 8.6894860293 -13.3657916532 -6.806944896
5762 1 1.8703692314 4.9535467736 29.0031384262
5763 1 -17.7876001957 8.2798145863 22.8485379214
5764 1 -13.7392951589 -20.387866222 27.0544517
5765 1 16.6935896479 -14.6451628793 -19.8836017124
5766 1 -15.4651317488 -0.7408167299 -10.9157616738
5767 1 1.252036612 33.7555358258 -24.910110344
5768 1 -2.9146488654 -27.3520025375 -4.1844216775
5769 1 16.4836069507 23.9611193139 20.4634711216
5770 1 -32.3357425833 -26.0367415891 33.9493125049
5771 1 -4.1593823363 -28.4077933132 -1.6372251436
5772 1 -12.9649535334 21.5173491698 17.3140784327
5773 1 -7.2600178636 2.649510064 -27.2067743588
5774 1 30.1114074877 8.5631764639 -8.1372294491
5775 1 31.7891128996 -1.0062337462 3.7596570761
5776 1 -4.2961249605 -13.1777879333 -23.5679321038
5777 1 16.2632607485 -29.355768859 -23.5054728584
5778 1 -12.3921090505 -27.0551472373 -13.6719671527
5779 1 6.1066084343 31.9411573434 -19.7166032176
5780 1 -10.0142062844 -29.3538769976 -5.7444421858
5781 1 -11.6588041229 23.4826592364 26.7148208586
5782 1 6.2815360538 -8.6554047038 14.2560793391
5783 1 20.8627790595 -6.8651613642 -24.3609836815
5784 1 8.9227692245 -22.5474398439 -8.3307974671
5785 1 -24.9149095511 10.1816916553 16.5901632581
5786 1 -16.2364825642 31.800658818 -12.1753100882
5787 1 -26.7500845974 -2.9588850348 18.8061449513
5788 1 -0.6771750711 22.8995903559 -8.7694728136
5789 1 32.3034626994 -33.8253329893 -10.7166989116
5790 1 19.2392559998 29.215764165 -29.2842606738
5791 1 -6.6407114921 24.813847988 -12.3734686521
5792 1 -16.8446603396 31.569601342 26.5827383339
5793 1 13.4043939708 -14.9490431059 -33.7132262946
5794 1 19.3122178578 8.5959362685 7.2397777295
5795 1 -18.376302928 25.7580398111 25.728688139
5796 1 -28.2357382625 8.3302410373 33.5064639349
5797 1 2.5457359056 4.3568453629 18.374007655
5798 1 -8.0516088131 32.1107988798 -18.7240020015
5799 1 -13.3822063324 -7.2502803421 10.5348854732
5800 1 -9.1713542393 1.9331066917 2.8121266741
5801 1 5.8426520462 7.4882236369 -26.7477893244
5802 1 -20.523148218 -20.7156729301 21.3140436303
5803 1 -26.2674512964 15.3416043324 -13.3641919175
5804 1 31.2697552316 8.8242115955 1.706291993
5805 1 -5.1821698692 30.3171474076 27.5739484755
5806 1 28.3564974406 19.8872185062 1.2469591901
5807 1 24.9636667126 22.0061727523 -23.1952632428
5808 1 -28.4416937989 -33.1829556471 -30.5165092509
5809 1 -23.4661054497 -32.3894241487 8.9683269147
5810 1 -27.278414696 -15.6800527605 20.7996938305
5811 1 -29.0457609492 -5.6426850855 -20.331875473
5812 1 -5.5397455718 -28.5432839704 -32.4319284303
5813 1 14.8266981028 -25.443935187 -3.5279040628
5814 1 -31.9990190876 22.5920933356 -6.7708465124
5815 1 -16.3577842614 -16.1178239085 -17.2936991912
5816 1 16.5343811703 27.6394680849 -21.2800318585
5817 1 22.9321414994 -28.7439534237 8.890218081
5818 1 0.8415305244 12.7117779727 16.1191454293
5819 1 7.7181682532 -9.2734591083 21.2953336781
5820 1 23.3613575392 7.515558251 10.6297567547
5821 1 11.2414817702 -13.7772019393 -5.6327389027
5822 1 -7.5057511757 -17.5417973299 -11.7725940178
5823 1 -28.81165702 19.8761594638 -34.0768253498
5824 1 -21.0721357731 26.6502054476 -24.1795875655
5825 1 4.9712134199 -23.2334482381 19.6913552153
5826 1 -2.4476651527 -26.8485031189 3.886592625
5827 1 26.2787885537 -0.2661125536 -29.4367085293
5828 1 9.3948999129 -29.9071073299 -18.5540822502
5829 1 2.1582521011 34.3102963401 15.7390343197
5830 1 -34.3802138315 -26.0860551804 -22.3628442565
5831 1 3.5526651891 2.6320520789 30.5696274311
5832 1 12.9116753797 -16.8621183247 0.8361053338
5833 1 -13.4148270297 9.6933549489 20.0581815633
5834 1 -21.4277639714 33.2119734613 23.9241862856
5835 1 33.558629229 -27.4340759336 28.3190775363
5836 1 -2.4543423103 -19.0199531034 0.4239299567
5837 1 -22.6034305929 18.0009214716 -30.3643187443
5838 1 5.5393282494 18.952903312 -7.3297106965
5839 1 -11.9596935393 -16.3899876362 13.9456610624
5840 1 -29.2543108396 5.9294550955 15.0848815317
5841 1 30.7369041408 3.1968283296 13.0838208502
5842 1 4.3393178241 29.2420554732 -10.2351784702
5843 1 25.4641753211 33.3466990276 32.0027123905
5844 1 24.2591570275 -29.7113344589 -31.4769557797
5845 1 -33.3187384299 1.4543683994 1.3861361947
5846 1 -24.1187280557 -17.952442525 30.4773296374
5847 1 -12.5810169688 -20.0489309178 -27.9416512005
5848 1 -0.0767177592 7.5713403388 -34.5676006099
5849 1 29.664942124 13.6577781927 -16.9480867293
5850 1 30.5477875613 31.8798805113 15.6701065777
5851 1 33.0714053822 29.2904648661 26.3680259834
5852 1 29.6476928001 -26.1932374713 -18.429998404
5853 1 -12.4290420787 -30.9579250142 -31.6815897954
5854 1 0.0479920706 -23.8365485915 32.5035687675
5855 1 -18.3470903633 28.2587744564 6.9882714582
5856 1 28.9474258921 -27.142367609 11.5605942626
5857 1 -30.8275396005 -31.595850918 -20.0667366716
5858 1 30.8152911894 -0.9996956961 -26.4767384563
5859 1 24.5850162312 -24.0065378966 -10.6985453892
5860 1 -10.2690511345 14.3527590175 10.2769802592
5861 1 14.959406611 -29.0807464731 11.1733191192
5862 1 -10.4411270513 -17.5995964757 -23.8389134182
5863 1 -17.7302879259 -6.3828062781 3.7757239866
5864 1 8.0041731723 26.3307451866 32.0050076634
5865 1 -22.9998172743 -11.2361261333 4.2337352688
5866 1 13.190516265 0.555595159 -34.3301254117
5867 1 -33.168335454 -31.4661471308 11.2078873208
5868 1 -10.2115997573 -11.1461236126 31.7061353051
5869 1 24.3582710862 0.6407289189 21.2327353252
5870 1 29.9704220862 11.8335230813 32.5683928396
5871 1 16.929933207 -15.5157668609 19.0199531034
5872 1 11.2876654439 13.8059276279 17.6886947981
5873 1 30.3561670476 14.5790868401 -31.587448828
5874 1 18.9275162022 2.9629887046 -24.1443933804
5875 1 -17.76826426 -8.9741694276 34.8422432324
5876 1 -8.8370790347 -33.038374318 29.4549594268
5877 1 -18.5577685977 26.5602724806 -7.0169971469
5878 1 10.29603798 -23.2253104522 21.733661256
5879 1 2.31711281 -3.8905571874 -2.7956424412
5880 1 17.4708525299 8.04632273 -29.6227160573
5881 1 -12.6586389264 33.4646621459 -6.3750858146
5882 1 -0.7945817597 -33.445938283 -30.9553167495
5883 1 9.7519191857 -20.1625121515 -1.1975064913
5884 1 27.5056467171 -1.028073616 -34.6768194339
5885 1 -27.3773896473 -16.3068013806 23.8040670018
5886 1 -31.0418068071 12.9758734683 -28.140157533
5887 1 25.344612467 17.639311653 -10.0450185848
5888 1 -25.0436534969 -12.9321937287 -30.0701412624
5889 1 -2.4689485927 11.9221345275 -33.3101207233
5890 1 -23.8660393711 17.6005006742 16.5197053342
5891 1 -6.2965596585 -33.1932356877 27.4322675367
5892 1 -17.341621708 -0.1620601803 -13.3701735379
5893 1 8.8776288567 -26.5166622947 26.7317919676
5894 1 -1.7452420793 30.0863681466 -27.2747979023
5895 1 20.5400497733 -19.1151721535 24.4744953615
5896 1 1.4686964668 -12.3754857101 25.0090852954
5897 1 16.1168501564 0.4157921708 -16.0045208897
5898 1 -12.5727400755 -20.4958136039 24.0310903617
5899 1 21.7689249948 -12.0811343439 11.8895138303
5900 1 4.5018648805 -3.5981533255 31.7247757035
5901 1 -33.0554497576 -17.9062588513 8.6017787815
5902 1 32.928055154 -19.203714046 -22.8312885975
5903 1 -25.6980149461 -34.6376064346 -30.2928662021
5904 1 -16.2409340026 -11.0352549742 12.0357157612
5905 1 22.8446429128 19.9970438387 3.3256418292
5906 1 5.8734643466 -18.0187272254 21.730600892
5907 1 7.6538310572 16.4116188449 32.2517147276
5908 1 -30.4971246277 3.1432024073 0.468444341
5909 1 -22.2252669875 -16.865596011 -15.8497638506
5910 1 32.9457218003 9.4883105662 -15.2335873967
5911 1 2.5712621228 -15.7005015558 17.9977220003
5912 1 1.7281318628 14.7179856299 -12.6690719853
5913 1 32.7513191376 -7.159860499 29.6200799711
5914 1 -4.7991375031 -25.0025472452 9.9367234343
5915 1 -5.7999460587 -22.9197609362 -17.2301966398
5916 1 3.3128439437 -15.0466965364 25.1847084522
5917 1 -9.449082265 12.1522878051 -27.8156476714
5918 1 -17.9129360089 33.9862455332 17.1213450595
5919 1 -25.3542804348 12.1569479047 -15.6628034366
5920 1 -1.7679165938 11.1635120439 1.4864326668
5921 1 21.3809543142 0.4351976602 31.7311050925
5922 1 20.2287968519 -12.9892277836 4.6276180161
5923 1 34.5119325902 6.4053416852 14.0013735965
5924 1 -19.3380222899 14.9991217882 -7.0820298802
5925 1 11.6912857127 29.0795779705 -22.6526746305
5926 1 8.3330231863 -34.4294307432 -26.9700134773
5927 1 22.4366407592 -22.7709855175 24.8341576758
5928 1 -27.7378866064 -28.8196348324 -34.7409081145
5929 1 31.2550793955 -20.7656820587 -3.8147436266
5930 1 12.8476163985 -7.3407001851 -18.2264842033
5931 1 -32.0169500381 -19.3906049064 -19.378780773
5932 1 -14.3628443077 8.7881827657 -7.3674088157
5933 1 13.7730287158 -12.4835721995 2.8203340137
5934 1 -32.1510704869 -22.0630676997 -0.884932049
5935 1 12.3140697705 -11.7819837707 -3.8413131498
5936 1 -14.2119127234 18.9858717779 -16.1804918152
5937 1 -12.5727400755 -34.5880598383 -17.8492943501
5938 1 -30.2468355466 -31.7745274834 0.8930698349
5939 1 -30.8291810684 -2.0362548666 -24.9967047322
5940 1 27.791442975 13.9158225142 -1.1662073148
5941 1 -15.0478789498 32.8258807313 -21.8273501242
5942 1 -3.226875539 -17.9252470183 -27.8516417244
5943 1 -17.512376104 -31.2495011867 -25.9697613514
5944 1 -11.8008328303 20.1625121515 33.3572016401
5945 1 -19.239186446 -16.0734486317 -15.0142845004
5946 1 22.7642388061 1.2475851736 8.8835409233
5947 1 10.5904588999 18.7755413121 5.7949381905
5948 1 -32.5358834284 33.0713358285 19.7595178662
5949 1 31.7307573239 -18.9782904218 -18.3508462644
5950 1 34.3785285448 0.434988999 11.2096261639
5951 1 27.6826609484 13.3783113238 30.7357217275
5952 1 29.5946233076 -13.2002537866 8.435197609
5953 1 -31.8820018999 5.7429815576 22.3647917608
5954 1 5.8429998148 -9.142280782 -7.0756309374
5955 1 -28.4514521866 -6.6277744992 30.532903064
5956 1 24.1066257075 -21.8031454277 -2.290265072
5957 1 30.1871514948 -29.5244157771 -22.9813159833
5958 1 -17.9682312207 7.825906974 5.7075787113
5959 1 1.2396560489 -19.07552653 27.2051050693
5960 1 15.2283708673 -2.0617810838 6.7611785446
5961 1 -24.7063874822 -12.8806544181 -34.417048789
5962 1 -0.7365739526 -3.4870064723 -15.9029028968
5963 1 25.3751465525 6.3621488216 -33.6404452763
5964 1 -6.4424833745 -26.2031141004 5.0803432151
5965 1 -34.6222371479 16.239821143 3.0457576379
5966 1 0.837565962 29.5684711068 -31.3515921449
5967 1 22.815708563 -25.5707316285 -20.717481327
5968 1 10.2870655494 -13.0085637192 -0.8609360138
5969 1 -22.5184359403 -31.4690475211 11.7359392045
5970 1 25.2482110035 0.8587102945 -20.7925993505
5971 1 -16.6914334824 10.7800623555 21.4261642357
5972 1 -31.8406035225 -17.8143088262 -6.6060737368
5973 1 -8.9654752119 -5.6467192015 -24.8104398555
5974 1 -31.0310746673 -18.0872376449 -15.3906397088
5975 1 26.817064835 -13.4212259724 -26.8382091675
5976 1 -16.7908953098 -15.0302123035 8.4829810184
5977 1 29.992261956 -1.5758787578 18.8715254532
5978 1 -18.19337663 -25.4220257634 15.8291759479
5979 1 -17.9939660991 0.387622912 13.3258678148
5980 1 -1.9127970039 -30.1732755265 -17.3286151613
5981 1 -34.4327352407 17.1534788806 31.4827287389
5982 1 15.2833183104 5.4293638095 -23.3836842851
5983 1 -18.202001292 25.273667667 -22.4133402612
5984 1 -15.9320459078 -8.8761682284 27.8974428526
5985 1 29.6730799099 18.5516478698 -33.2945198227
5986 1 6.0447751724 -22.2376475507 -34.4037021246
5987 1 -0.9704135776 29.531677186 -10.9309939397
5988 1 -24.7518756186 -25.9531380111 2.9924794842
5989 1 -11.8160650962 25.0952623612 10.7137776551
5990 1 -22.2916212416 3.0582773085 20.7692292987
5991 1 -20.2554359287 11.4094540172 34.031385901
5992 1 -5.2798928535 2.2657821606 -12.7588658448
5993 1 7.3365965153 29.0057119141 -23.1806569605
5994 1 -13.710152148 -30.1026576291 27.5242175618
5995 1 -32.2023663594 11.6740363888 1.198341136
5996 1 13.674679748 -25.5679494794 7.8521287285
5997 1 14.3736946889 -15.779236373 -28.872370467
5998 1 14.4255122143 25.6528050245 6.5123848686
5999 1 -22.7609002273 -30.9413781829 -12.950347251
6000 1 9.3604708188 21.0020951716 20.650848858
6001 1 -17.1562610297 -4.3236682358 -0.6157591315
6002 1 -23.9451915107 3.655813364 -8.608734154
6003 1 22.2714506612 -31.8883243336 8.553508496
6004 1 0.217633607 -10.4325023893 -0.7981985534
6005 1 28.1090948392 -21.6092296411 -16.6933809867
6006 1 29.896764691 -1.9215607733 -12.4182612513
6007 1 -20.6527963623 -8.1724931879 -21.2499846491
6008 1 -9.1297611115 -20.1821958558 7.1946373617
6009 1 20.3238767946 -13.5330683629 27.7906083303
6010 1 32.8099529282 20.0269519406 25.6809742833
6011 1 -19.5413973832 34.4974654153 2.4284683245
6012 1 -25.4052633156 -28.4850744575 -13.9183264483
6013 1 10.4529511846 14.590771866 23.057129544
6014 1 34.6917985242 -17.4041505072 -30.6546985927
6015 1 13.2801710172 -4.8967213799 -7.2804666589
6016 1 19.2536536209 31.0319510442 -13.8977385455
6017 1 -16.9752126823 -14.5559254496 -30.0279708387
6018 1 -5.1467670229 -24.3872749897 -12.1902641392
6019 1 27.3367702716 -6.2716594248 -34.1849751331
6020 1 -9.5455532823 -23.7937730504 13.5039949057
6021 1 -29.321847507 2.7473721557 -30.0208624479
6022 1 24.4213563152 32.1909247716 21.0611462845
6023 1 25.2261624725 11.445969723 27.1901510184
6024 1 -14.1915334819 -14.0026951173 -17.3480206507
6025 1 28.9470085698 14.5820776503 21.8436256959
6026 1 -6.0080508053 27.3856665406 -5.7957728352
6027 1 21.3749726938 31.0158841336 14.624714084
6028 1 12.6991191947 -10.3564106137 -25.1365077204
6029 1 11.3749553693 -10.7726201068 -14.692111644
6030 1 2.9187525352 9.4227214031 -5.3502116699
6031 1 -9.230961782 -17.4147226735 -4.9602239312
6032 1 -23.1360730224 -0.1739538674 -21.6598647532
6033 1 -32.6519407747 5.7952164054 0.2293881866
6034 1 2.008781145 0.5255479496 21.4755473808
6035 1 29.6803830511 -26.3804761003 -21.4329805008
6036 1 -2.4557333849 -13.5769567637 -7.2972291067
6037 1 2.0423755944 24.6607602383 -17.0101982062
6038 1 23.8985905147 8.8804110057 0.9039202161
6039 1 -30.0069656136 24.8041104664 -18.2968725735
6040 1 8.5604638686 4.1241185975 26.1302913498
6041 1 -31.6864029132 -23.1395507087 -8.6380858262
6042 1 -24.428242134 -3.571931571 23.2029837063
6043 1 -8.0214224962 -9.9188481268 -31.4242410112
6044 1 21.2436552601 16.7499977192 20.2137732472
6045 1 -4.7486414984 -11.3981167599 -15.3167736524
6046 1 -11.9895320875 0.0528608314 26.3717123309
6047 1 -24.5851553387 -26.5792606477 -34.739386905
6048 1 29.8142739726 1.4722437068 -8.3076360765
6049 1 -5.0200401351 0.3165390046 13.749658664
6050 1 -23.3379179337 -18.7742893451 -31.0286263761
6051 1 -11.0786564989 -0.0350550776 1.5584903264
6052 1 -23.0334117237 29.9279943137 22.4374754039
6053 1 -21.6230708325 24.6515095928 7.868195639
6054 1 -10.0098243997 22.6137940979 -31.7729555692
6055 1 34.5008735479 -9.0137454974 -34.4163581205
6056 1 21.5760525141 18.0489830959 17.3825888523
6057 1 -23.5307904144 17.8437996058 -22.7841311716
6058 1 -16.5791737695 -34.382126559 30.6153937824
6059 1 21.2512366162 18.4592109687 -3.5181665413
6060 1 -28.6391985578 -19.023083021 -23.1130507393
6061 1 -26.2773974792 -25.9738650212 15.3446646963
6062 1 -25.876628913 -24.5624808242 -14.3509506206
6063 1 16.8105790141 -6.3188864044 0.4112711787
6064 1 31.1451845093 -24.6445542202 -0.2340482862
6065 1 26.0111458181 25.6164284261 -4.4258426585
6066 1 -30.9240662606 -16.7180725592 -31.5969290008
6067 1 22.0543039303 8.4148183674 -20.4129751169
6068 1 10.8362617656 -18.7416686478 7.2737199475
6069 1 -24.789782399 -1.5519522762 -26.6740623755
6070 1 3.0203705281 13.9119275055 0.0835340243
6071 1 14.6519791444 -25.7521277445 18.9510253614
6072 1 15.0421755443 -12.5266955092 -5.3188429397
6073 1 -6.8809500599 -10.9629190997 32.8749856615
6074 1 6.9764473249 9.5153669654 31.3696343813
6075 1 26.7631606978 18.1151982426 -17.4965874083
6076 1 18.9373232775 -22.4490213223 -25.5218353595
6077 1 16.5858509271 -25.7627694645 -19.7597960811
6078 1 -18.1745275704 -29.3884521545 21.9232647116
6079 1 9.8371920531 -5.1895425641 -25.9378361915
6080 1 0.6157591315 -12.5132716402 0.9557377416
6081 1 32.8827756787 -20.680478745 -32.6415911803
6082 1 15.9440091486 11.3673740133 -16.6110293758
6083 1 -30.7647047649 -2.2978464281 -13.1278483584
6084 1 -21.3628007918 -30.1217153498 23.3377788263
6085 1 -7.1645901523 -1.996122367 -7.5027603655
6086 1 27.3609749681 23.718376812 -12.6872950613
6087 1 -24.1191453781 -21.3048625385 33.5851291984
6088 1 26.5714010767 1.0631982474 27.6373119194
6089 1 -26.4287463858 27.044575071 -32.9993477226
6090 1 6.6085776709 23.1127725244 32.0772739842
6091 1 30.8465208121 -33.6366267768 -7.97892517
6092 1 25.1018004114 7.1895599397 -0.9980264066
6093 1 -32.0205598764 -2.3777636586 27.3931087893
6094 1 24.2346741161 -29.0482370618 12.754275299
6095 1 -31.7951571183 -6.327093744 22.7224370171
6096 1 -25.0063727001 -20.3173387444 -8.585433656
6097 1 -33.213872278 -34.011410071 6.8504159744
6098 1 -1.0983924325 -32.9603489487 -25.7877392519
6099 1 -7.8044844265 -27.6256268935 -34.5064288039
6100 1 13.2423337905 -0.0198923655 -17.3471164523
6101 1 -4.907849976 3.596762251 -15.5051946947
6102 1 -33.7210441334 7.2774758487 -5.0428537571
6103 1 8.8399307375 -26.8871054365 -19.5571165251
6104 1 0.6969978828 33.3632528142 24.3599403756
6105 1 12.1816394772 -7.0188750974 -25.1166849087
6106 1 2.9424703556 -17.3106007464 -22.3439256432
6107 1 11.2764672941 33.0353765524 21.2037314217
6108 1 -1.0433754356 -19.9331935187 -17.3012109935
6109 1 -28.0690875363 33.4549246244 22.3812759937
6110 1 2.7914692177 31.2741371163 -0.7782366342
6111 1 14.0514522788 -29.7786346436 -25.5465964857
6112 1 3.5751310424 0.7525017558 -26.1003136941
6113 1 -26.6499967864 15.8149869879 0.6542918954
6114 1 -3.2754240394 13.3026368705 -7.329084713
6115 1 -24.6670896273 -15.9645970513 25.6063431359
6116 1 -12.6315129735 -24.0111284425 0.0724054282
6117 1 -3.225623572 -32.7939764374 -32.9567043335
6118 1 -2.089602574 16.9604672925 -24.8117613762
6119 1 28.493726941 -12.4730000332 -4.6241403298
6120 1 15.0202661207 -28.8735946126 22.0785086268
6121 1 -23.1440717009 -28.9641118309 -8.000973701
6122 1 -30.3778956315 13.0070335373 -17.2724853049
6123 1 11.3897007591 31.2235020041 -0.1372990541
6124 1 -28.207443807 27.5854943939 -18.9180568956
6125 1 -13.3838756218 -30.091640319 -28.5614514034
6126 1 0.8452864255 19.7638301972 -34.1117677504
6127 1 -6.782879307 33.9519555465 31.1242488379
6128 1 -25.0030341213 29.0042512858 4.0075465536
6129 1 -32.3958648236 -25.9264293805 5.0217789783
6130 1 33.6639335694 5.9106060359 5.0349246324
6131 1 25.0848988561 -31.7631902261 24.6396854594
6132 1 -27.5066900229 -18.4539248856 18.0247783995
6133 1 0.7545883675 7.1684156072 -27.0758046937
6134 1 -33.0493081636 10.1831522836 10.80273687
6135 1 16.4768602393 -4.5756613832 5.566801971
6136 1 -11.5879984304 -23.9152834088 -12.3422390293
6137 1 -16.4036897202 22.1255269452 32.8644134952
6138 1 5.0856292983 33.6495359482 -1.7631173867
6139 1 -23.1650073722 14.8806717937 21.8764550543
6140 1 5.5107416683 -11.2835617741 -27.6887816762
6141 1 23.5888677752 -27.9208337705 -23.0891242577
6142 1 -5.6008832965 7.8649266139 -23.5938756434
6143 1 4.6367295541 -29.4706020597 32.5950319165
6144 1 20.916613643 31.8605445756 19.6323041023
6145 2 -19.0251696328 15.8672218357 -11.4842938258
6146 2 -32.1878852738 4.8149957525 -28.6157311308
6147 2 -18.6549351522 -27.5003606339 -17.8245332239
6148 2 -2.7585007518 -11.6275049465 32.3762158962
6149 2 -34.468419084 -27.2461417674 -11.6661072641
6150 2 -27.2629737689 20.4082454636 7.2283709185
6151 2 -32.5430544175 -22.4901275741 -22.5070986831
6152 2 -15.3525242673 -25.9107102385 -11.1274832141
6153 2 3.3231378951 29.1096947336 -26.8861316844
6154 2 15.6647509409 -30.9337829161 -13.338735254
6155 2 3.6494144212 -26.9107537032 -28.9801091877
6156 2 6.1534180915 -15.539067359 -24.6405201042
6157 2 1.8165346479 25.8040148237 -12.278736478
6158 2 -10.5788434277 34.1785615841 -22.392613251
6159 2 -34.5165106164 -19.7489456999 -9.7031620242
6160 2 3.7934601866 -20.5004737035 -30.1546212174
6161 2 -10.0210225495 -22.4655055553 -24.6669505198
6162 2 32.3248156931 -19.491527362 -27.5073160065
6163 2 -19.5052294459 -14.7513018644 -19.4881887832
6164 2 -0.884445173 -28.6652325172 -22.0316294158
6165 2 2.0195619725 -30.2702960182 -14.2679034724
6166 2 -11.4491691944 -30.6709880752 -15.9773949368
6167 2 -11.7197331864 25.691198681 -13.7272623644
6168 2 -13.803632355 -28.9486778592 5.6178544055
6169 2 -3.9303419183 -13.9198566302 -18.5986661883
6170 2 32.7564661133 -25.7388429829 -33.8655628641
6171 2 -33.8582319015 -21.9154746943 -16.1459931673
6172 2 -13.4772862751 -15.0977489709 -26.483415614
6173 2 28.4280682241 25.5632198261 -8.6341908175
6174 2 28.3483596548 -20.9061805842 0.476790788
6175 2 -17.4477606931 -21.7982766669 -22.1445151123
6176 2 -18.252914619 -18.8243680274 -8.4112015737
6177 2 29.5379370213 -22.0430362268 -20.6042478619
6178 2 22.5474398439 -19.8208642521 -11.1758926071
6179 2 -14.3596448363 26.4051676728 8.1553134177
6180 2 -16.6204191287 30.4769818688 -7.7399385693
6181 2 23.5986052967 33.2370823562 9.9578677668
6182 2 29.6348253609 -17.5559862899 -14.3749466559
6183 2 22.5489700258 -27.1332560709 -13.0129456039
6184 2 -14.440048943 -29.0912351749 -23.4876671046
6185 2 -13.4845894163 25.4793380332 15.7305487652
6186 2 3.8404089513 -22.8986861574 5.1779966457
6187 2 -6.5324858953 -2.2082612297 3.0574426638
6188 2 -11.7830966303 -32.4204451102 -8.1721454193
6189 2 -3.1016092795 -9.7733417331 1.6902946362
6190 2 30.6359121314 -10.8935740354 -16.552952015
6191 2 -26.2114605474 -12.3039844803 24.0480614707
6192 2 29.742216313 33.2224065202 10.9346107334
6193 2 28.8958170279 -6.0295429065 -9.9867325629
6194 2 -12.7904432362 -34.1904204943 -1.573027055
6195 2 -25.1417242498 -20.3214424142 -26.1533831867
6196 2 -1.7304966895 -25.4970742332 -9.4332240156
6197 2 -4.6388161659 -34.5140727583 -18.327893535
6198 2 -18.8119874642 -20.5993095474 -15.377424501
6199 2 -29.8539265515 11.8321320068 7.8416956696
6200 2 -7.3944652149 -21.55226514 10.7129430104
6201 2 16.4207303829 32.3417172484 9.4394142972
6202 2 -21.3193297134 25.7198548159 3.5953711765
6203 2 -4.6285917683 -26.5856595904 -16.1916204112
6204 2 -17.2950207119 20.8414956195 14.4379623312
6205 2 -32.7310650928 -25.5132106975 29.9990086674
6206 2 5.8731165779 -26.8302800428 17.2829879174
6207 2 -22.00930267 -28.5704377448 15.0149104839
6208 2 -23.8585971225 -6.5236525722 19.0140410367
6209 2 -8.5355636348 20.3092009585 16.5329900958
6210 2 -10.4592110199 -7.098027237 14.0644588255
6211 2 -32.9488308518 -30.4157259027 24.7148034829
6212 2 7.1863604684 -16.4609324362 0.8440344585
6213 2 -16.4483432119 -32.1800883011 26.3741467113
6214 2 -18.7029967765 22.6373032572 -9.8471382359
6215 2 -12.6257400143 -27.1094686968 -2.5525521707
6216 2 -10.3535589109 34.1094947347 6.4653665502
6217 2 -12.5753135633 -7.5351028478 -6.5735225933
6218 2 11.8707343244 -26.9348192922 23.167093984
6219 2 25.3548368646 -32.6047624827 16.5605333711
6220 2 2.3907702053 -20.1392812072 19.115311261
6221 2 -4.1528442861 -19.8342185673 17.3434996586
6222 2 15.2974377167 -18.9735607685 -8.8178126528
6223 2 -14.2833443995 -25.0200052303 11.6055259692
6224 2 -27.0181446553 30.5749135142 29.7197504597
6225 2 -21.3442995008 -25.6315215845 22.7008058085
6226 2 0.8537024263 -12.0315425377 9.109103655
6227 2 -17.732026769 -6.7891391422 13.6623687386
6228 2 -29.0314050603 -28.6481709884 11.2574095733
6229 2 -19.268329457 -15.5125673896 4.8997121901
6230 2 -8.5765307791 -24.2495586133 22.627704843
6231 2 -32.7633101999 19.3211207346 -24.8692127535
6232 2 1.1963240779 -14.4066631547 -4.2436118978
6233 2 -30.0328882871 -11.3296758941 -6.9891756567
6234 2 31.1534614026 -27.5218527351 20.3453688958
6235 2 -7.6484058666 26.8678390546 11.5923107614
6236 2 14.488180121 -32.257863277 -5.9234039214
6237 2 -8.6367643054 20.2243454135 29.2631998057
6238 2 6.7674383799 -22.0579207241 12.8168040981
6239 2 -10.0537823542 -33.485069209 -29.1026280751
6240 2 -22.3092878879 -23.5931801062 -32.2621895187
6241 2 -1.7540058487 -33.0575085478 25.9902101467
6242 2 -27.179091976 -11.0049295499 31.1956805139
6243 2 -28.3361321098 -19.0836643159 28.7432857079
6244 2 -28.5993303623 8.2833618263 1.9932706643
6245 2 -16.8071013278 -30.6636223357 -30.8688127811
6246 2 -1.8741251325 -1.6256096715 21.9588066653
6247 2 -8.4203826655 -12.7722201601 -12.5602899586
6248 2 -32.8095564719 -30.8642639675 -32.6738710643
6249 2 -4.1927681245 -20.1342037853 -13.7656560209
6250 2 -33.0444741797 25.5289298395 -29.5025619965
6251 2 -8.9736129978 -18.3788068621 24.0533475538
6252 2 -7.3051582314 -28.2763228613 -22.7075525199
6253 2 6.4061763299 34.3526545589 14.392404641
6254 2 -19.6884339588 -20.8562410093 16.4507775923
6255 2 -16.4218432425 -19.7672383297 22.9219171017
6256 2 -14.7515800793 -10.4998999493 31.5298861648
6257 2 33.4323892173 -22.1060519021 15.2348393638
6258 2 -21.0811082037 -28.1269284144 31.4750778291
6259 2 -11.6788355959 -20.0734138292 16.2113736693
6260 2 -25.2130168184 -30.0490038853 -30.9396671613
6261 2 -9.3450298918 26.6415112319 27.8999467867
6262 2 -2.0447404211 31.3386134198 30.4373362452
6263 2 -13.6202191809 -31.6941303321 32.7815750082
6264 2 -0.4964049386 -31.9770261997 13.2071396054
6265 2 -9.2249106079 -6.9532163806 -34.1107007963
6266 2 -12.1684242694 -21.3319189377 -4.1819872971
6267 2 -25.2303356961 -16.7945121035 -34.1029024326
6268 2 -17.2449420296 6.8424172959 -20.603969647
6269 2 -0.1143463247 -2.2371955795 -28.2266267244
6270 2 -20.7800101262 27.7089522566 10.7230978543
6271 2 -17.330214897 10.2184160224 30.9909143462
6272 2 -3.2232587453 -8.8888965602 -29.8028115186
6273 2 -2.3822846508 -3.6309131302 34.3929261659
6274 2 -4.0296646383 -20.7232542862 -21.0671279049
6275 2 -21.4181655573 -10.0598335283 -34.7036449148
6276 2 -10.413583776 -8.6585346215 -27.3906744089
6277 2 -4.0740399152 -7.8812021857 -23.4344585047
6278 2 -23.7265145979 -22.0561123272 2.0985750046
6279 2 29.4384751939 16.466566288 -21.2836486522
6280 2 -5.4247732636 -18.9449741873 30.6653333573
6281 2 -25.3619313446 0.5032907574 21.7156468411
6282 2 28.8730034059 -19.1695631668 -7.0191533123
6283 2 -3.0618245485 -24.454602996 -33.8787154736
6284 2 -16.0928541211 -9.7517800783 -31.0827878622
6285 2 33.5733050651 11.5814603802 -33.7224143417
6286 2 -16.8300540572 -8.1521139464 -24.2275100824
6287 2 -6.6839043556 -15.1493578352 -26.4500298257
6288 2 -30.5239306334 -23.3091226914 -28.8948780526
6289 2 -18.5869116087 -16.9558767466 -1.6630295758
6290 2 -17.4825375558 5.0498786834 -27.02962102
6291 2 33.6961369443 -15.6950763652 -20.4569330714
6292 2 -1.2859092763 -22.174979644 25.6027958959
6293 2 -11.0876289295 -17.8226552733 -18.7756108658
6294 2 -25.796572575 -13.6402506539 16.9354279513
6295 2 -20.3441864824 -2.3568279872 26.4549681403
6296 2 -13.9981045714 1.5124457601 21.9668748974
6297 2 -25.1405418365 -11.8469469503 -22.275554331
6298 2 -32.3598220831 -9.9980698201 -26.0590683349
6299 2 -27.9816654587 27.1050868121 -14.7864264957
6300 2 -28.7207503009 -15.6808178514 -19.1753361261
6301 2 -2.8640137533 -16.4463261539 -31.8541873651
6302 2 -8.243159773 -5.8137872501 21.9300114229
6303 2 -25.074048475 -4.3396655927 32.794025125
6304 2 -13.0151017694 -2.0884201607 -28.5830339245
6305 2 -6.754501387 -8.3668958506 7.5615332635
6306 2 11.9125361134 -15.9139619392 25.7098390794
6307 2 5.3492379178 0.3218946414 -13.3094531356
6308 2 -12.9679443436 8.3723905949 4.0451751191
6309 2 -31.6341541546 -9.0686929405 6.3887183448
6310 2 -5.3537589099 -33.0488699751 -11.1920290714
6311 2 -16.8233073459 -22.9580154853 3.5274171868
6312 2 1.2476547273 -1.2706074567 -6.198141137
6313 2 34.0091287088 -4.0868378006 1.1875603085
6314 2 33.4159745381 9.0143714809 -2.0010606815
6315 2 3.6947634502 -13.7027794531 -32.3256851146
6316 2 -15.1298132383 31.2452723202 13.5891286657
6317 2 -11.099661724 2.3161390579 -22.6980932132
6318 2 -30.3361842623 30.0739180297 -2.6985454404
6319 2 -11.8043800703 -6.5604464929 -14.5362417453
6320 2 0.8680304938 -2.8983732937 1.0580512717
6321 2 -31.4340480865 -1.5581425578 11.5815994877
6322 2 -34.187446377 -17.9602325423 -2.8654048278
6323 2 -15.6797745456 -13.2442117411 -12.9614758471
6324 2 -17.6174717832 -0.7847051307 -22.6191497348
6325 2 1.5737225923 -5.8854275873 -12.3576104026
6326 2 -5.8110051011 1.860840371 -7.9662663919
6327 2 -19.2939947817 -3.4081325476 -4.1412983677
6328 2 -12.5619592481 -3.1456367877 -0.8014675785
6329 2 -25.0146495934 -4.5020735416 -22.5222613952
6330 2 -25.8310016691 31.0271518372 -21.810170354
6331 2 -11.6591518916 5.6131943059 -9.9235777801
6332 2 30.4852587621 2.7099522514 -18.3050103594
6333 2 -0.177848876 -14.9596152721 -25.203001082
6334 2 -20.192281146 9.6017526924 -7.4894756039
6335 2 -29.0691240456 -28.4548464084 -17.761934871
6336 2 -4.9014510332 -6.8864448042 -16.7132037985
6337 2 0.953859791 10.3101573863 -1.7341830369
6338 2 -24.7530580319 -26.326850178 -3.8806805584
6339 2 9.4931097733 -7.0112241876 16.9896798572
6340 2 32.9935747634 -15.7260973267 10.486545634
6341 2 19.1176065339 7.2888826597 22.1981410346
6342 2 -28.6556341031 21.2255712915 21.4196957392
6343 2 -32.3795266535 21.04556625 14.6789659899
6344 2 8.3079142914 -5.204009739 -7.9103451967
6345 2 -0.4528643065 1.594310495 6.7517192379
6346 2 -29.5122160536 -27.5240089006 18.6440152173
6347 2 -31.6874044868 3.8205861396 -22.2371606746
6348 2 -25.3581754435 -0.9539988984 14.5227483225
6349 2 8.9562941202 -20.4892755537 19.3169475111
6350 2 -12.9340021255 -16.9105277176 1.8057538204
6351 2 -14.5819385429 11.8425650656 11.1423677114
6352 2 -12.9858892047 21.9040678833 21.7781756403
6353 2 4.1340647802 -12.07452674 28.8152738138
6354 2 -7.1782226825 -14.2754152748 12.3802153634
6355 2 -0.8289413 -13.5515001002 16.7029794008
6356 2 -29.2301270093 27.2260407407 12.3449516246
6357 2 -8.7360174716 7.7297141717 19.0554255034
6358 2 -31.80573624 9.6984323708 15.7332613604
6359 2 18.925290483 14.9744997694 24.864761315
6360 2 -3.6083777232 -29.9885895193 -29.1649690793
6361 2 26.7981462217 -5.3333101146 11.7371911715
6362 2 -20.1371945955 -2.1985237081 2.0139281207
6363 2 11.983063591 -25.4486648403 -7.7584398603
6364 2 -12.1544439706 -34.4055724243 19.8157868301
6365 2 -15.2110519897 15.694867704 25.9786642283
6366 2 -14.4346933061 13.8710994687 -18.4289550981
6367 2 -25.861187986 -17.1352558046 -5.8224119121
6368 2 -5.2942904746 -18.8704125936 -7.6532746274
6369 2 28.1387942799 -13.8956519338 -0.5923890798
6370 2 -6.6031524804 -15.8455210733 5.7176640015
6371 2 7.3474468965 5.7003451239 7.2495848048
6372 2 -13.2840660258 14.8429041208 2.7704639926
6373 2 -8.2976898938 -12.0295950334 28.3181733379
6374 2 -14.9071717631 -25.0667453338 27.0668322631
6375 2 -15.6660029079 -5.6650813851 20.7708985881
6376 2 -13.875064031 -5.0320729296 6.4155660828
6377 2 -13.8434170859 -11.7533971896 8.0448621017
6378 2 -16.8982862619 -16.6220884181 -34.1272358034
6379 2 5.8217859285 -14.7997112573 14.3017761367
6380 2 -20.7915560446 -15.423538621 28.5582727982
6381 2 2.5816256279 5.5095592549 13.3204426242
6382 2 -19.2952467488 -0.5142802461 17.668176449
6383 2 33.202166386 -2.6142463252 8.0846468327
6384 2 -12.5673844386 -17.920517365 30.2752760649
6385 2 -7.9035289316 -12.5598030826 19.6584563031
6386 2 -9.4118710219 3.3903963476 -1.4660534253
6387 2 -4.5419973801 -7.5545778909 15.0234655921
6388 2 5.4889017985 0.4351976602 18.2517322057
6389 2 -13.0031385287 -4.3270763684 27.6715323523
6390 2 -10.3545326631 -26.6867907072 -30.6454757687
6391 2 -32.7373875264 -0.5117763119 31.8921915207
6392 2 -26.795016304 -31.0173864941 -9.8856709998
6393 2 17.2286664579 -33.6173951717 -26.8260372656
6394 2 -18.8131698776 4.6297046279 11.4874237434
6395 2 -14.2462722638 -12.5335117743 24.4926488838
6396 2 -20.8192384273 11.8298367339 23.2453419251
6397 2 -14.1855518615 2.9999912866 29.7093174008
6398 2 -21.1336212664 -8.6885122771 27.5955101304
6399 2 -10.7630216927 7.0254131476 -16.7023534173
6400 2 -16.8014674761 20.3457166644 -22.4953441035
6401 2 -30.4781295052 -16.3712081304 -26.9666748985
6402 2 -12.9003381224 10.4050286678 -3.2460028135
6403 2 -24.8426432303 10.0645631817 30.0578511191
6404 2 -21.2645213777 13.9636059235 -32.8667852772
6405 2 -2.1962284352 1.861605462 28.9372710482
6406 2 -15.9633450843 2.3386049112 -33.1833799248
6407 2 2.5375981197 -3.9309679019 -20.0588771006
6408 2 -16.237038994 -9.4844851113 0.4306071143
6409 2 -10.1596431244 9.3100443679 -24.2437856541
6410 2 -10.6761490896 -4.2249019457 -20.8289759489
6411 2 -20.0455227853 -2.0298559239 -29.986753301
6412 2 3.0634242842 -8.3424129392 -25.8067969727
6413 2 -22.5833295662 2.641650493 -17.7342524882
6414 2 -7.001764881 -1.9213521121 -28.0810229556
6415 2 1.291056252 -32.084514527 34.2940903221
6416 2 -34.1314145913 22.3682694471 -10.9318981382
6417 2 25.1815785345 -33.0787154787 29.3836668582
6418 2 -8.6203496262 -0.4699049692 33.2316571656
6419 2 -2.5749484703 10.1914987306 31.9584066674
6420 2 -11.9169179981 -0.833253631 -8.4420138741
6421 2 -5.1343169061 8.5832774905 -12.8127004283
6422 2 23.9750300589 32.146479941 -28.8489517276
6423 2 -11.1355514463 -11.1676157137 -19.7202200113
6424 2 -6.4417878373 11.67069781 -30.8200277981
6425 2 -17.9061197438 -6.7289751697 -18.0194227626
6426 2 2.7802015141 2.6339300295 -21.4992652012
6427 2 -17.1537570955 -4.1673810147 33.1570955719
6428 2 -21.9531032598 -21.8980167092 10.2342047181
6429 2 -13.8579538146 1.5188447029 5.57313136
6430 2 -25.8143783288 -4.325893955 -8.0942452468
6431 2 -8.3209903918 0.5080899645 17.1687807002
6432 2 -28.9169961373 11.4098017858 -33.269021427
6433 2 -29.4835529634 13.5356418508 -13.5967100217
6434 2 -15.6934766295 18.8464165584 -29.3143287493
6435 2 -5.8361835497 8.398960118 26.233856847
6436 2 -20.7673513481 5.10190487 25.0851075173
6437 2 32.2170074186 -7.235604506 -30.7650038459
6438 2 -26.1782138666 1.9520253051 28.56035941
6439 2 -31.0551124348 16.2154773391 0.53507681
6440 2 -15.1475494383 0.8244898616 -16.4162093907
6441 2 32.9706915877 0.634886406 -11.1923072863
6442 2 -12.0412105055 18.8851579834 -11.9840373432
6443 2 -8.2926820255 0.8954346616 -14.8542413781
6444 2 -7.0436362237 4.6301915039 5.1716672566
6445 2 -1.4637581523 0.8690737996 -14.2491935203
6446 2 -25.8497116213 19.9423746104 -13.6924855017
6447 2 -21.4981523416 -26.079308469 -11.4965352814
6448 2 -18.4233908001 9.1860300754 -14.3263286018
6449 2 -2.379432948 16.2305704975 -3.3132612661
6450 2 -5.7434684337 -3.5403541797 -3.5257478973
6451 2 -0.2115128791 -5.373999044 7.7969726242
6452 2 0.8604491377 23.3620530765 -4.8193080835
6453 2 -11.2475329443 32.0786650587 -14.4852588645
6454 2 -20.278666873 -15.5223049111 -27.6887121225
6455 2 -15.2474285881 28.9358799737 23.001903886
6456 2 -9.4385100988 6.6912770505 32.4393011252
6457 2 -25.4844850089 8.1749275683 -18.389726797
6458 2 -18.4932922942 -5.643311069 -11.383649585
6459 2 14.3325188834 10.3407610255 -0.4822159786
6460 2 -20.9288550987 2.8727775227 32.5691579306
6461 2 -20.3165736534 -11.0879766981 -6.8049973916
6462 2 -31.0657124226 -21.3778243965 8.1754144444
6463 2 -27.0621026098 -2.0964188391 6.0737095222
6464 2 -33.2818123571 -6.2790321197 -12.0129021393
6465 2 33.9648229857 26.7066830727 8.6855214669
6466 2 1.4473434731 11.9161529071 -9.2821533239
6467 2 -16.4671922715 3.4947964895 -2.1908032446
6468 2 -32.2224117431 -8.260895973 -18.6423459279
6469 2 -32.0658532624 14.9289420792 21.9569287147
6470 2 -24.8112745002 33.926498883 12.4500473038
6471 2 -31.8138809812 3.4696875946 17.4029680939
6472 2 3.9555899207 3.5598292228 0.0503568972
6473 2 -9.5653065403 17.9527902936 -32.4220239798
6474 2 -24.0460444126 5.7727505521 18.3313016676
6475 2 -28.3820375686 -7.5682799749 0.2883697458
6476 2 -30.3506723033 -7.5610463874 12.0649978796
6477 2 -6.1444456609 10.1505315863 0.6188890492
6478 2 -11.200236411 5.7854788838 11.3271024062
6479 2 -8.934036928 30.1898640901 -6.8544500905
6480 2 -23.4094887172 14.069884016 10.2769802592
6481 2 21.483337398 9.9113363245 -3.0411670921
6482 2 -10.5259825964 19.8299062364 8.7650909289
6483 2 4.1371251441 16.5391108236 -2.8437736192
6484 2 31.1656333045 -9.4024117153 5.9551204202
6485 2 -20.0432970661 24.1827870369 -3.7451203474
6486 2 -14.0669627596 -0.2341873936 13.6411548523
6487 2 -4.4225736334 5.7042401325 12.9383840102
6488 2 -24.5839729254 21.4582980569 14.0129890686
6489 2 -14.190490176 14.0417147572 19.09680997
6490 2 6.9344368747 11.1293611647 2.3134960163
6491 2 -16.8013283686 23.5895633124 28.7464156256
6492 2 -24.0043817311 -9.8377484829 -13.9222214569
6493 2 31.1908813069 32.2848918547 -31.9437586528
6494 2 -3.9934967011 19.6159589769 9.982142017
6495 2 -25.5703838598 25.0195879079 -27.9897197802
6496 2 -22.8535457896 -26.2930470674 -24.5138627701
6497 2 -28.0613948942 -28.1962665233 2.9766907886
6498 2 32.534867944 14.3636789524 17.81792562
6499 2 34.6622381909 -5.0822907194 -5.9190915905
6500 2 -32.8014951952 11.3581929215 -20.9498603237
6501 2 -20.7117779215 18.6131333632 1.6274180683
6502 2 29.935506116 34.7178811713 -17.5490309173
6503 2 -25.4090887705 5.737556367 -11.5351375991
6504 2 24.3924915192 29.0812472599 25.7724374323
6505 2 -1.1220406991 4.3311104845 20.9643274986
6506 2 -7.0777175492 -1.7045531499 10.1725801173
6507 2 2.433406639 -7.4403706737 16.2471938379
6508 2 -20.3353531593 19.5777739816 21.2643127166
6509 2 -32.6586735753 18.5267476361 -33.8462825714
6510 2 -6.0474182139 18.2368477084 2.9602761093
6511 2 -32.8937164797 12.677487986 28.8609706114
6512 2 -32.1687510439 -3.804519229 19.5767306757
6513 2 -21.35716694 21.4451524028 -34.312245931
6514 2 -24.6581867504 -7.3636529146 11.5789564461
6515 2 19.3299540578 -0.7811578907 13.7935470648
6516 2 -13.9235429777 -13.1921160007 15.8622835212
6517 2 11.7250888233 2.8056581776 30.392543646
6518 2 -11.8574495629 12.1437326969 -9.9661446601
6519 2 -27.1884121752 5.1103208708 10.1892730114
6520 2 -3.6469800408 33.4799639655 -24.3510374988
6521 2 -13.6154895276 11.2656169129 -31.0336342444
6522 2 -14.9029289859 -27.2384908576 19.476573311
6523 2 -4.6318607933 -34.2861465911 20.2036184033
6524 2 -22.2665819004 18.5698013922 -26.840365333
6525 2 -25.6612210253 -3.8071622706 -14.8527807498
6526 2 24.2378735875 19.462384351 -26.139611549
6527 2 -31.6739945286 -29.5907769865 -24.4173221991
6528 2 -6.1883340617 -31.478305122 33.0743961924
6529 2 25.8721774746 27.8789415616 -17.0515826728
6530 2 -24.984602384 2.4103148021 -27.1674069501
6531 2 -9.3887096313 32.5310424891 26.1129029184
6532 2 -16.5964230934 16.9773688478 -3.828584818
6533 2 0.43930133 24.9675617213 -33.0089530921
6534 2 -33.24732762 34.4442568153 -20.2345698111
6535 2 -8.7397038191 -25.8810803515 -9.3473251647
6536 2 -17.4347541464 12.4628451893 -25.6031436645
6537 2 1.3337622394 18.957215643 -10.537737176
6538 2 -22.3549151318 32.0034079277 -29.3132993542
6539 2 -7.3543327153 27.2369606756 -19.9887669453
6540 2 -10.2134081541 15.9747518952 -24.8470946688
6541 2 30.4304504264 30.0038774282 29.9693092266
6542 2 -32.6968585706 28.8602055204 19.2479502154
6543 2 24.7001276469 -26.2750326525 31.8902440164
6544 2 -16.9464869937 33.0939407892 -25.6349297171
6545 2 -30.5381404596 0.5447447778 -10.1109555165
6546 2 -9.9871498852 4.7529538294 -29.5244575093
6547 2 -31.318602813 -0.4726871182 -17.601822195
6548 2 -21.0251174547 29.4923793311 26.4983696649
6549 2 34.7659427956 34.1054606186 -27.8874271161
6550 2 -27.6387029939 -22.0588944762 -11.930620082
6551 2 0.7011015526 -20.9433918273 -2.4821638005
6552 2 -34.615975226 -30.4998650444 6.9167006747
6553 2 -0.1645641144 -29.4065500339 5.6233491498
6554 2 -21.0226830743 12.4954658865 15.6328953346
6555 2 -9.577547996 17.1196062163 -3.5511350071
6556 2 -23.6396419948 17.0876115026 -6.0103460783
6557 2 -2.1077560964 -22.7663254179 3.629452502
6558 2 -21.2708507667 26.8724296005 19.3177821558
6559 2 -17.6445977361 33.9093191128 7.203679346
6560 2 0.4940401119 -16.3188341751 3.2480894253
6561 2 14.6553177233 11.8395742554 -7.4210347381
6562 2 14.9226822439 6.008120359 -6.0532607269
6563 2 22.1996712166 21.8571191187 -12.3115658364
6564 2 -14.1431936427 -31.5027184796 12.4764081657
6565 2 -28.4071395081 -21.0070334861 14.5573165241
6566 2 30.6482231408 0.3004025403 -32.0725860631
6567 2 -19.6154721008 -31.9165631461 -6.0504090241
6568 2 -7.548735378 34.0624764163 13.6124987174
6569 2 28.6251139284 23.9030419531 -1.7144297789
6570 2 -27.2822401509 15.7636563385 -21.4627494953
6571 2 1.129413394 21.9421137712 23.5451880356
6572 2 -19.1914725904 28.9938877808 -13.8244289189
6573 2 -12.6053607727 -14.3745293336 -5.8786113222
6574 2 1.5250349845 32.2461504296 -13.0372894079
6575 2 -20.3674869805 31.9363581364 -1.0026865062
6576 2 -23.7441116904 -11.3337100101 -1.7939296871
6577 2 -17.6807656734 21.1258312492 -16.0933409972
6578 2 0.3673827779 -33.9487560751 0.0317860525
6579 2 30.9850718333 18.3452819664 -28.9315119998
6580 2 19.7495716835 26.6906857158 14.2958640701
6581 2 -10.0398716091 -22.8945824876 4.0187447034
6582 2 -26.817064835 -26.3062622752 25.9495212173
6583 2 34.5801647949 -24.0579380997 2.0318034282
6584 2 -33.6593638896 33.4629928565 25.0700143589
6585 2 -20.5631416102 -14.0218919455 12.2922994544
6586 2 -5.9177700697 -31.7273631021 -4.4949790616
6587 2 0.1701979662 14.7072048024 4.4024030531
6588 2 27.3215380058 28.5968751158 4.0773089402
6589 2 -7.4873889921 28.0149886486 19.7453289062
6590 2 22.1512618236 8.8315147367 28.638885566
6591 2 -5.9325850132 8.9886366025 -6.3680608883
6592 2 -1.6347212095 17.119188894 17.7713941776
6593 2 7.3608012118 -31.7389090205 -2.7697684553
6594 2 32.1155285332 -34.9282895373 18.2369172621
6595 2 30.4646708594 16.88256712 32.5884243126
6596 2 8.0351245802 -32.9266432134 -9.6957197755
6597 2 -1.7474677985 23.3601055721 29.2924123704
6598 2 3.2215199022 33.6381291372 7.4202696471
6599 2 -7.239151746 -28.2986217857 15.9547204223
6600 2 -28.8583067037 -15.0496873466 2.4086455127
6601 2 -5.9489301387 25.7396776276 4.257244428
6602 2 0.2754327528 26.265782007 9.4680008784
6603 2 32.1850127049 27.0505566914 15.7414687001
6604 2 -26.4324327332 10.9420529821 -26.7018838656
6605 2 -18.1359252528 -32.9099781408 -12.2629477823
6606 2 -2.144341356 29.0038339635 23.6936852395
6607 2 -34.2645411173 15.6065344727 -6.0189011865
6608 2 -9.1767794299 31.0857856277 33.6896684478
6609 2 -6.2071135676 32.2496281159 0.6110990319
6610 2 -8.5174101125 -30.4899675493 24.7369215676
6611 2 32.6761315604 -29.7411173641 13.6493621919
6612 2 5.5637416071 20.0970620959 17.9856892058
6613 2 -28.7549429123 -32.1425014679 31.6810959639
6614 2 -32.5851970197 20.0452445704 27.685790866
6615 2 17.6178195518 26.1935156862 29.9862107819
6616 2 -28.0753125947 -24.0762307295 33.9997389559
6617 2 -15.0391151803 17.766734078 32.7966681666
6618 2 33.047131132 21.5000998459 20.8272371058
6619 2 -5.7049356698 21.9807856425 22.6439108611
6620 2 25.9362364558 -24.9801509456 14.9509210565
6621 2 -20.988045319 27.6281308276 -20.0288298912
6622 2 -14.8054842165 30.5518912311 30.3761985206
6623 2 -18.4472477279 20.1536092747 7.4048982738
6624 2 2.6383814679 -33.4944450512 20.7953814995
6625 2 4.2318573182 -24.6483101214 32.4329021824
6626 2 -27.5708185578 31.8231942251 -32.9882539034
6627 2 -24.4200347944 -8.9981654629 -29.2167379171
6628 2 5.4188611969 14.8749683883 22.7734894516
6629 2 -10.0859857291 23.2330309157 -26.3394394023
6630 2 29.258331045 -33.443566501 23.6358165399
6631 2 -30.0754134348 15.8321667581 14.1000703329
6632 2 -16.013075998 -22.126083375 -28.7425206169
6633 2 -33.4606280299 31.4037852605 33.0800995979
6634 2 -6.7844094889 12.1081907431 7.6297654682
6635 2 -15.4495517143 -24.4041069913 34.1535917966
6636 2 24.6515791465 16.1530180936 29.0060596827
6637 2 30.8254460333 28.588459115 22.5523086046
6638 2 -6.3770333189 24.7296184265 -34.172744806
6639 2 -24.6554741551 -33.0211945478 25.3375875407
6640 2 -17.4717567283 25.9878453201 -27.7719679319
6641 2 -0.9298637557 -0.976395198 14.6066301154
6642 2 -10.8444691052 21.1480884413 -19.4143227267
6643 2 26.6536831339 -29.8970150844 9.3814064902
6644 2 -26.7932079072 28.6075168358 21.9845415437
6645 2 33.1456192072 -28.6827322345 -18.1718149751
6646 2 -9.9567549072 29.9311242313 -28.1301765734
6647 2 -20.7818880768 16.9351497364 29.2732155422
6648 2 -21.3718427761 28.4889277339 34.5711923643
6649 2 -23.8442690551 31.0580336913 -7.5886592164
6650 2 -13.7308096044 24.6638206022 -34.510369718
6651 2 15.565150006 32.0202399293 -11.6370338069
6652 2 14.8419999224 -7.4747302141 -3.7136125098
6653 2 2.4981611574 -16.8897311537 -16.933480447
6654 2 18.580999542 -27.8805621634 18.3667740676
6655 2 19.3190341229 20.1924202535 19.6412765329
6656 2 23.9185524339 -24.1457149012 -31.5987791299
6657 2 23.3125308239 -29.6339768054 -26.6493012492
6658 2 13.5627678037 21.3034019103 3.7876176737
6659 2 24.1941242941 -13.6625773997 28.8723078686
6660 2 17.0538779458 -19.6690284694 -29.2191931636
6661 2 4.0780044775 30.9384708372 -34.2597356504
6662 2 15.4729913198 -17.3572712962 -16.0415234717
6663 2 -2.4101756947 30.6781312428 -6.2351437189
6664 2 26.5940060374 -15.4885713543 -21.9085193218
6665 2 -0.865178791 -27.5902240472 20.4992217365
6666 2 30.7279317102 -26.0759698902 -26.9229951589
6667 2 17.8371224482 -24.1464104385 34.7538404474
6668 2 17.498187144 31.2177290449 -32.6311233446
6669 2 23.1759968608 -13.3123048383 -15.4860674202
6670 2 27.1683807023 24.9602585801 -29.7527745685
6671 2 23.32720666 -22.8825496931 -24.6343993763
6672 2 22.508628865 -21.1998364131 -17.7761933847
6673 2 19.737538889 -28.8232168492 -20.6466756345
6674 2 28.522104861 -18.6737842118 34.5103328545
6675 2 10.5869116599 32.5877287753 8.5101765251
6676 2 16.6463626683 -22.0689102127 -21.9100495037
6677 2 23.411575329 33.7280621043 -22.6699935081
6678 2 2.9017118725 -21.595318896 -23.6929201485
6679 2 6.96907463 24.8772809856 -32.5256172985
6680 2 16.8984949231 -8.7659255736 -24.8502941401
6681 2 9.8304453418 33.4371884244 -23.5515869783
6682 2 -9.9043113982 -9.6952328995 1.0836470427
6683 2 21.7540404975 -10.7943904229 -2.1681982838
6684 2 -32.7277195586 33.14847091 11.771272497
6685 2 28.8528328255 21.2173639519 -15.197280352
6686 2 -31.6092956531 -11.8502855291 -33.2434952097
6687 2 -34.2860582578 -31.1038417748 -0.1382728062
6688 2 19.9019638959 -2.4624105425 6.5016735949
6689 2 8.6040045007 -19.5127412483 -11.8725427213
6690 2 1.210234823 -7.6130030203 -5.230092386
6691 2 -17.1400550116 34.6600124717 -18.7476502682
6692 2 8.5370242631 -11.2200592227 -3.2023926277
6693 2 4.7147688341 -12.3472468976 -10.513671587
6694 2 21.6866429376 -3.2042010245 -0.1902294391
6695 2 18.7627434266 -13.0130151577 -9.0122848692
6696 2 0.7406776224 -28.0003893216 -1.4218868096
6697 2 28.1620252242 -7.7206721873 -2.7077960859
6698 2 8.9761864856 -20.8214641465 -19.0918716555
6699 2 -11.9178221966 -19.1244923527 -11.4435353426
6700 2 -5.2660516621 15.5780869989 -10.426520769
6701 2 10.0015475064 -7.5326684674 -21.5687493729
6702 2 2.0268651137 -23.4309808184 -15.9204304357
6703 2 32.3895702115 -12.5361548159 -7.9946443119
6704 2 1.822585822 -18.8364703756 -9.6899468163
6705 2 17.2338829873 -24.1085036581 6.610594729
6706 2 26.539893239 -28.7876748955 -19.9230386748
6707 2 21.890226692 -33.1655115727 -8.0990444539
6708 2 31.9299591936 -26.3256677646 -4.9532685587
6709 2 21.3504202287 -24.4073760164 0.3913788132
6710 2 -5.5743137733 -11.5562819316 -5.8624748579
6711 2 -4.0620766744 6.3695910703 -19.7160467878
6712 2 -19.5066900742 -24.4003510901 -3.6159590793
6713 2 8.4766516294 -34.6244753868 -16.7408861812
6714 2 -1.4680009296 -11.8046582852 -11.3723818815
6715 2 -2.8561541823 3.492640324 -0.8686564773
6716 2 7.8343229747 -18.0343768136 -5.7946599756
6717 2 7.4069153318 -24.4329022337 -1.4163225116
6718 2 11.724671501 -11.5761047434 -10.6128551995
6719 2 20.06764087 25.3629746505 7.7200462038
6720 2 15.9130577408 -6.8667610999 17.8397654898
6721 2 27.4494473069 10.2246063039 1.1964631854
6722 2 20.225736488 11.9807683181 10.2310748004
6723 2 13.7640562852 -27.778019106 0.0886114462
6724 2 -32.7539065362 -22.1977237122 22.5903544925
6725 2 31.1156241759 -23.4103233619 8.6787052018
6726 2 -24.7531971394 -19.3951954522 22.5677495317
6727 2 19.4957005855 -14.6596300542 15.6658638005
6728 2 4.6836783188 30.0527041434 -5.5686103679
6729 2 -6.6761838921 -17.0881679324 -0.9890539761
6730 2 4.6782531282 33.284517997 27.7232107703
6731 2 18.3235116503 -25.5088288128 -7.067632259
6732 2 13.9766820239 -16.5892590597 4.8197949595
6733 2 7.2807448738 31.9026245795 1.2336744285
6734 2 28.9737172004 -23.9010248951 -12.7703422095
6735 2 14.9077977467 -14.2514192395 -2.0025908635
6736 2 23.4266684874 -22.9535640468 7.6915987301
6737 2 5.2108955578 -25.5301122528 -8.3806674882
6738 2 6.9136403108 -2.8575452568 5.2500543052
6739 2 14.1038262341 -31.4020464174 -34.4244819956
6740 2 34.698197467 -10.8448168739 -0.844660442
6741 2 -8.9542075084 -19.8945216473 -31.8741910166
6742 2 20.8657698697 -16.9009293035 2.3359618696
6743 2 -34.1987314689 32.6556132114 3.7830271278
6744 2 28.1620252242 34.6577867525 3.1803440967
6745 2 13.5417625786 -30.1820810282 7.2965335695
6746 2 1.2892478551 -32.2622103848 -7.6656551905
6747 2 15.0290994439 -34.133080403 21.9716741045
6748 2 30.3167300853 -25.8250896025 26.4955179622
6749 2 13.0526607812 -25.628878543 13.3312930054
6750 2 19.3871967738 0.4397186524 20.0458705539
6751 2 -0.8639963777 -25.7122039061 12.4648622473
6752 2 6.4237734224 -15.8688911251 7.2767803115
6753 2 -25.5988313336 -14.6352862503 7.4454480957
6754 2 33.0184054434 23.9176482354 33.9175960061
6755 2 -27.8077881005 9.581860327 -5.3577234723
6756 2 22.2206068879 -34.2631236124 -15.8039974992
6757 2 21.5335551878 -34.0787311219 22.4659228776
6758 2 11.1986366753 30.9766558325 32.4244861817
6759 2 29.869151862 -20.6559262799 21.2492891119
6760 2 -23.4174178419 3.1855606261 -3.9581634085
6761 2 23.3819454419 19.883462605 12.6405549578
6762 2 31.2381778402 -13.3178691364 24.2263972228
6763 2 10.1500447102 -22.6825827324 -26.380545654
6764 2 24.1786833671 -27.527208372 23.7201156551
6765 2 -1.9191959466 -9.093384513 24.1546873318
6766 2 -33.1215744844 -18.0999659767 34.2822661887
6767 2 19.9126751697 -21.2230673574 13.6493621919
6768 2 -7.9663359457 14.7641693036 22.5854857317
6769 2 14.7073439099 -20.7154642689 19.01877069
6770 2 -26.2530536752 15.7263755416 25.5523694449
6771 2 26.4635928022 -19.5926584788 27.5954405766
6772 2 -29.8543090969 -3.9384101505 -29.8990460532
6773 2 -21.1168588186 -28.1709489672 7.6277484101
6774 2 10.8620661978 -24.0701795554 -33.3096686241
6775 2 12.6447977351 -28.800361495 -21.2170161832
6776 2 21.800780601 -21.2471329464 20.4172178942
6777 2 20.5756612808 -31.7813298377 -33.3988504109
6778 2 2.6164720444 34.2271796382 -20.261695764
6779 2 13.0061293388 25.9898623781 9.8159781669
6780 2 -29.3485978699 -33.9184097847 18.7427815074
6781 2 19.8505636928 -29.5918342032 11.1347863553
6782 2 29.5730616527 22.7896954696 27.1633032803
6783 2 20.0679886386 -15.6858257197 9.0512349554
6784 2 34.1521311684 -19.8085532427 27.4996650967
6785 2 31.7993372972 -14.0609811392 17.8060319329
6786 2 11.4698266509 28.6256703582 25.0582597793
6787 2 8.3272502271 -3.6892687059 29.1581736803
6788 2 21.8973907257 21.797233361 25.6720714065
6789 2 -31.9299870151 -10.0411931299 20.2995329907
6790 2 18.1476102786 0.4265034445 -33.2916542092
6791 2 30.6948241369 -8.9550421531 -23.3819454419
6792 2 18.9673704869 1.8684217271 27.956633073
6793 2 28.9880452678 -4.1763534453 32.0731007606
6794 2 31.096357794 4.1099991912 -26.3658002642
6795 2 2.0019648799 7.1122857507 -15.1276570729
6796 2 10.29603798 -9.9997391095 33.3071925115
6797 2 10.8793850754 -3.041932183 -33.3137722939
6798 2 10.4430745556 -16.5062119115 -30.1062535567
6799 2 -19.5859117675 11.922273635 5.5673584008
6800 2 14.323755114 11.3213990007 -28.9993686143
6801 2 24.1404983718 -9.4978394266 -27.308809674
6802 2 -32.4399897071 -6.2455767778 32.8439646999
6803 2 27.5711663265 11.0101460793 -27.7177855797
6804 2 -8.8163520245 -25.199940718 30.3677825198
6805 2 14.8437387655 -3.9091280321 29.9574850933
6806 2 34.3180168036 -2.5309209621 -24.5120543732
6807 2 -32.9020003284 29.4025159178 -8.687538525
6808 2 18.8380005576 -6.1568957778 25.1294827941
6809 2 22.4147313357 -7.0707621766 18.3302583617
6810 2 21.6265485188 -4.8942869995 31.1695283132
6811 2 1.9577287105 -10.348481489 -18.5423972244
6812 2 6.684321678 -1.987497705 -26.7718549135
6813 2 4.047470392 -33.6434221757 -28.3044851647
6814 2 -27.8610940757 -4.9899929257 25.934914935
6815 2 -24.7323310218 -21.6033175744 -18.7520321529
6816 2 31.0551124348 -13.9446177565 -30.1559010059
6817 2 4.3964909864 -6.7670906113 -33.5310859537
6818 2 14.0449142286 -17.9556419964 32.8957822254
6819 2 20.1593822339 -15.0223527325 -23.2497238098
6820 2 13.1062867035 -15.1067214015 -23.5569426152
6821 2 23.1243184428 -6.3197210491 -13.8218554311
6822 2 25.0793345581 -25.8753073923 -6.1218407002
6823 2 8.7564662669 -6.8456167673 -14.8653004204
6824 2 29.8923132525 9.8341316892 -20.2848571546
6825 2 -4.6198279988 -5.5875985349 -10.3467426458
6826 2 26.3602359662 0.8567627902 -12.209808736
6827 2 -33.1384899504 -14.483102699 -14.0147279118
6828 2 16.0161363619 -10.5038645117 -16.9490604815
6829 2 9.9333153017 -9.4610455058 -28.3706098915
6830 2 15.6187759283 20.8748814077 -16.3580624763
6831 2 -33.0118952147 20.262460855 -17.2234499284
6832 2 -8.0801953943 13.5937887653 -18.2668253641
6833 2 25.4501254685 -12.3230422011 -8.5639415548
6834 2 7.7227587991 9.9921577534 -4.6881297572
6835 2 18.8272892839 1.5136281735 -11.5996139026
6836 2 30.2228325559 -3.7038749882 -17.1493752108
6837 2 10.6582042285 -9.7123431159 3.4101496056
6838 2 28.2022272776 -0.8029977604 -3.7834444502
6839 2 23.9680051327 4.0145019262 -29.7723052546
6840 2 -13.7756717573 -18.3388134699 9.7969204461
6841 2 24.125752982 -3.3175040433 -31.7971950425
6842 2 26.9031027934 -2.3177387935 -25.1240576036
6843 2 7.5728705207 -30.8867019993 34.5536648255
6844 2 23.7436943681 -8.0205182978 -20.986028261
6845 2 21.9486518214 2.1821785826 -5.0584337916
6846 2 23.0726400248 6.5780435855 15.5163232907
6847 2 16.0625286968 2.417687497 -19.8774809846
6848 2 10.1901076561 3.1041132136 0.8304019283
6849 2 22.741216523 -0.9473912945 -18.4128186338
6850 2 21.4187219871 -17.7741763266 33.6957891756
6851 2 16.673558175 -3.5315904103 -18.3159302943
6852 2 9.2760325961 -0.4325546186 -19.6663158741
6853 2 13.016214629 -2.0857075654 -25.8335056033
6854 2 11.9939835259 -0.8721341636 15.8092835824
6855 2 26.5396150241 -11.4422833756 13.0234482165
6856 2 -16.0237872717 6.8367834442 17.7558141431
6857 2 -0.3050626399 -18.5800953436 10.4145575282
6858 2 18.7061266941 -13.2147209615 23.0654759911
6859 2 13.4964135496 -11.512602192 10.9254296417
6860 2 21.7302531234 -17.9767167752 -4.3310409307
6861 2 -27.0722574537 22.7357217787 -0.6974847589
6862 2 11.7517974539 -9.8230030931 24.5226265395
6863 2 33.1408895539 -8.041245308 13.4500907685
6864 2 -30.3328387281 -25.2598960294 -4.2457680633
6865 2 26.8858534695 -18.3193384268 14.6803570644
6866 2 6.3882314687 -28.8631128661 9.5444404227
6867 2 28.4579067724 -27.4862412277 1.9731000839
6868 2 9.4623670266 -13.2414991458 -17.3523329817
6869 2 8.1784052546 -18.7122474219 31.9356625991
6870 2 29.1160241227 -7.0763960284 18.9864977614
6871 2 -0.2516453787 7.8631877708 5.1567827594
6872 2 17.0839947089 -9.4943617403 4.6551612914
6873 2 25.9767862777 13.8194210507 -14.5417364896
6874 2 15.4996999503 -5.4609412008 -10.8057972339
6875 2 5.8816021324 -19.5523173181 25.9620408879
6876 2 -20.9079194273 4.2015318939 3.9814639066
6877 2 -20.5168883827 -1.3327189336 8.9738912127
6878 2 18.4450220087 -22.223875913 27.1903596796
6879 2 13.3249636164 1.8672393137 8.644971645
6880 2 12.7043357241 -13.567010581 18.0194923163
6881 2 27.3889355657 -3.2810578912 3.4825550338
6882 2 14.468148648 -21.1474624578 -0.7700292946
6883 2 12.5241915751 -1.0796824803 23.4436395964
6884 2 27.0886721329 15.2092435928 7.4334153012
6885 2 7.6690633231 2.7418774114 -6.9814551931
6886 2 33.5278169287 10.8722210417 4.5366417432
6887 2 -19.6104642325 -13.0175361498 20.5259999208
6888 2 -32.69143338 -12.4078977462 28.7665166522
6889 2 9.4887278886 19.658734518 11.532633665
6890 2 4.9068066701 7.391404851 20.5685668008
6891 2 11.3874750399 -25.8921393938 30.0091635113
6892 2 -32.676479329 -16.6070648134 22.5183663866
6893 2 5.4678270197 -5.6387900768 23.2067396075
6894 2 4.9943052567 1.8723862894 26.6881817817
6895 2 -1.3636703414 -15.3902919402 24.6834347528
6896 2 32.5358416961 -0.4530034139 14.8292020369
6897 2 17.3560888829 -12.8750901201 -30.6645334895
6898 2 -2.6405376334 -26.8945476852 29.6110379868
6899 2 17.6688024326 -11.6428067661 30.6651942499
6900 2 17.1777531308 -6.9421573383 -32.3125881481
6901 2 5.1462105931 -12.824941884 21.4558636765
6902 2 13.8066927189 -2.6150809699 2.2630000116
6903 2 -3.7443552565 -22.238064873 -27.3785720606
6904 2 6.4888061557 -1.1022874411 11.3620879301
6905 2 15.5158364147 8.8488336143 27.3863620779
6906 2 26.0900892965 -8.6629860599 26.7056397668
6907 2 4.9341412842 28.3631745983 20.7351479732
6908 2 -20.8928262689 -21.2967943063 29.4322153586
6909 2 1.0852467784 -5.0060598363 29.0891068309
6910 2 12.1049912718 30.5621156287 17.4956832099
6911 2 25.4405966081 -14.2546882646 21.4242862851
6912 2 -1.6881384707 11.6575521559 19.6093513729
6913 2 13.6091601386 -18.4863369216 12.2045226529
6914 2 25.1698935086 -10.9728652824 -33.6975558403
6915 2 24.3819193529 -16.7122996 -28.5376222971
6916 2 33.7957378791 -5.3873533593 25.4341976654
6917 2 30.9069629996 -12.0094940067 31.7002927922
6918 2 24.805988417 18.008433274 -33.1172760641
6919 2 2.9658404074 16.1775705587 -23.8537979155
6920 2 21.5590814051 22.8586232116 -5.7941035458
6921 2 7.2111215946 10.7002842324 -29.5339655036
6922 2 20.0343246355 -2.6695415369 -25.20856538
6923 2 4.2270581112 19.6972672819 30.9735259148
6924 2 -3.2044096857 3.7314878173 -33.3077419859
6925 2 17.9801249077 6.9014684089 34.8512852167
6926 2 28.3640787967 5.6756535513 -5.4699136314
6927 2 27.8459730957 -31.4774635219 -32.1262676284
6928 2 11.2117823294 -33.0316415173 28.4938660484
6929 2 3.6850954824 4.1241185975 -28.9540682729
6930 2 9.0037993146 20.1417851413 -20.9254469661
6931 2 17.8233508105 13.4304070642 33.3372397209
6932 2 -9.0988792574 13.5469095543 30.9693526913
6933 2 0.3328841301 11.1502968361 -30.3286863707
6934 2 -3.332527648 12.1721801706 -24.8043886813
6935 2 10.8745858684 3.9545466148 -31.0010831009
6936 2 -27.1820827862 5.0043905469 -33.7612044544
6937 2 23.152905024 12.7967030715 -21.4059241016
6938 2 4.360114388 6.3030977087 32.9338281132
6939 2 10.22864042 18.1228491524 -27.5643500614
6940 2 -9.4801032266 -13.7737938068 -33.8002240944
6941 2 10.6917291241 9.8978429017 33.6334690376
6942 2 16.3763551061 9.1490274934 -21.2259886138
6943 2 8.3901267949 8.8943217508 26.5357895692
6944 2 31.5822601201 -31.4591291599 31.3422997672
6945 2 9.6699153434 5.1613733053 -24.74088613
6946 2 -25.9584240942 14.7442073844 18.1871863484
6947 2 24.7332352202 10.7507106833 -34.7626812823
6948 2 30.9714393031 6.052217421 -33.8905952499
6949 2 16.8188559074 4.3847364068 -27.0959752741
6950 2 4.361366355 -0.0182230761 34.2442898546
6951 2 -3.9194915372 -1.0051208866 -21.4263033432
6952 2 1.2075222277 5.4817377648 -8.4534902388
6953 2 29.3350488041 9.1860996291 29.569166644
6954 2 16.7696118698 16.2359956881 -22.6783399552
6955 2 12.0665280616 14.3652786881 -16.4344324668
6956 2 -25.9424267373 34.4686006192 6.3170084538
6957 2 -27.0178664404 -33.0283655369 -1.8704387851
6958 2 19.3977689401 27.2597047438 -17.4185481284
6959 2 10.7210112426 16.8185776925 -2.0709621756
6960 2 -33.6400627308 6.7484502128 -14.9746388768
6961 2 8.4436831635 15.2035401873 -9.3006546149
6962 2 21.617367427 -5.3790069122 -6.8748988857
6963 2 3.3867100001 9.1598778746 -22.7661167567
6964 2 29.0862551282 7.809422741 -12.3887704717
6965 2 -27.8066752409 33.4407356644 -26.6851909715
6966 2 9.2588528259 6.3423955636 -18.1682677351
6967 2 -2.944139645 4.3642180578 -26.2738502392
6968 2 25.0339159754 30.5785303079 17.2448724759
6969 2 -25.5934756967 22.4385187098 -19.8646135454
6970 2 15.4615149551 7.7077351944 -13.5843294586
6971 2 -2.5533172617 17.2931427614 34.1011482876
6972 2 13.4115580046 8.3783026616 6.8223162693
6973 2 -24.8587101409 23.0844641581 27.3929001281
6974 2 -27.0921498192 -0.0799867843 -0.7919387181
6975 2 -1.4898407994 13.7931297424 -17.2338829873
6976 2 9.9760908429 12.2271276137 -23.3468903643
6977 2 33.3760506997 13.3011762423 11.1730409043
6978 2 -20.1179282135 10.8834887452 -0.916092118
6979 2 14.9893842666 -0.8559281455 -5.0032081336
6980 2 8.2170075722 8.6864952191 -11.2204765451
6981 2 4.1088167779 -9.8902615456 2.0435580078
6982 2 21.0729704178 10.9526251483 3.8609273003
6983 2 34.7408339007 11.5920325465 -26.3789459183
6984 2 17.5616896954 4.3528112468 1.5840165436
6985 2 22.4518034713 8.890218081 -9.9175961598
6986 2 -34.4580917469 24.3133393796 2.4194263402
6987 2 31.3256764268 16.5269389217 0.1261009043
6988 2 -20.756987843 -7.5577773623 6.1696241096
6989 2 19.9390360316 -7.5739833803 11.1013310134
6990 2 30.4365016005 3.0963927501 3.5731139844
6991 2 -7.8997730304 13.6803135997 13.956650551
6992 2 20.9696831355 24.1241532463 0.3860231763
6993 2 13.5339030076 -5.1450977335 10.3160694529
6994 2 28.6109945221 18.9704308508 -7.5271041694
6995 2 6.5550213023 -8.5985097564 9.522322338
6996 2 13.1859257192 12.457837321 12.9930532385
6997 2 12.1834478741 0.8771420318 -12.8299497523
6998 2 11.497161265 4.4809987628 21.433189162
6999 2 4.5188359895 -28.1686050067 27.3156259391
7000 2 24.4479258384 -9.6557263834 4.9833157681
7001 2 5.4695658628 13.3799806132 16.0008345423
7002 2 20.2379779437 5.0464009971 8.4927880937
7003 2 30.2555923606 6.8093792764 16.2962987681
7004 2 8.1518357315 -3.4359540378 -1.3814065414
7005 2 14.3794676481 15.1106859638 5.595179891
7006 2 -21.3238507055 8.0841599566 -32.0284890011
7007 2 -19.1318650476 2.2317703889 -10.4060719737
7008 2 34.365800213 -17.0586075991 3.8359575129
7009 2 34.5330769227 5.3388744127 9.4787121521
7010 2 -26.5844076233 17.2811099669 32.1362555434
7011 2 27.0409582773 8.4223301698 8.4589154294
7012 2 17.9075108184 16.7175856832 -1.7448247569
7013 2 12.5334422206 17.0467139121 20.0661802418
7014 2 19.7974942003 24.9664488617 -31.2686215058
7015 2 11.0020082934 23.35203734 30.9860455854
7016 2 10.9906014824 17.6401462977 -34.1034491249
7017 2 -28.9423136933 28.0155450784 5.0879941249
7018 2 19.5950233055 13.8620574844 16.9341759843
7019 2 26.1807178008 11.1238664204 21.8417477453
7020 2 18.2399080723 20.4865629584 31.7242192737
7021 2 30.8589013753 1.0910892913 21.2099217032
7022 2 -8.1191454805 2.1218059489 24.9588675056
7023 2 -0.4055677732 12.3194949611 11.4527164344
7024 2 8.3803892733 21.9818289484 24.6873297614
7025 2 25.7640214315 -0.5850859386 16.8154477749
7026 2 11.4520208971 15.540319326 27.7154207531
7027 2 -33.1458974221 26.4029419536 26.5652803488
7028 2 -32.0276404457 6.5507089714 30.3576972296
7029 2 30.9662227737 15.0608854964 24.9245775189
7030 2 -13.3125830532 29.1446802576 0.2088002838
7031 2 25.6519008261 4.7765325423 23.5654977234
7032 2 24.5171317952 3.0641893752 32.3727382099
7033 2 -32.1921697833 1.0264738804 24.6789137606
7034 2 12.1709977572 10.6807396355 20.2390908033
7035 2 33.7644387027 8.5277040639 23.0960100766
7036 2 -5.9847503073 -4.9011728183 28.6469537982
7037 2 29.8098920879 30.1192670587 -24.0845076228
7038 2 9.6628208634 6.193063715 13.7671166491
7039 2 17.6930766828 18.5369024801 -30.3748978659
7040 2 26.7658732931 13.2239020533 14.3565844724
7041 2 26.6269745033 1.3233987343 10.5515783673
7042 2 30.5920237307 2.2592441104 28.5060379504
7043 2 25.6923115406 -2.2921430226 25.356019278
7044 2 13.3593231567 24.9852283675 -32.0918246235
7045 2 11.675775232 30.6447454546 -4.5758004906
7046 2 -34.3992958961 17.8308626129 7.0892634676
7047 2 22.1609993452 15.2168249489 -7.4629756345
7048 2 9.8403219708 25.9735868063 -25.6962761029
7049 2 15.4003772304 21.4784686372 24.4113405788
7050 2 23.4709742105 5.3558455217 -22.8056232728
7051 2 25.1824131792 23.8807847609 31.9676573128
7052 2 -31.9629833025 26.7852787825 -22.0857422142
7053 2 -24.69477201 34.5914324984 -15.7583702553
7054 2 8.6145071132 29.5736876362 -11.8101530295
7055 2 23.2263537581 26.1979671247 -23.4805030709
7056 2 33.810205054 28.3267979999 -15.8204817322
7057 2 2.1894121701 20.9200217755 -18.0679017093
7058 2 16.7499977192 29.7530666942 -25.5343550301
7059 2 -3.4930576464 19.9825766638 -22.1873602071
7060 2 16.3186950677 22.897016868 -23.8885747782
7061 2 15.7985027549 33.961206192 -20.038497859
7062 2 28.7816793644 32.6426762184 -10.6707934528
7063 2 15.4236081747 -23.7989895798 -14.4374059014
7064 2 1.2422295367 -18.7732460392 31.6315737114
7065 2 -15.6383205252 32.2201373363 -32.2134740894
7066 2 -4.1384466649 21.2896302726 -15.2462461748
7067 2 32.7262797964 14.5493873994 -13.0170492737
7068 2 -13.5274345112 8.0030603127 25.1739276247
7069 2 -33.6502801731 8.5215137823 -8.9141445625
7070 2 -14.3084532944 27.6289654723 -21.4736694302
7071 2 30.1788746014 -33.5174116913 -24.7962508955
7072 2 5.4641406722 26.7215675699 13.2550621223
7073 2 -33.449652452 -32.4470146333 -6.9053634175
7074 2 7.4322328879 24.2438552078 -0.2864917952
7075 2 5.9053895065 13.8567018475 -16.7154295177
7076 2 14.2530189752 -34.3039314787 1.0405237329
7077 2 10.2733634655 -23.0141453417 5.9688225042
7078 2 5.7396429788 27.3672348034 -18.7753326509
7079 2 16.3602881955 -26.8907222303 -28.1915786022
7080 2 9.1070170432 -26.6834521284 -14.8301757891
7081 2 -28.3198217612 7.934341232 23.9942964409
7082 2 21.0672670123 -30.7153285752 4.8639615752
7083 2 0.1562872211 28.5298253245 1.8995122423
7084 2 14.1343603195 24.2437856541 -2.9290464866
7085 2 22.2670687765 29.3177994802 -10.6278788042
7086 2 3.1923768912 22.5838164423 -25.6494664457
7087 2 24.065449902 4.1583390304 1.6676201217
7088 2 12.6269919814 27.8500072118 -18.0527389971
7089 2 23.4323023392 20.3048886275 -18.9409400713
7090 2 8.1752057832 22.4403966604 -7.7624044226
7091 2 31.7160119341 30.3751552147 -2.633790922
7092 2 -33.914083543 -34.5110207409 -13.2388561042
7093 2 18.6122291647 33.8242549066 16.2838486512
7094 2 28.7215153918 -32.5649012426 -4.0895503959
7095 2 -32.4805186629 3.9311765631 4.1173718861
7096 2 30.8840798239 23.4811290544 -22.1104337868
7097 2 -6.2713812099 -24.2619391765 -2.7728288192
7098 2 22.6598386642 6.7230631031 -16.502038688
7099 2 25.0168057589 30.1980714297 -3.2620001704
7100 2 13.6679330366 28.6382595825 2.3808935763
7101 2 18.4800075326 30.3141565975 -4.0752918822
7102 2 16.1425850348 25.7892694339 -10.3602360686
7103 2 15.4915621645 19.3804500624 -9.0044948519
7104 2 -11.4178004642 -23.867082677 -17.6299219
7105 2 20.9210650814 11.7670992735 -28.3704638287
7106 2 19.4230864961 14.4488127124 -15.1224405434
7107 2 6.222206726 -28.6364790071 -21.6329474615
7108 2 -4.8399655399 28.781262042 -13.4970395332
7109 2 -13.4914056814 21.8045365022 0.9907232655
7110 2 -5.6194541412 22.8847058586 -8.3596622632
7111 2 10.6627947743 32.402368097 -29.8870828124
7112 2 -22.1201713083 -31.7569373462 -23.7989895798
7113 2 -19.7519365101 -30.3308564469 1.7067093154
7114 2 6.8978516151 17.971708907 4.2137733496
7115 2 -34.9941193563 23.6399897634 -4.6034133196
7116 2 -34.5491396601 2.26390421 -3.5464749075
7117 2 -7.0741703092 -29.4849927255 9.2311008895
7118 2 20.3526720369 31.0988617281 3.1058520567
7119 2 8.6551960426 21.7501454889 -13.9154747455
7120 2 25.7181855264 18.0440447814 21.3124438946
7121 2 26.4264511128 26.2471416086 11.6010745308
7122 2 1.9445135027 8.4371451133 26.376998414
7123 2 -27.6269484143 24.2431596706 -6.7556838003
7124 2 -12.8341925295 23.5106893878 -5.7921560415
7125 2 -6.0936018876 24.4687224023 -2.3099487763
7126 2 7.0618592998 -30.2774948288 3.5993357389
7127 2 26.9413573424 -16.5724270581 6.2818838225
7128 2 27.5184446026 21.6620904725 5.3647483985
7129 2 25.6978062849 24.8074490453 19.136594701
7130 2 -22.3098443177 13.753970995 -18.8610923944
7131 2 21.7258712387 -31.3283751114 -1.7974769271
7132 2 12.4390578152 24.1629642251 17.8655699219
7133 2 -0.5396673559 30.9961308756 15.3151739167
7134 2 -30.7466416624 -14.1717106701 14.1011831925
7135 2 30.2514886908 20.0449663555 13.5055250877
7136 2 18.3849275899 -28.9248835297 28.9035374914
7137 2 0.0289343498 20.966275003 3.5244959303
7138 2 -20.4779382965 -34.0235332854 21.1964978342
7139 2 7.2117475781 12.660030001 9.3481598094
7140 2 28.6052911166 12.4070631015 -6.2796581032
7141 2 16.5014127044 6.2864048146 14.5952233045
7142 2 -3.2545579218 33.1852648308 7.6389465599
7143 2 8.7156382301 -33.3185784563 21.6770445234
7144 2 -20.8155520799 34.6172369305 31.6647508385
7145 2 12.6564132072 -32.0987382638 14.452707721
7146 2 3.3959606456 19.3940825926 11.3501246893
7147 2 -0.1364644094 27.0484700796 -19.3592361762
7148 2 24.6926853982 16.8679608376 -0.547735588
7149 2 -2.5426755417 18.4541335468 -28.8372110588
7150 2 -27.7672382785 18.3614184307 -30.258624903
7151 2 4.2925081668 13.7153686774 31.9539552289
7152 2 -1.2208069893 23.5320423815 16.9984436266
7153 2 28.7654037926 -30.3197904492 -11.5995443489
7154 2 -29.5180307451 24.3853274854 33.8814280689
7155 2 20.2564792346 17.8539544498 5.8276284415
7156 2 -6.8030498873 -30.0063048532 2.1943504846
7157 2 10.1759882498 -29.9707420334 -27.4928488316
7158 2 -3.6662464228 25.7679859939 -26.455037694
7159 2 -3.4203740033 32.0575902799 -31.6484265791
7160 2 6.3574191683 25.6835477712 5.9507385355
7161 2 3.8450690509 16.8680999451 -31.1997285408
7162 2 -24.6495620885 -15.151444447 -13.1338995325
7163 2 18.0002259344 33.3538630613 29.4094017367
7164 2 18.0960709681 28.7300705001 21.5652021329
7165 2 4.3234595747 26.506716112 29.3740684441
7166 2 23.8310538472 30.6996928977 34.0723530453
7167 2 -1.5900677178 15.8356444443 26.3871532579
7168 2 16.1499577297 19.4118187926 11.8691345887
