# Supplementary material for: Inverse Design Method with Enhanced Sampling for Complex Open Crystals: Application to Novel Zeolite Self-assembly
Source: ACS Nano. 2025 May 1;19(18):17423–37. doi: 10.1021/acsnano.4c17597 (PMC12080377; doi:10.1021/acsnano.4c17597)
Supplement: Supplementary file 1 — nn4c17597_si_001.zip [file nn4c17597_si_001.zip › CFI.data]

# LAMMPS data file written by OVITO Basic 3.11.0

7344 atoms
2 atom types

-79.4195543664 79.4195543664 xlo xhi
-25.3362267429 25.3362267429 ylo yhi
-25.1889202163 25.1889202163 zlo zhi

Atoms  # atomic

1 1 23.1717668602 17.1013956545 -0.4770781489
2 1 -46.7695402099 19.561188564 5.6693206509
3 1 -75.7608066841 -5.3960082268 15.4586922259
4 1 68.8057662817 -5.7733659879 12.1408580329
5 1 19.4938472974 -3.2964457891 -19.0563249447
6 1 68.0768536118 -24.5489643038 15.2472060518
7 1 0.1567742003 -0.7081982099 -8.2583890043
8 1 7.7864519492 -1.0399507629 21.9891213034
9 1 52.7412553418 11.6722983155 -5.2691694644
10 1 -14.8586044264 -0.3313978458 13.0018153259
11 1 -22.8226384992 -12.2510790793 -24.4973886384
12 1 -40.9703243501 -9.3923926159 13.112898464
13 1 -37.2439588592 15.8962020208 22.0291716865
14 1 -2.0134445423 -10.4402989539 2.4215620339
15 1 -34.4888945183 -10.0785483085 23.251136584
16 1 -11.9091210163 3.1605929413 24.2486178246
17 1 75.5411798484 -3.2783557232 -17.7757706188
18 1 -17.6616381782 -16.3652262502 1.8136022556
19 1 -60.5270719346 11.8042493844 14.4505308832
20 1 -67.2850883065 19.8991231563 3.6098241562
21 1 -65.9914073015 -18.463116497 20.125896875
22 1 -55.184041995 13.2946275863 8.9657946396
23 1 19.0502096668 -0.5121971598 -19.8202041392
24 1 41.7951758417 0.3499946362 -23.1746982867
25 1 30.2269235527 -12.1172531296 -11.6301274866
26 1 16.6112351522 -18.3713993562 -21.4163051065
27 1 -49.7438025209 1.3844727741 7.024031158
28 1 17.382240186 16.7383275252 7.3424191095
29 1 -42.6594194324 -12.4990700666 17.6132013277
30 1 -76.4402727395 -24.5746755067 -5.9902778723
31 1 -64.7306536437 12.0687595916 -13.8279615311
32 1 38.4288986104 -12.1185199409 13.1906314718
33 1 -34.1168933256 -5.4997854115 -17.6789947873
34 1 -14.0288289224 -24.6996287098 6.7190940898
35 1 12.7511271317 13.4704103275 -5.3457437818
36 1 -36.1783072787 25.3630831432 -5.4467513519
37 1 -5.74393985 -13.4050935349 -22.3263203405
38 1 48.3858869804 -21.015857888 1.1809069576
39 1 24.9504471997 -21.310249641 9.7288677886
40 1 45.3590489244 -21.1626357167 -19.8213628295
41 1 35.2416330545 16.9047358625 7.6595979929
42 1 -72.8794493678 15.7815302585 -3.6535017438
43 1 -55.2097739307 9.1350778971 5.4642828404
44 1 -77.3481653172 25.5004054922 14.592344504
45 1 79.2923242403 4.0559751944 -8.9467014381
46 1 16.3767886277 -22.6110621944 19.0173324962
47 1 65.2366515085 20.0659368732 16.3132515332
48 1 -18.4920490387 -22.1583443605 19.1739068243
49 1 10.9348019234 -18.4763926798 5.3655926509
50 1 29.7346811548 0.8086816852 19.3294232177
51 1 75.9412955633 16.7045796712 -1.1919397046
52 1 -72.2970816595 12.7202046536 -16.067357294
53 1 -47.7962762088 -22.5448282305 4.8413104656
54 1 22.9061878704 -10.4682701483 4.5351139514
55 1 -30.8935712921 -22.646700131 10.8151651619
56 1 -60.1525293162 -25.2153911834 -10.2637796984
57 1 -0.4906540069 -18.1631862448 -2.8882119698
58 1 33.6678551652 0.177556277 -18.3426724572
59 1 78.4133086126 14.7805972848 -25.1131015664
60 1 46.8095676653 -22.1424534791 15.4472564561
61 1 -77.398819109 -10.0042118192 -4.3815119159
62 1 -0.6623590834 -12.3036264135 0.3967758712
63 1 -73.5710189633 -9.71198378 -16.5703800307
64 1 -52.8560960175 -12.5764469031 16.7773825771
65 1 -49.3980097812 8.8670712906 -8.6913361649
66 1 65.6540806863 13.1899889699 -12.2185910407
67 1 -49.976184137 13.4979254697 -12.1238303228
68 1 20.4929452914 -8.2403037134 -21.7819021323
69 1 -77.7597650997 -20.9482456333 4.7914867814
70 1 31.1062568587 3.2993341189 23.4647890053
71 1 -23.0661388528 -9.4207185174 0.8840807218
72 1 60.1711134919 -12.0920689202 22.0938568336
73 1 -27.4694766251 -23.1446076589 0.3896222179
74 1 -64.3413231043 -5.2788535143 -19.6796499644
75 1 -3.5186039366 21.7326045408 -10.2870038828
76 1 -12.944275488 -21.3247318282 13.6399010528
77 1 75.9698866029 -3.5801608561 -23.7151013811
78 1 -23.221165823 -23.9990516368 -5.3909830825
79 1 -26.9894648385 -10.2063442362 -24.7956178971
80 1 38.4082495262 -5.3976804178 9.8906814121
81 1 6.0781373348 19.5804440964 5.2649881036
82 1 -59.6037401955 0.9364269404 2.6415620631
83 1 69.5496098279 0.9941428649 0.1472544276
84 1 -22.8237503729 -12.0840626726 18.8688186226
85 1 -53.5575295216 -13.2562178666 -5.3882626791
86 1 8.2869539808 0.2265058671 -18.3275087272
87 1 -14.8578102309 -20.9137224907 25.4302300719
88 1 -13.4813105146 -25.0681147377 -1.7857936877
89 1 59.5421106213 15.5822861714 9.0126460312
90 1 48.4197197105 24.6633472331 13.6754678081
91 1 45.7453456368 24.1696455187 -7.3095223797
92 1 9.7983081004 13.2013902719 -1.2679598658
93 1 71.8289510383 24.1756755407 5.3582374862
94 1 2.3412884627 0.4994277016 15.4362740869
95 1 49.004724148 -18.2445155327 -23.4621038664
96 1 -32.0229173552 -16.1929399084 -8.4861472209
97 1 41.328030023 12.7099181456 -16.3392464988
98 1 2.0599844012 -22.4157806932 -22.0597863001
99 1 35.5138832869 16.0009926546 4.8154162556
100 1 -8.8474971955 17.2773810854 -4.7962222984
101 1 53.6782472443 -12.6644142823 5.3635775373
102 1 -29.7837624394 12.6565600521 8.9693210884
103 1 65.3767476024 2.5080330853 6.970026113
104 1 -66.3991790614 12.1065105695 22.6905319757
105 1 -41.1598194068 -0.864421384 25.4241847311
106 1 63.4933922902 2.3257642701 -3.7101264365
107 1 58.5939999813 12.9149388924 8.711839946
108 1 -72.9887306746 -24.6955749135 -10.4397998728
109 1 50.5962920175 2.657618168 2.9416124807
110 1 29.8115592834 -5.2074560274 22.3109853259
111 1 2.5967017496 3.6883972168 -21.8087434457
112 1 43.1114755358 25.2007792747 -5.8310838965
113 1 61.2732980674 -22.0299251616 19.7236801969
114 1 -58.8449657731 2.9019607387 15.4905813989
115 1 45.2707343799 7.031563008 12.0514373661
116 1 -51.6810042911 22.0025367005 -13.5413619969
117 1 48.8388961185 -0.1141650377 -14.425341963
118 1 -18.4550395263 -24.4316525067 1.1303276058
119 1 58.8668855701 -16.3202291115 -6.9261973919
120 1 9.9399925854 -5.7833991337 -4.6844842483
121 1 -25.8084960651 19.2084069429 -23.6799729129
122 1 46.0957447107 -3.697467586 -6.7345600869
123 1 -69.8652549048 -11.665761569 10.8709334313
124 1 -15.1731058617 2.9238005661 -22.1194890788
125 1 -42.1161896805 0.5117917802 8.9111346827
126 1 -68.6864304594 -11.7231734588 -3.7688669984
127 1 -40.6618588009 -24.6585637535 19.2490201844
128 1 8.0191512435 -25.2920604297 -6.103728769
129 1 -45.7478870626 -10.364543636 0.4924937681
130 1 -71.6161066326 -22.6255291799 18.8060982113
131 1 -17.2901135029 8.5242721427 -23.912174455
132 1 -1.266583053 3.2587961561 19.3163249792
133 1 -7.736576469 8.7555918929 7.9714368252
134 1 -22.6701529548 -9.9684877395 -18.3494230878
135 1 50.3566038024 -11.721399923 15.3216644999
136 1 53.2744782299 8.6943795691 -4.6782373961
137 1 -19.8083487327 -11.7114681221 -10.0055428883
138 1 44.9692577515 -8.6881975298 -22.9379677768
139 1 -58.514580427 -9.9163457849 -18.2649898272
140 1 28.7379657475 15.9554887913 21.3198516932
141 1 29.4745026947 -16.3991767941 -15.8396998331
142 1 -38.9095457534 6.8954061254 -23.1390106246
143 1 -26.440834557 -12.4301048574 3.9913355418
144 1 66.6269702273 15.953107186 17.299599271
145 1 -78.4892543556 -16.5222601836 -17.2827730723
146 1 -68.6292960319 -22.135759648 14.6236291429
147 1 -4.6765410393 15.8309359007 0.8812595627
148 1 -25.2898863751 -21.4475415865 -20.0764762135
149 1 65.4847581964 -9.4530982151 -2.374811398
150 1 -77.6023078912 21.8043060625 -1.4550127874
151 1 -45.0420060633 2.1687810092 0.1832745835
152 1 19.7362357774 -18.3031435613 24.4400032404
153 1 -53.4439595589 13.4487731899 -24.3845271625
154 1 -50.4034613395 16.6445834863 2.8166250586
155 1 32.4878394264 15.9178898309 -16.6986420125
156 1 -70.0276837774 -16.4103247338 1.7720405372
157 1 50.3438966737 -16.441184258 24.9225221961
158 1 -71.2153555612 -22.277130726 -17.96166485
159 1 -23.8171301589 -9.8065892507 12.3665003802
160 1 27.3460586376 -10.2607157788 11.3267521315
161 1 -37.9730303683 20.2470908944 18.4936548449
162 1 -40.1889947742 4.794982256 0.8874560371
163 1 14.203551942 -3.9565558406 20.8674586861
164 1 52.4111876739 25.2494755025 -5.5154667262
165 1 -14.5286955976 12.9918090043 12.8702787845
166 1 0.7894303704 19.4944529428 -10.7311853019
167 1 52.7074226117 4.344554817 -20.8921035257
168 1 20.7157965609 -5.3688984642 -15.2782891793
169 1 27.7985912584 -8.2993877942 -22.9697410807
170 1 -32.3383718251 16.515824782 3.3717384823
171 1 -59.9986142198 -23.221315619 21.6090708751
172 1 -75.9471408425 -23.2397806611 6.6216633465
173 1 -52.3459048002 15.1968714902 23.7337059175
174 1 35.5909202546 19.5528782817 -10.8576840592
175 1 37.2210860276 -22.0918367653 15.0598004854
176 1 -37.6796545345 15.2727281531 -22.2774739864
177 1 38.0576916133 11.8785858737 15.8784403924
178 1 24.1613345076 -16.1994259824 -12.8594979266
179 1 22.7768928358 0.050064384 -13.8605559939
180 1 12.831817399 15.7069910794 0.7417129447
181 1 -18.0536530986 -20.9598141544 -20.8538465936
182 1 -15.5470131237 -22.1655195799 -22.1050558275
183 1 -15.5554315964 -25.1257951915 15.6172816676
184 1 38.0927950563 16.9445644109 3.2548115147
185 1 55.3730605344 -8.3776767348 2.837330351
186 1 -4.0075107133 7.2216860534 -17.1358712896
187 1 36.4437274294 -0.8744038574 -19.8021184945
188 1 -66.975431464 15.3418960521 18.9493224117
189 1 -65.514413458 2.8495654218 -20.4771664429
190 1 -38.0831058707 -16.8171231904 -0.4701260069
191 1 -67.3614899178 13.4645323229 6.2713358441
192 1 -11.8559099149 -0.8705527509 -16.759095421
193 1 -35.4387523885 -16.3406501103 1.1262973786
194 1 -66.8111759417 -10.216377382 18.8329999781
195 1 -54.456558877 0.2659290359 6.2177338219
196 1 -79.2857178041 -24.6648015325 -1.6548113025
197 1 3.3762840952 -11.3985150494 -18.7106825815
198 1 -77.3463068996 11.5813412615 2.7716880249
199 1 56.8910858966 -24.6844675117 6.851335921
200 1 43.1503911174 -18.2555114551 -9.0183387272
201 1 -61.5636559582 12.9687023655 4.0548619986
202 1 14.5082053525 3.9996274261 8.4526963348
203 1 46.858807789 12.1529265369 3.0781364283
204 1 -31.9927379245 -16.7096469166 -2.5363227544
205 1 61.4678759756 16.7169944223 -5.2905296687
206 1 52.013931063 -11.7509926358 -24.4924616856
207 1 -77.9259266913 21.6291313908 -7.1860462928
208 1 45.8852828916 -4.1718630955 -0.5648363469
209 1 48.269934431 11.6137716318 -14.9137047481
210 1 61.4092643445 -4.1803760677 -2.5114361012
211 1 -52.4389845179 -16.8442836255 20.189020309
212 1 30.5349125846 13.0015887878 -11.4972307435
213 1 59.2152197356 0.3080378447 2.4945091469
214 1 -69.9127477983 15.9201700913 -7.9847869529
215 1 28.2530299485 -22.1129063715 2.3556174408
216 1 24.7069468461 -9.0516710386 6.4897237824
217 1 71.1461017098 1.1695708989 -14.514359607
218 1 -17.5352022477 13.8346439231 10.9619661889
219 1 70.7977675444 15.4352853839 24.0284162841
220 1 55.0515701784 3.4255085281 2.7585897864
221 1 -59.7311291607 -25.3326963069 -22.1546326603
222 1 10.8069364409 13.1483868856 8.8083135104
223 1 10.4819516244 -9.9860204084 -3.4613606604
224 1 7.108367794 -1.3915162452 -2.8347107033
225 1 -58.1449618209 0.6407531743 -5.6518899181
226 1 -32.8447509038 -3.8279491537 5.5530485952
227 1 -25.6896844118 -9.7941744995 4.3886655693
228 1 -39.3576308791 13.2346314014 -20.7799322262
229 1 -20.7385105535 16.8052151638 11.4234272073
230 1 65.6432796269 -11.3076086678 19.6638313225
231 1 -14.9682034114 7.5928111028 18.8770302106
232 1 -48.0553427951 -3.758933272 1.8301261872
233 1 42.213399215 16.9650360821 6.1622174417
234 1 41.7494301784 19.9127540463 24.7382904336
235 1 -79.0558191609 13.7855929882 -1.7527962022
236 1 -11.0340763663 -24.5241956085 2.2661463962
237 1 61.0302742311 -18.0278401215 -14.9253420293
238 1 -47.901745377 2.4929833666 4.8472550507
239 1 55.0927095075 2.4309096111 8.9171800236
240 1 -42.7672711872 16.7318414512 1.7626198811
241 1 31.1842468611 22.0884265092 20.1231764716
242 1 -39.0712439661 1.1066863841 -20.471776014
243 1 0.6016825439 13.8535954207 -13.6841327967
244 1 49.8999413648 -8.9372019662 -16.5030248581
245 1 36.8752932879 3.4062529958 15.1276594364
246 1 43.2153563129 15.3984465102 0.7585895212
247 1 -59.0889426441 -9.3449631994 12.7955180693
248 1 -70.0577679046 9.2261869684 -23.6523406674
249 1 12.0768551152 13.4211060302 19.7184912794
250 1 -7.2730839498 -4.2330247468 -0.5751638042
251 1 10.2843557731 24.4855375938 18.0641837553
252 1 -55.8168570042 12.9811171166 -4.2140559743
253 1 41.0475201569 -24.2024660669 -7.7011597112
254 1 12.6601123224 -16.2795898038 -14.7484654315
255 1 -9.6362922095 3.1579579737 20.0319422025
256 1 29.9721456223 -10.6109131048 -18.7061485759
257 1 -27.9914219364 -17.9487404217 -8.7189432215
258 1 52.6585001662 -5.3488828451 13.7298758758
259 1 -27.1519572468 0.1059054278 7.1145601372
260 1 -20.3037679129 -12.4540729279 -4.0945597368
261 1 78.2595523553 -23.1230414627 -24.761744341
262 1 73.992022021 19.7385928237 3.689773789
263 1 27.4421562984 -23.0516135723 11.3681123385
264 1 -60.1823910686 -18.0815529222 -13.3816642427
265 1 53.4409416158 19.8795129168 13.9496240158
266 1 26.1088608197 -24.3232438598 -12.3794474852
267 1 79.3169443021 17.0530034614 20.0113880437
268 1 50.4835162503 15.1243592093 2.8339550357
269 1 -31.1799582051 -5.7172715819 3.8377838842
270 1 -70.9907252937 -8.1021706052 -18.1264003882
271 1 27.8678451098 3.3301936431 -22.8230861494
272 1 39.5321950596 -8.1758483526 10.5860971214
273 1 -12.2550725952 -8.155782061 -0.4184887205
274 1 -66.5165770467 -8.0863607997 10.620958587
275 1 -75.9689335683 -12.0565475303 -12.1601023679
276 1 53.0050871014 12.5212139288 -8.3443336
277 1 32.7645371538 -20.8445039193 22.304637718
278 1 67.1252485114 4.2705223624 -16.8404556333
279 1 -6.2137859336 24.7755867175 24.9218672841
280 1 30.0580775802 -9.1696365103 -24.6672173763
281 1 52.2029496023 21.4516257862 -15.4371305102
282 1 -21.2880938697 -10.233808706 17.1279619687
283 1 -23.3304471298 -16.5519035689 9.8839307815
284 1 -11.5188533262 12.1323028483 -13.5248884431
285 1 -48.1774900697 25.147066474 -2.3226703331
286 1 -27.570021781 3.2229707315 6.7151646183
287 1 -79.0716093567 8.5346093233 14.0607575318
288 1 51.2272009574 3.1528907283 -6.0886154168
289 1 18.7619166844 8.8144226114 20.691640023
290 1 11.3295171086 -18.4170045643 -19.0308841353
291 1 -1.1398294443 7.3265273597 22.7766780828
292 1 -34.8847215772 -24.4323973918 11.1073566364
293 1 -41.5392860376 2.8029467646 15.4903295097
294 1 47.5456280952 -16.4390053425 -15.5642841795
295 1 -0.0408216509 24.3811523396 -8.0338549695
296 1 -35.2435391238 11.6910977958 -5.1171291419
297 1 60.4249383877 -0.1833836092 -6.2030234925
298 1 78.6034390257 24.8472375668 -18.248012495
299 1 -19.8682310767 -12.4445465067 8.8004041895
300 1 38.187304326 -8.2285477042 -21.6495796966
301 1 57.1296622379 12.2814318789 -24.9928788804
302 1 4.9190883583 15.0963880149 -20.4956248837
303 1 -59.3186239954 13.7103950672 -16.4775336708
304 1 41.4757503941 9.1519518241 18.2102794925
305 1 -18.0534942595 17.5773620101 6.9771293885
306 1 -9.9924094913 13.4249571367 13.2965256924
307 1 -22.9883076896 -11.352099082 -5.9743080969
308 1 61.1082642334 2.3467426658 -24.906935796
309 1 40.0824137323 -9.8210815723 -20.3900732324
310 1 70.9790029674 -12.5611438221 -8.5764243109
311 1 -13.9594162319 -12.3364114909 -24.4140183503
312 1 -79.2186896063 -8.3085595083 -5.9056934782
313 1 74.2371107658 -6.1455044863 3.8137536543
314 1 -70.8265809587 25.2274329853 19.6207078911
315 1 -56.6216947682 15.4643206997 -7.5668523886
316 1 -40.45886242 12.7858254809 -11.63284789
317 1 61.4337255672 -8.44015587 -5.7927967378
318 1 42.4413333361 0.1559698118 -5.6827715343
319 1 -63.5056229016 24.7008448486 -2.9990432188
320 1 -43.8975702849 13.2803886269 23.7113381564
321 1 37.2676258864 2.2406852207 -16.2591961104
322 1 59.2131548272 -10.2487064073 -10.1706310714
323 1 37.7015743315 -24.9551389825 15.8246872367
324 1 46.3646593218 13.2422829419 -16.5155689404
325 1 -13.6147353659 -12.3579472837 7.0697238593
326 1 38.42540415 -11.7428343708 -18.4107329196
327 1 -67.5476175854 -22.7955048579 -5.6588420601
328 1 -3.1499383653 7.005416022 2.0025191572
329 1 -65.6149903816 13.4902232568 17.1510350196
330 1 -35.5102299874 12.4128762232 -8.306147197
331 1 -24.5978243784 6.9105065166 -13.3974828846
332 1 -56.0249362367 -8.6690433423 11.6204549412
333 1 72.0910355677 3.4604218485 14.9478609239
334 1 39.2281770055 4.339082192 13.5902285021
335 1 -78.882829076 -12.3612409931 4.5092701193
336 1 -32.9710279952 -21.3074879923 -0.4434257515
337 1 -47.8515522186 15.4545409162 -20.1947734584
338 1 -64.125730782 -5.2845795016 -0.4826700892
339 1 2.1889617574 21.5126354202 5.5451896521
340 1 -44.1267751188 -0.7833454584 4.299093769
341 1 -78.2909802614 -12.3160918371 -8.4806056584
342 1 -43.2898518549 11.8374905139 -10.3222683711
343 1 41.271165622 -21.2624351139 -4.0684136377
344 1 -14.0656795956 -15.9831559509 22.6941591802
345 1 -13.7802457172 9.252283282 16.77708031
346 1 -40.9352209071 12.7177217034 0.473249433
347 1 -36.1093711055 21.2353050823 -9.4271045245
348 1 -56.9584336787 -0.5195446656 13.3605055497
349 1 -24.1713413714 -24.971395719 2.8215620869
350 1 49.8367233996 -21.3414638723 -17.1171811108
351 1 11.6189219647 11.5316822571 -21.8832069316
352 1 -18.5617794074 13.6642324621 -24.7248375351
353 1 -56.1745626771 12.9987511304 21.1722446207
354 1 25.2276214445 -25.1931616848 19.1188942225
355 1 -50.4927289186 3.949563042 -0.2534005374
356 1 11.2802769849 -8.4060533088 -9.4426712772
357 1 13.9878484323 0.0727656432 23.600960308
358 1 -43.4226413498 -9.595437137 10.9626714787
359 1 18.9480761198 11.5848376608 -22.9487234457
360 1 69.8188421172 -11.9125364175 -24.6204163626
361 1 69.8771360701 0.355669951 19.7019673477
362 1 62.8602596028 -8.5722589562 1.8509322353
363 1 63.4878329214 14.6771748073 -3.8228216655
364 1 37.3070179854 13.1602442397 -3.7574816065
365 1 47.2011060684 -16.7235818413 3.9074564375
366 1 59.1710624633 20.0573225561 24.6004062843
367 1 44.2967329652 -9.1366487431 16.8444858605
368 1 9.3073364153 -16.4193444305 14.0197499696
369 1 -16.5273681028 24.4797609341 5.7739554255
370 1 -19.9536865172 1.0009836462 15.121160695
371 1 23.6675037185 -12.0858362084 -16.2391457299
372 1 -24.7202893312 0.5380907836 -9.968061775
373 1 4.5464518093 -22.1871111123 10.7015631317
374 1 8.3898817233 11.9182624048 -17.9438310945
375 1 -21.9086782675 0.1038785296 10.632343979
376 1 48.3272753493 17.5176191874 23.0491718217
377 1 -7.1962058211 0.7463545674 14.7238306675
378 1 67.7423384488 17.096429754 11.8003038316
379 1 -60.6641500854 12.4149537938 17.3053927227
380 1 -51.0815454947 -18.086772185 -7.1148624043
381 1 -56.561494746 13.7359339838 -20.8109800892
382 1 -54.6136507556 -0.7718934839 -15.8775839691
383 1 -16.8167729589 -24.2541317004 -13.7815131622
384 1 1.097101724 -8.2540866208 -10.4956688979
385 1 -3.6858615181 -21.598692448 11.4856438402
386 1 50.9203237993 -5.7622687206 -12.5103291146
387 1 -26.1663605771 -10.1166033211 10.4181374014
388 1 -43.9501460299 4.3905147323 16.5917906129
389 1 -23.4972281939 12.6914227001 0.1246347772
390 1 -34.1176875211 16.466773847 -10.479850256
391 1 44.6509441776 9.100772646 8.0618650487
392 1 -7.0974078955 -7.9961638325 2.1722924795
393 1 -67.3338519129 -12.0507201982 -12.5767774861
394 1 27.1959556799 20.0657341834 20.4941085107
395 1 14.1938627564 1.0736479445 4.4899250285
396 1 21.8966064952 16.6264934204 -14.7071052245
397 1 31.8061019718 -13.322193401 -1.0101764564
398 1 -9.2258519525 -25.0606669005 -18.0720426984
399 1 14.0137392071 7.2915633668 1.6722924132
400 1 -69.5627140544 19.6977001537 -17.0939569264
401 1 -61.2064268026 14.7683345511 10.5270039146
402 1 66.0265583962 -21.5183664747 1.1545089692
403 1 39.4988388468 15.5633853463 -12.0907320816
404 1 -58.1870541847 20.0767807782 22.9725471264
405 1 33.4947205367 12.8758197583 9.2545100431
406 1 39.9721793908 -21.2433468007 13.5510849201
407 1 5.4621592711 -0.8332071527 8.2602026065
408 1 -76.2207729752 12.7248665194 -24.967429003
409 1 7.4244576204 -21.217144075 -15.5288685576
410 1 68.1321296216 19.9863304488 18.591186344
411 1 -75.6209965006 -13.8574971997 -15.116122911
412 1 57.8511094698 -22.8078892055 -20.8471564164
413 1 -51.2878774969 0.3829824034 -22.7701088124
414 1 22.3124472819 -18.2869283762 20.142622318
415 1 -38.7389525506 4.310249566 -16.7049392425
416 1 40.8612018824 -3.5627802046 -22.8547838866
417 1 20.4667368384 -21.0668445107 24.9952174198
418 1 40.6364445435 6.9796237431 -11.0557697278
419 1 74.6283314906 -5.4610209846 -21.4643353396
420 1 52.5373059262 16.8117519103 -18.2062996431
421 1 -29.0745458189 -16.6882124687 11.9821678355
422 1 -9.997810021 -0.0450984836 -5.9002526715
423 1 -1.7712149015 16.8957668382 18.7537052573
424 1 56.9041107035 15.8478605001 13.1128480862
425 1 9.3281443385 -9.7364079026 -8.0846862105
426 1 68.7574791927 16.9417267535 19.2745617495
427 1 -71.4834442089 -3.7684596933 -15.3937048118
428 1 -63.6667810613 13.3437291938 -3.4656931547
429 1 -25.1917238059 -0.9491963987 17.3520929807
430 1 32.2157480332 -8.5503177838 -13.7861983014
431 1 22.3913903189 1.0441565765 17.1115891705
432 1 -77.2815958467 -3.743174139 17.9847882787
433 1 44.9127110288 -11.8442806227 -1.7082621912
434 1 65.9001224657 -12.0232050559 -5.8881116119
435 1 -66.837495582 1.1055209177 6.9040815199
436 1 -2.3622552251 -12.6224068184 21.1019171555
437 1 -64.2152842715 -23.0127427332 14.9456946768
438 1 -20.2181536333 8.8556699885 -19.5558716105
439 1 -52.0234614095 9.2248694846 20.3592974097
440 1 74.8846978121 11.9050368944 22.3808593906
441 1 70.3431700152 -0.3851613189 16.6308334393
442 1 -49.7071106868 19.8006665792 4.0445849191
443 1 74.7334829805 12.89299772 -25.0887559712
444 1 -46.9547466107 -9.751204259 -3.7162221552
445 1 76.4953263746 24.5023608483 7.8978851781
446 1 -52.5871814064 -10.1431050143 23.0354690491
447 1 32.3996837211 -22.2769026999 -13.9322940387
448 1 5.4735956869 -1.1262966236 -16.5808082437
449 1 -49.4570979297 -22.2607584562 19.9648892969
450 1 -9.0034772003 4.2602865268 -8.163124508
451 1 10.0017809987 -8.2748623267 -23.3667537278
452 1 31.0246135568 25.403621106 10.7562734664
453 1 -40.3535520909 8.7828030004 10.2990945645
454 1 55.9822085164 14.8770269638 -6.0161720823
455 1 -24.3309746757 7.3968607251 5.9608068357
456 1 -72.9094381915 -23.1216124995 2.3978340711
457 1 0.2233277869 -5.6843344871 8.3485149608
458 1 5.0328171602 -24.6194648883 16.9670047685
459 1 27.429766848 13.1249762121 17.2687176548
460 1 7.1512543534 15.796782667 9.0179860823
461 1 3.2015610756 9.2684984671 22.6446377631
462 1 -41.7189330695 11.7118228293 -22.0573883149
463 1 -21.6043425352 15.7062309926 -7.8288171589
464 1 17.9323000195 2.6441392953 23.9978873128
465 1 55.8945293284 12.6404462118 12.6982888373
466 1 -68.5706844008 7.3053462741 -6.5730991083
467 1 35.4552716558 -12.4100892383 -7.9306811523
468 1 -47.0613276527 0.1819647805 -13.6189438712
469 1 -73.9977084611 -25.0044610151 23.5730509844
470 1 -11.4794612272 -9.4045540047 -3.354156616
471 1 -13.6530155911 4.4592265792 13.7153670578
472 1 6.5435359234 19.682194383 24.2789956624
473 1 5.6670617214 24.2372932442 8.282469612
474 1 -62.9905076719 3.4721271853 -19.0491209136
475 1 67.172900244 -18.0552032464 -23.4020786695
476 1 -59.9002928115 2.4860412405 -3.9832247095
477 1 69.7020953723 7.3867262344 -21.8284814836
478 1 44.6220354599 -9.6540144932 -7.5298246759
479 1 -10.1879404341 -21.0002203688 -15.2620675147
480 1 -58.749821147 11.6557284233 -22.1406074695
481 1 42.5485497345 -21.8443170318 -18.8499269325
482 1 -45.004996551 7.2122103046 16.4802036964
483 1 2.9401119026 -9.0947932965 3.8855420769
484 1 13.9044579002 13.6284070375 4.870529613
485 1 44.7475183558 13.558073672 23.4969804453
486 1 -41.6828765919 -4.167454592 -6.955215028
487 1 -21.3492469266 6.8345991813 -23.274396033
488 1 13.6884367124 13.0541867946 -20.4245719775
489 1 74.7506376043 0.3282561537 23.5953179899
490 1 48.104900597 19.9528866295 16.5101785114
491 1 -10.5269030922 3.9226559692 -15.9589945593
492 1 -56.9161824758 -12.1374207661 4.5624691188
493 1 2.5881244377 -25.3024323209 15.2574831312
494 1 -27.5693864245 13.1831481887 -11.9416640518
495 1 44.0695930397 12.9641925172 -20.5678667069
496 1 70.7620287449 13.7017300777 -14.3918406991
497 1 -76.5882472532 16.525097841 15.959397582
498 1 -18.3003302344 6.9767354133 23.1256453835
499 1 -15.3929391882 21.622341282 5.878287933
500 1 31.5046253434 -23.8883373932 4.7529477334
501 1 -76.1863366564 15.7542684785 -12.4388933369
502 1 -30.3644782209 3.1972797976 10.676223078
503 1 30.9922103786 24.8108040727 13.9672562599
504 1 -37.9299849698 -8.0182570222 -13.5840824056
505 1 -43.44043133 -12.9190940336 -7.6162730501
506 1 -66.6398361951 -13.4346355753 -1.8237785793
507 1 75.5526162643 -11.733916019 17.1272566789
508 1 -37.4672866461 12.70505359 9.809573089
509 1 20.593172769 -21.1252951858 -0.1835264727
510 1 59.9466738313 12.7284642636 21.3132521961
511 1 47.7019257782 2.9821752325 6.9127968863
512 1 77.0190189161 -10.0092790646 14.9890699974
513 1 -69.1774656801 -24.2956273726 -3.3619148034
514 1 62.1955179327 8.9365938968 -11.041815066
515 1 35.272924359 -16.4241076412 -23.810794089
516 1 42.3592135169 14.8536162903 -9.9452909911
517 1 -18.9574476273 -0.8935580448 -15.3871556925
518 1 -6.0328681888 4.2755896078 12.3297245567
519 1 -36.1096887838 -11.3365426387 -24.6075800888
520 1 12.4938077756 -24.9845583955 -5.679093952
521 1 -24.5168164329 21.5291039676 -0.4029219678
522 1 -72.6132191376 15.5051626972 21.5766779237
523 1 77.4553499478 -9.6855327593 9.0523437695
524 1 -10.0411730976 -22.0067323797 6.5930487331
525 1 24.5712982472 -9.6568521506 9.6576335223
526 1 -63.5591357973 16.8288285272 5.8118395615
527 1 62.1804282174 19.6497133403 1.2233754771
528 1 73.3511062172 16.9260689654 2.795970144
529 1 -7.9213063525 9.0880031878 -17.0257957083
530 1 -30.9289924133 11.7764302075 -2.2337534448
531 1 -29.645890093 11.7750113788 -13.66982549
532 1 -5.1262145561 -9.8253380584 -24.7213700283
533 1 50.7165332228 -22.8390172937 2.2440305242
534 1 57.3315467451 -13.1632339145 -1.6470531151
535 1 -61.6937451882 -12.3768987813 -20.7183150895
536 1 -22.0884841386 13.7837181074 4.9029225644
537 1 19.0832482014 -21.056978584 17.809473394
538 1 -53.0832359429 3.2821054847 -17.9623701397
539 1 -38.5874200409 -3.8105178297 -11.0844850968
540 1 -61.3736843841 13.6110263859 23.2768292826
541 1 18.0196615293 8.9543799279 1.79390452
542 1 -25.821520872 -5.8707077711 -23.7408998731
543 1 56.0301779273 -11.8454460891 13.3166264507
544 1 -11.3203044403 -15.9978509625 -12.8829236224
545 1 67.8716334833 -16.5832698176 -0.4453904873
546 1 -68.7812732912 -17.9243669715 -6.6695726727
547 1 18.4947493035 -12.1607300947 -20.3251009316
548 1 -34.9971796662 19.3808453021 -11.2903289529
549 1 -54.0356352389 -18.2984816956 -2.4848869793
550 1 -43.8883576166 12.9639391549 -20.6490606723
551 1 -15.1699290795 0.8547429454 21.7394487262
552 1 -71.5298569965 -22.583501447 -12.3659462239
553 1 -49.6516758379 13.3290848547 13.205089912
554 1 -28.6326554184 -5.2735835792 -0.3834761214
555 1 -5.5870068106 20.0680144438 -2.9348114722
556 1 -14.4873974293 -8.3845681885 -21.8170709027
557 1 66.6371359302 15.5659189689 -8.4794973459
558 1 -27.2671156006 -11.9824644033 12.8272057309
559 1 -18.4591693432 -10.3681920526 12.7110344309
560 1 54.6088855823 15.1727007299 8.6935024121
561 1 -44.147424203 8.9753076512 -11.0642835828
562 1 44.4377820937 20.2238829107 -23.6960686329
563 1 62.4636383483 19.782880548 20.4969296697
564 1 -3.1230945559 -21.1844552752 -16.4576848017
565 1 -61.1181122582 0.9883662052 23.3075597653
566 1 -33.1484512797 7.1792732099 18.7350654563
567 1 -49.7858948848 -5.4678617658 4.0161214393
568 1 -76.667237942 -8.5018749183 15.1368282034
569 1 -66.1834755518 0.29141728 23.2120433799
570 1 -62.8178495607 -11.8890243991 13.110681839
571 1 37.1664453742 -22.1904098891 -22.3704059887
572 1 -18.4466210536 0.8104045486 0.0973803656
573 1 -34.5289219737 11.6995600955 -22.5642296919
574 1 7.1560195266 4.5336644134 -16.0008081668
575 1 -55.7401377147 -12.4516913226 20.7368793237
576 1 -8.3304758966 2.466431001 -14.0137046288
577 1 -12.2269580729 12.4301555299 11.3080115748
578 1 79.3884219011 -8.4290586026 19.7759220175
579 1 69.0025679375 -0.0384097197 5.9604541908
580 1 22.2733728612 -0.7819773022 -23.7553280866
581 1 33.0105789333 -23.9890944997 15.3852917124
582 1 -52.161492595 8.9933977171 -4.689622788
583 1 -26.7837681927 24.2402322465 4.2194967811
584 1 15.5142922673 12.6793119837 -15.8066519698
585 1 1.649226466 -25.5910605384 -22.772965236
586 1 -1.7429415401 -1.0412175742 9.8186411003
587 1 76.9624721934 -5.7519315401 5.3354163245
588 1 -61.4237187034 13.994414169 -1.7937533864
589 1 71.796389021 -8.1196019292 -10.5981374253
590 1 -53.851699551 21.6082036675 -9.1851397569
591 1 -43.576238768 -5.5169633733 -23.2070307847
592 1 -27.727907855 6.6262340525 15.9447880083
593 1 -35.9443372716 -24.3673390288 -24.7177267029
594 1 -23.2926434219 -13.662661616 -21.6940431786
595 1 20.3190164673 -1.0563686378 -12.3761225477
596 1 66.3488429479 4.3982169452 -24.2813734964
597 1 58.1878483803 -25.1585954707 -14.2269540273
598 1 -16.8215381321 -0.7710827247 -20.0071563051
599 1 -9.5945175239 -24.4649443087 -11.740807602
600 1 -23.9146573717 -0.086041826 -22.2253329216
601 1 -40.4463141304 19.3614377524 -8.7006560654
602 1 -36.5369659863 -21.4980518881 22.334310266
603 1 27.4980676647 16.1568611215 -20.2452016767
604 1 -40.9280731472 19.7493353838 22.3808090127
605 1 46.3100186684 -10.2375077951 -3.6907309679
606 1 19.7849993838 -18.0362010764 18.3223198096
607 1 12.1302250557 8.8113315917 4.0379350442
608 1 -31.5166971156 -24.542255271 -18.1635792344
609 1 -60.5488328925 13.2092951747 -7.8833259822
610 1 2.6754859475 16.5705003593 -21.7753832397
611 1 -14.0320057046 -5.5185342193 -21.6318718857
612 1 13.9077935215 -22.4872237854 11.2992458306
613 1 -38.6709694121 3.8197402162 8.3236283076
614 1 46.7139465219 -0.9452439473 0.1573299957
615 1 -4.0659635053 4.3088814097 -23.370224761
616 1 -48.1444515351 14.9644369461 4.5317386361
617 1 -76.1729782873 13.1673890556 -5.6230234156
618 1 -69.386529715 4.2938823635 -7.4804040145
619 1 12.5887935626 16.9093977282 22.8953178971
620 1 10.4632086096 24.0018183528 -7.2385903804
621 1 -15.4747413292 -3.6271342205 -19.4942091338
622 1 36.0858629175 -16.5609232656 -5.3311342081
623 1 7.7662793824 7.0350087348 -14.5956190636
624 1 64.4880427891 -13.2125888842 3.3226704657
625 1 -14.3395182191 -0.9404300642 -12.4953165182
626 1 -13.9710114868 9.1179506078 22.7006075438
627 1 -72.1839405624 24.5948380759 9.064182562
628 1 18.1208420416 19.6862481792 -17.2141080758
629 1 14.0669503085 0.4414584148 -0.7877582908
630 1 8.0116858054 6.8917577088 10.2816134539
631 1 0.8696441203 -11.6510665575 -14.1201530056
632 1 -62.7255640386 -3.7768713206 3.9057939687
633 1 3.9863851119 12.5451313268 1.0679598393
634 1 -26.0870998618 20.1854225185 20.7583402837
635 1 16.9390790726 25.2147648719 19.7295744043
636 1 66.6365005738 7.3321013296 -17.8532517374
637 1 45.6022315998 6.4641328738 -13.5728481472
638 1 16.4293643727 -4.0419389247 16.2847376755
639 1 -43.909324379 -9.6278675072 17.3158713135
640 1 28.0597227532 -3.8560723654 -0.3929975332
641 1 -73.6758210072 15.2862070257 -16.8242339687
642 1 -26.2313257726 -9.3368049344 16.5577855706
643 1 1.1492009517 -9.411293441 17.9207580435
644 1 54.3151920703 -20.7454595417 17.7198512159
645 1 -35.3917360123 -18.5998307765 23.3065018307
646 1 42.3388821109 4.1544824439 9.6625201728
647 1 18.331780378 -5.5835469771 14.1550648491
648 1 65.2760436075 15.8532317802 -24.5143710084
649 1 -70.9162297517 -0.6886893153 -8.7653412125
650 1 -48.3493539854 -22.086399611 10.6462986408
651 1 40.9798546966 -8.5206743985 25.0339076013
652 1 -42.4792958831 -18.3096296354 -13.8348129174
653 1 12.5514663721 -11.5740951007 -5.2768772739
654 1 33.7121712765 -8.2980703104 -6.4311847318
655 1 -31.3367324055 2.748575222 -5.6663483583
656 1 -23.720873659 15.7061803202 6.8213107281
657 1 -71.9985753225 -11.8087592328 -25.1728965869
658 1 0.3855025169 -11.7768862595 11.3653919351
659 1 -35.477509131 0.4664906068 19.0450906863
660 1 17.1971926243 6.8310521095 -2.0017131117
661 1 62.8656601325 -6.1144929448 -4.35622224
662 1 -53.7212926427 -25.376253826 19.6038816924
663 1 -35.5311967498 24.5082895254 16.9972314727
664 1 -48.1971861192 -22.1086245491 -14.4795485193
665 1 3.557043001 -12.5489317609 -12.0285154487
666 1 10.3328017013 -22.1374723769 -22.623363201
667 1 -67.5300817478 -24.4985604143 -18.6331510851
668 1 -37.0630411144 -16.2790324068 24.7297765786
669 1 51.3787334671 -21.1840042904 -2.8944588221
670 1 -25.5638838377 19.6980548609 1.7813604377
671 1 -28.5659429927 16.4452380543 6.3784391328
672 1 39.5401370151 11.9760796742 22.6699778168
673 1 -22.4093391382 11.8107354585 -14.6240321656
674 1 53.7659264323 15.399206597 -8.0606559806
675 1 17.9011675542 -9.3856025071 -20.5922042416
676 1 18.6065720361 -23.0479803574 -1.6108818257
677 1 -79.1757776326 15.5187935872 16.9431760499
678 1 16.6528509987 -22.352845506 -6.051638082
679 1 -54.8468265672 -13.3987088058 -18.9723954626
680 1 61.2536020179 -21.1474086445 -8.3518902761
681 1 59.224591243 8.9231150241 17.4811106301
682 1 -76.3922715609 4.2681914296 -12.744787584
683 1 -48.5054928293 16.9845956492 9.9741574937
684 1 23.8573164534 19.9964649395 0.1053400643
685 1 -1.8193431514 -16.4500519374 -0.276876611
686 1 63.8242541537 15.0798687951 21.1256954962
687 1 -28.9921083214 -22.8192144989 -9.8722431225
688 1 12.1565923478 0.4455628835 19.4670050999
689 1 16.4031559197 -8.7346641696 18.7907833478
690 1 -14.133503895 2.6943556967 -5.5907312198
691 1 61.8797457846 -16.4459474686 -10.8267520652
692 1 55.2205749901 0.6071066652 15.5405058388
693 1 72.4609718519 14.9733046254 -16.3524958709
694 1 36.2421606004 -9.5180096281 -7.6356181408
695 1 56.2714545334 -4.6781822507 -14.8182387405
696 1 23.3935062559 24.4502188937 8.3503789409
697 1 26.0559673965 -18.0279921389 -9.1037291667
698 1 -47.4252280508 24.6620297493 8.3290691144
699 1 -19.7746748417 13.0775467956 9.0380868406
700 1 -78.5244642208 -9.4241642442 -14.6363243587
701 1 -34.0114241574 24.3830272204 -19.4796499379
702 1 -72.7453256244 -5.3739657095 -13.2820672522
703 1 -3.8192863695 -10.3038887092 17.6596496966
704 1 -74.6533645341 24.454830087 13.1304803303
705 1 45.5024806396 -25.266006377 14.7090195824
706 1 11.4904211257 -3.6491260653 -6.6994971099
707 1 -11.2108642944 -4.9544991396 5.7641821244
708 1 68.1267290919 14.8367423633 2.1136022953
709 1 65.5752964883 16.0601274078 0.2418136341
710 1 -9.266038247 -18.012689058 -14.6463495489
711 1 -60.6746334666 -0.709211659 -7.4533511142
712 1 -60.9905644539 -22.7175148847 10.9377848255
713 1 -37.643915735 -5.0927842651 11.9899764008
714 1 19.9065113019 6.7964428238 -6.6341570509
715 1 -11.4781905144 -21.2570638338 21.2609096199
716 1 -7.5446988257 -9.3545402931 5.0707815287
717 1 -13.3494740543 3.2639647464 10.8528477865
718 1 22.7721276626 7.3189771641 20.841614854
719 1 -72.1969971371 4.5472953034 21.8279625918
720 1 -8.6391002849 15.7903979379 -7.4198498503
721 1 -0.7360604299 -11.7422263014 -24.4444667171
722 1 66.5464387991 -4.2758936425 -10.9943591403
723 1 59.7338294256 -16.3382178325 -12.8632762647
724 1 66.5767770689 -12.0146920837 4.9420157686
725 1 -5.9418533795 16.9719782083 15.6401028293
726 1 5.5771587858 16.6286216634 23.9409603531
727 1 1.2452986125 -8.1235037081 14.6564754949
728 1 12.6694838299 19.1060485868 -8.3862983411
729 1 -46.0142602479 4.1483510771 9.6144093352
730 1 -74.0238374945 -21.3096162353 -17.3353171599
731 1 30.9783913761 21.815758037 -4.9162726921
732 1 -14.5271072065 -9.2235520008 -24.7043488674
733 1 -21.9954044209 0.0666342763 -14.5030749708
734 1 62.027942673 12.755219319 -20.9333478636
735 1 2.0761859902 -24.2827312332 -3.4788417711
736 1 68.9979616033 3.0132374465 -6.0750637778
737 1 -10.602669347 4.2226875663 9.6030743211
738 1 -70.5827946946 4.6213784304 -21.0387937214
739 1 25.7930886716 7.6321835991 -15.3196997642
740 1 78.2350911326 -18.1816816903 -8.942620833
741 1 16.3697997069 -21.1273372857 -3.1180356779
742 1 23.5525042038 -21.1294604615 -4.3789930239
743 1 -39.6081201536 -25.1336722244 -14.0916895258
744 1 -24.5638328091 15.0000090084 21.7339575416
745 1 53.6142350834 4.6325770426 -7.3923939272
746 1 49.8035260258 -0.6290478376 21.2436803985
747 1 -2.427855777 -5.4236753864 -12.3564751899
748 1 43.0530227438 13.160497602 13.4853418383
749 1 51.8531858849 6.9766847408 -2.4970784167
750 1 30.6287864978 -13.5692722842 -14.6582890971
751 1 -67.7701670606 -13.8117399742 15.5317400946
752 1 -20.3056739822 -22.6513873329 2.9968265938
753 1 -13.940673217 -11.624412847 -18.2348135008
754 1 66.3998303018 0.8841329684 4.3174313029
755 1 67.4494391323 -21.8686955491 -14.360304171
756 1 28.583891812 -17.8913792043 -13.4982385655
757 1 -71.51996132 13.7098883427 25.4634794466
758 1 69.4571654667 21.4728575442 16.148515995
759 1 -33.4619996803 3.2763794975 -10.5588930876
760 1 2.3273106212 -21.1578218337 -24.6902229209
761 1 -47.6458555728 -8.6795832127 -1.0281613454
762 1 -77.7743941816 -22.9266603692 -3.864030739
763 1 43.6899675698 3.2049820105 19.8753174966
764 1 11.0968178143 -12.0765631495 8.9429734779
765 1 23.1933689789 -25.2522042142 -14.1078104347
766 1 4.0241888197 -0.7545635049 -23.7484666248
767 1 9.6580531674 -5.5488363465 1.628765959
768 1 -12.7435028545 15.6298169328 5.1450384655
769 1 63.8825481066 3.2244909051 15.1454428141
770 1 23.6776694215 15.9888312657 -3.3544085052
771 1 68.972706185 -16.1463212512 24.8636808784
772 1 -46.614830918 -5.4880800748 5.8149126098
773 1 32.6905181292 -22.6928323326 -22.4713027275
774 1 -19.3137237481 24.2602478656 9.2358198643
775 1 -65.0492848959 -9.4965751802 -3.6816629566
776 1 64.9375574668 15.8742101759 12.8261981741
777 1 -28.360405186 11.8516281284 -6.6543081871
778 1 67.4718354466 -9.4321704918 8.7843840362
779 1 -35.3736283539 -0.9181848572 16.019699857
780 1 22.1747337746 -7.9735639183 10.6750140098
781 1 -68.739244463 -17.9313090977 -0.4939547254
782 1 -68.4601164972 0.6669508328 15.4592463822
783 1 5.6657910085 4.3391835369 -3.7455420583
784 1 -37.6698065097 0.8544895831 15.2172312367
785 1 -57.5100819033 24.3630116012 -11.6190947395
786 1 -39.3444472331 21.547700758 -4.758136651
787 1 9.9152136844 15.7564980665 -20.7498213909
788 1 -67.160590213 15.5193003117 -6.1845852029
789 1 -53.9323898182 -10.2181509179 13.2995483628
790 1 -41.4805155673 -22.613220841 -9.9586914967
791 1 57.4244676237 -3.9552383568 7.7827214349
792 1 55.3598768884 4.0025157559 -0.2050881884
793 1 -34.6305790032 8.8481704654 1.7039296969
794 1 -26.3820640867 8.8477650858 -11.7000015513
795 1 16.757049454 -10.2261571655 12.69425861
796 1 19.3245248075 0.0756539731 2.6915368808
797 1 9.9852617314 -10.0974998061 5.1549125223
798 1 12.9582533295 -12.841261145 13.2832763204
799 1 -6.8634378883 3.1698660003 22.0710356719
800 1 -44.6209235861 24.4153562457 4.3253406239
801 1 -48.3433180992 -12.1269315682 -7.6283637318
802 1 64.0369397203 -17.9472202481 -19.3779874559
803 1 3.1559742514 -5.878967381 -15.2926972417
804 1 34.9257020673 4.0122955395 3.7947108306
805 1 -71.3908251246 15.3633811724 -12.5246867991
806 1 -20.2939198881 14.8921273549 -22.2531414895
807 1 6.3168725152 -9.7577410055 -3.8103279611
808 1 19.4326942406 -12.2368401198 21.3318919971
809 1 0.2608138165 15.6337187117 -20.5329095234
810 1 -40.8432530631 13.5548813075 20.2716903452
811 1 -40.6110302861 -10.4999911042 6.2699252646
812 1 12.7219007357 -8.7594936718 -1.9677080695
813 1 14.4106781398 -21.4290968134 -16.7929997076
814 1 23.006415348 -22.2764567823 23.5275597945
815 1 0.3694597669 -13.446999654 19.9621688935
816 1 69.8139181049 13.5073505461 -24.5710410411
817 1 -38.477979895 -21.2884098135 8.4987920588
818 1 22.559442096 14.1143051939 17.2516899448
819 1 55.9039008358 8.5368389112 15.7582388651
820 1 -62.4387006082 25.665090966 7.5298246759
821 1 47.2873557044 -10.3366737866 -18.3224709432
822 1 8.8984845494 15.4804345399 17.2163247008
823 1 -62.0579632646 24.5524252324 4.4364741399
824 1 -29.1228329079 8.9684161975 -7.2871042407
825 1 16.7626088228 1.3848781538 0.7674056433
826 1 38.071987133 -13.3036472831 -9.5202531514
827 1 77.7679453138 16.8841628464 6.3498245195
828 1 18.2712626775 -5.062482138 -17.1182390455
829 1 33.0097847377 -11.4765506277 15.4758710695
830 1 -67.688301384 13.1372896183 -12.5735029265
831 1 38.2911851031 -24.6537802738 -18.2548638813
832 1 42.9454886672 -12.2015720922 -12.3112862671
833 1 54.975009728 0.9879101532 -4.2409073633
834 1 -57.9912055637 -5.6625453321 16.5358712101
835 1 23.8017227654 -9.1067013231 -4.0563229559
836 1 -49.7253771843 -12.6152620025 0.7395970754
837 1 -20.7820324693 -18.3051704595 -23.5242550081
838 1 43.2660259886 -23.8843494711 12.8871049832
839 1 -28.6771303688 2.5019017184 -10.0430240016
840 1 -17.3025029534 15.1537999047 23.2851416263
841 1 -26.6678156434 4.2033813616 -8.9559709607
842 1 -30.1436918598 7.4616707931 -4.8893205475
843 1 39.9771034032 0.6051304395 -8.162822241
844 1 62.8159434914 15.3207149665 4.9094716837
845 1 -26.6721042993 -13.3653663314 -17.6113877254
846 1 21.2059740505 -10.3040407265 19.4137557226
847 1 6.4634810126 19.8640578185 -0.7820655949
848 1 -33.8266942739 -8.4110192092 14.6297248616
849 1 77.4377188067 -11.5580319329 -22.8467788478
850 1 78.6780934068 2.6024865386 0.0403526502
851 1 -32.9194052849 21.1510874646 5.9377841626
852 1 11.4314918164 -21.0847268195 12.6438807696
853 1 -25.095467306 24.5672722613 17.8793978365
854 1 -43.4949131443 2.7800428156 -14.1228230312
855 1 72.8426622302 7.2410936031 -6.5645852532
856 1 -68.8795152799 13.5001043852 21.0316400681
857 1 5.5177529592 12.2496602506 11.8060972832
858 1 -74.2256902338 -25.0446620061 -1.6728465694
859 1 -17.0860052482 13.4019518428 5.09501327
860 1 58.7105878871 -12.9862857069 12.1112358627
861 1 73.6584598926 24.3652411892 -12.6839815306
862 1 66.7327570737 21.262870897 -5.2446354561
863 1 23.248962667 -0.6401451049 8.7460968775
864 1 -43.5790978719 0.6430841072 -1.6381866152
865 1 -44.4298401383 -24.8769442926 -18.1600527856
866 1 63.7556356587 -0.1611384021 2.7242824771
867 1 -50.5251320968 0.1885521994 -9.6495730678
868 1 -47.0700638036 -11.7476482539 2.6131993389
869 1 -31.0187365098 16.6157001878 -14.379246239
870 1 -25.1361301178 -25.1444036366 15.0936040163
871 1 7.6083933083 -21.9870714677 6.4224189875
872 1 7.2355979201 -9.6372925836 9.1617140611
873 1 26.515330099 -1.3557921655 4.355617706
874 1 37.3305261735 0.1237928039 -10.37944722
875 1 -69.3335886401 24.4323821901 -20.2714888338
876 1 -6.3615063047 21.8065863229 24.5696758017
877 1 -0.5344936009 -22.2008433472 7.2927465589
878 1 -2.2132641411 -11.8866934662 15.3375335197
879 1 9.6142135734 -12.8816977629 17.9153172368
880 1 -2.3050731459 13.5184984858 14.8199012092
881 1 49.5076087663 -0.9641447725 -4.2032751165
882 1 22.2152377474 -21.0096454452 -11.6692206907
883 1 -21.2820579836 2.9152369215 -14.1964754339
884 1 -38.0522910836 19.6768737753 -12.7976843164
885 1 -24.8360830415 -3.3800046649 -0.8709321054
886 1 -77.5970820845 7.4168256718 6.1556179446
887 1 -59.6405908688 7.5472058946 5.8396481294
888 1 -73.1518107875 -11.5934519779 -10.2407066474
889 1 49.1370371256 7.119733077 -17.2193473712
890 1 -2.7962036701 19.5307850919 -6.7592956065
891 1 45.0177036797 -13.1128148232 14.7101278949
892 1 18.5600321772 12.9314581122 -20.1599522951
893 1 15.8826401604 4.0298788808 22.0641842856
894 1 48.6624258687 -21.7957880231 -1.7759700088
895 1 32.8771540819 -10.0048198887 2.5504789276
896 1 -35.1121791809 -12.6219507663 17.0239317282
897 1 -9.369760185 -0.245710727 4.3191945273
898 1 -61.8684682078 -13.0947754298 7.4279606826
899 1 74.8464175869 -1.1113482499 0.9688162494
900 1 -14.6903938103 -16.2920552274 -2.5965242737
901 1 -53.301004361 -21.2800184552 4.6749628365
902 1 75.8108886551 0.8431389536 17.1018158695
903 1 -56.6502858078 1.2309859125 -20.7835392795
904 1 -48.4862732971 -24.881045721 23.3559224921
905 1 -44.6391900836 0.7103771254 -11.7508831701
906 1 -6.3535643493 -24.7340099694 3.0398492695
907 1 14.2110173801 -22.2775462401 -13.7800522049
908 1 48.9645378535 -18.3570083794 -17.3454934836
909 1 -67.477108905 -9.5519094994 0.3149118805
910 1 4.5750428488 24.508137508 -23.7163003737
911 1 -55.3362098612 8.8350463 -19.8933023857
912 1 73.9809032834 13.2508465865 -18.643931943
913 1 -55.3017417746 -11.8209712941 -10.2050391364
914 1 20.8779712909 19.2862398314 9.7097745871
915 1 -41.5157778495 -21.3844087767 -12.5941074632
916 1 -16.757049454 8.8663618762 -4.6882122085
917 1 70.8784578116 16.1159177791 -20.8659725398
918 1 -24.6832798189 -22.695918285 -3.2369273813
919 1 -73.4886450015 -16.9664042384 24.2578369694
920 1 2.1133543417 7.0007541562 -0.4221663028
921 1 68.0001343223 13.0498289636 -4.3620156917
922 1 -56.457772808 -11.8413922928 -3.7261969676
923 1 -72.7230881491 -21.1899633709 21.4059474225
924 1 42.9062554073 6.5736867183 -15.3311355339
925 1 -24.3916512152 -12.0782860129 -16.1000021346
926 1 66.2748239232 -22.2095590092 -1.7079599242
927 1 -65.1150919386 16.976082677 23.9568293728
928 1 -19.1831580008 0.5453876169 -18.3760729654
929 1 17.1943335203 2.9960594848 7.1176331855
930 1 44.530226455 -11.6803045632 23.7753683916
931 1 -74.0168168059 -0.5912968597 20.3993477928
932 1 66.7997871776 2.5965071891 16.6529996891
933 1 47.6341014788 15.2595026427 7.1457943983
934 1 26.1689020028 -23.5658224285 0.4414610157
935 1 7.1574490786 11.6630252566 18.8264508588
936 1 -35.4959344676 -13.8803504762 19.9445366494
937 1 -78.5712868133 -4.9714744115 -23.6923608239
938 1 -55.639751398 -24.5338943161 -9.9979862122
939 1 -68.3312503283 15.4280898955 8.6734520316
940 1 -36.6012958253 6.9760766714 -21.1017005308
941 1 -47.6290186273 12.00511499 -13.6109841724
942 1 38.324700155 -15.9054750797 16.1843346395
943 1 50.2022121887 9.0956547282 -19.4671058556
944 1 -31.8604249469 -16.5597577992 16.1215134725
945 1 -56.108644447 -8.5905010394 -13.5967776214
946 1 51.609367853 -9.8253380584 13.0321427858
947 1 -10.173168397 -3.4938149954 3.6763732834
948 1 74.0336378675 15.6494271723 24.7362249421
949 1 -75.1185883997 -0.5302365533 13.2553166189
950 1 10.5799553545 7.0929780216 12.1277597944
951 1 -71.2105268523 12.0460583325 19.5015139206
952 1 -68.2321982601 -22.5895314689 2.5954663391
953 1 -6.9050537348 17.3237970528 2.2562219616
954 1 -7.0565862446 3.0215984014 2.8312346323
955 1 -16.4954414419 11.7174474716 -23.3895144361
956 1 -73.3873533019 12.9859309997 -4.3080610246
957 1 36.9065845923 11.9754716048 2.0970783637
958 1 53.4214044054 13.5061850797 -14.2600018907
959 1 42.4767544573 21.2807076006 -21.6131615558
960 1 -70.1210335216 -5.2886839703 -17.8147126894
961 1 2.8459203112 11.813927823 16.0551658566
962 1 70.2191166713 25.4603742539 -5.5881115721
963 1 11.3792337496 -3.4850993334 18.9071561592
964 1 -50.754813448 21.5852997185 -19.7161738987
965 1 51.2375254995 16.9954395542 18.9540075508
966 1 -41.643643332 0.1950382735 2.9988920853
967 1 -22.4608030095 1.4067686537 -5.3907311933
968 1 -75.7216369599 -10.3306944371 6.6515374058
969 1 27.6688197066 -20.9387698845 -19.9235290899
970 1 51.8231652934 -18.400434672 -21.9558769665
971 1 -18.8353003526 22.0129752259 -8.6392454779
972 1 -28.8032486212 0.8828661571 -23.0528141396
973 1 -28.9179304577 8.4872305792 12.239951245
974 1 -76.0120266185 3.0087275982 6.1068018172
975 1 37.2091730944 -20.9959233448 -7.197985841
976 1 -74.1864093222 -21.8220819592 -14.119095071
977 1 -7.7086207859 -20.8145666338 5.174257613
978 1 -63.1452169638 24.4440368544 22.0950659018
979 1 62.3487976727 19.845004976 -5.0908822871
980 1 7.3410670883 -22.8851342936 -24.4206329607
981 1 -36.3357168355 3.4265726496 18.9779874029
982 1 -37.3410095547 -21.627854445 -3.2167258673
983 1 -55.8554549077 4.4968762121 7.8392453719
984 1 28.5300453541 -18.4401618756 11.8996993107
985 1 -23.4294038945 15.7711424056 12.7534021947
986 1 -6.7478030172 -3.1145823535 18.6462493236
987 1 -60.8493564862 19.4055734594 21.121010357
988 1 53.7824456996 -11.5036097179 -20.005594592
989 1 16.6342668229 13.2964517947 0.6853401412
990 1 -44.0732463392 16.6830438785 -5.3059452879
991 1 -31.5514828805 15.625813809 -11.5044851525
992 1 24.7719120415 -0.8922912334 22.5502800679
993 1 -74.4247950566 13.6969161946 -20.7996652263
994 1 -17.2122823396 -22.683194432 -1.0917885579
995 1 51.378574628 3.4478550801 19.119700268
996 1 -74.7440616652 2.8927890246 -2.049924705
997 1 24.2000912501 14.9991982492 -9.277280827
998 1 -40.041115564 -5.7387060297 16.8545110508
999 1 48.6619493514 0.318121663 10.9536034674
1000 1 -1.1728679789 15.3977877683 -11.8853416262
1001 1 -18.4796595882 -3.5037467963 10.4641827476
1002 1 47.7930994266 16.0196401175 -24.5384616917
1003 1 -23.4643484984 12.5571913708 -24.8608148831
1004 1 -33.1848254356 -24.6205290099 21.7212119479
1005 1 68.5020659058 -0.6605661036 9.1359709846
1006 1 -1.7550133124 15.6020991007 -2.9865998922
1007 1 29.1271215639 4.1140964985 12.7472560982
1008 1 -64.1042239667 13.4286055534 -23.210733556
1009 1 -68.1686785005 4.3236777661 24.9779881984
1010 1 17.2982142974 -1.0308297213 -7.8846861839
1011 1 -79.0257747435 -9.1611742106 -8.8762228393
1012 1 69.003362133 -18.5311189296 3.3778845788
1013 1 -70.1840291121 -15.9057791145 -4.6495724049
1014 1 -74.1490980156 -3.3257851396 13.6933519415
1015 1 38.9354365281 13.0049331698 -25.031411883
1016 1 38.4133323777 -16.4676352787 22.5300281761
1017 1 4.7025906531 6.9993353275 20.6893730202
1018 1 -0.2973468115 -8.1305978516 -17.6558713585
1019 1 -78.4325249679 19.6377039688 -4.9474061975
1020 1 24.0317217948 19.836289314 6.199698555
1021 1 14.2245187043 21.0791832531 -10.6475580868
1022 1 60.4433637243 -22.0473564856 6.9220160311
1023 1 71.0052114204 -5.0370445663 -11.36574458
1024 1 20.6494018135 -8.8600278195 3.4728468081
1025 1 39.9750384948 -3.7468732281 7.9358700698
1026 1 63.9511666015 21.3788094706 -7.2386407582
1027 1 -41.5302322084 -0.7366761288 -0.3918892207
1028 1 -49.5465243479 8.8898232222 22.4143606544
1029 1 -27.371472895 20.9498671518 3.8292196513
1030 1 5.1341565116 -22.2102633563 23.9915397049
1031 1 -2.6376822396 -16.3504298938 24.8929000259
1032 1 4.2603825744 0.1403120237 -1.2965744792
1033 1 46.04062754 7.123077459 6.0788924936
1034 1 -61.7583927055 15.5829449133 17.0231760606
1035 1 17.0123039017 2.1396443484 -12.0016136819
1036 1 -73.1412003351 -16.4711823505 5.3790939122
1037 1 -5.514576177 -16.4721451271 9.9343589998
1038 1 47.7508482237 -5.5447318778 17.1308838834
1039 1 -0.812144363 7.1690373743 -21.5418920249
1040 1 -45.3233101249 7.2336954249 -8.4407567866
1041 1 -25.9131710378 14.9526302644 -14.2293217858
1042 1 -10.0980374986 1.1109428702 12.8774324378
1043 1 -1.5650417383 11.8945476965 6.6408069258
1044 1 26.2664292156 12.0930823693 -17.6959217417
1045 1 1.8441220524 0.8398959165 -22.190169189
1046 1 -55.0161490571 -9.2777715261 21.603428557
1047 1 77.2021604085 -5.7765583525 24.718894965
1048 1 -66.0204589745 -3.4373658822 -17.3816143952
1049 1 65.0266662068 -10.1567865767 6.8922931053
1050 1 -46.2110619036 8.7550344959 12.178691791
1051 1 -0.8308873778 -24.2735696536 -24.4761896432
1052 1 -6.8820220641 -11.9513515169 -16.456022333
1053 1 -3.8685264932 15.4247455135 16.9660979673
1054 1 -41.9733933217 2.1642204884 21.1630254759
1055 1 75.4731967099 -18.3992692056 14.190127826
1056 1 -8.6695973937 -5.5201050654 20.5762747684
1057 1 16.5507174517 -18.4839428754 4.0266504079
1058 1 -61.500596832 12.8100469137 -20.8383906722
1059 1 52.1173353227 -8.1742775065 7.3287667148
1060 1 -63.7997135114 -13.898541887 18.8141586658
1061 1 62.7532020435 -12.4279766144 -7.7852907048
1062 1 28.4904944161 -3.7746924051 24.920003304
1063 1 -20.7501058084 25.1620148478 -3.9977335275
1064 1 6.6366156411 -25.054258862 2.5271036096
1065 1 -11.677851274 17.1247049831 -0.7706802029
1066 1 36.8424135923 4.508480204 17.9788940714
1067 1 69.9833994339 -21.4376705925 4.0936025579
1068 1 -18.0058425268 25.5196610245 19.5792973063
1069 1 -53.6294836379 -24.6682371248 -5.3989931592
1070 1 -60.5858424048 -9.0113864381 5.0793457616
1071 1 35.8239372272 -9.9459891702 23.8332021524
1072 1 -41.76340802 -3.916372585 24.7820687769
1073 1 -74.0577496442 -13.6273429159 23.5524464477
1074 1 -73.3665136108 16.8259401973 -14.1743091841
1075 1 2.7838142197 -0.8804338793 -12.1180368712
1076 1 -2.4315090765 -16.2647934474 -19.6690706179
1077 1 6.7458969479 8.9830605366 -12.2650394095
1078 1 45.8579625649 13.4196365291 8.7618147637
1079 1 36.3217389939 -13.3967325801 -23.5027335947
1080 1 24.4752005864 -5.1274442233 25.2332527158
1081 1 -37.6022998885 15.1120964755 3.3927460418
1082 1 -41.963545297 -23.3660412134 -3.9917385645
1083 1 -38.3240647986 15.9775819811 -16.4398006683
1084 1 -18.6618480459 -18.2065111925 -2.2934008079
1085 1 -77.0089802844 21.4972816668 18.1655439702
1086 1 -36.8540088473 16.7887466165 -6.5479605659
1087 1 28.5884981462 0.720612961 -15.9838812124
1088 1 8.2612220452 -24.8775609764 6.9973309026
1089 1 42.3995586505 -1.3054237467 -3.0899752208
1090 1 34.099897541 -10.2097392906 -11.988011665
1091 1 24.4019757573 -9.0061165029 -15.6616141672
1092 1 -53.1624966582 -10.7203149319 -1.4159195832
1093 1 51.6319230065 -0.8303188228 -15.4628232088
1094 1 69.6234700135 -21.2979463693 21.9646880507
1095 1 -74.3022189164 -0.8290520115 -4.0664489019
1096 1 -58.0331390884 16.0530332643 0.5606549862
1097 1 -66.7903044828 19.4507226154 -21.5352925278
1098 1 -36.6656256643 3.9832602236 -3.4124941552
1099 1 43.7886066563 4.0014516344 17.0408083047
1100 1 40.8861396225 19.4809233977 -19.4637305403
1101 1 69.7864389391 -18.6513646617 -2.5037282917
1102 1 74.336861726 15.7552819276 13.3782889274
1103 1 19.7594262872 7.1950323429 -0.2906801393
1104 1 -42.7679065436 25.2671095163 -9.9551650479
1105 1 -75.9106396154 -11.3499708389 19.1877103526
1106 1 19.9473329529 -18.3006099387 -0.8038791998
1107 1 67.5774634539 8.827344087 5.21561782
1108 1 -28.648221651 0.9386058559 3.0260457413
1109 1 49.4769528183 0.1960517225 24.1564767544
1110 1 0.9512874222 -16.5603658686 1.5137029715
1111 1 -31.3859725292 -21.1042306469 13.781916185
1112 1 56.0586101277 -11.5366481576 7.2938548713
1113 1 15.671701824 -5.7839058582 12.4848379274
1114 1 17.3252169459 4.3432373332 -20.7410354956
1115 1 -65.7278138005 -21.2112255324 -4.2023683154
1116 1 -18.6610538504 7.4195619843 -2.5876577738
1117 1 -2.6176685119 -13.3840644667 24.0469049515
1118 1 26.2913669557 -0.0871059475 -18.1881636206
1119 1 45.3374468056 4.3911734742 5.2502273964
1120 1 37.248088676 -22.8793474994 -16.0448383994
1121 1 -68.6721031717 -23.1369966564 -16.3592968793
1122 1 -9.5278050982 22.2983118115 -2.5553655781
1123 1 -3.3348270878 3.4296636693 -14.076475418
1124 1 43.5995881169 24.1663011368 -21.6428441794
1125 1 15.3665718961 15.7606025352 22.0605067032
1126 1 2.0917522229 2.5262751685 -15.8903295628
1127 1 59.0651167778 19.6816876584 -1.1334510319
1128 1 -1.9198883073 0.9354134913 -9.8060466402
1129 1 -11.9143627069 4.1301089938 -4.1100761117
1130 1 -42.2888477917 -21.9362824676 -22.779332995
1131 1 75.6900120933 21.5357927315 7.5729984852
1132 1 35.8352148039 -11.2484232421 11.2945103136
1133 1 3.4568155234 15.4276338434 0.0696221755
1134 1 -33.6797680984 4.31673564 17.7939066413
1135 1 17.0796516838 -0.9108880239 16.6631760128
1136 1 -44.8091479299 -25.0490583481 7.1036281459
1137 1 -74.2545989516 17.1778097143 11.1250392584
1138 1 -55.4634399873 16.1239240267 -16.73415839
1139 1 -58.450409427 -16.3848364897 -15.2996493837
1140 1 50.8901443687 -13.3228014705 -18.7835793166
1141 1 18.9560180753 3.8830301106 -7.3470538708
1142 1 -56.4873168822 -25.3129452335 -1.0299749476
1143 1 -68.4888822598 21.6899890074 -13.2465508747
1144 1 -53.5178197444 3.103130379 6.6829228004
1145 1 -45.2788351745 -3.998613977 3.6882120759
1146 1 -41.9732344826 13.3288314925 -16.3206570757
1147 1 36.2334244495 20.0270711014 14.4487676588
1148 1 21.4335904933 8.7100880297 -8.5751144871
1149 1 -63.9670187446 -9.0537486092 9.1129986894
1150 1 -23.4902392732 -9.6374952734 -12.2403038899
1151 1 -55.0021712155 15.5699727652 -22.4729299317
1152 1 -13.6696936975 15.7656191081 -11.7900267521
1153 1 52.281257283 13.5598978803 -24.7053639809
1154 1 -11.1935508315 12.8752623613 -3.6999501127
1155 1 -23.2705647858 13.5757076858 19.6587935385
1156 1 -2.7564938929 13.1192502248 21.2092723335
1157 1 65.8254680846 24.6433316139 -12.0841829624
1158 1 -19.7705450249 0.9549223859 -9.8000012993
1159 1 -23.3280645431 -22.5678943313 6.9828724624
1160 1 -65.926267383 0.8950782184 -8.1081119063
1161 1 58.5644559071 -0.7482294482 8.014409123
1162 1 33.3044312844 -12.3669669804 8.9596485431
1163 1 13.4435068067 -22.5290792319 23.3750660715
1164 1 -37.4313890075 11.6354087694 -18.7607077771
1165 1 34.4631625826 3.2107079978 -17.7057957984
1166 1 -60.7632656893 17.6881319934 1.5632747665
1167 1 79.1182365771 4.2032800166 16.6041835617
1168 1 -41.409832164 3.436453778 -9.5854924548
1169 1 -27.5506434097 -22.1903693511 -5.3152651884
1170 1 -51.3790511453 -12.4174874165 -3.7433254333
1171 1 -50.5718307948 -9.5003756142 0.2584886993
1172 1 -39.2458081466 -11.6757440424 -20.5856097823
1173 1 -10.1742802708 -9.1316321702 -16.19995177
1174 1 58.1314604967 21.6536568583 -23.4101794263
1175 1 -65.5840802911 -22.2316420645 -1.1387407051
1176 1 47.6684107262 9.2978378177 -21.281902066
1177 1 -70.1333117847 -22.8052593052 23.1613632724
1178 1 32.3648979563 -9.5351369173 8.7705805079
1179 1 -41.126463194 15.7073964591 13.0578858623
1180 1 49.4361311673 21.516739889 14.4581883149
1181 1 47.5646887882 -12.1965048469 13.4432259637
1182 1 -43.0344385681 -9.5389880238 -20.2408339179
1183 1 41.4925873396 13.5152554488 2.4394965451
1184 1 -0.787365462 -3.6207494914 -8.620605677
1185 1 -31.4151989252 -9.6242190906 -11.7271552072
1186 1 49.1853242146 -1.63408528 16.6240324308
1187 1 3.9401629312 -9.1717647534 -11.46045492
1188 1 -15.9056718312 4.5784588623 18.1314381722
1189 1 9.1289600962 13.3252844207 4.4242827025
1190 1 -52.6038595128 20.0659368732 -17.7440829571
1191 1 -47.0610099744 -20.6169491324 20.7754183717
1192 1 -45.7817197927 -18.5757613611 -9.4729987371
1193 1 72.7403698442 21.3137967127 5.9217640093
1194 1 -13.3715526904 -8.5155564807 10.3100265559
1195 1 -36.8106457706 -1.358528478 9.4504798424
1196 1 77.251082854 -12.7055096421 -4.0621667854
1197 1 20.8960789493 13.1670343485 -12.1694222684
1198 1 -77.461020504 2.3971110846 -3.9322927128
1199 1 -17.3766808171 12.5235448617 17.1788939653
1200 1 56.9017281169 4.0716836549 13.5487675394
1201 1 38.4463709123 -12.4423675912 -12.7027724651
1202 1 32.2398915777 -12.2974950467 20.9399020207
1203 1 67.8956181887 -12.4700854232 21.6064008496
1204 1 -57.084551931 13.5210321085 4.438942654
1205 1 -14.4516586298 15.7879149877 0.1775818875
1206 1 -37.8079965343 3.2540329455 -22.427458893
1207 1 20.1496939774 4.3794681374 -25.0859081119
1208 1 -39.7104125396 -18.2100582643 1.4339044722
1209 1 -29.3804699423 -11.648887642 2.132342852
1210 1 11.7447225388 12.938248221 -24.9696597338
1211 1 -55.8514839299 0.7195488395 -9.9123438835
1212 1 28.0087353993 -21.1848657221 5.4537538717
1213 1 -19.5367338568 12.8747049643 -15.7806570041
1214 1 -38.223837321 -13.4799367487 24.4538067687
1215 1 -38.9433784836 21.601666921 -10.6362734505
1216 1 30.9278805396 -21.0249181227 1.2579346756
1217 1 -27.3562243406 -24.5918940064 -12.1341074023
1218 1 60.8423675654 2.1497281667 0.6995466922
1219 1 -52.9004121288 4.5934579085 3.9004035398
1220 1 18.8413362388 -12.7275521594 5.3695725003
1221 1 -75.8213243845 -5.1265321192 -9.0147619005
1222 1 -78.2124343221 11.6031304165 14.6251404781
1223 1 -71.8157673922 0.1168000053 -5.7955171412
1224 1 38.3313713976 4.031348382 -0.202065518
1225 1 -53.6517211131 -10.1529861427 -12.1564751634
1226 1 61.5627029235 15.7741827528 -8.6198500094
1227 1 15.57083899 19.3434997039 12.3177850085
1228 1 -40.0441335071 24.3633663084 -11.3354674979
1229 1 -70.0433770813 -10.2413589016 23.563076172
1230 1 -16.8361513301 2.8370493258 -1.8106803408
1231 1 -14.3126744097 -5.236136636 -15.6479113946
1232 1 -24.0963693121 -10.1225319981 20.9450909382
1233 1 -46.7087048313 9.0343410595 -12.6881628913
1234 1 -15.4906252401 -3.69300841 -12.9766767835
1235 1 -45.2365839715 -3.4773971205 -21.5336602858
1236 1 -0.9160251401 13.6383895108 -24.6974289672
1237 1 1.919570629 21.1795653835 -19.200204057
1238 1 -6.0296914066 4.2032293442 -12.5451402023
1239 1 36.2459727391 -13.7255968032 2.2263479022
1240 1 -32.0170403082 15.7529509948 13.9363242659
1241 1 -41.4311166045 -13.171341507 -22.3703102708
1242 1 55.2369354183 1.3106430094 21.6663504797
1243 1 -41.7669024804 0.286502052 -10.0308325642
1244 1 37.5128734703 13.576062393 21.1367786211
1245 1 56.619947538 -5.324965447 -21.2194889595
1246 1 34.2439646126 13.6356025259 -24.6468294643
1247 1 -17.6185927797 -9.5568247274 4.5493205024
1248 1 -58.9780729462 4.0043906367 -12.8171805407
1249 1 58.7746000479 24.4451009759 -17.1253926988
1250 1 67.4138591719 11.8589756342 24.064738707
1251 1 -36.2396191747 7.4399829831 22.8451919458
1252 1 -78.687569748 -23.2338975892 10.6251903256
1253 1 -61.582398973 -5.2006152462 1.4183880974
1254 1 50.6957252996 8.9924349405 6.214207373
1255 1 -17.0551904611 -9.845961747 23.2101290219
1256 1 53.4137801282 2.1697437858 -1.5326450395
1257 1 -65.0304942293 -22.4855971996 24.187862149
1258 1 -20.0847287819 19.425538406 -12.7802535836
1259 1 19.3400910402 -22.4575094586 14.8463495755
1260 1 72.1995226789 -0.0619217382 1.9405544135
1261 1 68.270001968 12.4766728422 -16.0675588054
1262 1 4.5856850691 4.3067531667 -10.9483137942
1263 1 50.1931583596 -16.4886136745 5.8140561865
1264 1 25.5206796001 2.896184079 19.8296751732
1265 1 43.1592861075 21.7009342574 3.4724941632
1266 1 20.7038836278 8.8993496434 22.9751667741
1267 1 74.0179127957 -22.6878816339 -5.8634768479
1268 1 54.2268775258 16.4494438679 18.2656447391
1269 1 -51.6015847367 -22.0169884843 -10.2462985877
1270 1 25.3748652983 -4.1486044393 3.4312347119
1271 1 54.9103622107 13.2703048087 21.6279121875
1272 1 -54.0122858899 7.4684609019 -3.0488165251
1273 1 54.748663998 -0.5843547336 -19.8314383976
1274 1 31.4444253212 7.139951386 -17.3477101086
1275 1 2.3527248785 -4.0583567997 6.5815625855
1276 1 10.4072972433 -23.2001649369 21.6838315903
1277 1 47.3107050534 15.8792774213 -12.7925961546
1278 1 -33.4728007397 -21.8658781607 15.3027728098
1279 1 5.1756135189 13.7291945474 17.1164254432
1280 1 32.3814172236 -21.0173679271 8.7186409545
1281 1 30.9485296237 -8.0943670474 23.0807587277
1282 1 5.1768842318 14.8489037521 4.5472046331
1283 1 77.7318888361 -24.9533345364 -6.2988925228
1284 1 6.1713758916 -12.4294461155 8.7860968828
1285 1 10.910817218 25.26037008 -9.9839811726
1286 1 4.078670634 8.9981609277 -8.0104292737
1287 1 -69.8088034856 13.0028555992 4.7826202815
1288 1 67.2743984345 7.0638413608 -23.5194338488
1289 1 -31.5473530636 15.0867602488 -5.3360208586
1290 1 -5.2404198753 -16.4849145854 -21.6655545098
1291 1 1.9608687973 21.6408874 12.138288763
1292 1 -47.8645770255 -11.635256752 17.0370803445
1293 1 -72.3758499735 12.1938698793 5.784534772
1294 1 -33.3355637497 -12.0371399806 21.466400831
1295 1 -56.6569570503 -22.0596597573 -13.4668531709
1296 1 -34.069241593 -13.1497043694 -23.1877461474
1297 1 -38.5521577587 3.9010695041 -13.7811605174
1298 1 46.5879871086 6.899713284 -18.9806574284
1299 1 53.4730271158 12.7068777984 5.2563734929
1300 1 38.4836981029 -16.6793954618 -3.2979853239
1301 1 65.265083709 13.7301573241 18.9838312323
1302 1 -36.2373954272 0.9323224717 0.3412091132
1303 1 43.8502362305 11.7716163244 7.0555676861
1304 1 -34.4596681222 -5.5702707943 7.5153662357
1305 1 5.4720072958 3.9816387051 20.9168793476
1306 1 62.6285133431 8.9089774096 -17.982168631
1307 1 73.4796070562 19.559617718 -15.5993975343
1308 1 49.1001864524 -4.0552151076 -10.7878603724
1309 1 -1.3998490653 -21.0608347577 22.3411616523
1310 1 -34.5160560058 8.8311445211 -4.3755673308
1311 1 -28.2979814163 -22.0817782833 6.5216633332
1312 1 -42.5947719151 7.331594605 6.0818647862
1313 1 -17.6085859159 12.1639731317 -4.9676077115
1314 1 -23.5974556716 9.3525640674 9.6704294937
1315 1 -8.3589080971 20.1533468555 1.7345090461
1316 1 76.2507141472 3.3577594578 -1.796423412
1317 1 -20.0169044825 -16.0960035049 -19.7060479528
1318 1 -3.9064890402 -0.692337732 -11.0505304324
1319 1 -75.5931361209 -21.1567678466 -24.0961241016
1320 1 -61.9178671707 -9.660247205 -7.9713360695
1321 1 8.6373530547 16.5592510746 -4.6387411692
1322 1 -57.3849166856 2.5206505262 -7.8289682924
1323 1 -15.0838382826 17.0174820715 -21.8796452183
1324 1 -61.9445521409 16.8631844506 20.1229245824
1325 1 5.0847575488 0.0713468145 -13.8424199713
1326 1 48.2608806018 -4.1971486498 14.1695736671
1327 1 -45.0126208282 -24.3621349678 13.0837800723
1328 1 31.4449018385 7.3070184651 -23.0769703141
1329 1 44.1909461188 -8.5345079783 -4.624282729
1330 1 68.8880449401 -9.2410339973 22.0592976351
1331 1 68.0928963618 13.5931896823 -10.3892708989
1332 1 -75.4574081025 4.1471349382 -24.2972626673
1333 1 62.3071818262 1.7646175202 -14.5671555838
1334 1 -77.6042139605 -23.2684714042 21.1997509216
1335 1 -62.8297624939 21.7649335661 -2.5752648251
1336 1 7.5621711277 3.230064875 -18.70231986
1337 1 17.3763631389 -18.5676030961 22.8351667556
1338 1 -7.6139526771 16.9960982961 -23.1684967746
1339 1 74.985401807 3.4643236275 -14.6813117702
1340 1 -24.9421875661 4.4547674033 5.3144087651
1341 1 -20.6625854595 -16.2801978733 0.4753149245
1342 1 71.4432896823 -9.5181616454 17.5160728513
1343 1 3.8801217481 11.9888491325 23.0507839126
1344 1 -40.5632197144 -9.9084408822 -12.6666515535
1345 1 11.0987238836 -0.2795092534 -22.5767989631
1346 1 -79.0329876275 19.67180653 -23.8980585842
1347 1 12.8092622455 11.6502557983 10.3895227881
1348 1 -18.6100664965 2.7819176964 -12.1164247803
1349 1 34.0476394742 4.0682886006 -3.076020559
1350 1 75.5359381579 15.3312041644 4.605340661
1351 1 -49.7023455136 -16.2153878053 -9.0994974281
1352 1 -43.7631923989 14.9685414148 -14.4278104772
1353 1 -47.2115894495 3.9909624365 20.3988440144
1354 1 64.753780618 -16.6779259607 10.0098250047
1355 1 16.6601575977 12.7571448722 -24.4323206197
1356 1 7.9243242956 2.8263067656 6.5090688731
1357 1 -7.301198472 4.1870141591 -19.6625718765
1358 1 4.3286833912 17.1119355248 -14.7761228659
1359 1 59.3986789062 -24.589096887 -22.7911264475
1360 1 -40.4707753531 -16.4692567972 -21.4864965516
1361 1 0.7986430387 -10.0257982844 23.9137059414
1362 1 -69.4747807238 -9.6309078544 -7.779849898
1363 1 45.1986214246 -12.7436659996 -7.3728473251
1364 1 33.0965108911 -16.5235776674 -0.6476071388
1365 1 21.2232875133 -11.8089112501 7.1091193305
1366 1 1.0017982588 2.7895692368 23.7613633519
1367 1 42.4438747618 3.4167421936 -15.6475083719
1368 1 42.4824726652 -9.7695476872 -16.3241331467
1369 1 49.143549529 -24.3546151757 4.3618141803
1370 1 -72.9279588316 20.0946174819 11.9421678302
1371 1 36.7709359934 -18.1273101477 24.3786934086
1372 1 -6.91839622 21.8746901004 -0.6806046242
1373 1 -37.0835313594 -13.9278812376 5.850529743
1374 1 79.145874582 0.5854695276 -18.1667026605
1375 1 -28.4196521736 19.9333777349 25.2357716079
1376 1 3.9233259857 15.85074883 13.5138053182
1377 1 -42.1026883562 0.8901629904 -15.8579366114
1378 1 74.5649546862 16.8151976372 -15.2441330035
1379 1 -33.0919045569 -22.1747723699 2.4773303033
1380 1 11.6360765884 11.9211507346 3.5452397648
1381 1 -41.225896476 8.8455354978 -15.424888695
1382 1 40.4992075536 7.0392652209 -4.587658039
1383 1 -4.6803531779 8.8253678614 -21.2610254889
1384 1 -65.5404154201 2.399391345 4.5861467038
1385 1 -13.378223933 24.7484262825 1.2271034373
1386 1 -28.3030642678 4.3961393746 -16.0574832373
1387 1 -61.5534902552 -24.4476802038 -1.5525442864
1388 1 -53.0033398713 -13.7148542431 19.8068540115
1389 1 12.1022693726 -5.6314831181 22.626350607
1390 1 -51.8188766374 24.6724682747 -20.0145618476
1391 1 -5.5066342215 -5.9913082103 -2.4031741222
1392 1 4.3556860397 -13.456272713 -2.121612372
1393 1 34.2217271374 1.1512781432 0.5267506996
1394 1 59.4323527972 12.7188871698 -3.4745092768
1395 1 72.6746104531 -22.8450321139 -16.2857956101
1396 1 59.4487132254 -22.2616908294 14.7811102721
1397 1 -20.8169770732 0.3251144616 -1.5229724941
1398 1 47.0802295066 -8.7943563198 -9.0853916328
1399 1 -76.7218309437 4.2580062664 12.6830747295
1400 1 -61.1068346815 3.1402732874 10.9195984251
1401 1 -5.4966273577 -9.5040747033 -18.5576850801
1402 1 -24.2432954877 -18.5323857409 -19.1677607278
1403 1 15.2603085324 -22.8715692778 -22.219070956
1404 1 -71.429788358 -22.8443683048 12.9861981953
1405 1 -62.1283289897 -22.6439232805 19.7779371311
1406 1 3.7965723769 13.525440612 -18.0440326191
1407 1 -6.9365038784 -24.4834600232 8.9075074782
1408 1 21.1290959218 -13.0587979878 0.6659950505
1409 1 -10.0243361521 21.9348383027 -21.3971010737
1410 1 -49.7827181026 9.0935771577 -2.9957686592
1411 1 26.7839270318 9.0494921231 14.0523444324
1412 1 25.9025288175 21.7796792501 22.5530508492
1413 1 -70.7108190162 24.3112750262 16.4685160374
1414 1 18.4007165511 19.910372441 -11.1992961952
1415 1 -44.0576801065 11.659832892 7.4236281883
1416 1 -13.6018693981 -22.2034985838 10.8190442556
1417 1 -1.9243358023 -8.5874606922 19.0809597087
1418 1 -26.7759850764 -0.5874457533 -21.328254717
1419 1 48.6765625494 21.2687489016 -11.1928478316
1420 1 18.5848110782 -17.121005894 1.5081110312
1421 1 16.2174730016 16.1827040728 -6.3404542412
1422 1 49.5446182786 4.6019708807 8.1873058714
1423 1 16.3623342688 7.179171865 -21.512496555
1424 1 25.1731396302 2.739302163 -24.4576505979
1425 1 5.8984903028 12.9209689143 8.6701270941
1426 1 60.3709330907 -22.2241476086 -18.379649792
1427 1 9.248407106 -15.8785680069 -11.1891702493
1428 1 17.2251483074 3.2168393646 -18.0504809827
1429 1 -30.0664960529 2.5910852365 4.9094716837
1430 1 -5.2358135412 2.5184716107 -18.1743097144
1431 1 -61.5534902552 -9.3936087547 17.3636295062
1432 1 60.3861816451 -24.7164063591 -12.0112862273
1433 1 77.4888649997 -12.5749774019 21.5730507192
1434 1 -72.8132611112 -20.8026079347 -3.5094211202
1435 1 -70.8080126669 -5.4715608549 7.4347113132
1436 1 33.8206583878 -22.1704094717 19.4149647908
1437 1 44.7861162592 13.6484226566 -1.6122924052
1438 1 -53.8061127268 -23.9855727642 -24.5085977079
1439 1 -53.9781354815 0.7706773451 0.6452393803
1440 1 -21.823222827 7.3700043248 7.8864494084
1441 1 -53.2598650319 0.4783986334 19.5372821873
1442 1 33.7263079572 16.3898023902 21.6977358743
1443 1 -20.0983889453 -22.6130384201 -22.8604262048
1444 1 -19.8710901807 15.978240723 21.9235797329
1445 1 41.8170956387 -16.7157782834 -7.2136029715
1446 1 1.3612511618 -16.4634801375 -4.414962802
1447 1 -28.7953066657 19.455587171 -19.3557204504
1448 1 -22.2384282572 24.7851131388 -11.5000519026
1449 1 -79.017600883 9.3542362584 8.1171799175
1450 1 52.8932643689 11.8685527279 20.0381386769
1451 1 36.9729793397 -0.0134788726 2.0819146337
1452 1 73.4348144275 4.1247883862 -0.5421663187
1453 1 -65.3527787809 17.0884741788 -1.0161210415
1454 1 74.0353850977 -10.2203805058 -6.1572300355
1455 1 54.4826084909 24.5481180738 -19.8690202666
1456 1 -10.1129683748 -22.0038085791 -18.5071057283
1457 1 -30.5592149682 7.2709396782 -11.2216639563
1458 1 28.1143634066 -22.3837100974 -23.1013632644
1459 1 -46.151656077 -22.615060251 15.4798005411
1460 1 -69.3791595804 4.4223370331 17.7507832099
1461 1 -30.7912789061 -18.4953441774 -4.8078595795
1462 1 -48.9179979946 13.016689179 0.2917884518
1463 1 -49.879768798 2.7970180875 -5.4491694882
1464 1 -5.6028907214 12.9666754674 25.340557516
1465 1 73.184166314 15.5844144145 -0.3233249799
1466 1 60.0181514302 -8.3989084928 6.6715877863
1467 1 48.5291598565 4.1029992312 1.4713352077
1468 1 -33.8009623383 -25.371072669 -22.2917561042
1469 1 30.5347537455 12.372844985 -14.508062377
1470 1 -65.3706958324 3.7831040323 -4.1932499262
1471 1 16.7006615704 -24.2955310949 -24.4660284328
1472 1 -42.7531345065 -24.9746752402 14.8642840867
1473 1 -28.8591599874 15.7081058734 -4.1715874549
1474 1 -16.7551433847 -16.4012036922 20.6555694893
1475 1 21.8109922156 16.7374154211 10.4973817444
1476 1 22.7673624893 -4.0447765821 7.7594972505
1477 1 -9.9112427067 -3.6117297947 -21.848557053
1478 1 -24.6038602645 7.483105241 11.663779884
1479 1 -16.0950080488 4.5875292314 -7.70282218
1480 1 -69.1519720031 3.3781297841 -10.5551147496
1481 1 -49.457574447 -5.2331976337 -15.382571309
1482 1 52.8014553641 -1.1365324592 -8.1732000761
1483 1 42.6718088828 -16.2620064625 -12.8356188303
1484 1 -33.2172286137 21.5312828831 -19.0038816128
1485 1 13.7445069178 25.1581637413 10.3846865154
1486 1 65.6920432333 -5.2297519069 22.4005571262
1487 1 34.4752343549 -24.0715588505 0.4294207118
1488 1 36.815569783 0.6215483145 21.5530003387
1489 1 74.5757557456 -13.3862433822 22.5849400221
1490 1 -33.4934498238 -3.410306792 -14.0017650806
1491 1 -11.5096406579 3.071054716 15.258188421
1492 1 -54.6120623645 -21.5818387899 22.206753574
1493 1 19.2557474735 1.9485078539 8.9135024412
1494 1 -79.0567515465 -11.6895776222 23.4752172183
1495 1 -73.0365094785 19.9320602511 -13.5600521757
1496 1 38.8861964044 20.0620857667 10.2173817073
1497 1 76.8857529039 -24.517988233 2.0382874239
1498 1 39.9766268859 -8.8852627014 -14.6840825514
1499 1 -53.6823770611 3.0701426118 12.6530495366
1500 1 25.2641544395 21.6765101348 -2.3701766367
1501 1 2.1103363986 7.2135277884 -6.1672552258
1502 1 -25.6472743698 13.6759884713 -2.1650884483
1503 1 32.4717966765 16.1314742223 8.811285803
1504 1 -15.8637383065 21.5476500856 11.9519411313
1505 1 52.1578392955 7.1784117782 22.3066528316
1506 1 -53.8807671079 0.8813459835 -24.5718521244
1507 1 52.6105307554 -12.3579472837 17.3249393247
1508 1 -76.6557062227 -13.7040103381 2.7813605703
1509 1 -29.9476843996 -22.2336993661 -1.2661462636
1510 1 57.9634087196 1.0412682467 -8.2850388819
1511 1 29.5138947936 -16.2093071109 -22.1865621356
1512 1 -45.4451397213 -8.3413952581 -19.0430755727
1513 1 -62.6493212664 -23.035601077 -24.3293785406
1514 1 -29.5690119644 16.6513229226 -1.3129472774
1515 1 -26.9549967519 3.6787694506 -5.8760713081
1516 1 22.2090430221 24.8291475009 1.1892696791
1517 1 -19.237480976 4.3509395461 -3.3352649258
1518 1 29.907339266 20.3084552356 22.4109853391
1519 1 -47.8175606493 2.8142467217 -1.5743578914
1520 1 -45.3898637115 7.2749934745 -15.1936544074
1521 1 -19.0602165306 -25.1194337717 6.7755172711
1522 1 -4.7453183734 -8.5335958742 23.038038319
1523 1 9.4915897814 -10.0494116478 -14.3178356515
1524 1 -32.5443861491 3.0507857346 -22.6700181191
1525 1 62.0450972968 15.2407031625 10.9965253875
1526 1 79.3128144853 -0.8587460692 -21.2656703258
1527 1 -47.7608550875 0.8886934892 17.1835287267
1528 1 -26.0658154213 -12.5891150165 -20.5477457974
1529 1 54.0399238948 11.7353855201 1.9891690295
1530 1 -69.6266626796 -12.5590155791 -20.4870253863
1531 1 10.9341665669 -18.2093488499 12.1452912828
1532 1 9.0441400121 -8.9044675612 20.0789447277
1533 1 42.8319187044 3.2535768934 6.7109832575
1534 1 -54.7334154436 -8.565975572 18.2695238329
1535 1 34.6933204512 14.9736593326 -12.1839814643
1536 1 47.9478087185 13.913287571 19.5891209851
1537 1 37.903935356 -25.3970118979 -9.2456435432
1538 1 -71.688743757 3.3863387215 6.7349631096
1539 1 -78.3619178073 -12.1386875774 17.3740577192
1540 1 8.0135918747 -18.4516645225 15.7772816888
1541 1 -37.6823547993 -24.8450277411 -10.2099761648
1542 1 35.2977032599 -22.7031188407 23.2295244905
1543 1 -55.9266148284 -20.9966935661 -16.5633271331
1544 1 20.6033384719 15.9328382046 -24.8610451098
1545 1 20.2172005986 -13.1367828937 -9.2943589149
1546 1 -47.1702912813 8.9676054383 -6.6502779598
1547 1 34.9927321712 -8.2867196808 7.2214619146
1548 1 74.0191835086 13.6849574955 6.9847868203
1549 1 -0.6587057839 3.9536675108 4.2283129032
1550 1 -37.9060002644 -9.0120958524 -16.4524455063
1551 1 -63.5724941663 -0.9079490216 21.9067031564
1552 1 -66.3924125154 4.4990551276 -11.7867018146
1553 1 4.1128210424 -9.2319636281 13.3204047888
1554 1 33.1293905866 -16.072440814 24.4986934245
1555 1 0.7484498803 19.9242060208 8.24962326
1556 1 -5.2024573283 2.5152285737 6.7385399363
1557 1 -38.2962679546 -8.1791927345 11.4265002555
1558 1 51.5653694199 0.5738655357 6.575718756
1559 1 12.3451343698 -9.7876884255 1.0196978682
1560 1 -28.0881549536 -1.2091460851 21.9214638637
1561 1 64.7261426131 -20.9456613382 -12.9310344601
1562 1 23.1195087934 16.8395710873 23.8056454737
1563 1 31.8354872069 -3.2149138114 13.9888179756
1564 1 5.6125799071 11.8730625763 -13.3653418224
1565 1 68.2661898294 -5.6741999964 -13.2479110764
1566 1 -41.9465495124 -11.6988000087 9.045240494
1567 1 34.2312574839 7.0057707291 -2.1978844224
1568 1 72.8056527179 0.5100182443 15.1340070443
1569 1 -28.2001365253 -8.6771509349 5.8424692885
1570 1 47.8334445602 -0.6390809834 13.6744602513
1571 1 75.4887629426 14.8580754662 -20.4679926382
1572 1 -32.0327653799 -24.6063305884 6.3417136872
1573 1 -10.4748038645 17.061009709 6.1800008194
1574 1 45.6522659191 -21.6289439027 -22.9253380522
1575 1 42.3808156356 -0.796368279 22.1760230914
1576 1 53.69683142 -8.0826617106 14.7203545965
1577 1 34.9778012949 -0.9806639923 17.0022188789
1578 1 -36.5676219342 25.6843464983 -18.5819671992
1579 1 -48.1967096019 -10.2229141285 4.687406163
1580 1 50.9727407052 -9.0857735998 22.1166276175
1581 1 -40.2326755291 0.5691023251 -5.6208571684
1582 1 57.4187494158 -21.6842984909 -14.3482638671
1583 1 72.297526409 6.8401224787 -0.9709321187
1584 1 -3.6677538597 7.2386613254 7.6138549138
1585 1 -47.1461477367 16.1973990843 -4.1512348073
1586 1 -71.0030353246 16.5954818789 -17.8449897715
1587 1 63.236072934 7.1531262239 11.850983939
1588 1 -42.0200920197 21.1547358812 -6.698539931
1589 1 1.8928856588 -12.0412951218 21.9313379204
1590 1 -41.0892948425 17.1763402132 16.0658963367
1591 1 -73.4869771909 11.7218559751 24.2326480492
1592 1 -22.5767555588 12.8619861785 -11.75974967
1593 1 24.4283430493 -16.8104344266 11.8350141636
1594 1 -6.525428265 25.5784410706 -10.716626106
1595 1 -64.7015225512 -8.4177586455 -0.7380353623
1596 1 -52.6894737924 15.4800291603 -1.7742067844
1597 1 -1.5555113918 2.8700877654 -5.4435775479
1598 1 65.1067211176 -12.3376276298 -24.6436153581
1599 1 11.5688876454 -22.5373236401 -9.7202028001
1600 1 -75.1041340408 -8.1941411083 22.6469047659
1601 1 70.9486646977 19.9224324849 -17.4085665399
1602 1 63.274035481 11.6692072959 14.2884149927
1603 1 -44.7012961751 15.3876026051 -24.6117715251
1604 1 63.5804361218 0.1551590526 14.5492714504
1605 1 69.8766595528 -18.1382047252 22.7549148558
1606 1 -40.112752002 -12.9893767265 -11.8226715927
1607 1 20.4545062271 16.92926133 3.4437284163
1608 1 51.5026279719 -3.7035482804 -9.1026712321
1609 1 -68.351629386 16.7686803249 2.688614966
1610 1 -2.5839946209 -24.3986140671 15.103175806
1611 1 44.3555034354 -24.0863298707 23.7326479829
1612 1 4.4165214183 4.3501794593 13.4159715521
1613 1 38.5380210781 9.0366213199 22.5330004687
1614 1 -12.9455462008 -3.623840511 2.0147609724
1615 1 60.8927195629 -12.1708139129 -12.0769285534
1616 1 -44.0332188838 24.4540700002 -20.9043251898
1617 1 -20.3131394203 -9.0744736427 -16.5896747436
1618 1 -77.8717784392 0.0150497187 14.9553672222
1619 1 68.1505549582 -11.8756468714 15.3371808748
1620 1 35.6384131482 -21.87375266 -1.3424686918
1621 1 -12.1708878675 -25.0846511862 -13.4581378045
1622 1 -7.440023853 -0.3178176283 17.7224708636
1623 1 -49.984920288 -21.4250024792 -0.2559194294
1624 1 17.7844208093 11.5322903266 -5.0645850544
1625 1 -26.8179186011 0.0766674221 -18.2675590971
1626 1 -72.6145216183 -16.0955474528 -0.5162721088
1627 1 75.4334869327 6.3618251902 20.1456953662
1628 1 53.7967412194 0.8602155704 10.955618581
1629 1 78.8991974462 -24.9198557531 6.4830739074
1630 1 -23.555680986 -0.6232205054 -0.2641813952
1631 1 -39.3280868049 -0.6413612438 10.8183893437
1632 1 5.4438927736 7.3822163861 -4.3168771467
1633 1 6.5899169431 -16.4167601354 -13.0362737687
1634 1 4.613323074 21.330924002 -17.4888184397
1635 1 72.9149340247 7.1720777215 24.2444868417
1636 1 -59.2164904484 -13.0824620236 3.0138543039
1637 1 43.783682644 16.908029572 -5.0116379441
1638 1 33.4199073165 -8.0670545949 19.1146121061
1639 1 13.7850108905 2.4040532107 -7.7117894356
1640 1 21.7241072232 3.0213957115 10.6554170299
1641 1 10.018300266 -12.501350327 -7.3805047569
1642 1 -49.7048869393 -12.3226285836 -12.3872560504
1643 1 -77.5313226935 14.0737672311 8.7529482638
1644 1 24.2196284605 4.0091538473 9.1485150669
1645 1 -1.0324542068 21.5868198921 -8.5591950895
1646 1 -31.7870412787 12.6258525452 -23.9117815079
1647 1 75.9298591475 24.1790199226 -16.9901785751
1648 1 -58.457716026 -24.5774371554 -5.4725448062
1649 1 17.296149389 -13.3944016473 -5.0493205687
1650 1 48.5097814852 7.5448242893 8.1405048577
1651 1 66.6264937099 -3.5189485323 19.6909346007
1652 1 49.9785667237 -13.4274400869 24.3528495764
1653 1 16.3251659173 -0.0022802604 6.8513862988
1654 1 -70.4116773228 15.5859345881 -20.6647382562
1655 1 -32.1642841619 8.8635748913 22.7197007453
1656 1 73.4580049374 -12.396306331 12.5979361791
1657 1 -58.0865090289 12.8991290869 -12.0083643125
1658 1 -18.0438050738 -21.2738566849 -17.6589947847
1659 1 -44.8653769744 -22.7338972889 0.3310831673
1660 1 -46.6559702472 -12.1672161687 8.7407568264
1661 1 66.1579183392 -13.3160620342 -14.8425712374
1662 1 21.1100352288 13.469903603 7.0703283933
1663 1 68.5279566806 15.9665353862 -3.8970786023
1664 1 40.5233510981 13.4304297617 -7.6874065608
1665 1 -77.3595858491 0.6029008516 -10.3512860072
1666 1 -13.7111507049 13.3670891948 -24.2980485616
1667 1 -69.5181914522 -20.9181005907 -7.2504291729
1668 1 -25.1489960857 16.5635075607 1.9201010102
1669 1 -2.0985823046 8.8526296413 0.0867002634
1670 1 46.7601687025 21.3057904651 -6.7498245725
1671 1 33.1305024604 19.4457060425 -12.8062485493
1672 1 -39.044876674 13.3477323176 5.1455926218
1673 1 -6.2668381959 -22.2792488345 20.9843352759
1674 1 -8.2038811269 14.8371984154 -14.3250900605
1675 1 -19.1239110132 3.9507285085 22.0342598484
1676 1 44.812165873 -9.6627301552 4.7574817391
1677 1 60.3466307071 -22.7616049865 0.1194962375
1678 1 44.5164074526 2.6300016808 11.1297747754
1679 1 64.6664191082 12.7596784949 24.9965776215
1680 1 69.0675331329 0.0460105878 -18.8225717651
1681 1 -68.3461653206 -21.4127752161 -0.0889168884
1682 1 7.2791198359 -8.41289409 -19.2760227069
1683 1 -62.6605988431 -17.8833222842 -15.0193974574
1684 1 18.5325530114 -13.3649102793 -22.9031667646
1685 1 49.3930857689 -22.5416409332 11.085694165
1686 1 13.2076307302 3.5123104409 -24.1023608782
1687 1 14.568723053 23.9864139269 -3.9839299992
1688 1 -36.0078729151 -22.1209075519 6.692847235
1689 1 0.3912207248 12.8539799308 -7.807305821
1690 1 -78.7716559954 -16.803999025 -10.9037294054
1691 1 68.2429993195 -9.9580492141 -22.6698266833
1692 1 22.3743945343 15.3329777003 -20.4670656859
1693 1 -12.3637185455 -25.1320000334 11.467709329
1694 1 -17.4484760943 -11.9696442726 -7.8822176698
1695 1 -17.6783162846 -0.7994086262 -8.1539053632
1696 1 34.1923419022 1.101416449 -24.7293025231
1697 1 69.1768144397 3.2373110358 19.0498765812
1698 1 52.7512622057 24.4325342074 -8.4679104426
1699 1 73.3858919821 -21.6544726848 -25.3423887505
1700 1 49.1378313211 21.7103086613 20.3988943923
1701 1 -7.2324211379 4.144651988 5.6730989889
1702 1 70.2816992801 4.3977102207 3.4824185977
1703 1 -15.2896937675 -24.2896226869 21.4545620385
1704 1 50.8048477673 20.1048533175 18.4657958992
1705 1 66.2127178317 -24.7755715158 -14.7327475453
1706 1 7.4330349323 -0.2109494239 -5.7587916955
1707 1 25.9862370278 -3.5804142184 23.1829753659
1708 1 24.0466526711 -12.3034237237 1.8747609539
1709 1 33.303795928 13.0787629345 -16.1124454612
1710 1 42.9632786474 -11.5964923251 13.0603039986
1711 1 -13.6682641456 -22.6992880032 19.5097758865
1712 1 -38.0082926504 8.9297531155 6.0869025703
1713 1 71.0936848039 13.0861611127 10.8524447638
1714 1 -6.5854694481 -18.1751956163 12.2365759297
1715 1 76.6325633646 -16.2160465472 -7.2041319375
1716 1 -34.3723066124 15.1876997761 -7.5858448345
1717 1 13.5218144873 -25.4972374504 -14.2430749363
1718 1 -77.5071473811 -11.4977317133 -16.3553170299
1719 1 -76.584721025 -8.1915568132 -9.6529483831
1720 1 -47.7456065331 24.7315523555 -16.9655941889
1721 1 14.7877621839 8.8509574504 5.6843332474
1722 1 75.6016975489 -23.137979702 4.4150635577
1723 1 -45.9518364782 -16.0983851102 12.1216640757
1724 1 51.9090972512 -24.3721883826 -25.2148941744
1725 1 -75.5263442757 16.7079747256 22.8142599518
1726 1 58.0518821032 4.1457161095 -4.2109325482
1727 1 19.4217343421 24.6759140015 5.4913357407
1728 1 -49.5322288281 -11.3147534838 -18.3504306446
1729 1 78.3227703206 7.2994682695 10.0057443997
1730 1 0.3208549996 -5.4739424603 13.869372116
1731 1 11.6560903161 16.4958598353 15.9327980822
1732 1 78.2099945534 7.0842116871 15.8468031086
1733 1 43.9018589409 -25.2811832836 6.8767263526
1734 1 39.9453355814 7.3273887914 20.2874082314
1735 1 76.8280943074 8.7976500293 -6.6288169998
1736 1 8.2134114735 -0.1123915018 7.2946105389
1737 1 -18.9080486644 0.2510313346 6.6923434566
1738 1 -4.8223553411 15.4451158398 -18.4932014444
1739 1 -70.3665034802 19.9128047188 14.0488683614
1740 1 69.9826052383 4.2821263543 -21.2488793916
1741 1 66.4886213636 -0.0928319348 -14.6461480376
1742 1 60.8455443476 -22.3278183812 -5.2742576262
1743 1 3.5961174217 -10.0783456187 19.9245870246
1744 1 42.7880791104 -3.8389450761 3.5336024836
1745 1 -37.3946971734 8.9703417508 -0.4113350671
1746 1 -79.1276875041 -24.8405781929 23.7169300967
1747 1 4.6627220369 -0.728213829 23.3319426401
1748 1 -73.2583282938 1.6576986433 14.8916896319
1749 1 68.5120727697 -5.217134466 -6.8215122394
1750 1 41.5159366886 -12.6324906366 -16.7747125515
1751 1 10.938614062 21.3988250897 -0.4570277684
1752 1 -42.5599861503 -21.21788896 5.7446355224
1753 1 -4.5327916459 -13.2328071931 -14.4822185448
1754 1 -15.7940079377 13.2044812916 21.3255443892
1755 1 -8.3555724758 -24.6353152318 -1.87345113
1756 1 -79.36102692 -5.472016907 1.1229220632
1757 1 -6.521139609 22.055894794 -6.7363736891
1758 1 -8.7426633838 -5.4216484883 1.590579556
1759 1 -59.8458109972 -9.53767054 -4.1901265001
1760 1 -67.1228976925 -12.5926620882 -24.7210294741
1761 1 13.9951550313 -12.3293173474 5.0854918581
1762 1 70.7547221459 19.7286103503 14.0859968298
1763 1 61.5715979136 -21.0816611361 16.9246873825
1764 1 57.9028910192 -18.1574095851 -10.7194472651
1765 1 -50.8602826162 1.1184930658 21.5685167136
1766 1 -5.6956527609 -5.6900098019 22.1453933644
1767 1 -12.8626321861 -3.370630261 7.7297239468
1768 1 -22.7028738112 15.3809138413 -24.2945019617
1769 1 -74.9272349254 -18.1047102335 7.5777340022
1770 1 56.2816202364 15.4893022193 0.5081612764
1771 1 -10.3795003993 -8.4869265445 -19.1259974981
1772 1 -2.346053636 19.2341485492 -12.2793467162
1773 1 -20.9858230458 -9.6598924978 -7.9313360642
1774 1 -22.5603951306 24.5296733008 13.544183156
1775 1 63.8221892453 -23.1642128312 -3.7417133424
1776 1 -70.7985617399 -12.5638294622 16.7701785459
1777 1 -71.6025894244 -18.5181467815 3.1226200614
1778 1 -21.3603656642 7.0798538561 -17.5827731121
1779 1 -58.3355687514 -11.5194195234 -6.0173307726
1780 1 -11.1716310345 15.2610734888 -9.8708829208
1781 1 72.4843212009 -4.018274889 5.4672551329
1782 1 -55.1616456807 2.6902005556 -22.7121541448
1783 1 54.6520898199 -21.4227171515 14.4047374262
1784 1 33.2188170048 19.8680102699 12.5249386883
1785 1 -8.1997513101 20.183801 20.8036803401
1786 1 49.0679421133 1.0948797025 -20.7020531226
1787 1 71.7295177562 24.4377534701 -20.1546878108
1788 1 -2.534595658 -9.6967313715 -16.5375336788
1789 1 9.2534899574 -23.0665923495 -13.8688179597
1790 1 -2.3598726384 -12.1227257546 -9.8125957594
1791 1 34.7004682111 -22.4800840367 13.3517901834
1792 1 11.0826811336 21.2173670338 -6.4362225158
1793 1 -71.2084142922 -21.7918254372 6.8882125002
1794 1 -33.3236508166 2.6349169088 -16.5623195763
1795 1 78.1485238183 7.016817324 -8.6304293559
1796 1 -58.167040457 -22.9235136099 -18.2477606058
1797 1 -48.6856163786 -0.7793930071 -24.2285674441
1798 1 20.2669172396 -13.8658581545 15.4421682943
1799 1 54.1214083576 -3.4449160778 11.922016694
1800 1 42.0834688241 15.4867179241 15.2565259523
1801 1 -65.3333051062 3.3296362461 23.8599527857
1802 1 31.7767167366 0.2767222685 23.9613130006
1803 1 -12.7452500847 -18.2420832549 20.917685393
1804 1 29.5996679123 -12.5676298962 0.3964232264
1805 1 -66.7937354075 -9.6252325396 13.3824199103
1806 1 44.7217864201 14.7020549819 -14.2014628401
1807 1 -46.2633199704 -12.9791408909 -3.1691188081
1808 1 75.5567460811 -3.9607616543 7.1127969128
1809 1 63.3772809017 -11.7311797065 9.1384898766
1810 1 22.6148769449 0.4845300002 11.3581879039
1811 1 34.942856691 3.8618996975 -20.702138765
1812 1 24.3878390766 13.0050851871 21.5056955466
1813 1 38.3788642911 19.6159148138 -15.2282639838
1814 1 -22.9795715386 8.83773194 -21.1836904661
1815 1 37.291769431 -21.2061380181 24.9297262272
1816 1 -38.8544285827 0.9546690237 4.3949124215
1817 1 -34.7430370922 16.3324411728 18.2773323981
1818 1 -30.4524750871 14.8002075243 4.8164238124
1819 1 -4.2160664631 -13.6688943278 10.447003904
1820 1 51.2570627098 15.8469990684 -3.7553657372
1821 1 39.5773053665 3.8849556638 -11.7601526927
1822 1 -56.6718879265 -17.6776427955 -23.4708544973
1823 1 -20.3688919475 -23.8665887762 -9.7369282431
1824 1 62.3006694227 -11.49312052 -1.4313352024
1825 1 -76.2532079212 11.705083393 -21.9068442144
1826 1 -14.5645932361 12.10053122 15.9717905307
1827 1 -66.2709959007 -0.551772346 0.8043326003
1828 1 55.8635557022 -5.5389552181 3.6374815906
1829 1 -4.0958252578 -11.5557010001 4.3377839504
1830 1 -58.0903211675 19.66086128 -8.6928475002
1831 1 -13.700985002 -16.8189473987 16.6981886119
1832 1 32.8180659335 15.5073922852 -22.8874639917
1833 1 -1.6889362432 -12.1799349546 9.1618148167
1834 1 -77.5285747769 21.248125213 24.2357714753
1835 1 -47.9673459289 -22.8419258925 -20.5191513352
1836 1 47.2025356203 8.4320989499 -15.2146619669
1837 1 6.8188040988 16.3293501532 -15.9701784398
1838 1 72.4066488767 -18.6775116477 24.1887185723
1839 1 -58.3341391994 12.7477704683 -25.1443829811
1840 1 -13.511172267 -13.1564438057 22.6855445695
1841 1 44.3723403809 -16.173228324 14.1748129625
1842 1 -28.7797404331 12.3519172617 22.1007082199
1843 1 32.6674864584 -5.3985925219 11.9673567504
1844 1 36.4286377141 -3.6118311396 11.5999511602
1845 1 -25.2462056202 -9.5821102817 -20.3586676867
1846 1 3.6552055702 8.8061630015 -2.5160708626
1847 1 -35.4155618786 -4.1077117694 10.0362229931
1848 1 -72.2126586732 16.9841395971 18.7820679814
1849 1 -59.473015609 21.4713880431 -6.5942578013
1850 1 -71.7733732341 1.1530516791 -24.7117962235
1851 1 -46.4002392821 13.2414721826 -3.5740558895
1852 1 42.3879633955 -22.3172075694 -9.662772062
1853 1 57.3352000446 -21.1855193967 -11.3511853841
1854 1 -50.0333662162 11.916387524 -9.2968274291
1855 1 -6.7309660717 -3.4063036682 24.1939074899
1856 1 -7.8750841719 16.2031250715 5.1517890962
1857 1 -71.2356234315 0.0324810427 16.4112364328
1858 1 -51.026428324 15.4770394855 8.8053915957
1859 1 43.7660515029 -1.2307832227 4.4288670859
1860 1 -47.6904893624 -24.9248885412 -14.2692210355
1861 1 -32.582189857 -0.6336590308 -13.3278607091
1862 1 -26.7774146284 12.4770275494 4.2150131533
1863 1 -59.7215988142 3.6361539172 -9.723074337
1864 1 8.0852283127 21.4359173256 22.8819677693
1865 1 -36.7185190875 4.3795694823 21.8583404296
1866 1 49.4898187861 -9.265914172 8.438741673
1867 1 -3.707622476 -4.2130598002 -4.2078595
1868 1 -77.3775505523 7.3291116548 -12.9741075136
1869 1 -17.0569376913 -11.2670200326 -14.1431253009
1870 1 -39.1497104858 -23.5606943762 -8.0018650408
1871 1 -69.7668699609 -13.0327523467 -23.6975044014
1872 1 58.8081150999 15.9985603768 21.4390456637
1873 1 29.8274431943 -5.7878076371 -2.1509322751
1874 1 -2.8676812691 12.7641376708 -3.5747611793
1875 1 -22.617894888 -16.7078733807 -21.5593781733
1876 1 -3.1324660633 16.447670332 -13.5682637637
1877 1 -50.0257419389 12.3175613382 16.2341583237
1878 1 30.3678138422 20.3966253046 16.1336041542
1879 1 15.418988802 3.1019142401 2.6796980883
1880 1 -65.3912813809 3.4014897851 -1.0636273451
1881 1 39.6545011733 -22.1609641263 -14.2346618369
1882 1 28.126594018 0.2557945452 -10.2617645847
1883 1 -1.0125993182 0.4145006695 0.9207557896
1884 1 -34.5155794885 2.8677061601 -1.5890682208
1885 1 26.3475960002 -0.7791396448 -20.9996199127
1886 1 -33.0899984876 -18.1770704971 25.3657464362
1887 1 10.9794357129 3.4410649713 15.3675083347
1888 1 10.795500025 21.3912242217 24.6985926953
1889 1 52.9753841881 -21.2468685362 -21.2258063407
1890 1 49.3671949941 -25.2923817438 -1.3284132744
1891 1 46.0719188444 -3.638028798 18.9083148495
1892 1 -16.8865033276 19.7522237137 -16.9114380105
1893 1 55.7344195068 -21.0269196846 24.8589453614
1894 1 -50.304822253 24.6690225479 -12.7113366979
1895 1 8.0452008573 13.0860597678 -12.2602535147
1896 1 -12.6432753769 2.2307534198 -20.1820429781
1897 1 42.3830393832 -13.2390399049 19.0401032801
1898 1 15.4661640173 0.61009634 -9.815568052
1899 1 -8.2902896021 13.4540937975 -20.7930606914
1900 1 -26.3047094408 17.1605304077 -5.3929478183
1901 1 19.4895586415 15.0314259296 8.7861976385
1902 1 48.9789922124 -10.0468780251 -7.2619656983
1903 1 13.4438244849 -24.4102788659 4.8180862811
1904 1 50.4876460671 -24.622307613 15.2839818753
1905 1 -42.3233158783 21.6861885734 24.4198521042
1906 1 -35.864600039 3.0734363213 7.0093208286
1907 1 -3.9636711193 -3.6142127449 14.5371807687
1908 1 2.0753917947 -10.1992500927 9.3572304598
1909 1 -46.2018492353 19.8194660594 24.8633786114
1910 1 76.310437652 4.1117148932 -4.7019149811
1911 1 -4.4009551857 17.0699787333 -1.9323932033
1912 1 -71.2488547293 7.4407430699 3.2920911166
1913 1 -7.1606258608 24.5458378134 18.148566638
1914 1 15.2023322577 13.1902930046 15.4127980133
1915 1 -35.2911908565 -11.8669818818 10.8118402244
1916 1 40.2067847544 7.1047340308 14.4378356674
1917 1 10.2414692138 12.1599700079 -10.6150643797
1918 1 -49.3652889248 15.2094889311 -6.1017640332
1919 1 -53.7716446402 7.0512239199 -22.0705470068
1920 1 -0.7336778432 7.3034713934 3.9978342832
1921 1 -42.5315539498 3.8725915852 -20.2098968861
1922 1 34.1683571968 24.7066721808 -15.5908333014
1923 1 -34.859624998 0.9137763537 -14.95985085
1924 1 0.070048047 -8.9120177568 -20.6911009801
1925 1 -31.8072138455 -10.1316530398 19.5076600172
1926 1 69.9506785775 -23.299736308 -12.6414626333
1927 1 -39.8289065147 16.5736927239 -2.0413604722
1928 1 -30.4626407901 -18.172256614 14.144032102
1929 1 -76.2725068729 -22.8214947593 -18.7170805673
1930 1 21.8707157205 16.0904802074 -11.4759712948
1931 1 49.5511306821 4.0573433506 -16.6448384789
1932 1 56.0676639569 -10.3032806397 -5.8600511548
1933 1 63.918286906 -21.9480942165 -9.7147619933
1934 1 -0.3046534105 16.6206154158 -17.5450401096
1935 1 -55.9370982095 -0.6575764289 -3.8577838868
1936 1 -41.6741404409 -18.0200365637 -19.149070549
1937 1 -1.0245122513 -18.1668853339 22.497836736
1938 1 -45.9346818544 -0.8939634244 22.090582274
1939 1 -22.693819982 -5.4668483168 16.2727981273
1940 1 77.8314809573 24.3863716023 22.1503303927
1941 1 -26.9407012322 -16.3567639505 13.8340572498
1942 1 -62.7987888677 -3.5704317451 -2.4708315619
1943 1 -66.7910827944 -5.4324417209 3.6735017465
1944 1 -54.6252460105 -21.2633978905 -2.911839177
1945 1 35.9687984943 24.596408922 -19.9248892916
1946 1 -44.9360603778 0.1005848202 7.1605047277
1947 1 46.3179606238 3.1714875188 15.5595990403
1948 1 34.381836959 15.6038219641 12.9981377435
1949 1 -62.9498448601 -24.9207871128 -5.6817135997
1950 1 55.1900778812 21.7873307906 12.258893313
1951 1 -49.5644731672 13.5643063838 7.0861470352
1952 1 -56.2083954073 11.9757756395 -1.3511840582
1953 1 -59.9643049724 -3.4984768611 -0.5343073756
1954 1 -51.737868692 -21.4026407254 17.9794482276
1955 1 60.6009321202 13.1032377295 -12.7157699479
1956 1 56.4472894268 -9.0115891279 13.8734023432
1957 1 -55.1537037253 20.0015828573 -7.2067012074
1958 1 -51.2380020168 13.3875101936 -4.0168771069
1959 1 -31.9646234023 -11.5577278982 -18.5075087511
1960 1 26.0543790054 -25.1801799089 7.1847868468
1961 1 -36.311573291 1.4874898721 -24.4797412809
1962 1 4.2151134284 11.7368043488 -2.1698743431
1963 1 -4.9761115984 13.9130848811 -5.3525447903
1964 1 -52.0598355654 -9.4748366977 17.5112869565
1965 1 55.1957960891 -18.1466163525 -6.5623686283
1966 1 57.7675600986 -24.6906242148 23.3968292986
1967 1 -56.9660579559 -18.2183685467 -17.6690199749
1968 1 27.3066665387 15.1653532241 10.5577343973
1969 1 41.8321853541 -9.653203734 9.2105301884
1970 1 -12.5258932756 -11.6034851237 -7.670933007
1971 1 43.8503950696 4.042192287 -8.6508827591
1972 1 -67.145992899 -11.6238047776 6.5920915541
1973 1 56.922377201 -11.2795361286 -18.4805566064
1974 1 -8.0623554811 -10.3434638953 10.9704800439
1975 1 -30.0904807583 -21.5209558371 -4.3041819309
1976 1 4.0254595326 -12.317307976 0.5416625403
1977 1 30.8278119011 -0.3576968492 14.0754174833
1978 1 -58.0553765636 9.0902834482 3.4034261439
1979 1 -77.4735370257 -9.6083586126 21.4397509534
1980 1 11.2960020566 -21.2532177946 -12.4658958593
1981 1 50.9821122126 0.9487910191 15.393956701
1982 1 8.0174040133 0.9311570053 -11.8215129024
1983 1 -21.5409657308 -21.9277542937 -7.0180865728
1984 1 27.2621915882 -9.5457274601 -20.1188943551
1985 1 1.6114227581 -25.0650536148 2.3542068613
1986 1 -28.9045879725 15.6597643528 9.6431750821
1987 1 67.0675899149 -22.5523834933 -8.1584897467
1988 1 26.9133809055 -24.9603009853 23.5200031184
1989 1 49.1826239498 -0.2029431762 -1.039647493
1990 1 76.2667568971 -8.565975572 -1.4633755089
1991 1 -17.9027559453 25.0335601782 -8.2157189734
1992 1 14.025334462 24.1883436541 21.1180884423
1993 1 70.1438269337 0.0183941006 -5.5494213907
1994 1 69.3485195163 24.5695018492 9.3234269288
1995 1 31.1540674304 1.0418256437 -20.0547633643
1996 1 5.4705777439 -18.4794836995 14.3833772219
1997 1 -70.9586556776 11.9458788919 -5.6089679981
1998 1 67.7202598127 15.4867685966 -16.7889694804
1999 1 -1.7362702976 4.438754908 22.354209513
2000 1 43.9396626487 24.8686213421 3.9433254599
2001 1 -56.1494660979 3.5446394662 10.8054926165
2002 1 62.6856954223 -20.7144226639 -20.1638817666
2003 1 39.2032392654 16.1113065858 13.1374324723
2004 1 31.3797778039 1.9781512392 -7.6741068109
2005 1 -11.0822046163 -16.4154933241 -6.6252401731
2006 1 -55.055382317 14.2017151762 14.832294158
2007 1 -48.3244162453 2.910828418 -14.2865006347
2008 1 -23.8279312183 4.7877867676 12.4740066917
2009 1 -25.843440669 9.1196227987 7.9518398452
2010 1 73.7888668009 16.6932290416 -22.5948040033
2011 1 -28.3211719262 24.4649645777 22.1392472678
2012 1 66.9635502987 13.7547841365 -20.6544914035
2013 1 4.9662635736 -22.6168337869 -14.2736039076
2014 1 -29.3914298408 -12.3988906261 8.3197492139
2015 1 63.9128863763 3.3292815389 -23.4299426531
2016 1 65.6248542903 19.5038273467 -9.0186409942
2017 1 45.999805889 -3.8907323235 -25.5043394017
2018 1 65.9352259087 -21.2837682168 -24.4793735227
2019 1 76.8366716193 15.7469716452 -4.2678091301
2020 1 -55.0018535373 19.7864276198 -13.1311352423
2021 1 -63.6676070246 -0.7577558694 -3.0803530532
2022 1 -10.9645048367 -5.6604170891 24.7796002628
2023 1 69.202069858 -25.0165215657 -18.840607032
2024 1 -65.9844342646 -25.1144171988 -1.5519397524
2025 1 -39.767912297 21.7194803753 20.2289699365
2026 1 32.6725693099 8.8759896424 5.0931996677
2027 1 19.5723138172 0.4541772006 -22.837045849
2028 1 -75.279984818 -22.0127319982 23.3930005827
2029 1 58.2364531476 -25.0839250499 11.4511350195
2030 1 63.4454228793 24.3732981093 -7.393401484
2031 1 27.5695452636 24.5351965982 -7.2588422722
2032 1 24.7388735069 24.5488274882 21.8507837535
2033 1 -43.761762847 -11.9383793688 -1.413451069
2034 1 -47.0745112987 -8.6160906285 21.3263000568
2035 1 37.2190211192 7.4442394691 18.8535037592
2036 1 54.830466139 -17.8710595505 18.1093726781
2037 1 37.6612291979 -3.4154247098 5.6764239264
2038 1 -14.7812497805 -14.0387018933 15.5671557164
2039 1 -28.1415248942 -9.4628779987 -16.2487678974
2040 1 46.4532915444 21.9066644185 18.8439319695
2041 1 -71.4055336261 21.3537266061 16.2878611016
2042 1 26.7844035492 -5.5276045885 -23.2741794082
2043 1 73.4206777469 -21.2275116589 -0.3647355647
2044 1 57.5180238588 -20.7558727309 13.4425710518
2045 1 39.5491908443 11.6137716318 -2.5592950497
2046 1 -5.4160959296 8.9646157635 -14.9926972019
2047 1 65.520814674 11.7321931556 -14.9443344751
2048 1 -64.1873762401 -16.3616791785 -12.9239815624
2049 1 -5.1810140486 15.6597136803 -24.1279225945
2050 1 33.91294391 12.1475552568 -18.8710352476
2051 1 -2.1540171535 -22.6897514474 2.7914361384
2052 1 54.9977237205 -11.6504078156 -3.3698241244
2053 1 -64.627058777 -13.5132792231 11.2578352458
2054 1 61.4977377281 24.4110997596 4.0980861857
2055 1 -63.0449894862 3.2773422741 6.3838799396
2056 1 -23.0242053281 2.838974879 6.9358699372
2057 1 -24.8583205167 21.4744790627 18.3008588496
2058 1 -63.8750826685 -24.6585181482 2.4534008291
2059 1 12.520651585 -24.6195256953 19.5908338317
2060 1 -6.6885560296 -0.0658741895 2.9056427026
2061 1 35.8128184895 13.3127176522 -14.218843195
2062 1 -51.2001983089 3.3845145132 14.6336039553
2063 1 48.0032435675 -9.1208389376 1.0702268421
2064 1 16.3926725385 -0.0375989605 -18.3946623885
2065 1 60.9059032089 7.2040520396 9.8599509295
2066 1 40.5440001823 -11.7994861738 17.4559217099
2067 1 31.1437428883 -12.0259920409 4.6328973397
2068 1 -12.2820752437 -18.5250382352 14.5285157802
2069 1 46.5055496112 24.481990522 -0.0588916955
2070 1 77.132747718 12.6770823957 -3.8212095746
2071 1 47.1760094892 -11.0470002395 19.5145114035
2072 1 -51.036752866 -17.5808584094 24.3614641872
2073 1 -49.8472067807 -0.7306461068 12.4368782233
2074 1 -31.5355989696 -13.4386893716 -2.2781363222
2075 1 -37.4836470743 2.8586864634 2.2513856889
2076 1 -60.3112095858 4.6375936155 5.287607754
2077 1 -34.6941146467 16.4926674707 15.0029742814
2078 1 10.073893954 12.5025157935 -7.2711848431
2079 1 -5.742510298 -12.5170587876 25.0256456354
2080 1 -8.4972569608 -12.5441685502 -20.6621387597
2081 1 68.7751103338 -12.3654468068 -16.2430752015
2082 1 -20.0032443192 -12.1908295321 21.2122950039
2083 1 21.2342474118 -12.532412541 -24.1199981602
2084 1 -22.9257250807 -5.2722154229 22.1708341738
2085 1 51.2097286554 3.903856489 -3.0141061931
2086 1 -40.683937437 2.2481847438 6.8790437332
2087 1 -0.9686008851 21.6687572494 16.4349643957
2088 1 -14.9070503546 16.8821866207 3.2412598756
2089 1 71.2131318137 2.6353729609 23.6337059043
2090 1 74.3649762483 8.595922992 22.0920432314
2091 1 42.2431021284 12.8482539436 21.5775847249
2092 1 28.7211288019 7.2071430593 -18.8326473332
2093 1 -17.4357689656 -5.2660840561 8.2921925352
2094 1 7.962922199 7.2192537757 -8.592192575
2095 1 -30.6178265993 25.2529212294 -2.08246879
2096 1 -62.6661582119 -21.9117316639 -5.1065497954
2097 1 15.7895604427 -16.7626503029 -0.0799496328
2098 1 -4.05087379 4.1274233538 1.2967256127
2099 1 -4.2856379927 -21.3362294079 1.121410728
2100 1 -51.6771921524 -0.5666700473 5.0754162901
2101 1 34.3451451248 2.1000184898 -12.3174827414
2102 1 -40.5857748678 -9.7899686859 -18.2418663985
2103 1 -25.7954712582 -16.6333342016 -11.149472511
2104 1 -70.3754302382 19.8397350408 -11.4598000081
2105 1 -46.7876478683 -16.5371072124 18.0385918123
2106 1 21.294447434 13.0114192438 -24.1970158026
2107 1 45.8884596738 1.4627617148 8.9525956454
2108 1 -57.3674443837 -13.6212115491 -14.7367777725
2109 1 45.8018923595 -21.0116419399 5.1960712179
2110 1 -39.3336461737 -13.4009383938 10.1007066289
2111 1 -75.7161093589 -24.8363951819 19.0595491265
2112 1 17.3758866216 -18.3913136304 -2.4385393661
2113 1 -29.7357930285 21.5769387637 -22.9208342732
2114 1 -24.6794676802 2.8336542714 -22.8236201545
2115 1 76.8382600104 -9.3635599898 -4.569975417
2116 1 21.4148474785 -5.7279127971 4.0267007858
2117 1 68.0382557083 15.1938818154 -23.0232070828
2118 1 -53.7457538655 -17.5270442637 -21.8202950845
2119 1 -7.8946213822 13.0533253628 17.4563751104
2120 1 -42.1836963017 -3.8957995689 -0.7006550047
2121 1 -64.3818747288 -12.0985043218 8.7530490195
2122 1 -14.0752099421 -5.5090077981 3.9534514058
2123 1 31.2176030739 0.978839784 4.9219150103
2124 1 75.9682982118 6.9605709006 -11.0181878588
2125 1 32.81155353 19.9774627694 18.1013122237
2126 1 -56.6585454414 21.5490182418 14.9289188559
2127 1 35.760878101 -11.7454693384 -13.8467524656
2128 1 -49.7422141299 -5.6001168694 9.7997494101
2129 1 -12.4647402187 21.3194720275 7.6694720496
2130 1 -15.176441483 -25.1767468502 -9.6621171501
2131 1 70.8057094998 14.579934369 -1.7920909177
2132 1 -42.3723971629 21.2861295531 -0.4438287742
2133 1 -68.9084716495 24.8752087611 1.9011085644
2134 1 26.3280587898 -8.3040496599 20.5436299278
2135 1 -33.3603426507 -22.4106678426 -10.5004044149
2136 1 16.7317940357 -4.0039345846 9.92735648
2137 1 15.1178298519 -25.0046429292 15.0833269369
2138 1 -72.3553438446 -12.1049397234 9.0880616583
2139 1 -46.7866948337 -12.2108958236 -16.3945109898
2140 1 1.1021845755 -12.9497508679 5.0452903415
2141 1 28.990043413 3.312306267 -9.4748123393
2142 1 69.1811030957 12.9135707361 0.3069018039
2143 1 -56.5408456618 21.7455260164 -4.8459956047
2144 1 -43.5946641046 -22.7758996856 11.0448377364
2145 1 -19.602810926 12.3089976936 6.2040814271
2146 1 71.9609463376 -12.6151099851 -20.4026979192
2147 1 -55.2914172325 3.278001016 2.2324939988
2148 1 23.2874017313 4.189243747 20.9957710457
2149 1 -48.598572547 13.0335124335 -24.7660002609
2150 1 -41.1779270652 24.6585840224 24.9507841645
2151 1 -11.249779876 -24.3400772488 -22.6168694974
2152 1 38.942584288 -6.0204955436 -15.3011607189
2153 1 -35.0783464508 4.0475635671 -20.7556198804
2154 1 -74.8822516898 11.7188156278 -14.9382891343
2155 1 62.0072935889 -9.3364502272 17.3677101113
2156 1 74.0892315555 -10.2248903542 -25.3140003336
2157 1 -57.9956530587 16.8527459252 23.1223708239
2158 1 -70.457264147 13.0128380725 16.6637301691
2159 1 -23.4930983771 15.6675679106 -12.3262988635
2160 1 -61.1447972285 -5.115232162 -4.5378343548
2161 1 44.0606980496 16.97552528 19.9025215305
2162 1 57.3256696981 4.3076652708 -11.4714876671
2163 1 -64.8562000753 16.1473347002 -3.8168267025
2164 1 -0.1535974181 -0.8421255045 16.7047377312
2165 1 -32.2726124341 15.8399049249 0.3759194453
2166 1 -55.6615123559 -13.6096582297 23.8245371638
2167 1 55.0412456363 13.1709361274 -4.0026705559
2168 1 44.806288826 -5.0968380614 20.9554183955
2169 1 -70.3598798894 13.5596445181 10.5111852727
2170 1 -67.2624060817 -24.8548440088 6.4653912854
2171 1 71.485223207 15.6808440934 17.3817151509
2172 1 -50.2992628842 3.2342706886 -22.4827334595
2173 1 -23.1684312389 20.0106532264 -8.2994973221
2174 1 77.5970344328 -16.1926865461 -13.012193161
2175 1 -30.6163970473 -11.7189169728 -8.0959708467
2176 1 -74.6661034306 -3.8294186548 -4.9729477626
2177 1 61.0078779167 -22.9373978621 -24.9523413436
2178 1 70.0462997209 15.3437202604 12.894107503
2179 1 0.6569585537 0.9889742747 -13.6991453931
2180 1 74.9317141882 -21.1020010589 -11.4182886676
2181 1 66.3644091805 -24.4295597344 -20.2745366932
2182 1 13.8652246404 -4.1991248755 14.4968281185
2183 1 -78.9297914469 12.6840751943 -20.8338868933
2184 1 -9.0992571829 24.6780422446 -21.0704158919
2185 1 -36.3639901968 0.1094524995 -19.0523450953
2186 1 -27.605125224 13.348897784 13.3208581893
2187 1 -62.0403321235 0.7147856289 -18.3124457529
2188 1 -31.683795858 -16.6295844401 22.8527989997
2189 1 41.7062259409 -9.7305805704 -3.6719400334
2190 1 -52.8923113342 4.1448546778 -21.1415292514
2191 1 -27.3644839743 3.0352292913 -19.0571309902
2192 1 -30.2305768522 -18.2712705881 -10.8644850677
2193 1 5.1093776106 21.4122532899 -23.6822852558
2194 1 -60.5877484741 -11.3911675436 23.3779879862
2195 1 68.2981164902 -10.1851631506 2.9233253246
2196 1 -41.493222696 -25.2062417652 -22.6135294466
2197 1 -29.859211016 24.4081607573 8.0477592534
2198 1 -25.8329572879 -22.7163798218 -14.7013117729
2199 1 -22.240969683 -21.1309552988 1.342720581
2200 1 3.5419532856 -9.275643283 0.7306298198
2201 1 -62.8712195013 2.9516197431 -24.8136728113
2202 1 23.9770811414 0.809999169 -22.0582749649
2203 1 50.2336623323 -10.3923628129 2.8149625898
2204 1 11.4880385391 24.2787433111 -24.9934410971
2205 1 11.1384336608 -22.9004576435 -3.6449878888
2206 1 68.196935978 -24.4035343623 -10.0597494446
2207 1 16.93240783 0.0982032149 19.5019169434
2208 1 57.8843068435 -23.1013485854 4.4845345996
2209 1 64.9354925584 8.9463230078 3.4905798079
2210 1 6.2291933272 -24.6030571479 -22.0256401999
2211 1 51.6161979347 -8.4797310561 -6.3809580249
2212 1 30.7682472353 17.2007643358 -2.1024184148
2213 1 -61.3236500649 -16.3095878963 -10.8704296529
2214 1 27.0741260835 2.8544806498 -14.3133016459
2215 1 20.6638561724 24.4460637525 -12.6960218344
2216 1 69.8412384316 2.3510498244 12.5495734523
2217 1 14.8034872557 8.5284272839 24.5564768075
2218 1 -25.760050137 8.7597977065 14.171185758
2219 1 9.4817417567 14.9231388965 -14.3943092133
2220 1 53.4812867494 12.6959832209 -20.6322193602
2221 1 -19.8493292228 13.8205569811 15.3252413266
2222 1 55.522845814 3.2998408434 -22.3421339446
2223 1 4.7148212645 25.6980280608 23.5422701239
2224 1 -78.0696268446 11.6591741501 -10.5821676499
2225 1 47.451913021 20.3483344565 22.4843354748
2226 1 -48.3255281191 -3.8534880702 7.8244846646
2227 1 76.7505808223 12.4187035554 -16.6054430077
2228 1 32.789633733 9.0176191499 -19.1983400769
2229 1 35.4822743043 12.6379125892 -7.9075073457
2230 1 -24.9188382171 -8.5359774795 -23.1166327879
2231 1 60.7516704343 3.2783050507 -19.1012116006
2232 1 -24.0344220597 -22.1895737936 -9.8377343018
2233 1 63.3758513497 -22.4150054046 -23.0842599876
2234 1 74.4415366987 12.0019732979 -2.2165746012
2235 1 -5.1478166749 -10.4469877178 6.8072553106
2236 1 44.6434787395 0.6305173387 23.4074590229
2237 1 -47.0743524596 -13.413707852 -13.7553670631
2238 1 46.5778214057 25.5748939988 2.7616628347
2239 1 61.8162101411 14.8940022357 -14.8431757715
2240 1 45.6629081394 0.4518969402 -15.8093723732
2241 1 23.4632366247 -5.2330962888 -19.1522443529
2242 1 7.9875422608 2.2094709893 0.3170277498
2243 1 40.1734285416 15.3194481552 4.6405547714
2244 1 -5.3836927514 16.2552670262 12.8794979293
2245 1 -62.8288094592 1.0743066864 -12.0538555025
2246 1 60.9538726198 -24.2364368797 13.1453921711
2247 1 -4.1714326735 0.4838205859 10.6397495215
2248 1 -77.2606132005 -21.9270347448 14.9592966937
2249 1 59.8756727497 24.3042315552 -3.5302271683
2250 1 7.7712033948 -25.262693412 -17.8015136952
2251 1 -14.2072052415 -5.4022409386 9.6760718119
2252 1 -53.3807415936 24.5304333876 16.5622188206
2253 1 31.382795747 14.989570483 -7.4389430518
2254 1 -18.5827461698 3.245266611 -6.3324945424
2255 1 -50.1610728596 -8.2875811125 -22.1759979024
2256 1 46.3497284455 -18.3306587036 6.3568270393
2257 1 -74.0729187791 21.6529981164 14.1705812239
2258 1 -33.4518339773 -18.6987434057 -6.6920411895
2259 1 31.0757597498 -18.3541200495 7.4636785714
2260 1 49.0901795885 25.0373099398 10.5986915816
2261 1 10.3823595032 4.1074584071 5.375365952
2262 1 -13.8278974498 -0.6644172101 1.140352796
2263 1 -21.9479115274 -22.5543698535 23.4653935394
2264 1 -37.7835353116 19.8249386844 12.1804046376
2265 1 -18.6948865805 -9.6126150987 -12.0319411419
2266 1 -50.6711052377 15.3733129732 -16.4240324043
2267 1 -70.8321720953 16.8432701764 6.9411596105
2268 1 49.0857320935 2.5755794658 16.8048385001
2269 1 -53.3175236283 7.5618502337 22.3909853365
2270 1 -16.7478367857 0.741388667 -13.5610093547
2271 1 77.1125751511 -5.7428611709 -0.614710409
2272 1 71.6356438429 -1.065996404 4.975970433
2273 1 0.6101010166 0.3860734231 11.2613616946
2274 1 -40.6902910014 -23.0480918368 7.0664996775
2275 1 11.2697936037 16.6806116007 -9.3671548943
2276 1 16.8280505356 -22.749387858 7.421814586
2277 1 64.2462896656 16.9854570809 15.5797501765
2278 1 -72.4107786935 -13.4672686354 5.8322929647
2279 1 -22.1720335098 -9.4478789524 -24.5033080347
2280 1 -4.7133917125 -9.4298902314 0.8801512502
2281 1 -26.7994932645 16.7995398491 20.2561739703
2282 1 -30.2798169759 -3.613554003 7.3157692319
2283 1 -23.4676841197 -8.3747377325 -9.3083639546
2284 1 -12.6018183695 0.561045405 23.3294741259
2285 1 -22.3305549403 12.1361032823 10.3684144729
2286 1 -65.736295809 0.9874034286 17.0777352617
2287 1 -17.043436367 -9.6189491554 -20.8252420558
2288 1 36.9501065081 21.5611289582 -19.4242343134
2289 1 41.8040708318 16.7491207578 -18.9238312244
2290 1 -56.7729095997 15.8355470939 17.0138561601
2291 1 4.4489245965 -3.863521216 -17.1077100768
2292 1 22.6140827494 13.2364049373 -7.5386911758
2293 1 -21.4470918175 0.8269237684 -20.0528490063
2294 1 61.418794691 -8.3166671008 20.0713880516
2295 1 -51.1077539476 3.0944653895 9.1335024704
2296 1 17.9694683709 13.6824745453 -14.0969288212
2297 1 63.2719705726 4.0290174491 -20.4641790357
2298 1 74.8694492576 4.2314539008 13.3384400556
2299 1 58.0379042616 -24.0569297132 17.151841065
2300 1 -29.6142811104 -13.5950645631 11.2031752889
2301 1 -25.4611149343 -12.6499726331 -7.7249380519
2302 1 4.5578882251 -11.9379739892 17.6715388669
2303 1 -26.0778871935 0.8456725762 -1.5926954253
2304 1 20.1312686408 -0.7274030698 12.6902787606
2305 1 -30.6832683121 14.9148286141 -20.4708944018
2306 1 -46.7669987842 12.7539525077 -16.3515890698
2307 1 -4.071364035 -23.8877495928 5.1330485395
2308 1 62.9662052883 11.8181336367 -10.7271046968
2309 1 47.8612414042 -24.0888077537 19.1918917133
2310 1 -3.4660281917 3.3544150759 11.4443843889
2311 1 -74.3893262837 0.6942632852 -14.7914377294
2312 1 -41.6681045548 -25.1979461779 3.2102271259
2313 1 63.8801655199 -4.035148816 -6.3825701158
2314 1 23.9696157033 -10.3640369114 15.0295737811
2315 1 35.0251353493 17.2691214755 -18.0176850085
2316 1 70.4483215052 16.8268523015 -17.7350149459
2317 1 38.6647746868 -11.2119897481 7.0839807881
2318 1 23.3607853995 12.0273095247 -13.5882133885
2319 1 70.7578989281 -13.6244545861 -5.4908319623
2320 1 -4.2362390299 3.5840626351 24.0261492812
2321 1 44.3736110938 15.4636112854 -7.9390942516
2322 1 3.9744721787 -16.4878535877 -2.3951136677
2323 1 1.7605726812 21.4182326394 -12.6854928658
2324 1 48.2322895622 -8.4944767401 -2.3151640349
2325 1 -13.471621329 17.0552837218 -14.5872059643
2326 1 -39.8719519132 -12.1550547799 12.9589437837
2327 1 53.0317720717 19.3682278612 -11.3768277049
2328 1 -1.0775645136 -21.7324119855 -6.1413106379
2329 1 64.854643452 -8.4134008145 -9.2097745208
2330 1 -57.0661265944 0.4156154635 -14.2436794704
2331 1 -79.2790063752 11.5173926252 -17.6315892395
2332 1 -27.1409973483 -22.4937960026 19.7496751626
2333 1 -2.4915502596 -16.5692842204 5.6515876511
2334 1 -32.1191738551 19.5336227493 -15.1371304704
2335 1 5.3412827094 -22.2001795381 -1.5177331987
2336 1 29.9240173724 0.1794311578 -5.5084138286
2337 1 -23.8749475945 0.638928966 2.7731489823
2338 1 -67.3352973487 9.0782234042 21.9128996308
2339 1 -3.2805041127 -13.6543513336 -1.0304283482
2340 1 46.8025787445 -21.100227523 12.5139059413
2341 1 -78.1515147587 -13.3915639899 14.6056442539
2342 1 13.4090387201 24.1108148003 -11.1303289316
2343 1 42.0177094331 8.7936469055 -6.6685147381
2344 1 10.352815429 -0.8117727048 -7.2128473039
2345 1 -77.7267901007 -18.4160924602 -13.3776843933
2346 1 40.2256866084 -11.7653836126 -7.6614115951
2347 1 27.0388638014 -16.68679364 13.8622184626
2348 1 31.0825898315 -17.6982158116 -24.3110158178
2349 1 60.0429303312 -21.0894494922 -15.5472060916
2350 1 14.3280818032 -1.0284987884 20.8327483541
2351 1 -29.6857587093 -8.0846379363 -1.2665996642
2352 1 32.7353107578 -9.6797054271 -22.6504463281
2353 1 -25.796583132 0.4773851843 23.2456453994
2354 1 55.1826124431 0.667204195 -9.4766763194
2355 1 59.8931450516 24.3626568941 21.7423202631
2356 1 4.9001865044 3.2091878242 -13.9550648225
2357 1 48.6214453786 2.7802961779 -1.5735014681
2358 1 -76.8492675606 7.4845747421 -19.1614634977
2359 1 -72.9376956689 8.9263580612 -0.3443325394
2360 1 -0.5457711776 15.4659422182 12.9866012181
2361 1 70.4271959037 16.6782806679 7.2228221163
2362 1 22.705574076 -24.2037835507 -8.2128978144
2363 1 -51.0724916655 -24.9510481953 -23.0552322759
2364 1 75.6958891404 21.3617835262 -23.6885371458
2365 1 25.783558325 13.5181437787 12.8242838162
2366 1 28.4693688146 7.533169625 5.7400511389
2367 1 -48.2542093592 -0.2550344584 -1.8921413088
2368 1 16.0840481503 23.590864755 9.2692203725
2369 1 -1.4757741592 3.9660315894 -2.7711338687
2370 1 12.807038498 -6.0930584969 16.9405564022
2371 1 -48.1441338569 6.9354373637 -10.9259964108
2372 1 13.8939745191 6.6491380015 -23.5494338528
2373 1 -58.2996711128 -16.2894202598 -21.4642950373
2374 1 7.7889933749 -4.1361390158 3.7900760693
2375 1 -62.6639344644 13.3989621681 -12.234258549
2376 1 36.080780066 2.5730965156 23.6831265657
2377 1 3.8143623571 -23.2434392122 19.1830755913
2378 1 -7.5337389272 -8.500608107 -23.5972877634
2379 1 46.3916619702 0.071853539 -22.4693379917
2380 1 -41.8250375942 6.8024728457 12.2924953326
2381 1 13.3200888192 7.0284213158 -17.2903801262
2382 1 49.0482460638 -18.0560140057 2.0437786085
2383 1 74.5541536268 15.6369617487 -12.1851905325
2384 1 -26.9626210292 12.1285024143 7.4890186252
2385 1 30.5668392454 3.9559477712 1.2829724623
2386 1 -57.8175944178 -0.6576271013 -11.7643844313
2387 1 -29.219407086 15.678107781 21.8936049179
2388 1 56.4126625011 -22.4462804429 18.9733022637
2389 1 43.5808451021 -13.4518642095 7.5574317325
2390 1 3.3888323848 2.6179923093 18.9136549006
2391 1 31.9149067612 -13.1203143464 23.7546127213
2392 1 11.6913525983 24.5564790287 -0.3200000424
2393 1 -38.9517969563 -9.6681521077 17.3344607366
2394 1 -3.9936917109 -18.3023328021 1.5811588998
2395 1 -15.0433343099 -18.5177414018 18.9412115793
2396 1 66.4998989403 13.1954109224 4.7798495002
2397 1 -16.3861601351 12.1002271852 2.00478616
2398 1 -24.5728866383 -18.121533488 -13.5994476469
2399 1 -74.0773980419 -18.0296136574 1.3686651689
2400 1 -77.1837668397 -25.0769317446 2.4888668287
2401 1 24.645476111 11.7599616601 -6.0840814112
2402 1 -38.0694457073 11.9603205412 -0.8526449493
2403 1 77.7876413633 -11.8539590613 2.3673050998
2404 1 -79.2216821351 0.8917845089 24.0137563325
2405 1 -76.1279156322 -9.9448743762 -18.5298261344
2406 1 -10.1787277658 0.5882058401 18.8722443158
2407 1 -67.4169406506 2.4974425425 -5.8609075781
2408 1 -76.4977724969 -0.3181723354 24.82025518
2409 1 41.5032295599 -11.9910787204 -22.3619878515
2410 1 -17.7073838415 16.363300697 4.1471038244
2411 1 61.3406458495 -13.7636011434 -18.3914885845
2412 1 -15.2841343987 -3.5533551282 12.1239310785
2413 1 -46.3274909703 -24.3658593931 2.6530985885
2414 1 -22.8694960362 0.7241093603 19.0233778371
2415 1 32.8844606809 13.5779879462 -10.0091700928
2416 1 -27.2383657219 0.6864597274 -12.3813114653
2417 1 58.80096734 15.5172734136 -4.4168267821
2418 1 -3.87265631 -18.4606335468 -23.3270408762
2419 1 -55.9513937293 -0.9028311038 21.0746627438
2420 1 -47.0432199943 19.7933190734 -0.4044836808
2421 1 31.9400033404 0.1764921555 -1.4580858356
2422 1 46.54319448 12.0270561624 -22.0251313837
2423 1 -46.9321914573 13.0459778571 8.7432757184
2424 1 0.4561859203 2.2899895179 -1.0515870412
2425 1 20.8936963627 -12.6316798774 12.7401528227
2426 1 -18.0371338313 -0.6651266245 16.8449896389
2427 1 76.8360362628 8.7715030433 17.9089696289
2428 1 73.7229485708 15.2694344436 19.4598010688
2429 1 -8.1527349339 8.7019297647 14.1747122068
2430 1 -20.0426364181 2.6190564309 2.489420985
2431 1 71.868025459 -21.7117224227 -10.5868527891
2432 1 -23.5388440404 -13.7551388436 2.8484638537
2433 1 31.661876061 -4.0736598806 -11.5010090815
2434 1 62.0662228982 -16.3391299367 14.128566105
2435 1 3.6348741642 19.621640801 3.2817636593
2436 1 -11.4030596159 -11.7492697724 2.3373806625
2437 1 -46.4991960469 -22.752590357 -10.0181373484
2438 1 -48.5779234628 -0.3332727266 23.1499275026
2439 1 36.3333342489 19.891268926 8.2453411436
2440 1 13.7216340861 21.4885660048 20.4533024599
2441 1 -46.8418120044 -10.445112837 -9.7687670383
2442 1 48.3274341884 -8.4047864974 23.6100786971
2443 1 -31.8034017069 -12.7034320715 -12.4098253229
2444 1 -9.544959722 -22.8102302729 -24.8121987557
2445 1 48.8725700095 0.9590268547 4.6408570385
2446 1 38.5308733182 12.7111849569 -12.2770293356
2447 1 34.2288748973 -3.8299253794 9.9403539628
2448 1 21.8777046413 -1.2862188868 1.1829220712
2449 1 -42.9332580558 16.1805758297 4.9467009078
2450 1 -12.536694335 7.6567597391 14.2051908003
2451 1 1.5694892334 -13.6717319852 1.9720909416
2452 1 -54.6030085353 4.3938084418 -3.2188921144
2453 1 -8.3744743297 0.4439920374 -1.3600001803
2454 1 -68.8315776369 0.4178957239 2.2118390842
2455 1 -30.0529947287 -22.6960246972 -20.2174082221
2456 1 -53.2582766408 -3.7444916228 -14.9025208675
2457 1 53.2973510615 -13.2921446361 -5.3676581424
2458 1 70.7355026137 -8.1353103898 -18.5018160551
2459 1 19.7815049234 21.5851477012 -13.5853922294
2460 1 -64.2679235522 -22.6643493465 -9.6441826389
2461 1 -16.6893839937 12.9084021459 -20.3597306591
2462 1 77.8489532592 -0.3586596258 19.4516398586
2463 1 -32.1831860159 -23.5973558963 -5.2838797938
2464 1 -57.7743901803 -12.687622266 -12.01168925
2465 1 -70.721016487 -3.6819111427 9.9574824285
2466 1 -28.8648781954 8.9113590149 -13.2870546584
2467 1 -26.8023523685 -8.3130186842 -5.0789427389
2468 1 -30.8424250991 4.3796708272 -11.8399008141
2469 1 11.8374845783 -9.6278675072 -12.4943593392
2470 1 62.1086329402 8.6320524513 14.4099767216
2471 1 21.0539650234 0.2121655627 7.2211596476
2472 1 68.7663741828 4.4340423698 -3.3938543543
2473 1 -6.6623475767 0.0542195252 -10.1446361057
2474 1 69.7926336643 21.6357188097 9.9454925025
2475 1 -9.4229712865 -18.3089708935 16.0828736689
2476 1 -62.6286721822 -10.5306479385 -24.8370833938
2477 1 10.5937743569 7.1553558118 -12.8702787845
2478 1 73.6978519916 -1.2328607933 12.1464499732
2479 1 37.5073141015 21.8354189489 12.0692207438
2480 1 -30.449298305 -10.1185795468 -20.9345670074
2481 1 3.4977960134 19.8824012467 10.0084144252
2482 1 -67.7144304174 -8.3819332209 -22.2116906024
2483 1 -63.1315568005 -20.7699090005 -15.4526972629
2484 1 76.1479452438 -9.7242465137 -20.6492470703
2485 1 15.6520057745 -1.3272635742 9.5051397993
2486 1 -1.7154623743 25.6311404222 6.7404542942
2487 1 -25.2852800409 -13.6170057354 -10.3256436864
2488 1 54.7628006787 -3.6122871916 -19.3933526972
2489 1 21.6343631267 -16.7108630555 -2.5101262774
2490 1 28.6294786362 -9.7062577928 -3.7476075498
2491 1 -46.9777782815 11.8689581075 11.5235279762
2492 1 -58.1346372789 2.9915496364 6.4311343539
2493 1 56.098478744 0.7948481054 6.4286658398
2494 1 -30.9092963639 4.0537456064 13.6908330495
2495 1 -68.95863304 3.3227447924 14.4989943657
2496 1 -72.4776658422 16.6406817074 -6.5746104435
2497 1 42.2751876283 12.9559835797 -3.4705798052
2498 1 -20.9294351622 -20.7929396306 -17.0245362622
2499 1 -33.8395602418 21.4460011439 -13.3639816207
2500 1 19.6013813741 -23.0121904035 8.8530994106
2501 1 -26.0003737085 -9.4363763055 -8.068414168
2502 1 52.9047007847 8.8352996622 -24.2260787788
2503 1 -75.2542052307 -8.538713792 -2.2517383338
2504 1 34.4658628475 2.5128469684 13.2520420593
2505 1 -27.0113846355 21.9738560918 23.1234791364
2506 1 -24.2971419455 -23.2745318297 21.3080632785
2507 1 -68.9466089195 -24.8478111789 -22.8777612197
2508 1 12.6645598175 -9.479346546 -24.3571014662
2509 1 76.7575697431 -12.4993234289 -16.7260979355
2510 1 66.908591967 -11.7542356728 -20.6991815857
2511 1 -8.6883404086 17.1992948346 20.0808087078
2512 1 -29.7616838033 0.6138461015 -14.5143092292
2513 1 -12.8032263594 -12.2006093156 17.091236523
2514 1 71.3570400462 -22.9999631404 23.7236807273
2515 1 77.8275099795 -0.979397181 -3.3314865878
2516 1 65.9315726092 0.4580283071 10.6669031775
2517 1 -38.4099967564 15.6146151967 9.0810087607
2518 1 58.8994475874 -9.9533366759 15.7103295389
2519 1 -64.6576670733 -5.2356299115 5.6225196372
2520 1 -35.861740935 6.9896062165 -2.4074562386
2521 1 -73.688512252 11.8874028806 -1.4634258867
2522 1 45.8377899981 -11.7112147598 -16.211639429
2523 1 -21.1560985703 -24.9084286081 -0.972090809
2524 1 4.8785843856 2.2808684763 -20.517428413
2525 1 38.5135598553 19.6089726877 -21.3160683174
2526 1 24.5076037646 8.8861241331 12.4663996378
2527 1 0.3543700516 -12.2286311824 17.0865513838
2528 1 22.7104980884 0.237451117 -7.6524947174
2529 1 43.5984762432 -7.7519226067 19.8257457017
2530 1 -58.5855815086 -22.9094570713 6.9740059624
2531 1 35.5391387052 0.3951944647 -14.3957197928
2532 1 77.9853960536 -3.6977209482 3.3351641702
2533 1 -67.7444510089 12.7983415769 12.4223694052
2534 1 56.2523938404 13.6327648685 -18.6496750168
2535 1 76.4848429934 -13.0793710039 -13.8021680768
2536 1 9.261590752 19.5417303419 1.2027205625
2537 1 -50.5553115275 -8.653588244 3.2211591173
2538 1 -14.4754844961 9.1914256653 -2.3787408695
2539 1 -52.4302483669 16.1184007293 17.8007076498
2540 1 9.5981708234 -16.7788148156 7.8238297527
2541 1 17.1762258619 -22.452725979 -18.2129495181
2542 1 8.4472226415 16.8983004609 19.8068036337
2543 1 -10.7075031588 -12.5142211302 -3.1043329053
2544 1 25.0273253284 4.3528650993 -15.6884151783
2545 1 -39.7949149455 11.5986205682 -14.3172311174
2546 1 21.1432326025 -9.6348096333 13.5003544348
2547 1 25.8928396319 2.158595846 0.8096222736
2548 1 25.0559163679 -24.8162462942 -5.981209861
2549 1 -21.8170281018 3.03396248 -1.9878088278
2550 1 5.3400119965 -23.0340504999 4.3993456715
2551 1 -11.8358961872 24.4200181114 -16.7930500855
2552 1 72.7178146907 -18.4005360169 18.6991460561
2553 1 -45.3433238526 2.6273160408 -18.5577858358
2554 1 30.7566519804 -20.9704401679 -23.9860636336
2555 1 73.8273058652 -9.6278168348 0.1036272178
2556 1 -58.1973787268 -24.6116207925 19.325241857
2557 1 64.1439972795 -1.091028596 0.0661461045
2558 1 12.4577512979 19.6353223635 -2.6620658441
2559 1 -7.0815239846 -10.2222047141 21.4952169558
2560 1 -58.7957256494 -5.2554428408 -2.7278089259
2561 1 64.2027677498 -24.1686270024 9.0298248748
2562 1 5.5922485012 -18.6332239233 -10.7146109924
2563 1 62.4564905884 -24.6772568215 23.5831769303
2564 1 6.6891913861 -16.5574775388 11.9838806821
2565 1 12.8205398223 15.9235651456 -24.6417664913
2566 1 31.6799837194 3.364042842 11.1714876273
2567 1 71.8065547239 -21.2266198238 -7.5933511327
2568 1 4.3008865472 24.4611134712 1.0750631148
2569 1 52.4159528472 3.3511720388 7.0443838055
2570 1 54.3772981618 21.6823374669 -13.5787423545
2571 1 25.2903628924 7.2668352095 16.3078611043
2572 1 63.8385496735 -22.8020669406 21.7175343656
2573 1 67.9127728125 16.1221504909 8.5515880356
2574 1 -68.3656072275 -3.676134483 -19.6695743963
2575 1 -21.5968770971 15.3721475068 17.2883146348
2576 1 -2.3335053464 9.1477460104 -25.489336377
2577 1 63.376327867 -17.9212759519 5.7577337609
2578 1 -35.5043529404 -9.6530010441 4.3135018314
2579 1 -55.631015247 -16.1168298832 -19.808919503
2580 1 -0.1391430592 -21.2490170482 4.4637285515
2581 1 -49.2947643606 0.7206636335 -18.2867530543
2582 1 62.708727093 16.5597577992 1.776221898
2583 1 -68.2492258126 3.1595288197 2.8982875379
2584 1 44.7546661156 20.0294020342 20.548315067
2585 1 41.0236942906 -12.6654277314 8.8577341719
2586 1 -24.3486058168 21.3276302925 24.9049907076
2587 1 -28.7851409628 2.4397772904 14.908364697
2588 1 63.3644149339 0.3561766756 8.3172806997
2589 1 -2.9444005586 -5.3722428461 12.2837799662
2590 1 53.4244223485 -5.5679398615 7.9473562174
2591 1 -1.4684675602 11.9116749858 -18.9209093096
2592 1 10.503236065 -4.2058136393 24.7180385417
2593 1 -26.6794108983 21.5991332983 -21.5091212397
2594 1 -54.1858970358 -23.1319243438 -11.9167270208
2595 1 25.1251702193 -13.3882702804 -6.4307313312
2596 1 -16.8351982955 -5.5121494902 -17.4141584802
2597 1 -15.8395947619 -22.9401544436 8.922419319
2598 1 24.2528258342 -22.7799180112 -10.2074572728
2599 1 -74.6711227465 0.6333043237 4.6409074163
2600 1 -16.10549143 0.0967337137 -23.2863103922
2601 1 12.5281170231 2.6867041563 -17.809473394
2602 1 -60.998029892 9.083442667 -17.6388436485
2603 1 55.4810711284 -21.1294199235 0.1046851524
2604 1 67.7526629908 -13.3364323605 24.3803054995
2605 1 66.5486625467 -18.1631355724 1.8422168689
2606 1 -65.6709176318 3.2564652233 -14.5939062171
2607 1 -0.1027689034 19.9290705763 -17.0354178758
2608 1 59.2822498395 -5.426867751 -19.3896751149
2609 1 -53.9765470905 -21.9999676071 7.5082125824
2610 1 -3.8235750254 13.2649335286 -20.3448087428
2611 1 78.4854215679 -3.9907597467 -2.5283126778
2612 1 -20.7798087217 11.8637388448 -1.1804031792
2613 1 27.922168085 4.6129668031 5.1711845647
2614 1 65.6035698497 -16.5170915933 -21.3941892345
2615 1 -48.9052908659 15.9246292672 -12.2279109411
2616 1 75.8358263951 -24.5427366593 17.4898259965
2617 1 -20.3436365292 -10.3582095793 2.9514865374
2618 1 60.3251874274 -3.6961501022 -21.7698467151
2619 1 -70.7211753261 7.6276737508 -21.1777710698
2620 1 -0.3780370788 3.331967179 -17.7390451731
2621 1 -59.3894662379 -25.361534137 3.4285646863
2622 1 50.2539937382 13.1886208137 -10.2205555113
2623 1 -49.099709935 -13.7622836596 -2.3278088729
2624 1 5.3015729322 -18.1641996939 -4.6713860098
2625 1 -64.5421751573 -24.6549356058 -22.4133178331
2626 1 66.2062054282 1.0529735834 -20.8315090592
2627 1 2.1967448738 6.9242894239 18.9189445739
2628 1 52.3673480799 21.2803528934 10.0647872287
2629 1 58.6275150333 -5.8881897675 5.7959201639
2630 1 -29.9875530159 21.5474980682 1.6177835898
2631 1 -77.1887702716 -22.1845470862 -9.7451398311
2632 1 25.2730494296 15.2911729261 -24.6476405475
2633 1 33.9990347069 24.9185843813 9.4451901692
2634 1 23.6695686269 -13.8249654845 12.0386917725
2635 1 39.8929186756 -9.9098090384 4.9139553115
2636 1 -20.0516902473 16.3788064678 -3.6943581724
2637 1 50.7265400867 13.0554536059 -16.5429744856
2638 1 11.0469423341 15.0887871469 -3.4409576351
2639 1 3.5298815134 -5.0262006613 -21.2109096133
2640 1 6.2646144484 -12.225236128 -16.4270550747
2641 1 -68.1782088471 4.2182283904 0.0911838912
2642 1 37.4234470521 -11.6024210022 21.5103806857
2643 1 -37.6733009701 -11.6702714174 -10.4680114635
2644 1 31.7474903406 15.5345527202 17.1372818691
2645 1 43.6192841664 -0.8017902315 -21.01265266
2646 1 76.5078746642 19.3369122849 -19.7600026199
2647 1 -29.5104003332 3.2931520796 -1.3861966573
2648 1 5.5792236942 -21.4601843636 21.0085670172
2649 1 53.9630457662 -0.7621643729 5.1080611307
2650 1 79.0850392034 24.559418031 3.7438292117
2651 1 46.4320071039 -0.0260456411 2.9228719241
2652 1 -15.3124077601 -23.9523062985 -3.7761717853
2653 1 69.2622698802 -8.4986825537 -6.4146104223
2654 1 -48.3698442304 24.6383657135 0.9899245645
2655 1 13.9171650289 -3.7249827282 -4.7342575546
2656 1 12.8591377257 13.0845395942 -11.9706816879
2657 1 53.9385845435 -9.6687095047 17.844536371
2658 1 -59.0549510749 -12.1407144756 0.155969794
2659 1 -9.6154842862 -25.278423155 7.3382881266
2660 1 15.5903762003 -9.5782591752 -2.7458945706
2661 1 -8.1729075007 -9.6042034714 -7.9568272514
2662 1 37.9539696753 4.1846832262 -24.8587624899
2663 1 -1.0111697662 -17.9816775164 -21.7956351316
2664 1 51.737868692 15.4345759695 -11.8228227262
2665 1 -15.443767703 6.9923932014 24.568617867
2666 1 -10.9136763219 2.5422369914 -9.612898
2667 1 76.3522123376 12.9972309568 8.8758701944
2668 1 14.2507271573 -0.6134913944 -3.7104287035
2669 1 -29.34346043 -16.2463993468 18.027004909
2670 1 67.1209598554 -4.1319838746 13.9027222463
2671 1 -61.1738647854 -22.7646149302 -13.8354174515
2672 1 55.7874717691 11.8737719906 -9.6523942269
2673 1 -36.5763580852 -18.2975695915 3.2421162989
2674 1 72.2573401145 25.0171929758 -23.0209753444
2675 1 72.9989599132 -22.8889904673 8.6329986257
2676 1 7.3780766006 24.1650849979 -3.111385803
2677 1 -46.9769840859 16.9716235011 24.3771820734
2678 1 54.5561509982 24.2992656548 5.2188420018
2679 1 35.7048078956 8.9889892137 -23.3048746264
2680 1 -76.9663319837 -0.8134448958 -0.3838287663
2681 1 -7.9495797139 -16.3115134495 -17.2140073201
2682 1 5.1538525611 -11.8556819247 -7.8231244629
2683 1 75.9918063999 -11.5519005661 -8.4442832355
2684 1 51.8384138478 24.3802402354 9.2753160912
2685 1 18.6616892068 -8.6021050313 14.5408079732
2686 1 13.1865051288 3.1892735499 -2.018035532
2687 1 -37.1901124014 -9.4420516203 21.7111363798
2688 1 40.2649198682 13.5180931062 16.9872566603
2689 1 -55.1174884085 9.2333824568 -0.4955164385
2690 1 13.9919782492 -10.3669759138 17.3420677905
2691 1 30.3192090749 24.2108422234 0.6212595282
2692 1 -8.9799690122 3.0876752807 -5.3192450377
2693 1 77.2151852154 15.5340459957 -16.2533019031
2694 1 -51.5437673011 -0.6629983814 -19.9027734197
2695 1 -30.5366598148 -0.8374129663 0.8481613215
2696 1 -39.2594683099 -3.2665490415 20.3972823014
2697 1 18.0158493907 19.3595628716 14.2558709078
2698 1 -33.6457765291 2.8302085445 9.0152153011
2699 1 75.0913474925 4.1753088223 -11.2951148477
2700 1 -10.9089111487 -12.1716246722 21.5908844747
2701 1 4.9834181974 -3.9525527168 7.7912856678
2702 1 65.4104214935 3.0590960169 -18.6667531047
2703 1 -67.4581752833 -16.3950216529 22.0784915923
2704 1 39.3638256044 12.7817210122 0.5483124153
2705 1 -51.6864048207 -13.0527679659 -22.975962744
2706 1 10.2054127361 -13.6254680352 14.8722941633
2707 1 1.6827415179 -22.5985106277 14.6450901029
2708 1 -24.1171772353 -22.2102228184 15.5004554556
2709 1 79.5688631286 16.8271563362 -5.4314364884
2710 1 -49.3579823258 -9.8643558476 13.5335534316
2711 1 38.1115380711 -9.9986885218 0.3824685646
2712 1 15.6407281978 -12.9520818008 9.4217140955
2713 1 -57.8951079029 -13.4058536217 10.5163238125
2714 1 25.5972400505 -0.1158372287 -5.9776834122
2715 1 55.6043302767 24.8874714948 12.6384903407
2716 1 41.4789271763 -9.8263008351 15.3102287302
2717 1 -22.9500274644 -8.3468678831 -2.0375821341
2718 1 2.1770488243 15.3569457708 -15.9640827211
2719 1 -62.7404949148 -11.5199769204 -12.3410595708
2720 1 62.2411047569 -24.7946344928 -1.8252395367
2721 1 -14.1446226327 -10.3118442844 19.1425718076
2722 1 27.9647369662 11.9630568536 14.3872563156
2723 1 23.6408187482 24.4262508232 -16.8741080307
2724 1 -63.536723599 16.4889177092 -19.2314383181
2725 1 74.0951086025 -16.141051316 -8.8181371893
2726 1 42.1084065642 8.9861008838 -13.1176843589
2727 1 46.2406059778 -18.4558703361 -19.0553173879
2728 1 35.9491024448 -5.3610949063 7.8148121193
2729 1 56.944296998 -15.8266794146 16.3170802491
2730 1 6.4271068567 -16.3384205223 18.2842341623
2731 1 76.2372128229 12.0316673557 12.0798000903
2732 1 70.4287842948 11.8375918588 -5.7186405567
2733 1 20.0248464379 -0.4716085246 -9.3635780677
2734 1 -42.5310774325 -13.0935592909 14.4752664028
2735 1 -37.5864159776 12.8088814472 -15.8538056284
2736 1 -30.4647056985 20.990557132 7.9135526865
2737 1 -21.0885919491 0.1284546696 23.6206580436
2738 1 -68.8041302389 -22.9744140894 8.9159205776
2739 1 54.1145782759 -13.1663756066 -22.6839878942
2740 1 -56.9411202158 3.1214231347 23.0368292508
2741 1 -39.8174700989 -22.6408322609 -1.9061463484
2742 1 5.2510620956 7.1378231429 14.5799011774
2743 1 -57.7753432149 -9.7880938051 -24.322884837
2744 1 -76.0306743298 -16.0388449773 -21.999463874
2745 1 -1.295809449 -20.924034335 -3.1182875671
2746 1 -26.4667253317 15.4971057771 11.189573272
2747 1 1.019588239 -10.2418149536 -1.4029724782
2748 1 22.5373634599 7.4316727007 -11.4322937072
2749 1 -4.1210806761 21.6618151233 -4.9912852965
2750 1 23.262146313 2.6504226796 -1.1506802533
2751 1 78.2670177934 -11.8377438762 12.9385911361
2752 1 55.7869952518 -9.4702761769 0.2823677956
2753 1 -32.2055823302 0.8980172207 6.7833762142
2754 1 32.4859333571 8.7003082462 -0.402216678
2755 1 15.1027401365 -16.4072337142 5.5770788251
2756 1 22.4503196283 -0.2867047418 -1.5628213659
2757 1 28.8135731632 -24.3508502124 -16.2617653803
2758 1 -49.7512679591 -13.5450508515 15.8414630575
2759 1 -42.3241100738 2.2562923364 -3.6472045138
2760 1 -60.5983906944 3.6725367388 2.3325947677
2761 1 58.9051657953 16.7916856188 24.2530510746
2762 1 10.8463285398 -24.998949879 -22.0595293731
2763 1 -33.3411231185 6.9100504645 -6.6838799794
2764 1 -45.5811059984 -22.0384279993 -18.3311863095
2765 1 -62.2584182198 7.1561158986 -15.0656946927
2766 1 -61.1386025032 8.9173383644 7.9428725896
2767 1 70.6395637921 -16.8018707819 1.1890681677
2768 1 -63.5618995978 15.1597792543 -10.1387418984
2769 1 -33.4758186828 7.382875128 24.7530511408
2770 1 -30.3578069783 13.4458341875 -7.9627718366
2771 1 69.253216051 7.4629376045 3.2938039632
2772 1 73.9283275384 8.7011696779 -2.7474562837
2773 1 -63.0640501793 7.5362606447 16.3428233255
2774 1 1.8385626836 3.2125322061 14.4050396933
2775 1 -0.5762682865 1.0724318056 -24.3011871011
2776 1 29.8461862091 12.7428552403 0.3509824143
2777 1 8.2432732259 -11.8915580218 -12.4883643762
2778 1 12.0155432192 15.5687059539 12.989775022
2779 1 55.4780531853 -24.5277528148 15.1425712772
2780 1 33.4950382149 -5.978640097 -12.9749639369
2781 1 57.5861658364 -18.1729660283 -4.7041316061
2782 1 56.3216476918 -16.2247115367 -2.4124436448
2783 1 -60.1738137568 -21.0185384608 -19.4014131517
2784 1 74.7868529211 -13.7571657418 -1.9701765836
2785 1 47.8050123598 -5.8748629122 -8.5098751837
2786 1 -0.2218982349 4.2656071344 -20.5528792993
2787 1 -32.4765618497 11.7557558464 -9.3647871358
2788 1 38.9856296865 19.6839172464 4.0324942374
2789 1 -37.4661747723 -24.6897070434 15.3853924681
2790 1 -4.2214669928 0.3020078228 -14.2533520157
2791 1 -26.1909806389 -11.7519554124 -1.7381362506
2792 1 44.6742935266 16.1165258485 -20.1996752223
2793 1 -48.3255281191 -17.8735425007 -11.2994977198
2794 1 -45.2980547066 13.5871089879 13.1554173613
2795 1 -63.6410650096 -12.6738900311 21.9310860312
2796 1 74.3084295256 19.6115569828 9.987658755
2797 1 10.7075031588 2.3657448359 21.7787938195
2798 1 49.0131426208 21.5056426216 -4.9254918369
2799 1 65.4960357731 16.6843613623 -2.6804537559
2800 1 -15.3797555422 0.7984458496 -3.7678594416
2801 1 0.6102598558 -11.9222655286 -20.2188137638
2802 1 29.9770696347 -24.248897236 19.4860479236
2803 1 65.7482722777 -12.3785202998 13.583629005
2804 1 59.4032852403 -12.3534374353 -16.3894732058
2805 1 73.1627230343 -0.4584843591 -12.435366888
2806 1 60.9370356742 -18.2495321055 9.8692204521
2807 1 7.2773726057 -21.2044303564 9.6042833893
2808 1 -59.7838637448 3.1639879957 -23.4442650731
2809 1 6.4647517254 15.3787855982 14.708515804
2810 1 -29.9845350728 3.0110078586 23.5985421717
2811 1 -52.1877010479 12.2512817691 5.4977337264
2812 1 -1.6047515155 24.5705659707 9.6294219316
2813 1 -44.3420021112 19.6484465289 1.2603528119
2814 1 -78.4808295293 -8.3746870601 1.7851891536
2815 1 36.4140245161 -8.0102001021 14.9448886314
2816 1 18.9301273006 -8.4656947865 -10.2568779342
2817 1 65.4016853425 -10.366671879 -18.4543601294
2818 1 -77.1145924078 13.2764361755 -16.3176344053
2819 1 63.3308998819 2.7572402115 2.0384889353
2820 1 -22.8072311056 -22.6175330667 -18.668214062
2821 1 -65.665882432 -12.2701319218 17.1250400539
2822 1 59.8977513858 -12.4343613435 -3.475063433
2823 1 -12.7287308174 13.7779414477 17.6339066201
2824 1 -69.6477088615 15.9468744742 17.480808363
2825 1 -72.4726941781 -8.5938454214 18.1111359025
2826 1 32.4914927259 16.4935795749 -13.6339564676
2827 1 4.7605669278 1.141650377 -7.2289682129
2828 1 47.2336680856 15.9468744742 12.9877095305
2829 1 68.9978027642 -21.5399174692 -3.1998996686
2830 1 21.5684448966 12.2923264564 23.1534035736
2831 1 33.4766128783 -20.8642560416 -3.2968770114
2832 1 43.1129050878 -22.7395523347 0.3267002952
2833 1 -21.384985726 21.5716688285 14.4286165226
2834 1 -6.6939565593 -22.9970494744 -3.410680553
2835 1 -25.8178675725 -5.3843535625 -4.58670086
2836 1 -64.679999852 19.572133814 5.5097236524
2837 1 66.7997871776 -25.5036373813 23.64453714
2838 1 -73.896670904 6.8758465584 1.7386904068
2839 1 7.5610592539 7.301647185 16.4133523021
2840 1 34.3297377313 7.0885188457 3.5765747815
2841 1 -60.3016792393 -24.9030167901 14.9728483328
2842 1 -20.3642856133 -5.0451014864 -13.0971302
2843 1 -37.2403055597 -12.3174599933 -16.3213623655
2844 1 -78.6173040915 -5.590235741 20.4558213519
2845 1 -17.7377221113 -13.688251205 19.8619169911
2846 1 -3.2318993454 4.4724520896 8.4285149714
2847 1 -57.2581630769 -8.2944725662 23.2365773881
2848 1 42.4648415242 -13.7527572383 -6.3133005852
2849 1 -43.899158676 -16.9538374699 -11.3297748019
2850 1 -52.0798492931 -12.5355035607 -20.0925467446
2851 1 59.5348040223 8.6186242511 -13.306450127
2852 1 42.9980644122 21.5267223623 22.5561742753
2853 1 -76.1631302626 15.411165296 6.2688169521
2854 1 45.8485910575 -18.030120382 11.9350141769
2855 1 -76.4309806517 -12.6445506806 -0.2131486429
2856 1 1.0729581795 12.9149388924 -20.348138718
2857 1 -62.6402674372 3.1393105108 -5.8595473764
2858 1 -46.9321914573 -16.5217027866 -7.5053914233
2859 1 45.5555329019 11.5119706727 14.5417147744
2860 1 20.9322942661 8.7640035202 -2.5679600382
2861 1 -17.2295958025 -11.8356663056 10.5911852833
2862 1 -34.235863818 -21.4642330927 -7.2954669622
2863 1 50.5886677403 19.7542506118 -13.2885156158
2864 1 -15.0504820698 -21.818773048 3.3850382322
2865 1 20.9764515384 -22.8623874292 19.3478615073
2866 1 -9.6621829842 7.5927604303 10.250631082
2867 1 -20.5941258036 16.0209069288 8.1869028487
2868 1 33.2480434008 -18.0359983866 -21.9311817491
2869 1 56.665216684 -8.5476321438 10.9490190839
2870 1 -61.4148237133 -11.1356263607 -1.9193957205
2871 1 -1.0440494617 2.7154861099 -12.0158706108
2872 1 66.8730120067 -23.1439641188 17.5517403624
2873 1 53.5834202963 -9.8760105119 -7.6745098337
2874 1 6.412970176 -22.8966977475 -9.8192960122
2875 1 72.5850251958 21.3250459974 -19.785241918
2876 1 -31.3238664376 -9.1898548193 13.1603543897
2877 1 -21.1560985703 -21.8331133523 -13.9723444218
2878 1 48.655595787 16.9160358196 -1.9729977427
2879 1 -66.4486097921 -0.5923609812 -24.2624566174
2880 1 -26.1393579286 15.3031316252 4.7910333808
2881 1 -74.9268537115 -24.7164266281 -14.45597169
2882 1 -16.9233540008 13.1566464955 -13.9500774163
2883 1 31.7547969396 6.5883310573 1.9017634763
2884 1 -2.8567213706 -22.7595730211 -22.466647815
2885 1 24.500932522 0.1090471199 19.4682141681
2886 1 -1.5694892334 -0.8300147881 -15.3038811223
2887 1 31.8515299569 13.3925267665 4.7153154866
2888 1 -72.5082741385 8.8205539783 24.9994491584
2889 1 -64.4588799287 -12.1777560391 -22.942814125
2890 1 50.7740329802 -5.4603622427 18.5302795349
2891 1 -20.5288429299 20.1037385235 18.1806573223
2892 1 29.8741418922 -22.6884947706 -18.431740479
2893 1 47.2614649297 -12.3485728798 -25.1329101333
2894 1 -1.6563742259 -9.2934799867 -2.7629726585
2895 1 -30.9464647153 -21.3748215485 -11.3816135997
2896 1 -63.5619313656 -21.7633019131 9.568363989
2897 1 10.9084346313 -12.0787927374 -16.3873573365
2898 1 -50.4047320524 3.3426083942 2.6940557728
2899 1 -61.4797889088 0.6515970794 -1.8009070398
2900 1 -11.0976120098 -12.4479415611 8.8243840415
2901 1 17.6500429233 -8.8048961901 7.1410588813
2902 1 -67.901098138 24.5334737348 -12.6050394546
2903 1 44.1803038985 -16.5386780585 7.9716887144
2904 1 41.5410332678 2.237036804 -10.0042834423
2905 1 52.1765823103 3.5396735658 -18.0012618326
2906 1 17.427668171 -13.5885278166 19.8667028859
2907 1 -54.4490934389 -22.0254558512 19.0332518938
2908 1 78.4946342362 -3.8098084153 -21.5202900069
2909 1 -35.1325105868 8.6387412152 -23.4310257766
2910 1 0.0473340544 -5.5745779529 -10.5942583316
2911 1 -74.5968972309 -24.5676168339 -20.6326123074
2912 1 19.4422245871 2.4446925184 -9.9387922497
2913 1 -77.2412507131 -3.4951324792 24.4321442973
2914 1 4.0461086167 -12.7221808793 -23.8683961117
2915 1 -60.5640814469 24.5474086595 -7.4327969553
2916 1 42.4719892841 24.2057243056 -2.7319902867
2917 1 24.6769262545 16.8474759901 6.3491192297
2918 1 -25.5419640407 -5.3553182466 20.1448893208
2919 1 -20.2638992966 -5.5638860652 -6.7486155043
2920 1 45.9445298792 3.2194743322 -22.6374639586
2921 1 27.4637584172 -12.1487207232 -7.5558700194
2922 1 57.373797948 1.4530832762 17.6501786626
2923 1 -75.6138487407 -12.5859733243 12.7352157943
2924 1 -30.7514102898 -25.2994347412 23.8518419533
2925 1 65.3916784786 15.3513211284 -18.4990956517
2926 1 -36.6881808178 21.6627272274 16.2070046677
2927 1 22.4544494451 -3.9697306785 1.7550128271
2928 1 -59.842475376 13.0523119138 8.366449472
2929 1 -49.2680793903 -16.5656864762 16.2283144942
2930 1 -16.3315194817 2.7847553538 23.5282147064
2931 1 -16.2686191946 16.017917254 -8.0606056027
2932 1 63.8987496957 -3.7648619491 17.4399015566
2933 1 62.4865111799 15.7335941175 -20.5255190942
2934 1 -61.0467934984 2.426095728 -14.7604553575
2935 1 -36.8495613522 -8.368200986 18.9506322355
2936 1 -36.7377386197 14.808669824 13.6648380838
2937 1 32.8002759533 -5.4096391168 -6.8452402023
2938 1 -4.4590902995 11.884210516 10.6169787376
2939 1 38.406502296 24.6811839367 12.8875583838
2940 1 40.226639643 -4.169126783 1.7349624467
2941 1 -68.2023365077 24.4554888289 12.5800016679
2942 1 -27.5965479121 -3.5797554765 -21.7607686282
2943 1 71.394684915 -16.5359924185 -23.8057260782
2944 1 26.172078785 -12.5364156648 -20.3956953994
2945 1 68.275879015 19.7372753399 -13.5356189231
2946 1 -63.7917080203 13.0565683999 21.5934537446
2947 1 28.6388501436 7.4103902702 -13.065543294
2948 1 -34.2293514146 -9.3662963023 17.8524960698
2949 1 57.7578709129 -10.0152584141 5.3190939042
2950 1 38.6666807561 8.7246310238 -2.6457938017
2951 1 28.6563224456 -24.5264860034 9.0525452808
2952 1 -56.8732959164 -3.5563954754 -4.1875572303
2953 1 -55.8360765364 -9.4457000369 -16.5924959027
2954 1 56.7873639586 8.9886345065 -9.0496233661
2955 1 -52.6346742999 -5.5050046742 14.1068532558
2956 1 -78.6189369575 -9.5056962219 5.0110837878
2957 1 0.4706402792 15.6716217069 23.7074590627
2958 1 46.905506487 -10.1627659262 6.687154539
2959 1 61.6109900126 16.5794187111 19.8963754339
2960 1 -30.1260607187 -24.9644642341 -13.8291705993
2961 1 30.0977873573 16.2295760922 -24.6100737919
2962 1 -18.1260837321 4.3868663156 4.3406051095
2963 1 73.498350071 11.8600904282 -9.669724204
2964 1 -28.0460625898 11.5428808693 19.3147632662
2965 1 -35.3494848094 0.115989246 -5.257280294
2966 1 71.3756242219 0.4577242723 10.5998502719
2967 1 -4.5081715841 -0.4595484807 13.5815635136
2968 1 4.947838237 -9.9978270901 -20.6746072752
2969 1 -58.1409908432 -5.6728825126 -8.3361220121
2970 1 53.7814926649 19.8185032828 -17.5858461603
2971 1 -12.1562746695 -21.8175670436 -1.3530480383
2972 1 31.0425623761 7.0927246593 7.4353158473
2973 1 32.1071020828 -22.2967409655 11.7217144005
2974 1 -24.059677478 11.6361688562 2.9419147477
2975 1 46.8475302123 -21.3118711595 -12.8945105257
2976 1 -27.5968655903 -24.4068888787 13.1954677445
2977 1 58.4364315855 -21.2654349231 -4.0890685522
2978 1 67.2183282291 -0.8483582163 20.8711362685
2979 1 -25.4809698229 11.5897022164 -10.5078603353
2980 1 7.9481501619 -24.6831905658 -11.9294222366
2981 1 -72.3834107151 4.3169890023 -3.1397485271
2982 1 71.8337162115 4.3981662728 17.9482139666
2983 1 -28.9477922101 -24.6845941928 -22.3169551
2984 1 -47.9840240353 -9.831216063 -20.5976450483
2985 1 59.0611458001 19.2552789623 5.1659452693
2986 1 43.1467378179 2.2751931615 0.8483628329
2987 1 8.4040184039 -22.2220751052 19.6176348428
2988 1 60.9143216817 0.6290478376 -12.1254927915
2989 1 32.2692768128 24.3172543758 -4.0773305154
2990 1 9.4329781503 0.736929491 24.019600162
2991 1 -17.5957199481 -8.3943986445 7.4522428017
2992 1 26.5126298341 -9.0825812352 17.2189443485
2993 1 8.5398258419 12.7450341558 -20.7038062715
2994 1 -3.3059183701 -22.0462974314 -13.5016138808
2995 1 75.0851527673 -24.3705719313 -8.272041399
2996 1 -50.7257458911 -22.0033018546 14.997734986
2997 1 5.0321818038 1.1897385354 16.9161735275
2998 1 49.5501776474 -13.6282550201 -0.9965240616
2999 1 58.9532940453 -22.9659264534 -9.6682632466
3000 1 64.2561376903 -1.055051154 24.8892224435
3001 1 -27.7334672238 0.1280999624 18.9240327358
3002 1 -4.0429318346 15.6035686019 -7.6767264586
3003 1 38.7704026941 -24.5581613541 7.064131919
3004 1 -66.9254606804 13.0624970769 0.2055919668
3005 1 -17.0597967952 -22.7271831888 23.555821763
3006 1 -38.6633451349 16.5236283398 -13.6124955076
3007 1 -8.4875677751 -11.2145740432 -1.27042838
3008 1 33.1735478588 15.1387501861 2.4588920137
3009 1 -31.7557499743 -12.1117805046 6.5156179923
3010 1 -65.6439944029 -18.0350356099 14.1252411675
3011 1 -7.34789717 -13.2799325748 14.8813117967
3012 1 43.735554394 -12.4207304535 4.4024187197
3013 1 43.5385938992 3.2281899942 -5.7167765766
3014 1 -22.8537709645 15.2645698881 -18.115418019
3015 1 23.8218953322 13.6965614874 -22.3116452756
3016 1 57.7902740911 -3.4129924321 -23.5166731432
3017 1 -67.8715381798 -8.1860335157 3.2508820431
3018 1 -62.8111783182 -18.2541939713 15.8465512194
3019 1 5.3890932811 -3.4167928661 -23.0139677868
3020 1 54.4112897311 -18.1623754856 24.7983408194
3021 1 -53.9595513058 -3.5050642801 -8.6876585826
3022 1 15.8435657397 23.9862619096 -15.752596547
3023 1 51.959925766 -12.1558655392 0.7517885128
3024 1 -7.7108445334 11.8614585844 14.7061984234
3025 1 -29.5126240808 12.1888026339 -16.6952666972
3026 1 -73.6333315456 19.589565138 -7.4573309635
3027 1 -51.7572470632 12.61252569 -20.1259976306
3028 1 29.252922138 16.3471868568 -8.9272052138
3029 1 73.9732790061 -4.4495481406 -15.6403043407
3030 1 -43.241723605 23.9629019085 -7.3409077743
3031 1 -41.3396252779 15.6848978897 -12.6365256049
3032 1 -43.4691812087 12.4266591306 -7.3974317113
3033 1 -51.5259773209 24.6120667101 5.2562727372
3034 1 2.2895069133 -9.7959987079 -16.4719417305
3035 1 21.016796672 19.4103873425 -15.8053925238
3036 1 43.2669790233 -3.8984345365 -21.1979675461
3037 1 -14.1327096995 19.7950419369 10.2622179853
3038 1 10.4775041293 3.7083621635 -20.1134031705
3039 1 -59.7844991013 -24.4570343387 -16.0523446976
3040 1 -18.6596242984 15.0344156043 -11.8967270181
3041 1 64.0369397203 25.3223424906 -22.253363152
3042 1 -62.6586927738 -3.5885724834 -21.6095091623
3043 1 57.9689680885 13.6667154123 -8.1431748832
3044 1 -25.850747268 -5.0925309029 1.4223679468
3045 1 -78.4990356679 12.6913720276 -7.7529481312
3046 1 -27.3503472936 -3.9774835639 3.8022171288
3047 1 74.5527240748 16.7111670902 10.619396874
3048 1 0.2759035319 17.0189009002 7.1359707194
3049 1 19.5249797628 21.2498480764 12.0461980707
3050 1 32.316293189 19.5918453984 -7.3115878712
3051 1 -34.7727400056 -5.1075299491 -11.5786413337
3052 1 65.5057249587 -13.4850039941 10.4230744298
3053 1 -3.6771253672 -0.7025228951 -1.0580354048
3054 1 25.3396030161 -4.0076843462 -2.2182370699
3055 1 20.6829168654 -11.861407912 -12.1237295671
3056 1 -39.7725186311 6.8217283781 7.7248876741
3057 1 -64.2375693985 -10.1931187258 15.3237299914
3058 1 65.459343939 -22.6419673238 6.6181872755
3059 1 -70.7306897887 -13.9080683082 19.8112368836
3060 1 56.2917859393 -22.9065788759 -5.7367262014
3061 1 12.2634910679 15.1774132681 6.6931998799
3062 1 -29.0704160021 -8.5897409526 24.2076102625
3063 1 72.6404600448 -4.0768522452 11.8371804108
3064 1 -68.5883631936 13.6615974945 -4.152292742
3065 1 -4.9649928608 -24.4388175917 19.3189950047
3066 1 30.652453525 -1.1881170169 -11.9638303016
3067 1 -75.1513886756 24.5130020636 -11.6440821484
3068 1 -20.6959416723 12.9608481352 21.3560733605
3069 1 -51.1125191209 21.705697468 11.7200519317
3070 1 25.1493137639 -1.097058618 -2.848060831
3071 1 54.6943410228 0.4705950755 -22.8265622204
3072 1 21.6126021688 -24.6243851836 6.7551646236
3073 1 42.6313049101 12.2839148291 18.5928488128
3074 1 11.438163059 -13.5661305921 -22.2640079897
3075 1 -69.875738286 13.6911902073 -14.6226215861
3076 1 -0.761157009 -24.4091995426 0.554408134
3077 1 59.1303996515 -9.338882505 21.6539071531
3078 1 -28.3168832702 -21.3662680383 9.6941574566
3079 1 51.7790080211 -9.6358230824 -11.728817676
3080 1 -4.3248712526 -22.1927053512 23.212950181
3081 1 -38.2328911502 -10.1562798522 2.1566249711
3082 1 51.7367568182 -3.4440039736 16.3108333968
3083 1 -54.6660676615 -12.4053767001 9.4481120839
3084 1 44.4026786507 -24.4274770966 -1.5412092724
3085 1 70.300601134 11.7232748038 20.0121940891
3086 1 -22.444124903 3.6135033305 -24.4272828357
3087 1 64.0329687425 0.3134091248 -22.6307435547
3088 1 55.8216221775 9.1174438832 22.2492724713
3089 1 15.6628068339 11.7762781901 6.3185902584
3090 1 -4.8927210663 12.9798503053 -11.8862988052
3091 1 -56.7684621047 -9.7471504627 -7.9452403481
3092 1 4.4136623144 -23.2112419353 -20.1319422158
3093 1 34.8329400278 -22.1330486717 7.0386407317
3094 1 -32.5080119932 -13.3686600409 -9.7639811434
3095 1 -27.3773499421 15.3369808241 0.1194962375
3096 1 -58.0850794769 -9.4887716224 0.8414106909
3097 1 -27.9976166617 -21.2242990254 -15.8394479439
3098 1 21.0833502585 14.7457853093 -5.3901770371
3099 1 75.7368696304 -23.3203954673 -20.9130254428
3100 1 15.265550223 19.0467618162 -6.9302276191
3101 1 32.5941027902 0.5050523439 -10.240202869
3102 1 16.1909468705 3.1342939379 -5.9818143951
3103 1 56.5462461915 19.7095575078 -21.6058567689
3104 1 65.84945279 -5.631685808 15.9199517329
3105 1 47.9408197977 -12.6177449527 -11.8925456574
3106 1 32.3996837211 11.716484695 -1.0288666352
3107 1 -47.5859732288 7.2986068378 14.3788935941
3108 1 -1.380470694 24.2185444364 -15.4786922286
3109 1 -68.8836609807 -3.5348090103 -13.9379867346
3110 1 -29.4602071749 24.4236665281 -16.5700273859
3111 1 42.1514519626 15.8838379421 9.3750642153
3112 1 -46.6167369873 -13.2180108367 11.6767773668
3113 1 -63.0094095259 2.1253040441 0.2877078467
3114 1 -30.9926868959 24.3653425341 -23.4498469378
3115 1 -59.8798025665 2.775279605 21.4706829475
3116 1 -11.0529782203 -22.5857513039 15.2896745713
3117 1 -63.7357172345 2.6950651111 15.1821178819
3118 1 52.0682540381 0.7791903173 -24.9148687945
3119 1 -35.8833430538 2.5785691405 -12.2348127053
3120 1 32.4665549859 12.2951134413 23.9527991456
3121 1 48.9017964056 15.1204574303 -8.3246862423
3122 1 66.211764797 21.4309007527 20.329826373
3123 1 61.6595947799 4.0930674303 -8.2995980777
3124 1 53.4665147123 -24.3969266744 11.0907319491
3125 1 -37.8758208338 19.7167529962 -6.9553157836
3126 1 76.4859548672 -1.1256885542 7.3786407768
3127 1 60.4916508133 11.7382231775 18.2907832815
3128 1 27.2378892046 8.9392288643 -10.8780367068
3129 1 -44.4341287942 2.8901033846 19.1374836457
3130 1 -25.210784499 -21.9760502091 2.6816628241
3131 1 -28.2353988074 16.4739693354 -18.8679118215
3132 1 -7.6539801325 13.0500316534 -6.9690689341
3133 1 39.9807567027 2.3452224922 5.1341064742
3134 1 -55.8235282468 16.7881892195 -13.5978859339
3135 1 28.4863645992 -3.6649865433 18.5828740003
3136 1 12.0724076201 8.5519393023 9.9314874629
3137 1 -57.2435498789 -22.2736596629 23.7289704005
3138 1 57.3175689035 -22.1653067556 10.6192961183
3139 1 -31.590239623 8.6684352729 -8.7942580929
3140 1 46.9680890958 -13.408336572 -22.0213832724
3141 1 -32.776450087 1.2473024426 -3.259446276
3142 1 33.514098908 -24.7160313829 -10.1028224982
3143 1 -2.8969076651 -9.4206678449 8.5738550411
3144 1 34.0147597787 -18.4935706415 3.6255924202
3145 1 -38.6795467239 11.9940683952 24.6488697668
3146 1 -65.8836985019 6.8835487713 -4.7934011393
3147 1 -6.5160567575 7.0991600609 -19.2198514148
3148 1 -40.6042002045 -5.5364722679 -2.9232749468
3149 1 -58.0420340785 -8.1967760759 -2.1946098628
3150 1 35.8968443781 15.2388282817 23.3783406311
3151 1 -74.7257951677 -23.1699590874 -7.9157693115
3152 1 -70.9578932499 4.2266400177 3.6573304597
3153 1 20.7053131797 20.0213451141 -21.0957206811
3154 1 -63.4633716986 -13.318392967 -6.4301267971
3155 1 24.449786329 -13.6058577957 18.9020176195
3156 1 -47.0565624794 -8.145394208 24.0687689342
3157 1 17.5350434086 11.5915264247 19.9310353882
3158 1 33.1980090816 -1.1523929372 -15.7046872208
3159 1 -49.2685559076 13.4592117153 -17.98755906
3160 1 -11.4306976208 19.9406238957 -19.2855944965
3161 1 54.406842236 -25.3750550678 -23.1279577264
3162 1 22.8374105363 -22.7613972294 4.8141568096
3163 1 78.2568520905 13.2331619003 13.7212108872
3164 1 -33.3017310196 13.3858380026 -3.4415621691
3165 1 -45.3584135679 -0.9278632958 -3.3487661871
3166 1 -23.3256819565 20.0009241154 22.3137561071
3167 1 48.4637181437 -0.6996345653 -11.3808579321
3168 1 62.6920489866 -12.2734256312 17.415770571
3169 1 -22.6598284127 -16.4167601354 2.897632626
3170 1 13.0856422947 -8.9078119432 23.1326982812
3171 1 -22.4882821753 17.3975254726 -1.908816374
3172 1 35.9444961107 -9.2690558641 17.7976346015
3173 1 67.6095489539 24.3285543329 -4.2373809145
3174 1 -14.7930038745 -13.0505890504 -9.4413110755
3175 1 -28.4113925399 12.4928373548 -3.4410080129
3176 1 38.9030333499 -10.1773595928 19.3933023194
3177 1 6.1508856466 19.5862714285 -19.4055945125
3178 1 -52.4987080228 2.9785268159 23.5515396465
3179 1 -24.5692333388 2.4074989376 21.2828743583
3180 1 33.7304377741 -0.862850538 9.6320415793
3181 1 8.1095306964 -3.9051739728 22.8967788544
3182 1 -47.1949113431 -21.1390983621 -4.5544086643
3183 1 -16.0745178038 25.3519352035 -22.74581158
3184 1 -33.3679669279 -11.9801334705 -4.421914944
3185 1 -65.688707612 -9.846519144 4.7512852647
3186 1 14.2124469321 -18.1790973952 1.7755166082
3187 1 37.1893182058 -3.9343106335 -13.4224702935
3188 1 -65.8250074512 -25.0950370122 11.3021677454
3189 1 -71.329449693 -18.2835333218 -2.2703277569
3190 1 29.3058155612 11.8177789295 3.0354160196
3191 1 -11.8511447417 4.7469954425 21.2881640316
3192 1 37.3907261957 15.4956869484 9.1760213677
3193 1 76.4805543375 15.9099342557 20.8737559162
3194 1 -65.1025595329 12.5162480284 10.9011601355
3195 1 23.4795970529 19.0831953103 -19.7744106823
3196 1 53.2724133214 -11.0018510835 -14.0646366255
3197 1 78.4412642957 -24.2496522556 -11.8411602601
3198 1 -54.4536997731 -0.2041086426 9.6000516507
3199 1 -28.5216268814 -16.55337307 -12.7694727258
3200 1 15.3311507749 13.6116851278 -10.0783892456
3201 1 -4.5248496905 -12.6231162328 13.4207070691
3202 1 0.8404177243 9.0547620583 20.7998516243
3203 1 37.5268513119 -24.2308477081 21.3594486758
3204 1 69.7697608326 -25.5571768822 19.5167280284
3205 1 78.3620035804 21.1907639957 -21.727881974
3206 1 51.0065734354 11.9994903477 6.5929983552
3207 1 27.5325357513 16.9558643681 -23.4228041131
3208 1 19.8490115446 -22.0538780304 2.6927963268
3209 1 -28.9041114552 -12.0362785489 -22.8449098299
3210 1 53.4045674599 2.7020579097 23.6901290856
3211 1 42.0143738118 15.8362058358 -16.0660474702
3212 1 70.1694000302 24.3002791038 16.5765261273
3213 1 20.1239620418 -22.309206389 -22.488577289
3214 1 32.0483316126 -23.1917178389 -7.8999506696
3215 1 -44.0298832625 4.3161275706 -8.5030741752
3216 1 19.082771684 3.5050136076 14.9819667219
3217 1 -50.8798198266 7.1478562887 24.4254944224
3218 1 2.8335308607 16.6140786693 2.9009575635
3219 1 77.2988934257 15.5539602699 -10.4935026507
3220 1 72.5878842998 -24.5982736683 21.0601539258
3221 1 7.9888129737 -10.0608129498 -24.6051871414
3222 1 14.07203316 -18.2310873325 -23.217312902
3223 1 -62.325924841 -8.142708568 -5.308111535
3224 1 22.2619364453 6.5691261974 -4.504635358
3225 1 -1.2567350283 0.1484196163 -18.4568286436
3226 1 51.7548644766 0.8269237684 0.7257431693
3227 1 -47.355497682 25.5536115684 11.3026715238
3228 1 -15.080026144 24.0701248201 -12.5562737051
3229 1 -48.5714110594 17.1793805604 -14.9401027365
3230 1 -55.6746960019 -16.6712371968 -0.5754156934
3231 1 -54.6165098595 17.3357050794 -6.3782376215
3232 1 25.4762046496 -22.3751616545 19.6557204902
3233 1 -78.1536432028 -8.2094441892 -23.4741089058
3234 1 42.6333698185 3.1746798833 -18.8381888957
3235 1 25.3060879642 -22.1124300504 6.8217137508
3236 1 -9.9403102636 24.895984467 21.9741087069
3237 1 -47.4695441621 4.191473335 -4.358438865
3238 1 -63.0862876545 0.068610502 -6.1318899818
3239 1 -62.4051855563 4.4010039301 -8.5352152374
3240 1 12.3829380777 12.6480977523 0.5965743864
3241 1 -42.78458465 17.3093554036 -23.3626025938
3242 1 18.5323941723 -24.8877740094 -14.2308331211
3243 1 -1.145229974 -22.5735291081 12.973351846
3244 1 -25.498600964 -13.6486760189 14.5208583484
3245 1 17.8713058017 -10.1747246252 4.2700257551
3246 1 11.4764432842 4.3762251004 -12.1268529932
3247 1 42.8017392738 7.144765269 16.1752162504
3248 1 30.4871020128 15.9430740402 0.6509824541
3249 1 -17.7205674876 -5.1463957209 -10.91551782
3250 1 -41.4465239981 -8.7804720676 -9.8105806458
3251 1 11.1339861657 3.2515499953 -9.3061977074
3252 1 -57.9761158483 3.0357360159 -18.8142594215
3253 1 27.3379578431 -5.401278162 1.8619649824
3254 1 56.5036773104 8.7569600491 -3.2838795286
3255 1 13.2279621362 0.4748515616 -14.1063494774
3256 1 -27.6686608675 0.9409367888 -6.6246860169
3257 1 -22.0117648491 -8.325180073 22.6336553938
3258 1 -6.9878089105 -22.1650584606 2.3524436368
3259 1 62.6223186179 13.5462163179 16.9790954502
3260 1 52.9304327203 -16.0273423304 -23.5221089121
3261 1 61.8478191237 13.2685819453 -1.8988415616
3262 1 53.2832143808 8.7083651663 1.087002663
3263 1 37.3931087823 -22.4505166601 -9.9639307921
3264 1 41.1625196717 -16.0016513965 18.0332517612
3265 1 56.6155000429 1.2839386264 -18.0568285906
3266 1 57.3374237921 24.6191101812 1.2815618828
3267 1 75.1526593885 25.0762263841 -1.7135014866
3268 1 15.2704742353 15.166569363 2.5315872374
3269 1 38.7969288253 15.1896760018 18.9419168691
3270 1 52.3408219487 2.4181401528 -11.713351679
3271 1 54.4992865973 6.9549462583 -1.2988918599
3272 1 64.2234168339 11.7979660002 2.9085142395
3273 1 -5.9548781864 11.8528442673 3.1976326658
3274 1 -60.6083975583 16.6528937687 -23.3811517146
3275 1 78.8172364661 -22.0396694744 -5.7983886781
3276 1 -40.8999586249 -12.5507559692 25.3037816925
3277 1 21.0698489343 -10.1069755549 -5.3508319437
3278 1 34.899017097 -8.6164453356 -17.5971811744
3279 1 -73.1415180133 -5.4708514406 17.6726975573
3280 1 59.1229342134 0.8591007764 -22.6682397813
3281 1 33.1864138266 15.7193551581 -3.588413574
3282 1 -38.7241805135 2.4304028865 11.0801022247
3283 1 58.5733508972 -12.4700854232 8.8652404701
3284 1 -17.6513136361 15.9800142588 -20.5695191
3285 1 -38.695748313 0.420480019 23.9167789897
3286 1 40.9619058773 -13.4599718021 11.5077093343
3287 1 24.1643524506 12.5164000457 8.8127971382
3288 1 -72.3065325865 -13.5971421337 -19.3696751122
3289 1 14.1547883356 -18.2743616078 -16.648919084
3290 1 36.4075121126 -21.0477105922 18.1906321347
3291 1 61.1255776963 21.5514505196 22.6755193792
3292 1 7.1436300761 12.5768522827 -2.8568769531
3293 1 9.4440968879 -22.7934070183 10.6816638847
3294 1 -3.8184921739 -3.6596659357 -9.9708325562
3295 1 -3.786406674 2.3085356359 -7.5201521306
3296 1 -40.8639021472 11.825987867 3.3849878543
3297 1 5.9744153968 -13.5464190077 11.4299763265
3298 1 -24.6643779649 0.6158223272 14.6343092451
3299 1 72.3907649658 1.1884717241 21.3078617672
3300 1 5.926604825 15.6400020959 21.2872572304
3301 1 -15.2658679012 -10.202746492 8.7425704287
3302 1 -60.1701604573 21.0904325378 18.3724457609
3303 1 19.012564798 -16.3966938438 20.9481136087
3304 1 -78.6565151139 -13.4140118868 -11.5252408228
3305 1 -22.7681566849 -13.2920432912 9.9840819283
3306 1 -59.5872209282 7.1584975039 -19.8573326076
3307 1 78.393453724 21.2838492927 -2.8972799811
3308 1 53.0779942524 15.6111187975 -20.8546526391
3309 1 12.2541195605 -12.1964541744 19.4111864527
3310 1 15.0071189931 -12.6758662568 21.1611614958
3311 1 24.9934925982 16.6092141138 -18.7259470672
3312 1 29.6684452464 -10.3413356523 6.9213611192
3313 1 31.7884708307 -9.8868037445 -7.6840816233
3314 1 -73.2106924451 -12.2983058059 20.9702798584
3315 1 -70.5793796538 -8.3289298346 7.0852402341
3316 1 -76.3379485857 -9.0862803244 -12.5368278587
3317 1 -0.0449514678 11.8581142025 20.210179002
3318 1 1.7951996069 -3.6280969971 11.829522979
3319 1 5.2512209347 25.4644280502 10.9015127804
3320 1 13.8309153929 -22.9653031823 -7.3667012286
3321 1 74.1694453054 -12.5629680305 1.1307810063
3322 1 7.2613298557 -22.2667479402 -18.4720427514
3323 1 -16.4501722959 -13.5631915898 -23.372441386
3324 1 50.5148075547 8.6301775705 -0.2366247165
3325 1 73.3418935489 11.6814700296 16.1468031484
3326 1 -67.8541452974 16.10127344 -0.1415617316
3327 1 54.9586492998 7.5339803843 -7.0632754957
3328 1 4.2748369333 -21.2903708375 -11.5203541723
3329 1 -45.1037944766 2.9246113254 -5.56670099
3330 1 -73.208039832 -12.1190773379 14.6721933811
3331 1 9.2507896926 0.2368430476 -1.6681614302
3332 1 9.1872540491 8.8321579701 14.0528482108
3333 1 36.8384426146 3.4828697454 -10.5674069426
3334 1 32.6560500426 2.4532561631 -22.2230054653
3335 1 -14.5282190802 4.2897778947 -24.9210179137
3336 1 -39.8797350295 -13.4291122779 -15.0886166101
3337 1 66.6898705143 -9.9693491712 17.072596722
3338 1 -9.6566236154 -11.2887585151 -12.0037295512
3339 1 -12.6342215477 21.5145609735 -16.9176344849
3340 1 0.7312952566 13.6329675583 11.0549133045
3341 1 71.6315140261 9.0507589345 20.8627231691
3342 1 39.5584035126 21.4953561136 -17.4415136475
3343 1 43.4520265849 -24.9946021825 -18.8548639608
3344 1 27.929474684 3.2391859166 2.613803873
3345 1 9.3087659673 -11.9041247902 -1.4317382251
3346 1 17.6848286881 15.8069678302 4.4207562536
3347 1 -69.947565331 -11.5397898497 -14.4663495251
3348 1 -39.5630098467 15.4523620007 -8.0281622735
3349 1 31.4815936726 13.7523011862 -20.4161135381
3350 1 -79.6379517873 19.8263068407 0.6495214967
3351 1 -50.6034397774 -13.3720044228 -9.6699760932
3352 1 -46.106386931 -8.6172054224 5.9800007929
3353 1 -27.0793677741 7.1021497357 10.1801524832
3354 1 -33.5476139599 15.3021181761 -16.1234782083
3355 1 37.3683298814 1.0836304178 -3.5335521058
3356 1 36.0043784547 8.5732724053 -4.69214168
3357 1 -41.5240374831 12.7619080829 -24.6994571791
3358 1 -28.8659900691 13.588578489 2.0216123587
3359 1 68.7570026754 11.6363208736 6.2373308018
3360 1 -20.7167495956 24.4339530361 20.9774335118
3361 1 70.9615306655 -11.6584140633 10.4299258161
3362 1 23.5359849365 -9.4599389964 21.5517408927
3363 1 -66.7640324942 -8.7636994855 -15.5650902249
3364 1 -30.4607347208 0.5551167279 -1.8339549031
3365 1 44.8064476651 -9.6005550548 -19.9132016326
3366 1 69.8968321196 -25.0563734235 -0.0465995024
3367 1 66.7451465242 2.8837186554 -14.0441328444
3368 1 -65.668201483 -23.1313264089 4.5066000937
3369 1 69.3980773182 -10.2277280116 12.7474072317
3370 1 -74.0136876754 2.7946364822 -8.3174318333
3371 1 -41.4646316565 -21.9054026744 15.616526
3372 1 -63.8530040324 -9.9327636598 -16.5993976668
3373 1 13.5284857299 -9.4943962647 -7.6110841325
3374 1 25.2863919147 0.9889236022 13.2060974688
3375 1 -69.1977812021 7.1002748549 -1.0343578198
3376 1 -6.7208003687 -17.7267444029 -12.9583896274
3377 1 -50.6849242402 7.3767944336 18.2825716935
3378 1 60.2518037592 6.7414125393 15.6509844429
3379 1 42.2832884229 -11.9895585468 21.7584915499
3380 1 -51.7542291202 4.5586966054 17.5988436432
3381 1 -33.6956520092 14.7930627084 9.3791448204
3382 1 4.6414375963 -8.6044359642 -14.6307324184
3383 1 49.4107169099 3.4687828034 11.1678604228
3384 1 -10.9478267303 16.2912951406 8.9486661739
3385 1 -30.738544322 -11.8642455694 17.2347126125
3386 1 -58.9437636987 -20.5971007324 12.4657951037
3387 1 -51.1922563535 3.2059447871 -9.7817141433
3388 1 -72.0874299199 -18.3735782717 -22.3438467912
3389 1 -16.9775181369 1.0118275512 11.1049385001
3390 1 -38.8774602534 2.4180894803 -7.8536030564
3391 1 -47.923665174 21.5946741224 7.8173813891
3392 1 -7.2260675736 -22.0122506099 -22.7479627138
3393 1 20.9156161597 15.3817246005 0.6776323317
3394 1 50.6479147279 -11.9236336848 -16.0653421804
3395 1 5.2327955981 21.5505384154 1.1963225768
3396 1 -74.5853178599 21.5291039676 -11.2977344954
3397 1 30.7887374803 -13.8361640967 10.7061475152
3398 1 77.1702337476 0.8817513631 2.0454410772
3399 1 7.5313563406 21.3285423967 -21.7155545165
3400 1 19.5686605177 21.6312596338 -19.0999017767
3401 1 -68.6324251624 -3.5589797706 5.622872282
3402 1 -28.9028407423 -22.7328737054 15.1888181347
3403 1 40.4653748234 -21.9987818717 -1.098690322
3404 1 -34.6904613472 2.561745886 23.4852927864
3405 1 -33.1117594455 -25.3342925348 -9.6491196672
3406 1 -62.2912979153 -18.4933679517 10.156223009
3407 1 -76.049893862 -9.5782591752 12.1326464449
3408 1 -15.6169023315 14.140908232 -3.6121415369
3409 1 10.8569707601 0.2191076889 -10.019850195
3410 1 -39.1562228893 -3.8806991778 -5.0289175433
3411 1 -6.9770078511 6.9913797523 -12.8267523304
3412 1 3.1370723975 -16.9504424155 22.3899274018
3413 1 73.952629922 -13.400634359 -10.0944597767
3414 1 -28.5241683071 -5.7755449034 24.9076103553
3415 1 30.1193894761 8.6506492417 3.4292699761
3416 1 27.6623073031 -13.6682355859 14.9756694919
3417 1 -66.9722070301 -12.9196514306 1.286851556
3418 1 28.3683471415 -10.1663636704 21.7492220272
3419 1 25.985125154 -22.252057996 -5.520605266
3420 1 -32.1754028996 12.4769768769 13.3694224275
3421 1 -33.8849882268 -25.0218872718 -3.1280104903
3422 1 -60.8572984417 15.8502421054 -20.4788994407
3423 1 -4.9494266281 9.0202541175 3.7322926863
3424 1 -21.4175477433 -3.8522212589 13.4891705542
3425 1 -20.1015657275 8.7064902855 24.9245876875
3426 1 63.051978407 -25.0652902552 -10.3315378937
3427 1 3.6834789315 -22.9551788261 -5.5874062824
3428 1 -32.4829154141 4.4735162111 0.046397991
3429 1 72.3362831515 2.9894720658 -16.7431760234
3430 1 60.7912213724 2.7259246353 -5.5637790752
3431 1 76.8307945723 -16.4555245623 17.8334028682
3432 1 -67.2131341902 -16.6155481704 16.3337049364
3433 1 -66.1529307912 -20.967384619 13.5192965028
3434 1 50.7300345471 12.9830933423 9.3876082976
3435 1 8.5611102825 24.4452529933 -20.6785871246
3436 1 -45.755829018 4.0368716794 -15.3347627385
3437 1 50.1423298448 12.0466664019 24.1669553453
3438 1 -15.347352364 -9.4875048111 -16.1738056709
3439 1 -60.8248952635 -9.1731835821 -20.6362243985
3440 1 -71.9130722302 3.3229474822 -6.0046355568
3441 1 -57.7651775119 19.9360127025 17.1230249403
3442 1 -60.736580719 -5.4241314385 -23.6457109436
3443 1 -72.9646506657 -4.9425404406 11.5764247087
3444 1 72.247809768 -25.3777920897 2.7551137154
3445 1 -69.9891335257 -17.0129722231 20.7031261706
3446 1 -20.1404813091 9.1690791133 -0.566700327
3447 1 -4.3223298268 -3.3441285678 20.2894737228
3448 1 -62.166768054 0.2753034398 7.2238296731
3449 1 -52.0152017758 20.1089071138 7.485592932
3450 1 -28.9873431482 13.2716729649 -22.1959727162
3451 1 46.3911854529 2.7718845506 -9.5708325032
3452 1 34.9415859781 -0.624183282 -8.6776837702
3453 1 -14.3765277314 -11.9387847484 -12.4313366608
3454 1 47.111520811 12.9951027138 -25.0545751103
3455 1 37.5733911707 -11.9835791973 -3.3829727407
3456 1 -57.0240342306 3.5287789883 -1.7588919209
3457 1 8.9559843068 -13.7342111203 -17.8691711349
3458 1 -43.8577016686 -20.8155192759 16.6449896124
3459 1 67.2923472537 -8.3254334353 11.520757195
3460 1 -38.9911890553 0.193872807 -1.5511337069
3461 1 -31.438389435 -22.6641669257 19.9481638539
3462 1 59.6072346559 2.7111789513 -10.4890694008
3463 1 3.3529347462 0.9569999565 6.5549127079
3464 1 -18.9120196422 -18.0944743979 3.8970786023
3465 1 -29.6611386474 16.9767414189 24.5551166058
3466 1 43.6556583223 -18.3466711989 -14.7847374766
3467 1 -13.6171179526 -10.1343893523 -5.275920095
3468 1 -53.0986433365 -16.7160316457 1.3505291463
3469 1 -56.7895877061 7.4310646312 7.5288171191
3470 1 33.9050019546 11.8408348958 6.2867010854
3471 1 18.4639345164 14.8500185461 -1.1504283641
3472 1 -43.6192841664 -22.6752185878 -14.1469540167
3473 1 4.2911973615 -21.439393456 13.976072382
3474 1 31.1539085913 3.0288445622 -1.8633251841
3475 1 64.9820324172 -16.4590716341 -15.5656443812
3476 1 46.8596019846 17.4300571878 15.6179869574
3477 1 26.8847898659 -10.2049254075 -14.0750144606
3478 1 23.9260937875 -23.0053496222 15.2426720461
3479 1 32.2468804985 -1.089356405 -4.1837788922
3480 1 74.0150536917 19.5941256588 -21.7324915464
3481 1 71.2350516107 9.0484786741 -23.72940365
3482 1 -11.245332381 8.8923061724 -6.9755676755
3483 1 57.9826282518 -11.7002695099 17.9923449548
3484 1 -13.4149157671 24.7790831168 -24.1676001816
3485 1 35.9314713038 -15.8844460116 20.9881639918
3486 1 -73.7779227863 3.449527271 -14.0405560177
3487 1 -51.4754664844 -8.102373295 -10.2003539973
3488 1 -79.0218387104 -12.2404885365 -21.2460733459
3489 1 22.6812716924 -10.1257750352 -20.3600933796
3490 1 2.1324150347 -18.0338701435 -0.6607053773
3491 1 -68.0089498928 -0.6555495307 12.3471552894
3492 1 5.8814945182 -13.5013711966 -13.4198506458
3493 1 48.8164998042 -25.1007913761 -14.7606568689
3494 1 -34.6937969685 -9.574661431 -7.9770791433
3495 1 -20.4055837816 -13.357056049 24.2438319298
3496 1 34.7126988225 21.7380771658 10.2962230276
3497 1 -12.28985836 7.3159368169 -10.7768276253
3498 1 56.7331998225 12.4604069846 0.7651890183
3499 1 72.6674626933 2.6012197272 8.4131497301
3500 1 55.6510289747 11.7085291198 15.4109340332
3501 1 4.1075793518 17.0373963457 10.5618653802
3502 1 -33.4500867471 0.1920485987 2.6639802021
3503 1 52.1934192558 -24.6557058271 0.2383879409
3504 1 72.5902668864 -24.9831659165 -9.9122935057
3505 1 36.326186489 13.0764320016 4.6572802145
3506 1 -32.0599268675 13.247096825 -18.2073071999
3507 1 4.4463831708 15.8963033657 -11.7393466446
3508 1 -18.7407910829 -21.9380712052 -5.7444843888
3509 1 62.6582162565 16.6262907306 -23.54268826
3510 1 56.0495562985 -9.3554523973 -25.0522506767
3511 1 -9.3333860291 4.5232765604 16.8280123067
3512 1 -41.4277809832 0.3824250065 -22.4187989422
3513 1 64.9966456152 8.6968625193 9.8100768674
3514 1 26.4271743936 -13.3571573939 -17.4813121414
3515 1 -52.9696659802 15.3808124964 4.3412600214
3516 1 -7.9130467188 -5.6541337049 -4.250479153
3517 1 13.6423733708 -24.981375152 -20.2186072147
3518 1 -1.2259202412 -18.2226757052 3.4610583934
3519 1 -75.7481313232 -11.7249976672 -6.381864826
3520 1 31.0900552696 0.2312184053 11.0617646908
3521 1 -1.149677469 -22.3714777671 19.6836801916
3522 1 -4.1198099632 -22.2919220151 -1.8769775788
3523 1 -14.6382945826 -12.3465459816 12.5553165261
3524 1 -73.0908483376 13.6676275165 14.8934528563
3525 1 72.4446114237 -18.0969066756 -6.9295727072
3526 1 -73.7722363462 24.6106478814 20.9828239407
3527 1 21.034427813 15.3951528007 19.2037808837
3528 1 -29.3118514473 4.6923705377 -4.5068016051
3529 1 -48.876223309 -8.0817496064 -14.6799515685
3530 1 23.6911707457 9.1092349458 18.2214633731
3531 1 -68.5320388457 -21.9932839105 -22.3199273926
3532 1 -54.9351411117 16.9081815893 18.965947099
3533 1 24.0086901241 -10.0387704325 -9.6953665248
3534 1 30.1354322261 -11.4618049438 -5.6707312304
3535 1 40.9341090333 24.3309866106 -16.9953171148
3536 1 11.7685484051 -13.7234685602 3.2875571109
3537 1 13.8267855761 14.8750507381 17.3837806424
3538 1 -34.260642719 19.5468482597 8.2241824506
3539 1 43.0069594023 6.9944200996 9.8683640288
3540 1 16.9465445107 -24.4614327077 0.7035769195
3541 1 -34.5621193474 -16.9429935649 -4.6827714017
3542 1 14.0132626897 -20.9845929842 1.1337532989
3543 1 45.2192705087 -0.7471653266 -7.0587918679
3544 1 -19.6696821908 -11.8531989745 -15.643981923
3545 1 -47.8367801815 -0.7000399449 8.3637290686
3546 1 -19.3753533223 17.1787218185 -6.7400512715
3547 1 -16.3696408678 -20.8792854913 -7.5819657408
3548 1 -54.2745292584 4.7068628594 21.8510860206
3549 1 -12.7077640551 15.6038726366 -20.5694384955
3550 1 22.0324139332 -3.5577129592 -17.3066017908
3551 1 -63.8653775989 9.1429827998 -13.0554677259
3552 1 29.5653586649 -9.1822539513 -11.9717900004
3553 1 -28.756232245 -24.8439220681 2.4250381049
3554 1 64.0564769306 21.4940893022 18.415972215
3555 1 -0.8377174595 3.2145084318 6.9763737209
3556 1 -49.1133700984 16.2705701071 13.1633770601
3557 1 68.3464035793 0.8272784756 14.4409590935
3558 1 41.1096262485 -20.6216920741 20.85360478
3559 1 38.6169641151 15.6991368492 0.4518892287
3560 1 64.9294566722 19.5147725966 -3.2991943921
3561 1 -27.1255899547 25.534356036 -18.2809596026
3562 1 -25.6164595827 12.6327946714 17.6842844606
3563 1 -18.4551983654 -24.5042103929 -24.8119080756
3564 1 -35.0028978741 -5.300490652 13.8959716157
3565 1 69.0800814225 24.7619051551 -15.8357703616
3566 1 48.965332049 -18.3975463422 8.0205048417
3567 1 29.8588933378 15.806055726 -11.8032761241
3568 1 -10.7842224483 13.6155869067 2.9790432161
3569 1 -62.8283329419 -9.8842194494 0.63521419
3570 1 4.1923994359 -8.2245952528 10.4693212873
3571 1 -6.7155586781 2.2023261734 -3.7848367739
3572 1 18.0541296159 4.402220069 4.3610585127
3573 1 -40.5797389817 -25.3039530012 -5.970177114
3574 1 -15.9291800193 -11.616811979 -3.9147108465
3575 1 -1.2568938674 -3.7549301482 16.1356192678
3576 1 45.7834670229 3.2247442674 2.4923932776
3577 1 35.8665061083 15.2718160489 -1.6733503478
3578 1 57.2703936882 11.713241658 22.5312876221
3579 1 -6.394068322 7.1051900829 5.7830738146
3580 1 -35.1096377552 -22.983266567 -1.3864485465
3581 1 -66.1567588137 -4.0680859107 8.2581371151
3582 1 -65.2701189087 21.7216592908 -23.2995748776
3583 1 42.4268789772 -21.0236817148 -15.604536074
3584 1 -65.6156098541 21.582006009 -17.6240829412
3585 1 42.9986997686 0.8704007335 13.0189941695
3586 1 -35.8437921157 21.5430388923 10.5553666388
3587 1 -6.7879893117 15.7324793235 -3.4773808137
3588 1 -23.1295156572 -5.1564795392 -8.5867517682
3589 1 -46.2599843491 -5.2102936848 -19.3033778742
3590 1 -9.9811319145 -10.3649996881 -24.7406209125
3591 1 -12.1127527537 3.535670442 -0.8169270605
3592 1 -54.5933193497 -21.845107522 -5.9980864376
3593 1 39.1225489982 -5.2087735112 -21.1195695508
3594 1 2.4443750443 -21.9293960812 3.0261464969
3595 1 15.9879504895 3.105359967 18.8441334808
3596 1 -47.4133151176 0.2583788403 11.0315883644
3597 1 66.2907078341 6.9772421378 7.1728976765
3598 1 -71.9463966753 -3.3720997621 -9.2684143271
3599 1 2.5825650689 -25.0944664404 -9.6348123606
3600 1 -55.5932115391 16.3319851207 8.1030741222
3601 1 -69.0078413959 -0.6326962542 -20.1717205586
3602 1 29.9119456001 13.1801585139 -5.1106807784
3603 1 53.7363823581 15.3497502824 -1.5705795533
3604 1 31.4298121232 21.1735860339 -10.8863490504
3605 1 -47.0473498111 -0.6232205054 -16.7594984437
3606 1 -23.2305373304 -8.3933851954 15.4700776179
3607 1 -8.5776295498 -11.9574322113 23.7360232982
3608 1 -13.0446618047 -18.3093256007 -4.6906303448
3609 1 -77.1865147563 -25.1538358071 8.5692202797
3610 1 -68.319003833 15.7256385423 -16.793201219
3611 1 29.7122848404 -11.2112296613 19.2965768658
3612 1 60.1526881553 0.0317209559 18.8485163529
3613 1 38.33629541 2.6066416798 19.7028741488
3614 1 21.0639718873 -9.6349616507 -24.9871609956
3615 1 -5.5417376646 -22.1446171928 7.0106306524
3616 1 19.6145650201 -3.7136827711 -13.0482133169
3617 1 -46.2833336981 0.635685929 -22.9904564487
3618 1 -78.7949068642 20.3798020501 20.005292325
3619 1 -21.9784086362 -24.956238068 -14.1729489824
3620 1 27.0075724969 -5.5631766508 -4.3543582599
3621 1 -46.9571291973 19.8851375592 -19.5861486926
3622 1 26.4357517055 -21.1258424483 -8.4340565339
3623 1 -43.1181467784 -5.9532025253 -4.9179351609
3624 1 -71.2506972629 21.7007315676 -15.1842841291
3625 1 -68.3625098649 -25.088957838 15.4759718252
3626 1 8.351442659 21.5146623184 -2.4418643036
3627 1 -73.3813650675 -10.0163225356 2.2192446267
3628 1 -51.2461028113 7.212362322 -0.6384887496
3629 1 19.1018323771 24.4648632328 -19.738491282
3630 1 -27.5484196622 -9.7372693343 0.0020151136
3631 1 -16.0319489226 7.3505461026 -0.8479598102
3632 1 -13.9081111997 -9.1304667038 -11.4757697835
3633 1 53.3904307792 -24.5215099685 -14.7319918777
3634 1 -36.9196093992 -18.4259229161 -3.0286150111
3635 1 -73.0223886817 -10.346554915 -23.0058166523
3636 1 66.4246092027 -7.8879781443 23.1974338061
3637 1 -67.355025166 -10.218505625 -5.6693206509
3638 1 -6.1297600451 -13.340739519 3.2406553415
3639 1 -40.6636060311 -9.6354177028 0.5504282846
3640 1 -40.3383035364 12.6455641296 13.9826215013
3641 1 61.0486995677 0.0625298076 6.8785903327
3642 1 -74.4931276412 -13.8391537715 10.3261474648
3643 1 -42.7864907193 -22.1485949804 2.5772799387
3644 1 -6.4750762675 3.5937410737 15.3543597184
3645 1 61.1999143992 0.4572175478 -18.2433273558
3646 1 -41.1444120133 15.0584343473 7.3093712462
3647 1 -24.9806266304 -22.1241201854 -22.9888846601
3648 1 -31.2832036258 12.9190433611 0.7610580354
3649 1 11.2076875122 -21.8689134407 2.2785897228
3650 1 14.786491471 -13.6415818754 24.4351669677
3651 1 -61.3052247283 8.9548866525 -11.1277092839
3652 1 11.3595377001 3.791667677 12.1773315894
3653 1 28.426164577 -23.3655800941 -3.4068518371
3654 1 -26.4560831114 15.5409881218 17.2693725668
3655 1 61.1387613423 -3.966994366 22.2473077356
3656 1 61.5018675449 -24.9629516614 7.0032754877
3657 1 -53.3527859105 24.5127993738 -8.3203033702
3658 1 -29.2429152741 -9.5002742693 -3.7896730465
3659 1 32.1333105357 4.5826646759 8.5327467233
3660 1 24.1066938542 -12.528612107 21.9366779715
3661 1 41.0624510332 4.1588909474 -4.2206554714
3662 1 -18.723318781 15.7443366777 13.3678607145
3663 1 -77.6264514357 -18.1143379996 -19.85657694
3664 1 26.5755301212 -11.5229159227 23.6726479749
3665 1 26.1455526538 -24.8733936738 -18.1518915754
3666 1 -46.3436925594 2.6897445035 -9.9569786501
3667 1 -41.8239257204 -18.2389415628 5.9648370629
3668 1 57.9972414498 14.9520728674 -20.6254233895
3669 1 -68.5674281991 7.4500161288 24.251338228
3670 1 21.5344533273 15.6024538079 13.4010597113
3671 1 13.5319801903 2.4587794605 16.9875085495
3672 1 70.1643171787 3.094414717 6.2442325659
3673 1 -74.7158677234 -11.9060503435 -20.4452369677
3674 1 8.7790375397 19.5364604067 -23.9219477561
3675 1 -68.3740892359 -24.9345066796 -9.7572808907
3676 1 -56.4719094886 0.4083693026 23.9336555662
3677 1 -23.9065565771 3.6953393429 -9.953855224
3678 1 65.866925092 -9.4742286282 -24.6662350084
3679 1 -52.6356273345 20.3758495987 14.2038305986
3680 1 69.6123512759 3.0596534139 -18.3941586101
3681 1 44.8882498061 -12.0837586379 17.8228738996
3682 1 -28.307829441 -12.4334492394 21.7917409245
3683 1 -32.7284806762 -9.3663469748 0.0226196504
3684 1 -53.6701464497 2.1865163679 -11.8999511999
3685 1 71.9885843425 -0.5966174673 -19.6680630611
3686 1 22.330078423 -24.7520544301 17.0744607021
3687 1 -28.4752458616 -5.6314831181 6.0151141476
3688 1 41.9508381683 19.9410799478 5.8412602203
3689 1 -64.4716029413 13.0703513072 7.6292705329
3690 1 26.2175067701 19.7586591153 -23.9333532992
3691 1 -6.8905993759 -24.5513611109 -15.9703295734
3692 1 -42.3741443931 13.4291122779 9.3240314629
3693 1 -32.091377011 -11.9914841001 0.2373803841
3694 1 30.7402915522 17.2944577022 22.8916403147
3695 1 13.4663796384 2.7885051153 23.2371819222
3696 1 10.4705152086 0.0697759684 14.9801027418
3697 1 10.5334154956 15.1701671072 21.6578366247
3698 1 57.8723939103 21.3972542436 1.6024687263
3699 1 -37.452514609 17.1531322295 19.3159219565
3700 1 21.2070859242 13.5348150159 -18.6316397499
3701 1 -54.8884424137 24.8227120993 -16.1185915577
3702 1 -16.2962571995 0.1380824357 2.4907811867
3703 1 43.3341679663 -3.6387382124 23.3458973019
3704 1 -41.6058396241 -13.4152280256 2.871738416
3705 1 -33.0695082426 0.1240461661 -10.0394975528
3706 1 -44.4212628264 -21.5860750071 -8.3414620631
3707 1 38.8472808228 -5.6057415118 4.0238796267
3708 1 74.2312337187 -24.9107372451 6.5075575379
3709 1 -38.8801605183 24.3814057019 -3.985894735
3710 1 25.9165066591 4.4275562958 17.0677100715
3711 1 -55.4940959353 -12.2735776486 15.1188433144
3712 1 74.1970833104 0.9968791774 -18.3582392099
3713 1 26.041989555 2.6732252836 -5.628564978
3714 1 8.9686914355 24.8220026849 4.1447360659
3715 1 39.9747208166 15.0403949538 -20.6087987022
3716 1 60.7640598848 -11.4240032935 13.6640824162
3717 1 19.7641914605 16.8029855759 -21.8330960937
3718 1 -44.1070790693 13.1659702269 -1.2747104965
3719 1 -76.7486906369 3.5131212002 -9.9855932635
3720 1 11.4524585787 -1.3287330753 24.9924970164
3721 1 -2.1468693936 2.7032740486 -22.0911313924
3722 1 -18.9313980134 -23.1507491603 13.0922939273
3723 1 -69.9173541325 -13.1578626344 1.8804536498
3724 1 -12.7395318768 -20.6896032962 -11.3003541431
3725 1 -55.3287444231 19.8119158639 12.5242333986
3726 1 -65.2674980634 13.8961602817 -7.844585423
3727 1 -25.1199285288 24.6510844993 -7.2283636788
3728 1 56.8661481565 17.2420623853 -15.0339566532
3729 1 41.8491811387 -22.6649979539 15.3714378063
3730 1 -48.880511965 11.9013378053 22.5393984544
3731 1 43.1256122165 0.5450329097 7.168313293
3732 1 -21.5809931862 13.1351613752 -20.0225215464
3733 1 70.5277410595 24.2045588392 -8.4319910424
3734 1 -17.0583672432 16.0151302691 17.712244162
3735 1 43.2128148872 -22.1694466951 6.3794970675
3736 1 40.6510577415 3.1575525941 24.0564767412
3737 1 37.137060139 -18.1225469371 -0.5635769009
3738 1 3.1832945781 -9.722371633 -24.5861594311
3739 1 -21.1972378995 -17.7440237096 -17.4801534511
3740 1 40.3748365315 2.3385844008 -20.5217558695
3741 1 17.8595517077 -21.0204336105 -20.9449549181
3742 1 13.8440990389 7.0714422288 7.9501269987
3743 1 73.9669254418 -22.8677080368 19.1161738192
3744 1 49.9750722633 16.751705053 -14.2279112063
3745 1 38.55549338 16.1913183899 -25.2399761424
3746 1 60.7091015532 3.1479248279 6.4389429192
3747 1 -68.7006624435 0.8353860682 20.8497256863
3748 1 -50.344214352 4.3077666157 24.9767287524
3749 1 -32.8928791537 24.1781584909 -12.3915381669
3750 1 -28.3044938197 19.4826462611 0.1586901974
3751 1 55.1511622995 -23.0519226742 -16.5947125277
3752 1 39.5264768517 -1.2067644798 1.2705795135
3753 1 -44.0035159705 15.5861372779 -8.0581370885
3754 1 -11.2535920146 19.68812306 5.6371795887
3755 1 21.158481157 -5.4186588135 9.8347116314
3756 1 56.4518957609 20.0521539659 9.8884144093
3757 1 -2.6481656208 17.2321812569 11.6820670401
3758 1 -3.796731216 -11.5722708924 -20.3534989202
3759 1 13.6870071604 15.2500775664 -7.9915375835
3760 1 55.9841145857 4.0532388819 24.9903307693
3761 1 31.3048057446 -9.3332071902 17.3751660317
3762 1 11.0737861435 -3.8606835586 -0.4592947712
3763 1 36.0164502269 -24.4657449334 -13.7367272621
3764 1 -62.6372494941 -24.7007333692 12.4774323848
3765 1 27.6521416002 12.6329466887 -7.0816130296
3766 1 -42.3546071827 15.434069245 21.859801387
3767 1 34.1564442637 21.2288190082 -14.9009591545
3768 1 -22.8482115957 -10.0732277009 6.33325021
3769 1 14.9033970551 4.2164041821 -16.532092872
3770 1 -15.0535000128 24.4231598035 12.5861477645
3771 1 -20.0488311434 -25.0631128598 15.2764251992
3772 1 -32.5783777184 -13.3816828614 15.7586418879
3773 1 -40.7819411671 8.7271646465 -21.1282446149
3774 1 9.2968530341 9.0307939878 -17.0444355092
3775 1 -70.2367001606 9.0348984565 -4.4867512246
3776 1 45.6414648597 -9.4388592557 21.5341590264
3777 1 45.3822394343 21.9844973071 24.4427236438
3778 1 52.3374863274 -24.6945563972 19.2596499087
3779 1 -51.3431535068 0.3285601884 2.371335327
3780 1 77.0781070645 25.380818502 -22.9645672765
3781 1 69.0198814003 3.9938507664 22.4488694751
3782 1 36.5890652139 -25.2330140493 -22.95394259
3783 1 59.4396593962 19.6820423656 -20.0305820009
3784 1 -5.0080382592 -12.065668572 19.7623703784
3785 1 47.7608550875 -24.7656346477 -5.8494718083
3786 1 -44.2490812326 -9.9767980219 -8.1058449034
3787 1 -26.3885764902 24.6222012008 -21.2891665506
3788 1 2.8344838953 -0.6957327864 12.607759858
3789 1 -29.2376735835 -12.1859143041 -16.359397635
3790 1 -14.4267208898 20.2127349709 -21.3010657965
3791 1 40.3233726602 -0.0048645555 11.2633264304
3792 1 46.1781822081 2.4344566828 21.4096753827
3793 1 37.9412625466 2.9175171819 2.7413101871
3794 1 46.982861133 -9.2209170333 13.0843846063
3795 1 9.5370177665 19.738288789 -4.3823179614
3796 1 -58.4391318503 -12.574420005 -25.1129509367
3797 1 -78.9712738685 8.8812595775 -11.0537042363
3798 1 32.1212387635 17.0727657182 11.5113365388
3799 1 14.5101114218 -13.9353300882 -1.037430868
3800 1 15.6793261012 2.17602717 -22.3848442777
3801 1 6.0590766417 -8.4708127043 -0.8812595627
3802 1 -2.9092971155 -1.0649322825 -4.1872045854
3803 1 -27.9345575355 -18.2739055557 16.2794983801
3804 1 62.5805439323 -9.6836578785 4.6995472226
3805 1 43.4424962384 0.2707935914 -17.9868537702
3806 1 6.6980863762 -10.2627933494 -9.6960718145
3807 1 -22.8042131625 -24.5488781606 18.9795994938
3808 1 30.4326201985 -22.5824474599 6.9955173003
3809 1 60.2473562641 4.2807075256 -16.1353673786
3810 1 -45.2330895112 -0.2106453891 -6.4095222604
3811 1 -76.3783890228 -16.3143004345 9.5819156281
3812 1 -77.1863241493 24.5007900023 -0.5394962932
3813 1 -35.9243235439 -3.9601029124 -8.939799674
3814 1 8.0083501841 21.505794639 3.331738477
3815 1 -48.2788294211 0.8975611686 -7.7501269721
3816 1 -54.3963588548 -25.1842534675 -18.8780881453
3817 1 -74.5414941498 4.4711852782 7.8713864341
3818 1 -3.8426357185 -24.520116476 -20.3827885967
3819 1 -13.1844402204 0.3568354174 -1.5811588998
3820 1 -79.3651869162 -9.3419228522 16.6527477999
3821 1 9.4218594127 2.4070428855 10.9042835616
3822 1 -58.5422184319 -16.2307415587 3.5983883864
3823 1 -45.2688283106 2.4951622821 25.1706330602
3824 1 -57.0805809533 4.1377605343 -24.4688294407
3825 1 75.4474647743 2.2951074357 4.0158695501
3826 1 51.7183314816 -21.5362842543 18.9232770682
3827 1 22.8069134274 7.3568294869 14.2613117145
3828 1 70.0848976244 -22.2037266098 7.1580865914
3829 1 59.4283818195 8.89494114 -7.0957692028
3830 1 12.6400985947 2.3132481741 6.7688673962
3831 1 -2.0790450942 -9.6751449063 -22.6071264231
3832 1 -66.3991472936 24.4672955105 -24.3047891167
3833 1 42.4988330934 -8.5394738788 -18.8154181118
3834 1 -31.7744929891 9.0798955952 -2.5827207455
3835 1 -32.8425271562 -24.8696413786 15.7103295389
3836 1 41.4811509238 15.7262972842 21.4898265268
3837 1 43.5830688496 2.1683756296 -24.830285408
3838 1 -46.2107442254 15.8537385047 9.121965945
3839 1 77.7080629698 -21.309155116 -15.5957703297
3840 1 25.6245603772 21.4635338128 4.1299753587
3841 1 -7.9765823623 20.1787844271 -23.3032121577
3842 1 -66.9865343177 2.6458114863 19.0315390472
3843 1 -54.1274442438 -3.7499135753 16.0355184989
3844 1 53.4580962396 -16.203733141 20.7859473403
3845 1 58.2173924545 7.0492983667 -11.0324951655
3846 1 5.0575960612 -24.7349778133 -7.6986911971
3847 1 -23.1018776523 19.9075347836 16.2239316221
3848 1 -48.9972587099 9.3317883615 16.6096243684
3849 1 -40.0793957892 15.8088933834 0.921259568
3850 1 69.5977380779 2.8128785654 -12.2250394042
3851 1 -58.3937038652 0.8772415147 19.470128526
3852 1 -21.1155945976 -22.7945724847 17.2222692859
3853 1 18.2074093558 -11.9023005819 10.9825707257
3854 1 24.4507393637 -16.4380932383 -7.2754669596
3855 1 -48.017221409 -21.1103721482 13.737079907
3856 1 6.6593296336 12.8785053983 21.7213630815
3857 1 -75.0586901718 21.7590555615 -5.8074566894
3858 1 -60.3404359818 -22.291258206 2.8456426947
3859 1 51.0677264922 11.7978646553 -19.3707834247
3860 1 47.4454006176 -5.4138449304 22.874511849
3861 1 -73.1749695296 20.0203823375 18.1524961095
3862 1 -48.5490147451 -18.24735319 -5.4941065219
3863 1 -55.7879482864 3.1877533763 -13.9107827008
3864 1 64.5148865984 4.2886124283 12.4406061835
3865 1 -9.9553999789 -3.803068979 -2.2145091097
3866 1 -53.2290502448 -13.0137501767 -8.1840816896
3867 1 -27.622597526 -3.4067597203 -2.4911842094
3868 1 -75.0856928202 8.7796613083 -21.2281388347
3869 1 77.7920888583 -13.4159881124 -7.1739556111
3870 1 -56.5370335232 21.4427074344 -10.8837797806
3871 1 3.2193510558 2.9804523691 -5.4107815738
3872 1 65.4869819439 0.9089117982 19.0672065583
3873 1 -39.4235491093 -0.9907478106 -11.4911854027
3874 1 7.9491031965 -4.1482497322 -21.3605368371
3875 1 -61.583828525 -16.3327452075 13.6739564729
3876 1 -32.3012034737 -1.0357956217 12.3458454656
3877 1 -68.1794001404 21.6609030191 -19.5106826876
3878 1 -9.1832830714 11.6235514153 7.9521421123
3879 1 -9.9295092042 6.9793197084 -8.8916384585
3880 1 -68.5789758023 -18.4383376672 18.3311359317
3881 1 45.8717815674 -22.3164322809 2.231486442
3882 1 44.9155701328 -20.9082650675 -7.8342579657
3883 1 19.0919843524 15.644815979 -7.7922428467
3884 1 2.95663117 -13.7314241354 -9.2235780491
3885 1 12.4872953721 -10.4253505802 -18.4430251153
3886 1 24.8516492741 9.2568944752 -12.9764248943
3887 1 78.0039802294 4.3205867465 -15.4635284986
3888 1 -42.9553366919 -20.77151025 -19.6764257826
3889 1 -76.3727184666 -13.1142843244 -22.4420936556
3890 1 -1.2473635209 -0.0332918019 6.5621167391
3891 1 40.7388957687 -18.1469710597 -11.4226715397
3892 1 -25.8269214017 -24.9352464974 -1.5340052412
3893 1 -50.0405139761 -20.793319674 25.2549151872
3894 1 -55.3379570914 -22.7002153091 3.1341565868
3895 1 -59.525591354 24.2024305962 -24.8760143813
3896 1 76.7991855896 -9.8377021371 -10.5487167638
3897 1 58.9108840032 15.106117126 15.0529994769
3898 1 42.1058651384 -8.4367608156 6.3992955588
3899 1 31.3284727718 -11.7817001426 -21.0530153858
3900 1 1.149677469 12.0784887027 -23.2012474086
3901 1 -22.2323923711 -21.3167205133 -24.0923205747
3902 1 61.9760022845 -9.9902768945 11.5157697888
3903 1 50.233185815 13.4421350984 21.4118920077
3904 1 -41.7559425819 -10.1828322178 21.5159222482
3905 1 45.3976468278 13.1462079701 17.4506824145
3906 1 -44.7159093731 -3.5925249348 22.6847889019
3907 1 20.2934433708 24.0595849498 12.6154676676
3908 1 -34.8805917604 15.7265506465 -20.4325367141
3909 1 48.554732953 -21.2198601185 -24.2062500608
3910 1 -4.5408924405 11.7735418776 -14.8166770275
3911 1 -16.2244619224 21.4201075202 -13.2104803409
3912 1 15.1824773691 -5.8136505884 18.7185919025
3913 1 8.510758285 -18.1671386962 -9.1384898766
3914 1 -65.8605556437 21.5605208888 7.8123436051
3915 1 60.9394182609 7.0882654834 -15.5810600003
3916 1 -11.1594004231 -11.9161341617 -22.7182549013
3917 1 -20.9462721077 -8.3240146066 -13.4911856678
3918 1 -42.1840139799 -24.3894170168 -16.2403547981
3919 1 -35.5005408018 16.8987058405 -17.7592466871
3920 1 37.7168228859 7.11917568 -6.450680956
3921 1 -41.5510401316 16.7367060067 -9.530479853
3922 1 -47.1658437862 16.1122693624 21.5120935323
3923 1 -52.8867519654 13.0278371187 -8.2163738853
3924 1 -39.5482378096 3.3671338617 -1.9769272143
3925 1 -46.2660202352 13.1275605072 2.3727962844
3926 1 -16.1629911873 -18.4114305944 -0.4507305383
3927 1 -36.1322439372 -25.1307585583 19.8064509888
3928 1 -63.8867732269 0.5051030163 2.6940557728
3929 1 -7.9641929119 -10.0075055287 -14.5143092292
3930 1 78.2074531276 0.1347887263 -6.3908824594
3931 1 -50.5543584928 -24.9869572295 -9.914711642
3932 1 47.643155308 1.0487677698 19.341010121
3933 1 20.1598596804 -4.0567352812 5.9923433638
3934 1 16.4309527638 25.3237613193 6.510983231
3935 1 11.9505780237 -12.6286902026 0.0743073146
3936 1 -74.5926562267 21.4091622702 20.527156374
3937 1 -55.69820419 -4.9303790517 -6.6870034055
3938 1 15.5995888686 -12.1922990332 -16.5750651699
3939 1 -28.3627877726 -9.6294383533 8.5941069329
3940 1 -74.5865726889 -25.2647912516 10.4124447055
3941 1 -52.7884305571 16.9130461449 -17.7400023521
3942 1 -18.8897821669 -12.2498122679 1.1760706849
3943 1 26.8025112076 -12.2391710527 17.8228235217
3944 1 7.5224613505 -23.5343649694 0.2679093554
3945 1 -75.8292345721 13.0430388548 13.1791453242
3946 1 -78.2344081244 8.8997043506 -16.800153361
3947 1 -8.4675540474 15.1377874094 11.1418654571
3948 1 2.9960232689 24.3777572852 -12.0009083922
3949 1 41.1650610974 15.8105149019 -3.6945596838
3950 1 59.8744020368 -15.9792034996 12.3831250675
3951 1 -20.1420697002 2.5347881407 -22.1668341733
3952 1 51.8244360062 21.4742257005 -9.4093211468
3953 1 30.0495002683 -5.0963313369 16.1312363957
3954 1 -57.9967649325 13.0722768605 13.1493216427
3955 1 -46.4202530098 13.9652775082 -22.7076805926
3956 1 70.4233837651 -0.7588199909 -8.8037291269
3957 1 76.782189805 8.8891644803 12.1965759244
3958 1 3.0080950412 4.464901894 -24.7574325016
3959 1 18.2734864251 0.6460231095 -14.0646870033
3960 1 3.5700678079 19.7716312634 -21.4574940288
3961 1 -66.9487464937 8.9963873919 16.163024813
3962 1 21.0782674071 12.6780451723 13.189926182
3963 1 28.5464057823 25.3217850937 -22.290919832
3964 1 -66.3936514604 15.9158122603 -12.0905809481
3965 1 45.6408295033 24.855193142 17.8512366237
3966 1 -12.5710035824 21.8590829847 -23.1303053338
3967 1 -71.5205490247 13.4129477652 0.2868010456
3968 1 -32.352826184 16.9123367305 -21.7513328587
3969 1 3.9967096539 -6.1579192374 4.372645416
3970 1 24.4423208909 15.5981466494 14.6153671771
3971 1 16.4782868182 6.9031083384 3.3649374739
3972 1 -75.5897051962 -9.2833961684 -24.7419267061
3973 1 -6.5791158837 -1.5119139947 0.1512846548
3974 1 16.0109821603 15.6300196226 -3.1674563394
3975 1 -34.2236332067 -0.9434704115 5.1360712099
3976 1 -10.7319643815 -9.5388360064 9.1939055011
3977 1 16.1367827344 -13.7906602335 6.2898748894
3978 1 73.3884334078 -8.8866815301 3.5302271683
3979 1 -54.9807279359 -8.4218631142 -5.8678093422
3980 1 -55.4602632051 11.9273327739 24.2343105179
3981 1 14.8443089066 0.3696048757 15.3552665195
3982 1 16.302769603 25.2967529016 -18.4617656719
3983 1 79.104894092 3.4584456229 -6.0985902292
3984 1 8.1784668695 -18.1055716652 -15.2095234271
3985 1 15.7917841902 -5.4669496617 -12.5672056965
3986 1 11.8756059644 -23.1895287889 -18.0405061703
3987 1 63.1517293673 3.910342563 4.9313860443
3988 1 75.3135634056 21.1177956627 -17.6950653184
3989 1 40.7498556672 12.0669860557 11.3347622081
3990 1 -35.0532498716 -9.5466395643 -20.9012823682
3991 1 78.2600288726 15.5188949321 0.3986398513
3992 1 -51.2337133609 -3.4823123485 5.9674063328
3993 1 50.9126995221 -9.6691655568 -3.1857434954
3994 1 32.5607465773 12.6095866877 -3.6494211388
3995 1 45.9512011217 -24.3211257512 -16.2301280965
3996 1 9.4463206354 -24.6822987307 -1.6228213739
3997 1 64.1400263018 -9.354641638 21.5810607958
3998 1 50.1380411888 -16.5578829184 -19.720506393
3999 1 65.9272839533 -1.1971873861 -11.6524448699
4000 1 7.7864519492 -24.2599590326 12.6309840424
4001 1 24.2871350817 -16.6257333336 17.9744104436
4002 1 -27.2768047862 -18.5828555046 10.1489182222
4003 1 21.3727551146 -16.1236706645 -8.8851397171
4004 1 -39.1109537433 -18.3582245183 -17.7332013436
4005 1 9.5324114324 9.1741970311 -10.6766764785
4006 1 -26.7939338957 -20.9603158117 -8.2290187233
4007 1 -14.2453266276 15.5056694217 19.6364761552
4008 1 -43.3112951346 -16.2745225585 14.1251907897
4009 1 -76.8584484611 0.0127187858 2.656121259
4010 1 44.134399396 12.9686010206 4.1290685575
4011 1 -20.0467662349 13.6796368879 -9.6741574539
4012 1 -35.408890636 13.2268278436 17.6311862167
4013 1 39.969479126 0.0172286342 -1.6485140725
4014 1 45.8614570253 -25.046380309 -9.9133514403
4015 1 -75.9874859762 12.8843834029 0.306549159
4016 1 44.4268221952 15.7356210157 17.0231256827
4017 1 -25.926672362 13.2697980841 24.1303810331
4018 1 15.9318802841 -0.7670289284 -15.3199012755
4019 1 20.0914000245 -25.373784304 -9.6769282352
4020 1 26.7516826928 16.1502737025 16.7136546089
4021 1 -64.6793803794 -0.8546416005 8.5274066722
4022 1 39.4291084781 24.6180967321 1.2401512979
4023 1 -46.1311658319 2.7960046384 15.1633269475
4024 1 25.3794716324 -18.432054283 15.8224202338
4025 1 27.2567910585 -8.3272576436 1.8245342469
4026 1 -65.1030201663 4.4664220676 20.8101790816
4027 1 -63.7172283622 15.5109393569 8.7404545594
4028 1 -50.5897796141 -24.873553292 15.3458458634
4029 1 2.1176429976 13.2036705323 -3.7416125868
4030 1 61.1487682062 -10.202746492 -24.5625977151
4031 1 66.8644346948 16.61326791 -14.353049762
4032 1 49.1886598359 -24.889329147 23.4912877494
4033 1 66.579795012 2.2712913826 -7.9656433735
4034 1 -32.8577757107 -8.2718219795 -22.5446125609
4035 1 -52.0314033649 4.188230298 -7.0930991772
4036 1 78.0935654867 3.3159546837 -18.5916397446
4037 1 -9.1421437422 24.8752087611 4.3515371009
4038 1 -62.7382711673 -24.9607575441 -17.7839822068
4039 1 -0.4420492396 -24.8872014107 -5.2390938936
4040 1 39.2362778001 -22.945469984 -5.6504793386
4041 1 -59.044944211 0.1660029576 -22.5972825931
4042 1 53.651562274 13.0701992899 17.299297004
4043 1 65.5737080973 12.072154646 10.1144094015
4044 1 -45.9462771094 16.6202100362 5.6767765713
4045 1 36.1252550164 -12.5512120213 5.1888671867
4046 1 58.0993749967 -11.7949763254 -7.78680204
4047 1 -74.1165518822 0.1031691153 -0.9724938317
4048 1 40.4496497517 -18.725143754 -5.160051062
4049 1 27.1394089572 13.3461107991 -1.7449372591
4050 1 -43.8270457207 8.9840233132 -17.1341080652
4051 1 6.4981079383 2.7039327905 14.8500775357
4052 1 75.6028094226 21.4696145072 1.7667004861
4053 1 6.3746899508 -9.997928435 21.2939071054
4054 1 -58.6281503897 15.6788678678 12.3812107096
4055 1 -8.8274834678 -22.8173497526 11.2815632086
4056 1 14.5558570852 16.4985454753 11.783124988
4057 1 19.7411597897 -12.437097656 -3.3759198431
4058 1 23.9840700622 15.9559955159 20.8890707797
4059 1 -55.0833380001 -16.4890697265 24.5808596822
4060 1 34.6640940552 -25.0660442613 19.8375844942
4061 1 62.00888198 0.5106263138 -1.6390934163
4062 1 17.1452522357 23.9673610844 16.484435435
4063 1 -65.4956386753 -24.4354073355 -7.8652907154
4064 1 -34.6896671517 12.8067025317 -19.9931512654
4065 1 74.1638859366 -16.6849694317 -2.6113857367
4066 1 -4.9953311305 -24.5552172846 -5.4446858604
4067 1 35.1871512402 24.3980769391 -8.1071547273
4068 1 16.4452482835 -11.7622419205 -24.4246128101
4069 1 31.2217328907 -25.0607043981 24.1663004333
4070 1 29.3232878632 -12.1133513507 -25.0159655334
4071 1 27.6156086052 4.4279616754 -19.7442343558
4072 1 -16.1620381527 25.2149675617 -19.5638313092
4073 1 -10.944491109 -9.7060044305 -9.5108828731
4074 1 -69.9804609104 -5.1845014059 14.0626215119
4075 1 -36.3560482414 3.1196495989 -6.2532501994
4076 1 -58.6778670307 16.6354117722 -9.4635780809
4077 1 -71.3487645286 0.7955068473 19.248516406
4078 1 -59.8532764354 -3.7931878506 18.3812618829
4079 1 -34.793865607 13.4643803055 -14.0500270517
4080 1 64.0742669108 25.3258388899 2.659899597
4081 1 -38.2627529026 12.7008477764 -3.7744085609
4082 1 -53.8818789817 -11.5743991354 -24.8629166466
4083 1 31.7107985065 -18.1649597807 1.6462974475
4084 1 -6.7563803291 -18.0606758714 5.8063987547
4085 1 -49.7812885506 15.8535864874 19.8972318572
4086 1 -12.1030635681 -22.1277027279 24.0160737132
4087 1 -44.1521893762 -0.8037157847 -20.9683957272
4088 1 37.224580488 7.2473263149 25.3335046183
4089 1 36.3951226622 13.0443563386 -20.8258768166
4090 1 34.9709712133 21.6432183329 16.7621180914
4091 1 4.9635633088 21.3481019638 7.6198498768
4092 1 71.6739240681 -9.5099527079 -21.1219272337
4093 1 -77.8618224038 -21.9800431984 1.8374813519
4094 1 0.2744739799 13.1174260165 17.1709342665
4095 1 -7.8569765135 -23.9041370642 23.1980887181
4096 1 -49.7634985704 2.3790210187 19.007307306
4097 1 29.3807876205 4.2074858303 -12.5195986372
4098 1 18.8554729194 16.3577773996 14.7891203487
4099 1 -58.7857187856 -11.8665765022 19.4195995521
4100 1 29.9947007758 14.1422257158 18.8955692559
4101 1 63.7611950275 -23.8819627986 -16.2371809941
4102 1 -57.822200752 4.6097237661 0.9809069311
4103 1 -56.5128899787 6.9810425718 -23.9768646399
4104 1 78.0452783976 -17.9270526116 9.7489181691
4105 1 68.2150436364 2.7397582151 -22.7914085634
4106 1 74.3463920726 2.4480875728 -6.1384894789
4107 1 77.1584796536 15.9279736491 9.5065503788
4108 1 -46.3282851659 9.1301119966 18.3998513061
4109 1 75.4258626555 0.6113124789 -8.1597491927
4110 1 67.4264074615 -21.1609584585 8.3530489664
4111 1 34.3989915827 -3.9056806973 15.9324958152
4112 1 -12.1362609418 -9.4433691041 21.6225217585
4113 1 -13.1382180397 2.8096862009 -14.4967777407
4114 1 45.5342484613 0.3538457427 15.2127476089
4115 1 -56.9906780178 -24.4202968099 5.2424692089
4116 1 -17.7272387301 16.7095962441 -17.6887177105
4117 1 34.016665848 -3.4467909586 -9.1512858481
4118 1 -1.8571468593 -12.6828590554 -15.9746620676
4119 1 5.8149409316 -9.0240545515 24.3724969342
4120 1 -60.6943295161 -5.7269500205 20.8858969757
4121 1 74.4688570254 -5.6070083231 9.4915377824
4122 1 71.1521375959 -5.1993991073 14.0216643276
4123 1 60.6118920187 -10.1857712201 0.6030731278
4124 1 28.3227603172 11.7846898174 -9.9619156785
4125 1 17.610174307 0.2720097303 11.2800518734
4126 1 65.8578712628 -9.2183327381 0.9360706531
4127 1 64.26153822 -22.1702574543 15.3430750821
4128 1 -39.2388192258 -24.1434681293 -20.4640379777
4129 1 22.6177360489 -11.9760290017 -7.500756662
4130 1 -44.0268653194 -8.2959420673 20.1305820141
4131 1 68.909805898 9.1841795045 24.6072072928
4132 1 -77.499681943 15.3800017371 -3.8881113467
4133 1 -42.5868299597 4.1334027033 5.3656430288
4134 1 70.1952908049 -8.33936836 7.4163737793
4135 1 65.6372437407 -24.6950884579 -6.0825196981
4136 1 64.7274133259 11.9622460944 -22.3131918753
4137 1 -52.5436594906 9.3993854144 1.4055921259
4138 1 28.5508532774 -21.854689683 15.7577854646
4139 1 -4.9173411281 19.9971236814 16.6831256376
4140 1 -45.8066575328 -24.9409486686 19.3081637691
4141 1 57.1960569854 25.2162850455 -2.1279599799
4142 1 -60.6176102266 -21.1676066844 5.6359705205
4143 1 35.7577013188 0.9106346616 11.1916387634
4144 1 -38.0561032222 -9.4987034233 -22.489650337
4145 1 71.2277450117 -16.5391341106 20.5482646891
4146 1 78.1955401945 -24.9413403667 13.4288179014
4147 1 25.2501765979 -3.5199113089 -21.2105972707
4148 1 -29.9387894095 -0.7348519205 8.1194469204
4149 1 -25.9911610402 -16.6026266948 7.9378851834
4150 1 14.8219125923 15.7915634043 8.7048374262
4151 1 41.4198390278 -24.4340847845 -22.4414740082
4152 1 -24.4915610146 -3.9493096798 24.4383911495
4153 1 41.3239002061 -11.878839236 2.858489044
4154 1 -67.5512391171 -0.7776701436 -12.781412274
4155 1 -39.3422234856 25.5571586401 10.539195352
4156 1 14.0698094124 25.4456792424 23.9297764725
4157 1 -44.6229884945 -13.3292875445 -17.8193978286
4158 1 -75.44074588 12.9225904329 -12.1258958143
4159 1 -41.7958111982 -3.9292940606 18.3540074713
4160 1 -16.264807056 16.766906789 14.8852916461
4161 1 -43.3389331395 -16.182400038 8.0735527077
4162 1 -26.0705805945 -22.7273504079 10.9929485608
4163 1 -39.737256349 -1.1432212231 14.0856441849
4164 1 58.9955452482 -8.5073982157 24.510532217
4165 1 2.9251810264 -20.9955939738 -0.0278589458
4166 1 -23.9046505078 16.8956148209 -9.3553161018
4167 1 -9.4817417567 15.6056461725 0.7123930416
4168 1 -52.9944448812 13.2134503159 17.0298763133
4169 1 28.3920141687 21.5997920402 -0.4950126601
4170 1 -31.4468079078 0.8093404271 -18.2934029292
4171 1 42.2974251036 -5.8628028683 -24.8576315074
4172 1 -28.6907905322 -10.1633739956 -10.1608577704
4173 1 -24.8430719622 3.6122871916 2.496977661
4174 1 -0.7575037095 7.0056187118 -2.184131272
4175 1 -13.9780004076 -22.4382336573 -5.8851896972
4176 1 71.8870861521 -2.9771079872 -13.5102788694
4177 1 -45.1084008108 -24.2855080836 -11.9396489382
4178 1 2.7466458682 16.234237958 -24.7412763282
4179 1 -49.7750938254 19.9022648484 9.7921423562
4180 1 60.0870876034 -21.1133466212 9.6519912041
4181 1 65.2185438501 0.5974282266 -5.6689176282
4182 1 -5.4847144245 -16.0357032852 -15.6630751246
4183 1 -73.3187348069 -12.0882178138 -3.8841818752
4184 1 0.8418472763 24.2959719453 4.8665497636
4185 1 -56.0752882341 25.0045755348 -4.0713859302
4186 1 -53.0563921336 -7.9748307296 -17.7602542439
4187 1 60.1196496207 -1.5117619773 -3.0701263516
4188 1 -35.6102986259 24.2518869108 -8.8368273681
4189 1 -12.1310192512 -22.9731118073 4.6310333596
4190 1 -59.9720880887 -22.9265387553 -3.71027757
4191 1 -33.886735457 -7.996214505 -11.0232256429
4192 1 65.9098116513 -12.4147004316 -12.0384902611
4193 1 45.2937660507 4.0294735012 -19.7865517418
4194 1 2.8459203112 -18.4088462993 -6.6171293408
4195 1 78.7471884191 7.1346814508 -15.0173823437
4196 1 -64.9680069239 -0.0229546214 11.278590916
4197 1 63.918286906 -4.1116642207 -0.494105859
4198 1 -52.1128878277 -22.4011768921 23.8114389253
4199 1 -40.5689379223 19.7129018898 -2.6701262986
4200 1 57.5628164874 3.2672077834 10.4246865207
4201 1 43.290010694 15.2173431614 -24.529776552
4202 1 -29.4454351378 -20.6859954175 21.18509097
4203 1 -38.4120616648 -12.8758197583 -4.1165244753
4204 1 8.8681462797 -1.150923436 -20.9403806101
4205 1 -40.2669847766 -21.4405183844 0.8696222815
4206 1 55.5325349996 24.6015775123 -12.705946269
4207 1 -65.8237049705 25.4446657934 23.248919959
4208 1 -30.2618681567 -3.7442382605 -17.8414129449
4209 1 -40.4823706081 -16.3984673797 3.5894211308
4210 1 -9.9617535433 -24.413131725 13.2138052784
4211 1 10.9811829431 -10.1700627595 21.4535041039
4212 1 12.8403947108 12.0164149472 -14.8514881152
4213 1 71.3186009819 -5.5174700978 7.616625695
4214 1 25.9574871491 24.3296184544 -21.0052521553
4215 1 6.1607336713 13.4861187881 -22.4234437791
4216 1 -37.9082240119 -10.1142217158 -3.8979854035
4217 1 -63.8863602452 16.0705152608 -16.2074580683
4218 1 -0.422194351 -25.2428090345 19.8417658549
4219 1 53.6385374671 -16.2241034673 -4.7639804805
4220 1 -64.2448442297 -9.6484911958 20.8847886632
4221 1 -34.6145362533 -16.214577046 -23.4978570198
4222 1 -13.9073170042 12.1390929571 -2.1634763574
4223 1 -51.8093462909 -8.3757511816 14.7323445226
4224 1 -15.3025597353 0.6225110911 15.5829239804
4225 1 47.9039691245 13.7236205776 -6.1879605182
4226 1 77.2771324678 19.4280213563 24.47360526
4227 1 14.7380455429 12.8518516878 21.4159222349
4228 1 53.4199748535 -22.7947295693 -1.7805040144
4229 1 -31.0398621112 -13.5388181397 22.9860987655
4230 1 -74.5075343484 3.0690278178 17.3193977623
4231 1 -71.0181726916 24.4742376367 -8.6564243215
4232 1 18.6650248281 -16.2763974393 -4.2815622805
4233 1 52.7322015126 -8.1516269198 -17.1892718005
4234 1 -48.0699559931 13.2991374347 -7.8487164059
4235 1 15.1626224805 12.8670027514 -3.9491189115
4236 1 25.503048459 -11.5719161852 -11.8535028311
4237 1 61.0950805874 -1.1735740227 4.1579350601
4238 1 1.3345661916 24.2240677338 -19.882773417
4239 1 3.6394804984 -12.2928838534 12.7907825523
4240 1 40.6953738529 -0.6664947807 8.4568776956
4241 1 -16.3005458555 -9.0319594542 -7.21597073
4242 1 -74.5469105634 7.5987904523 7.8767264851
4243 1 57.6668561036 -24.7799597503 -7.7555174011
4244 1 19.2044424413 -21.0706550792 -7.1770790372
4245 1 76.2907416026 25.7066423779 -13.8513872269
4246 1 72.3540731317 -18.3289358402 -0.5868010854
4247 1 23.9318119954 -5.8568741912 0.0420654968
4248 1 -48.4324268392 14.3862642518 17.3521433586
4249 1 -55.6743783237 4.4729588141 -16.948213834
4250 1 -64.3207534397 1.2008864752 -22.7825420635
4251 1 -17.2253071465 -16.1516418588 -23.7301945821
4252 1 -29.2686472097 -5.9113470787 -20.0412117252
4253 1 -78.3360588004 12.377760213 17.4674582353
4254 1 34.9922556538 15.9107450149 -20.7599322235
4255 1 60.0130685787 16.5706017042 -19.1736045573
4256 1 -36.3998878354 21.4827386727 -15.0950649737
4257 1 -62.2876446158 21.4081488211 22.7228745493
4258 1 -61.7683995693 -0.8148637245 4.3150635444
4259 1 47.3216649519 19.6482945116 -2.7491691302
4260 1 -53.1292992845 -8.3318181644 7.5472050309
4261 1 -6.2120387034 3.1749332456 -9.5975327586
4262 1 -45.2634277809 21.1754102423 -21.6820935548
4263 1 -67.0743723448 13.2999988664 -18.6413626731
4264 1 -69.2873982272 -21.8277978119 -10.2041827131
4265 1 17.2896369856 24.3875877412 -8.5622177599
4266 1 -71.7329486809 -0.702168188 9.2817644548
4267 1 -2.2537681138 15.1770585609 -22.0524815133
4268 1 -31.5254332666 19.6749988946 3.7029727832
4269 1 -40.9739776496 8.9688215772 4.1194967678
4270 1 -49.3257379868 19.6704890462 -21.2358617576
4271 1 12.8810575227 -13.7406465219 10.5907822606
4272 1 -10.9627576065 15.8845980289 -15.8546116739
4273 1 51.1647771877 -20.9444046613 21.9868039227
4274 1 -24.5091921557 0.9057701061 -16.5490702042
4275 1 -25.7041387707 -24.8365953381 23.4795497125
4276 1 -30.6105200003 -0.8566684986 -24.7493267071
4277 1 10.5961569436 7.3138085739 5.9632753498
4278 1 58.2140568332 -9.9097583659 -20.7122546353
4279 1 14.5156707907 -21.4035426951 8.3723436793
4280 1 69.1378988581 -13.5671947136 -19.0791964843
4281 1 -60.7418224096 -8.3825412903 2.0727962446
4282 1 51.7207140682 -3.6619968685 9.7345101068
4283 1 7.1080501158 15.3814205658 -10.0067015786
4284 1 34.1135577043 -24.3851402617 -24.8330420834
4285 1 -36.1690946104 7.3186731294 3.8710836367
4286 1 46.0954270325 -11.9412170262 8.9975326791
4287 1 68.0695470128 0.2779384074 -10.3519409191
4288 1 -34.3008290135 12.6399394873 5.0531492846
4289 1 21.1060642511 1.8305423822 -5.7423685195
4290 1 34.5073198549 -22.6495479229 -11.9886665769
4291 1 -63.993687831 -12.2365867576 -3.6338543861
4292 1 68.6053113265 15.6482617059 21.8641842591
4293 1 39.0563130899 -12.3121393857 -24.2486530891
4294 1 37.0908379584 15.1648464996 -16.4388434894
4295 1 -48.7813963611 -13.3846725362 22.6639828538
4296 1 67.8085743571 -8.6821168353 -13.761059759
4297 1 -77.1415791724 -12.1659493574 8.7291195453
4298 1 72.3248467357 3.4558613277 -10.087406879
4299 1 26.7032367646 -16.3255497191 -17.1510853974
4300 1 -67.6229867425 12.1990384695 -9.615114625
4301 1 -40.6972799222 -22.5054709359 -18.5376346996
4302 1 28.1948948347 2.3389897805 -3.3674563659
4303 1 44.4946464947 8.987570385 -16.8031256535
4304 1 -22.6263133608 9.3684752178 3.5874060172
4305 1 62.2997163881 -16.5215000968 8.0978852046
4306 1 28.6544163763 15.2967975685 -3.4509828253
4307 1 75.8331261303 0.632442892 -14.0565257932
4308 1 -29.7735967364 -3.6502915318 1.8353654826
4309 1 65.3378320208 -6.3028931268 -2.6895217672
4310 1 -19.6672996042 -16.2300321443 24.8764768499
4311 1 -12.4097818871 -17.8186135611 -10.4611096993
4312 1 51.3757155241 -0.4622847932 9.4081624565
4313 1 -74.4683646242 -10.2458687499 16.7503800546
4314 1 55.2620319974 -22.4097354695 -22.9392524117
4315 1 -0.6067653954 -23.0246659615 -11.7842836783
4316 1 39.7043766535 3.0433368839 11.0115379839
4317 1 -12.2363295803 21.7288041068 1.857985133
4318 1 -0.3672360194 -21.0881928153 -21.0224964901
4319 1 -44.3464496062 -8.7183476396 -5.5000007292
4320 1 0.6444102641 -5.3655034098 -16.6437805443
4321 1 -1.0524679345 13.1696693161 0.4377330555
4322 1 5.0587079349 -10.6104570528 5.1627714654
4323 1 -32.7044959707 -18.3864997473 18.5582392364
4324 1 -61.1508331146 -9.8581231358 -14.4297248351
4325 1 3.5759448549 0.8319403413 -18.0246875284
4326 1 -15.0422224361 -9.140550522 0.3547607523
4327 1 -35.8161541108 -22.1958166399 -17.9625212733
4328 1 -17.6012793169 4.2859267883 -20.7332672326
4329 1 -7.2433810364 11.7238322007 -10.0748124189
4330 1 -48.2384842875 2.7771038133 23.3624716114
4331 1 -38.8888966693 2.3040257875 17.4756194455
4332 1 46.0239494335 -22.722146347 21.4887182143
4333 1 45.1579586127 12.6259538901 -7.8971798884
4334 1 46.9147191553 9.1460738195 10.3197494791
4335 1 52.4582040501 0.6756158223 20.0316903133
4336 1 -22.7637091898 -12.6285888577 13.2522939485
4337 1 -46.4640926038 -24.5323336046 -22.4026729955
4338 1 39.813181443 0.9877581358 17.462521207
4339 1 -71.4259762194 3.2726297359 12.4369286011
4340 1 -45.5471144291 -13.318392967 18.3395994089
4341 1 -52.3424103398 13.6136613535 -14.4339061958
4342 1 0.959705895 4.3376633633 17.5423197062
4343 1 -60.8018635927 11.7804840037 -10.7310845462
4344 1 -40.5255748456 14.9918000709 -18.3075087245
4345 1 -76.5745076703 16.7204908216 -9.5718904379
4346 1 -65.7947168331 -22.4585685129 -20.4842495673
4347 1 0.3202196432 -10.0006647475 4.8523935905
4348 1 65.9504744632 16.8041510423 22.7353178758
4349 1 58.2993534346 -21.1092066818 20.4557709741
4350 1 76.4997738697 16.5691322031 23.9068041773
4351 1 14.2809065879 20.9507285835 -4.756877205
4352 1 78.636001043 -9.9110251773 -0.2770781224
4353 1 26.1109257281 -18.6786771141 10.1888174718
4354 1 10.4300112358 -21.2436761716 5.2147613967
4355 1 -70.782677829 -22.5603390685 -1.524282318
4356 1 -40.0201488017 11.6011035184 10.9801022115
4357 1 -74.0802253781 3.4772957756 10.7934019348
4358 1 -24.5819404675 3.9854898116 -20.1049900712
4359 1 -78.8869970142 -10.3862821185 10.7797999179
4360 1 -11.8582925016 0.1474061672 -13.7830244975
4361 1 51.6641673455 7.3473537381 -22.1311918512
4362 1 -79.1725659059 -16.0617489263 7.7244342735
4363 1 -2.5453967174 9.2509151257 5.7196481135
4364 1 6.2047321044 -21.2025757446 -4.3620660695
4365 1 52.5776510598 -22.260981415 6.6281620879
4366 1 -42.337452559 6.6799468532 -19.4397506883
4367 1 17.7615479776 -8.3913582972 -17.8213625644
4368 1 -72.8991136494 13.3321252019 -10.2487671019
4369 1 24.1389381932 2.8261547483 15.3404050566
4370 1 -75.5205625321 11.8579115127 10.1372305632
4371 1 -69.7894251143 12.8458723383 -20.0082142397
4372 1 -39.9604252968 -5.8324500687 -9.0713865932
4373 1 1.0998019889 13.1065821115 4.8257437129
4374 1 38.9564032905 0.4412050525 -18.1461485016
4375 1 -66.5699152194 -22.5835622539 19.0179370303
4376 1 -17.1720960451 -5.7140792173 13.320958945
4377 1 73.0219915839 4.3238804559 25.3521444193
4378 1 -48.2456320474 -18.1128684985 20.3495744865
4379 1 -53.1710739701 11.7131909855 -5.4857941782
4380 1 68.3870663911 19.7749756453 -7.5534015053
4381 1 -44.1833218415 12.0188472249 -17.7856446755
4382 1 29.1509474302 -8.0160781067 15.8021179642
4383 1 58.6796142609 -0.2317251298 -16.8602541246
4384 1 24.0803265621 -24.5369802686 -22.8299627247
4385 1 34.4919124613 3.5341502684 7.065693632
4386 1 39.1520930724 -0.8277345277 -24.3154037277
4387 1 25.313076885 -10.094915511 0.043879099
4388 1 66.4808382472 -25.2520663851 10.5282129828
4389 1 7.3248654992 4.2234983256 9.6729483858
4390 1 39.3107733421 16.8190487436 -14.8373823199
4391 1 -48.5050163119 21.7403067537 -17.3771811453
4392 1 -31.7724280807 19.5193331174 10.5147620994
4393 1 -44.4160211358 16.8940946473 20.3072067227
4394 1 -51.2799355415 -24.9659393092 2.4126451562
4395 1 -78.07344216 -18.3439855588 11.4287168805
4396 1 -15.1777121958 7.0666283458 -6.2084139214
4397 1 -22.8127904744 2.5891090109 -18.2215137509
4398 1 -46.0836729384 -5.299375858 25.0173836696
4399 1 -7.0472147371 24.6386190758 -7.5741067977
4400 1 -37.2418939508 -5.1572902984 -13.4021176459
4401 1 56.6388493919 -9.6578655997 19.9298766978
4402 1 -8.4726368989 -16.2154891502 14.2863495012
4403 1 74.1492727386 0.5362665752 6.1400008141
4404 1 19.3742414486 -3.8513598272 11.7060972699
4405 1 48.6841868266 -24.4647669551 -20.6300682264
4406 1 -63.99136878 19.8096862759 -25.6653681384
4407 1 62.0301664205 -22.3627469034 -14.0026718817
4408 1 54.9929585472 -3.3893790688 -12.6112863068
4409 1 -11.4438812669 16.2259276756 -3.7411591862
4410 1 68.1164045498 -23.0530374682 -22.4651515932
4411 1 17.5304370744 -20.9833211056 4.8935019083
4412 1 52.4451792432 4.3686242324 4.1840811593
4413 1 32.5229428695 -12.0875590719 -4.0193456211
4414 1 -71.0692394651 21.6121561189 9.8922431252
4415 1 42.0888693538 -5.6859560056 -19.0579874135
4416 1 -52.4048341095 -9.6851273796 -7.4353158473
4417 1 -63.3313763993 11.9213534244 18.9190957074
4418 1 -57.2956491065 -3.9562011334 -11.3115884015
4419 1 -37.6393094009 -12.516653408 21.5908340969
4420 1 -45.8169820749 25.2291051762 -6.0988924963
4421 1 25.8059546394 13.4413750116 -11.5555682827
4422 1 -19.1561553523 11.8393147222 -18.6523954201
4423 1 60.2687995438 16.7728354661 6.1056431269
4424 1 72.6366479062 21.7199364274 12.0234776647
4425 1 26.7785265021 2.7557707104 10.9994473022
4426 1 -6.0959273149 16.0734542631 -12.2288681201
4427 1 39.7342384059 0.3728479127 23.4088192246
4428 1 -9.3927918558 2.3623497815 0.7153653341
4429 1 36.5968483302 11.8201098624 -23.4697663359
4430 1 -13.8946098755 2.8551393917 19.7370807025
4431 1 -17.5976260174 0.3166014894 19.6824711235
4432 1 50.7951585816 -16.5886917701 -0.1783375551
4433 1 -31.0003111732 24.4919729954 1.0711336433
4434 1 34.7428782531 13.1848710521 0.562619722
4435 1 -38.7505478056 25.0770878158 -0.9620656187
4436 1 74.1591207634 -8.5714481969 -22.4891163319
4437 1 35.6881297892 8.8886070833 20.7847382721
4438 1 0.9674890113 11.7335613118 2.2856929983
4439 1 35.4678199454 -12.0115503916 17.2039821299
4440 1 -22.2047543662 -0.8962943573 13.4795483867
4441 1 75.6007445142 -22.3014231002 10.6530996492
4442 1 43.8669143369 -13.8171619267 -17.8139570218
4443 1 -71.2598463956 -25.1088275205 -25.1748050003
4444 1 -8.5960548864 -11.9598138166 4.588917485
4445 1 -59.2365041761 1.142207774 -16.5205563466
4446 1 63.5221421689 -18.2445662051 12.1048882548
4447 1 -78.1334325146 3.5635909638 -22.8747284737
4448 1 46.8352996009 -12.3134568695 0.631738119
4449 1 -78.1783935127 -0.6941619403 18.0358210311
4450 1 -69.0803673329 -21.1610446017 17.3108839073
4451 1 -9.2887522396 22.0545773103 23.0054438562
4452 1 13.398714178 -18.4225278617 7.6352151181
4453 1 -12.6599534833 1.0042773556 -7.4953662331
4454 1 39.90816723 21.4910996275 -23.5308545052
4455 1 -56.7980061789 -24.5437450411 -20.5477155707
4456 1 -18.1473681727 21.768379293 9.7932002909
4457 1 -71.4730561312 -20.1554244261 24.7429251949
4458 1 -49.3968979075 -10.2343154305 19.2295239601
4459 1 8.176243122 15.3008513648 0.5668514605
4460 1 -53.8972863752 14.9707203303 -12.0729990818
4461 1 -39.3468298197 -22.0803087821 23.196224738
4462 1 35.9336950513 13.8128547681 11.2829737882
4463 1 17.047725023 -4.0445738923 -8.6111850208
4464 1 -69.0294435147 -10.2741946514 -16.9034783117
4465 1 3.2168096301 13.5745928919 6.6906809878
4466 1 -60.2856364893 4.5005246288 -20.5367785415
4467 1 -79.0104721838 -5.400163368 -4.9506303793
4468 1 60.4951452737 -25.2511421195 -6.2005046004
4469 1 -35.138546473 15.8925536041 4.8458444712
4470 1 42.616532873 -22.5577294371 -24.4485624355
4471 1 7.7237105012 3.0803277749 -5.2207563597
4472 1 -73.2666991149 -24.7118559728 15.1166266894
4473 1 26.2127415968 24.6154110921 4.1155672963
4474 1 -44.1039022872 -13.1058726971 4.4268519723
4475 1 -43.295887741 2.4874093967 11.0226714866
4476 1 63.9208283318 0.2199184481 -16.7236797992
4477 1 -52.8171804358 -20.6156823211 -21.0738315095
4478 1 -41.0378309713 2.9484273785 -17.9928487332
4479 1 68.2517354705 -23.4031233149 2.4198995652
4480 1 -53.8100837045 13.3704335768 0.0985894337
4481 1 -19.3550219164 -13.554830635 6.254308134
4482 1 -2.5644574105 -12.3081869343 -3.7459954589
4483 1 35.0049627825 24.6982605535 16.9265009848
4484 1 -63.363144221 -8.1515255749 -19.2090201791
4485 1 40.7624039568 3.9171326718 20.9077105806
4486 1 -60.3342412566 0.561045405 -10.1198502082
4487 1 -43.5621020873 -9.9930638795 4.7016630919
4488 1 -60.1299741628 -17.9267992493 5.5364742857
4489 1 -23.1622365136 -16.320279784 -15.5879617645
4490 1 -8.5773118716 12.1012406343 -17.7691711217
4491 1 -4.0535740549 0.4381647053 4.8388419514
4492 1 -70.2054565079 2.7064664131 23.4493733861
4493 1 78.4876453154 -11.2172090108 -12.8381377223
4494 1 -71.3298944425 2.7728473272 -12.5517900773
4495 1 57.7720075936 15.2666981311 4.8022172614
4496 1 49.533499541 24.3669640526 -4.1795975315
4497 1 -30.0510886594 -17.633000364 20.6226727595
4498 1 -62.9800242908 7.3177103528 -8.9523437562
4499 1 19.6768299507 25.1452422657 15.3119919546
4500 1 6.6073892451 -11.6284159708 -22.6710659782
4501 1 64.8290703555 -21.1447483407 12.5683140089
4502 1 27.1686353532 -11.2746209006 -1.4752646792
4503 1 79.1736714261 2.7294210346 19.1703803755
4504 1 55.6739018064 -12.9140774607 16.2699769682
4505 1 -56.1351705781 24.5584552543 21.3578869627
4506 1 -67.8215515123 16.4679393134 -21.9744412007
4507 1 60.5177004272 7.0856811883 -9.1515881151
4508 1 15.5482838365 -22.9157455228 3.1623177996
4509 1 14.9365944288 19.3718762778 18.3805062153
4510 1 -59.1064149461 -22.0168161979 15.4333017943
4511 1 23.6381184834 11.7496244796 11.9680116624
4512 1 12.6443872507 -5.5431610317 -8.6653411993
4513 1 15.0125195228 -10.4069058071 3.2034764953
4514 1 -45.3611138328 -20.702631184 9.5046863987
4515 1 52.5496953767 16.7430907359 7.269018596
4516 1 -10.1280580901 25.2765345927 19.2087682899
4517 1 6.3573764879 9.0581571127 12.5880621224
4518 1 13.0043166711 -16.209104421 -20.8752319869
4519 1 -69.8138863371 19.5809001484 8.0589935118
4520 1 2.167836156 2.7630168712 3.4819651972
4521 1 -29.5880726574 -16.2650468097 -6.6366255651
4522 1 46.3297147178 -18.350927685 -13.2930496214
4523 1 10.431758466 2.8782460304 2.4520910052
4524 1 36.8328832458 -17.5015560196 18.5626724863
4525 1 14.0671091476 2.9377354908 11.2620166065
4526 1 24.7700059722 16.1015268023 -15.5769793953
4527 1 -15.7258659601 -22.1958470433 -10.4573817391
4528 1 -71.3504641071 -21.5633433444 -21.1174738326
4529 1 -68.464071591 3.1072855202 8.481059059
4530 1 -5.9096090404 -21.1200911248 -12.3035784575
4531 1 7.2025593855 16.9421828056 5.8693206774
4532 1 24.4270723365 12.6984661711 -3.1141565842
4533 1 -20.9778810903 16.5926948939 -13.6347121352
4534 1 1.1428473873 17.0938961314 14.7254427584
4535 1 -45.9888459905 11.5378642964 -6.087305593
4536 1 -55.35781198 16.7971582437 -3.1882120096
4537 1 -77.2208716555 -24.685197195 -16.6341079989
4538 1 -55.540476955 13.4725385705 -9.7193463768
4539 1 33.1293905866 -16.6782806679 5.8106304933
4540 1 64.9717078752 19.6937983748 22.2368795226
4541 1 17.6656091559 -11.9841872668 -7.6852906915
4542 1 27.1432210958 -5.1464463934 20.8908340041
4543 1 -28.8933103958 -9.5220127519 21.1590456265
4544 1 77.0827133987 2.5006349071 14.7876593914
4545 1 -49.8020964739 16.1457131817 -24.9693312703
4546 1 -53.8170726253 21.9706130548 16.2111356506
4547 1 16.0400497172 11.4314014717 -18.8094231488
4548 1 36.3754266127 -5.7899865526 -17.3253927253
4549 1 -16.5902683898 -8.5090197342 14.3580371682
4550 1 22.6093175761 -22.3596457492 -14.360606438
4551 1 -29.267535336 -0.8658908852 -16.9372314648
4552 1 -68.1305571144 0.0176340138 -10.0252406239
4553 1 -18.4266073259 -11.3090274965 -24.6639478545
4554 1 -10.1831752609 2.8712532319 -18.571942009
4555 1 8.7647420199 -5.6122782583 -23.6318016219
4556 1 19.1040561246 17.0307582543 -10.6183389393
4557 1 1.5418512285 -21.3623459904 18.4094734736
4558 1 50.110562023 12.7037361062 -3.9771793686
4559 1 37.8942461704 -0.801840904 -13.1450395262
4560 1 -27.1540221552 2.7104188645 19.5410605254
4561 1 -55.3233438934 15.7041534221 21.7948643506
4562 1 63.0497546595 -0.687422504 17.4532516843
4563 1 28.1740869115 2.3727883069 22.0127485105
4564 1 40.5965759272 -25.2114341715 11.4476589485
4565 1 -69.1656798182 16.8610055351 -10.9711853337
4566 1 -8.6783335447 16.0541987307 16.8101785512
4567 1 36.9664669363 -24.7360672711 2.5267005869
4568 1 -6.5286050471 15.5822861714 21.2647887136
4569 1 -10.7035321811 24.8960351395 -3.3379349514
4570 1 -45.3611138328 21.9409696695 23.0212624981
4571 1 -1.3682400826 25.4238900874 -18.298843736
4572 1 5.2672636847 -4.3214988506 2.2768768762
4573 1 -61.342869597 16.1809812094 -8.1173814289
4574 1 -27.910413991 25.7487005143 -6.155164544
4575 1 57.7639067991 -0.0122627337 22.879549633
4576 1 -10.8876267081 9.1792642765 18.3492215764
4577 1 -48.5032690817 24.4982563796 -24.0477764881
4578 1 72.9845055543 2.8997818232 2.2683630212
4579 1 -79.3273881324 13.0713647563 4.2501768859
4580 1 78.1928399296 -18.4147749764 15.6873068658
4581 1 18.0708077223 -22.5550184609 23.4515396333
4582 1 75.340407215 7.077826958 -4.7018142254
4583 1 69.5551691967 21.5654361168 -9.8961725967
4584 1 48.5671224035 2.3432462665 -7.412998464
4585 1 -55.365118579 -16.8247747309 5.7533508888
4586 1 55.1551332773 -24.4780786086 20.9071564244
4587 1 -20.9254641845 -16.1540741366 5.5347110613
4588 1 54.7599415747 3.5601959095 -10.1211600321
4589 1 -43.0419040062 -16.1648673691 -17.345694995
4590 1 -59.9994084154 21.4542607538 24.8953685401
4591 1 -61.6283034754 9.0066738999 13.9914376233
4592 1 63.4878329214 -25.1098906285 15.1124453286
4593 1 -43.3598999019 12.8107056556 17.7387429061
4594 1 71.5513002762 15.9524484441 -8.1499758917
4595 1 -62.2004419451 -21.5062253549 -7.981915416
4596 1 -8.7018417328 -13.5535131512 -17.9321434355
4597 1 26.6706747473 20.0115653306 1.6565241491
4598 1 31.8847273306 3.4538344296 -13.7892209718
4599 1 -5.8150997707 12.6931455635 0.5425189636
4600 1 45.1620884295 -8.523968108 1.9972294839
4601 1 8.4556411143 -18.4281525041 10.1693716254
4602 1 50.0524269092 -21.1823827719 8.2750136916
4603 1 -59.6242304406 -24.8159878647 8.8521926094
4604 1 -22.476210403 12.9101250093 13.370833007
4605 1 21.1400558204 -11.8549218379 -18.2812114918
4606 1 -64.3564922392 -16.5614299901 17.9568285773
4607 1 75.9390718158 -21.3210074029 20.7757710165
4608 1 11.4248205738 -22.4661592464 15.4841834132
4609 1 -2.435162376 13.7315761528 -9.8006058334
4610 1 3.7244594216 -10.0212377636 -5.852393723
4611 1 67.9702725698 8.8240503776 -0.7176827148
4612 1 41.9651336881 -5.7284195217 -0.3424181814
4613 1 -21.4000754413 -3.4327040165 -10.4879107104
4614 1 12.8805810054 12.841818542 13.354107564
4615 1 -3.4026513873 -25.0839123818 23.9361240804
4616 1 74.6589874385 12.9117465278 0.7631235269
4617 1 -43.3888086197 16.047408622 -20.2274636391
4618 1 -14.9597849387 0.1653442157 -9.5385906853
4619 1 -28.3605640251 -8.9086227024 -19.3936045864
4620 1 -21.0148906027 2.6232622445 17.301815896
4621 1 -52.3285913374 -11.6907937611 -14.3917903212
4622 1 28.1205581318 24.7076856299 18.0911358999
4623 1 -52.3389158794 15.9386148643 -7.4776332332
4624 1 8.3239634931 4.0951956734 16.7744606623
4625 1 -16.0985025092 3.7163177386 15.1573319845
4626 1 -11.36668546 13.2062548275 21.6001539974
4627 1 52.0094835679 -23.2187921308 -12.1521426691
4628 1 -17.5498154457 -10.5155475474 -1.4854913808
4629 1 -3.1475557786 7.1198850944 -23.2361340631
4630 1 75.617899138 13.5877170573 -8.8648878252
4631 1 74.2434643301 2.7771544857 19.3341083569
4632 1 29.4506768284 19.5364097343 -9.0186409942
4633 1 -69.0903900807 0.9027804313 -4.1427713301
4634 1 22.8512295387 21.8160620717 2.1299247156
4635 1 -9.4210652172 2.7868329244 -24.0086429817
4636 1 38.4738500781 13.8161484776 6.6160210283
4637 1 -22.0644994332 25.4983785941 10.7723943754
4638 1 46.5377939503 -0.9387072008 25.1658975432
4639 1 16.6784240952 -3.5183911353 -14.7164755028
4640 1 49.061747388 -9.9933679142 17.6414632962
4641 1 -74.6725205306 -24.5654176495 4.4572298101
4642 1 28.9408032893 0.2436838288 -22.6095395216
4643 1 70.6972223885 12.8887919064 -8.4842832408
4644 1 -48.0801216961 21.7404080986 2.0211589582
4645 1 -74.3050144847 15.0730280139 17.2644859162
4646 1 20.9778810903 1.1171249095 -17.959448225
4647 1 28.6976206139 -3.9512859055 -6.8731999037
4648 1 -17.7588477128 -13.3745887179 -5.3601518442
4649 1 -19.4098214089 -21.0998576141 -2.7531993575
4650 1 -74.6975535741 -12.0288296983 4.4670031112
4651 1 75.1569480444 0.3761416222 -2.1488667836
4652 1 -70.3816408473 13.1120547364 -8.3843336053
4653 1 76.9392816835 19.8069499634 5.3938042416
4654 1 -24.8289352816 2.8404443801 -3.6574815932
4655 1 -5.9745742359 -12.4181968309 0.4881612738
4656 1 78.4371344789 1.0412682467 -12.4333013966
4657 1 10.008134563 -0.9981966612 17.756123261
4658 1 -29.9934300629 0.2501192304 16.9726470866
4659 1 29.4552831625 -8.3879125704 -9.0444344485
4660 1 41.5964681167 -16.3593989181 12.3275583095
4661 1 6.8048262572 13.4476077234 2.4596980591
4662 1 34.0606642811 -12.3491302768 0.8695215259
4663 1 68.2558652873 -12.5430537562 9.2032757794
4664 1 -52.9572765297 -0.9747859877 16.7225211089
4665 1 63.0713567783 -21.5416707361 5.4102777954
4666 1 18.7989261967 4.1142485159 17.9159721487
4667 1 23.8684351911 13.2787671084 3.0085142528
4668 1 49.6961507883 11.5381683312 -0.994811215
4669 1 -35.1825449061 -20.9003550975 -21.0412269711
4670 1 34.7476434264 -20.7388822572 -21.1948239688
4671 1 -10.8145607181 9.6780839086 12.3348630964
4672 1 29.0032270591 -25.0511267977 3.083577235
4673 1 22.8113609224 -18.011574264 -5.1008570995
4674 1 -22.054016052 22.0992197418 -4.7388419381
4675 1 68.4418658836 19.9786789083 12.0401527299
4676 1 -26.5038936831 -1.0568753624 4.1250383303
4677 1 -18.5649561896 -3.5995684058 -8.5077089366
4678 1 -26.9510257742 -4.1416116408 22.6662498566
4679 1 47.7365527039 9.3659922676 4.4101769071
4680 1 -48.2063987875 -24.0125305095 17.5006068543
4681 1 -3.256201729 -8.3876085357 11.7112358097
4682 1 -8.2853655897 13.0006766837 4.9919402085
4683 1 67.9912393322 9.2300380749 -20.0028238108
4684 1 38.0140108584 -8.4616409902 3.3581868432
4685 1 78.1281924124 2.5696507887 -24.4244969411
4686 1 -28.5294099977 -13.5255926293 18.7064508429
4687 1 -59.957951408 22.0565028635 -0.1857934755
4688 1 -11.7699779571 24.1853539793 8.7480112354
4689 1 -6.5038261462 -25.075536732 -22.3903808024
4690 1 76.7380325328 3.8322563122 21.3311867073
4691 1 48.8471557521 -3.6999505362 -5.1602525733
4692 1 26.4729200569 13.0655880966 -20.5795090258
4693 1 41.0532383649 11.5777941898 -13.5886667891
4694 1 7.219396331 -12.6463242164 -3.3748619084
4695 1 9.3446636059 15.4566691592 -7.3676584076
4696 1 -26.1897099261 15.608382485 -7.9921421176
4697 1 15.4294721832 -11.7634073869 14.9056946715
4698 1 -51.8976608354 9.2593774255 -23.7424112084
4699 1 -66.8755693163 -9.34972641 -12.3693215392
4700 1 40.9067887066 -0.4168316024 -13.9645862344
4701 1 -6.3229084013 16.8373414994 -8.9758198299
4702 1 79.3626899655 23.9192222536 -21.1023403294
4703 1 -38.7638902907 16.6332328567 11.8041325474
4704 1 -23.247533115 20.3265453015 -2.7416124542
4705 1 71.3992912491 -4.9684340643 -17.5376849449
4706 1 -2.3481185444 1.1389140645 15.4928484017
4707 1 -14.0548785362 19.8992245012 3.6011591676
4708 1 57.6490661235 7.5475099293 20.1608087184
4709 1 63.0554728674 21.2044455581 -0.9369774542
4710 1 -74.5803461958 0.3920527726 10.5879611015
4711 1 -49.7739819516 -16.5643689924 -3.1229727063
4712 1 -25.5561007213 -20.9547671781 5.5961720266
4713 1 50.3621631712 -12.6240283369 -3.9070534147
4714 1 39.5102752626 -14.0537009396 -2.0497735715
4715 1 2.565251606 1.0548484642 21.497030558
4716 1 26.2534044087 16.7105083483 -4.7156681315
4717 1 -66.2868480437 -18.3209295925 -5.0948117586
4718 1 27.1702237443 0.3682873919 -1.2328465111
4719 1 0.9317502118 -16.4260838669 20.2066021753
4720 1 -71.3240491633 0.3388973689 0.3913350645
4721 1 42.7267672145 -10.4667499747 0.8192444411
4722 1 5.3746389222 7.1692907365 -10.1846864889
4723 1 -52.9437752055 -9.654217183 4.4489174664
4724 1 -23.7194441071 -0.9240121893 25.227207375
4725 1 56.4369648847 14.8782431027 19.8275089261
4726 1 23.7327865922 19.9345938738 24.3891719994
4727 1 16.3110292367 20.9757101031 16.5945613942
4728 1 -69.4685701147 -9.7412217857 17.4882642834
4729 1 -73.5376150987 16.3234214761 7.9691698223
4730 1 -62.3835834375 -18.1497580446 -8.5844847654
4731 1 12.1913781126 19.8047710479 22.509222128
4732 1 -24.9097843879 21.6478801986 -6.4209076523
4733 1 -57.1164785919 -24.7428067074 11.6468529296
4734 1 73.1144359452 -24.9018432161 -3.8362725489
4735 1 -70.1105183726 9.1582858808 20.3974838127
4736 1 -33.530300497 -22.8901305975 8.865290848
4737 1 78.4989228922 -22.0157672781 6.2237791627
4738 1 34.8437410872 -13.3645555722 -4.8898243259
4739 1 63.1931863747 -8.5907037293 -23.2833582508
4740 1 -41.0095576099 3.4517061865 12.6415130111
4741 1 38.6039393082 0.830116133 7.2212604033
4742 1 -21.815916228 -24.4578653669 4.8366757042
4743 1 -57.5810829849 -21.5422382675 1.484483824
4744 1 6.6169195916 2.7193878888 -9.5251398019
4745 1 -23.4503706569 -12.4091264617 0.1823174045
4746 1 -34.3753245555 -16.7354391954 20.8759221633
4747 1 6.3740545943 -5.3420420638 -19.271236812
4748 1 32.016881469 22.1096582672 14.5576341719
4749 1 12.2862050605 19.4305043065 16.4664001681
4750 1 -54.0718505557 -25.1345133871 6.857028617
4751 1 74.7256998642 -0.6762238918 -24.0306379468
4752 1 -70.3432335508 -12.4836656408 -8.5762731774
4753 1 22.8672722887 1.8994062465 5.0637286311
4754 1 -54.3771393227 3.2182075209 -5.9773811452
4755 1 -42.69547591 -1.2085886881 17.6564758926
4756 1 -3.3754898997 11.5734870312 -0.7791436801
4757 1 7.6887658973 2.476717509 -24.1381644094
4758 1 -51.21782945 -18.615083185 -0.799395572
4759 1 -59.7741745592 7.1100546384 -13.2533518831
4760 1 43.0520697091 21.3886399265 -2.0528466198
4761 1 -14.5120174912 13.8040377612 7.2124442812
4762 1 -40.1524617792 4.1590429648 -24.4368143231
4763 1 -10.804236176 17.1224247227 -18.8941082985
4764 1 -55.0167844135 1.2804422271 14.9177853532
4765 1 0.5324286925 19.9684430727 14.5391958823
4766 1 -40.7447728157 -16.1758632915 -15.5621179323
4767 1 -9.9517466794 -24.8161956218 -6.1435776407
4768 1 -33.5198171159 21.2760457349 12.4346615983
4769 1 71.5295393183 -13.5781906361 2.1564234597
4770 1 68.2164731883 -5.424080766 17.6657957931
4771 1 -3.9627180847 -22.6238215182 -7.3240815756
4772 1 72.1282039191 13.4613906308 21.5728492079
4773 1 -6.7512974776 7.3508501374 11.7125456335
4774 1 -35.037842478 -10.160282976 -2.3096728503
4775 1 55.4537508017 21.5467886539 -19.5655945337
4776 1 -2.7733308385 -5.4314282718 18.6235792954
4777 1 51.3966822864 -8.5453012109 19.0991461091
4778 1 48.8948074848 7.5953447254 -23.6050459509
4779 1 -61.4780416786 -0.8520066329 -20.8851413081
4780 1 -43.5298577482 12.9368293923 4.2869023316
4781 1 2.9348702121 -13.7397344178 15.3885158942
4782 1 -0.0433630767 -16.0882506195 -24.0109150223
4783 1 -35.6812997075 11.7386285572 20.2877104984
4784 1 -25.5364046719 2.7116350034 10.855870457
4785 1 6.694909594 9.2629751697 -6.4242325898
4786 1 78.7651372384 1.0296135824 12.6907321612
4787 1 -9.2868461703 0.7523845894 -11.8842333137
4788 1 49.4466145485 -8.6055507581 -13.2950143572
4789 1 8.2140468299 3.1097684704 19.8239320994
4790 1 41.9090634827 -9.9942800184 -9.8024698135
4791 1 -26.0361125079 -16.4730065588 -17.6737051141
4792 1 18.4451915016 -25.5193205056 10.8195984119
4793 1 -60.3861816451 -8.827344087 -23.6022247918
4794 1 -51.7947330929 -5.1653472185 -17.2131508968
4795 1 31.1107043537 -24.5072912781 -20.3113074789
4796 1 67.3857446497 -13.5631915898 -1.0222167602
4797 1 -48.9197452248 4.0031238254 -11.5986917141
4798 1 48.6600432821 3.3075430564 23.8022701584
4799 1 -53.5737311107 -0.5984923481 -8.270781953
4800 1 -61.4281661984 12.2924784738 -17.8900275609
4801 1 74.6643879682 -8.5733230777 10.3414623283
4802 1 -65.4095955301 0.3841478699 -14.2385409306
4803 1 72.0238466247 17.0468720945 14.8760725013
4804 1 77.6723241703 -13.2298681908 18.544788353
4805 1 15.0965454113 -10.0106472208 -22.0627384416
4806 1 -18.2733275859 -18.2363572676 22.9548141266
4807 1 64.8023853852 12.9602907382 -0.0537531557
4808 1 -77.59860694 2.9894720658 2.0093201657
4809 1 60.5607458256 14.4858862953 0.6412595309
4810 1 45.2666045631 17.1016490167 -23.0505169101
4811 1 30.2767990329 -5.4789083607 -8.9063487879
4812 1 -46.1697637353 -12.0020239704 21.2478617592
4813 1 4.6930603066 3.3160053561 10.5418149997
4814 1 12.3757903178 -5.9099789225 -2.8162724137
4815 1 3.6590177088 14.8491064419 -5.2302777715
4816 1 32.1463353427 -25.0558874747 -1.1719900798
4817 1 -15.0708134757 -21.385467831 0.2520907135
4818 1 -15.9819146034 -24.7565237405 2.8062472235
4819 1 -68.5559917833 -17.958722895 24.5148143334
4820 1 22.5264035614 -12.0806169457 16.8467528634
4821 1 -2.1800667674 -24.4508168286 -8.9685654208
4822 1 -3.6193079316 21.7381278382 14.6641833045
4823 1 78.6417192509 -3.951235233 22.8424715424
4824 1 25.0419385264 -21.9613957355 -18.599095665
4825 1 -75.9236167705 15.5912551957 -24.3300082636
4826 1 47.0131994027 -9.7627575784 -11.9439310546
4827 1 -34.6401093498 -13.097815777 1.5898742662
4828 1 -69.7909976215 -9.9590119907 -1.5962218741
4829 1 49.8643614045 15.9330915669 -17.0859972276
4830 1 -42.7166015115 2.9366713693 -23.0351063287
4831 1 36.8122341617 -24.0797931242 -3.2673555969
4832 1 -79.1028704817 15.7498093026 -8.2287668341
4833 1 76.9785149434 13.3064849405 -22.9577864192
4834 1 -35.1024899953 19.6417577651 14.3973318837
4835 1 32.2402092559 -9.9927091723 -16.4582893358
4836 1 -61.2704389635 -16.0748730918 8.2695728848
4837 1 53.1901346631 -10.3394100991 -1.1779850428
4838 1 -28.1100747507 4.3410077452 9.8868023184
4839 1 26.7027602473 17.070282768 19.4369295292
4840 1 -62.6739413282 -22.3527492283 0.4511839389
4841 1 -53.9576452365 21.6630819346 10.2449887639
4842 1 -4.7145035863 -5.8336155351 -8.0371799069
4843 1 -30.5252233989 21.5481568101 -17.2347629904
4844 1 -11.7369394225 13.3054208189 8.5942580664
4845 1 43.7306303816 -21.7934216195 19.7663502278
4846 1 -14.0423302466 -12.221435694 0.9338036503
4847 1 -6.3503875671 21.8342534825 19.0871058052
4848 1 44.9441611724 -22.4750117241 10.6665505326
4849 1 -58.5333234418 15.0922835462 6.4191948058
4850 1 49.9768194935 16.9775521781 11.8711350752
4851 1 -12.6737724858 -24.5394226808 17.2626219361
4852 1 8.760612203 -12.7036347613 -20.9768541666
4853 1 29.1715965143 -13.6630163232 3.1185898341
4854 1 -6.6680657846 0.7395644586 -16.0151154735
4855 1 -10.1058206149 15.8791254039 -24.8208773463
4856 1 0.7486087195 -25.0547975102 -13.4999514121
4857 1 44.0770584778 -21.0881168067 16.9577856237
4858 1 -61.72551301 20.5273602346 1.5678591499
4859 1 60.5022930336 4.0771056075 9.488817379
4860 1 -70.1874918047 15.5177801381 23.5158217577
4861 1 -36.3311105013 15.5169187064 -12.0947623089
4862 1 28.9700296853 -0.093642694 3.0258946077
4863 1 -13.6749353881 -15.968410267 -8.4144091761
4864 1 -24.9739553878 -10.4150640721 -3.7294715272
4865 1 45.0742504024 -5.7146872868 -4.3975320692
4866 1 -32.7140263173 -3.9890875558 11.7922937549
4867 1 -9.0037948785 -0.7177753036 -21.0450153847
4868 1 1.440353038 -0.9435717564 5.6314365149
4869 1 26.0461193718 -12.0151481358 13.2246868919
4870 1 75.7375049868 6.8917577088 14.0197499696
4871 1 -57.5332724132 21.9614920132 20.6457961882
4872 1 22.5786616281 21.576077332 -17.8176346042
4873 1 60.7430931225 14.6395251743 -24.9151730767
4874 1 70.7177126336 19.3799331979 -11.5375833937
4875 1 52.7382373988 15.6816548527 4.5015119318
4876 1 -78.0048951426 24.3470497784 17.6015640466
4877 1 12.9951040028 -21.2482873649 -23.8179729312
4878 1 -37.1214939064 -8.5932880244 -6.5279605632
4879 1 -70.837572625 3.3072896941 -18.3890704482
4880 1 1.1144151869 -13.3528502354 -22.9164866656
4881 1 -34.8399289486 14.8594436224 -1.4051891032
4882 1 -19.2400224017 -13.2860639417 -18.7169798116
4883 1 -55.4839302323 -9.1815952094 -2.9741565656
4884 1 12.164216625 8.4742077587 -21.3867635409
4885 1 -15.0531823346 4.2857240985 0.1384383055
4886 1 -61.2715508372 -24.5817291122 23.7428746845
4887 1 31.7571795263 4.2099687805 -16.8974833487
4888 1 27.4086412465 9.2817239774 -17.1342088209
4889 1 2.904055425 -8.2686296149 -22.0423354162
4890 1 -50.6329838516 -3.7296445939 -12.7193467746
4891 1 41.7697615843 19.9236486238 -0.1411083311
4892 1 -29.2408503657 -13.5032967498 -13.7804552276
4893 1 -25.3135534023 16.2713301939 -23.1655547087
4894 1 78.6785699241 -22.0479240171 19.4577355773
4895 1 -32.9143224334 -3.7066393 -19.6553678453
4896 1 13.6831950218 -12.2246280585 -20.4515593866
4897 1 -43.7187174485 19.9461978656 20.9536047933
4898 1 20.0156337696 -23.0466578063 -16.0012111895
4899 1 -73.7760961366 4.5711113565 -17.2312869194
4900 1 -41.3621804313 24.1907252594 0.2773300116
4901 1 -16.5812145606 -1.0015917156 5.4768773005
4902 1 -66.3098955984 -21.0885475225 -11.3323944496
4903 1 55.8082796924 -13.3694708001 -9.4085654792
4904 1 40.7257121226 -25.0538600698 -13.8524451616
4905 1 71.6200776103 19.8217969923 8.3163235208
4906 1 -13.8002594449 12.9300392835 0.8688666139
4907 1 -76.1554583337 19.5880449644 22.0841842882
4908 1 34.0821075608 -21.8973001491 -6.1976330635
4909 1 71.3459213086 -10.2640094883 23.4224212415
4910 1 39.6211449605 24.4794568994 -23.9961593528
4911 1 69.5392852859 -3.3096712994 15.9932011129
4912 1 0.8623375213 14.5240933253 -1.4026198333
4913 1 40.3808724176 -24.5231365543 17.6239318077
4914 1 -6.434889973 -18.1431706257 -19.1323451059
4915 1 51.4184432443 -18.3688150611 3.7310332403
4916 1 12.3618124762 0.8804338793 -5.645290421
4917 1 38.9394075058 -12.8492673927 0.9244837498
4918 1 48.9770861431 13.5049182683 -20.9348188966
4919 1 17.0426421715 -22.5905702542 -12.397180485
4920 1 -66.9591822232 0.7995606436 -18.655921869
4921 1 76.1690708453 -8.2732408082 24.2964263952
4922 1 66.832508034 0.1488249959 23.8325472405
4923 1 15.7544569997 -9.7562715043 21.7399021267
4924 1 29.7170500137 8.8100647804 9.847154958
4925 1 15.8699330317 -21.2570131614 21.6934537579
4926 1 -22.9940258975 9.0897260512 -15.3742589654
4927 1 -64.4326555918 19.7782186823 -0.3486650336
4928 1 -49.5003021673 -11.8187923786 6.8627716908
4929 1 -60.933700053 16.0740623325 4.3104287831
4930 1 -75.4674626181 9.113390087 4.1114363134
4931 1 47.8361448251 -5.4337085322 -3.1178341665
4932 1 78.4355460878 21.5538321249 3.3014110171
4933 1 48.5218532575 4.4580104403 -24.1174037014
4934 1 -45.6976939042 17.3163988746 -18.5002039642
4935 1 -45.8627277382 -13.6799409227 -6.1736028336
4936 1 72.4874979831 7.1761315178 18.8806070373
4937 1 -72.7284727949 9.1453644051 5.3179855917
4938 1 54.982316327 2.8903060744 -16.2699265904
4939 1 1.3698284737 -0.5242572038 -19.6020680901
4940 1 -69.4674900087 24.4239198903 5.0158696827
4941 1 63.7322863097 0.0799104591 -10.3151147178
4942 1 -21.9113785324 2.7591150923 22.9039325078
4943 1 -38.3280357763 -21.4052402223 -17.267710098
4944 1 39.0544070206 -16.5070584475 -9.6940063231
4945 1 26.348866713 -12.6960845658 4.1843834263
4946 1 -76.6252249977 24.0064802185 24.8687690403
4947 1 10.2786375652 -25.3221617927 14.8727475639
4948 1 -20.7486762564 4.3332041874 8.368011185
4949 1 43.8327639286 9.1319362049 13.8230245028
4950 1 -75.5653710447 19.739302238 16.228062605
4951 1 -25.5289392337 -11.2909881031 23.3150660635
4952 1 -13.2710075346 -8.2262674438 -14.7022689518
4953 1 -59.1118154758 -0.3611932484 0.0714861556
4954 1 27.8878588375 17.0198130044 1.8078088039
4955 1 -3.755750726 24.3703084346 -11.384988915
4956 1 -65.6231864796 -24.8697766741 -13.9328985727
4957 1 -5.7944506866 11.700624217 -22.1218719507
4958 1 -48.7639240592 -20.8639317379 -11.6007572056
4959 1 68.5063545618 13.0764320016 9.1101775303
4960 1 69.3794931425 -3.6155302287 -9.4705806008
4961 1 -39.1624176145 -12.1615915264 4.288363289
4962 1 -71.6672528256 -24.9216181411 0.5191436457
4963 1 22.5650014648 15.1287170403 5.0155170378
4964 1 -38.6380897166 -22.3287254181 11.3125455805
4965 1 56.0003161748 -0.6787575144 12.6815130164
4966 1 63.5616931069 -17.9237082296 -13.2854929453
4967 1 -76.280512364 20.1345473752 -9.1998500863
4968 1 -49.9134426891 -10.431025895 -5.5110334763
4969 1 -4.3191530447 -8.9395328991 -2.2552647826
4970 1 71.4378891526 -11.8491958507 -15.0070045086
4971 1 -3.4302893922 -10.3900825525 -7.6828725552
4972 1 -31.6467863457 11.7690320293 23.4159225001
4973 1 -58.5214105086 20.3493479055 -2.5131489478
4974 1 27.6192619047 -22.518382277 -14.3325963587
4975 1 -4.5848908736 16.9523679688 23.15138846
4976 1 19.894916047 0.4473364194 15.519296768
4977 1 69.1839621996 17.1574900605 -6.2667514606
4978 1 -69.9372725567 8.9480458712 1.0978338987
4979 1 37.7851237027 -3.3867947736 -18.9714382836
4980 1 1.7740740054 7.7141716289 24.8622199211
4981 1 39.1749659041 8.5615163961 -8.4798499908
4982 1 -66.296600765 0.331752553 -2.2541564702
4983 1 17.8465269008 -13.2010862372 16.7901785486
4984 1 -17.465630718 9.017517805 1.2728968942
4985 1 63.9130452155 15.7925261809 -12.821513035
4986 1 -52.2528250825 0.548529309 -13.890833076
4987 1 45.5379017608 -13.5700830435 -10.3526965867
4988 1 74.3428976122 -9.3058947378 13.3253418171
4989 1 -74.7987340864 -18.4400098582 -18.1657958594
4990 1 50.361845493 15.2900074597 -22.7457108243
4991 1 -48.1855908643 7.0746852659 20.2043351725
4992 1 -38.0194113881 13.598408945 -9.9363741134
4993 1 -64.4408675738 9.3500811172 -7.0159707035
4994 1 37.7176170815 3.1962156761 -22.0627233282
4995 1 29.1866862296 -1.2889045269 -0.1309823851
4996 1 31.0384325593 0.4635516045 -14.5591455072
4997 1 -64.453129953 12.959479979 -16.5607578632
4998 1 -55.6805730489 15.0161228486 1.8942068003
4999 1 2.7731719994 0.6641131754 -9.285492415
5000 1 76.9337223147 -16.4810634789 12.1811099274
5001 1 67.4252955877 24.2095754121 20.9305821202
5002 1 44.9076281774 -5.696951928 -22.7893229208
5003 1 -78.6566278897 -11.5483028219 -2.2005040701
5004 1 -52.5689149089 -12.4231120588 5.0570787561
5005 1 -77.616778134 -17.8934061025 5.6869025172
5006 1 -50.4550840499 -21.9585226074 3.1359198112
5007 1 -64.108814417 19.5648876531 -19.6705819531
5008 1 61.7102644555 -24.9242455078 -18.0098260654
5009 1 -17.0018205205 -16.247767503 -4.4417134353
5010 1 38.1738030017 -18.1633382622 -7.1972805512
5011 1 -66.0230639359 24.5171572048 1.0656424587
5012 1 72.4025190599 -13.4469489815 -23.227786455
5013 1 -11.0048499703 -16.3373564008 12.5688681652
5014 1 -11.4173551357 12.9906435379 -16.5005059661
5015 1 18.6683604494 -5.8564688116 7.8035778608
5016 1 56.3688229071 13.5054756653 6.6938547918
5017 1 -32.048966969 15.332166941 19.8225718977
5018 1 -72.6121866834 -12.5991481623 -16.0004555219
5019 1 -8.2408906393 20.316765518 -4.7113860151
5020 1 -34.7244529165 14.7785703867 23.9015648819
5021 1 -72.1345574835 -8.1693622785 -6.3105298039
5022 1 73.7814013628 24.6489562563 12.5747119947
5023 1 -62.0881426952 11.6125048204 6.8015122368
5024 1 42.5356837667 0.1363088999 19.3054433657
5025 1 17.2870955598 16.0223764299 -20.519715567
5026 1 3.5818219019 15.3575031678 19.2549143917
5027 1 -74.2174306002 -9.7611360599 -8.0773814236
5028 1 77.2251920792 -9.4165127037 -16.0172817206
5029 1 -24.3092137178 -18.2032681555 5.8333508994
5030 1 -51.171130752 -22.6457829596 8.8431245982
5031 1 58.7580807806 16.5351816592 -1.0538036662
5032 1 -24.1052643022 15.4905183582 -3.9924942321
5033 1 -66.296426042 12.159311266 -2.762821525
5034 1 30.5920946637 -12.6585869502 13.6441327914
5035 1 30.8097042427 4.0980333308 -23.8069502597
5036 1 66.9834051873 -9.9109238324 -7.6041319906
5037 1 -65.6071437296 -3.3249743804 1.6431236435
5038 1 10.0912074169 11.9276874811 14.3876089605
5039 1 36.7050177633 4.1986181509 -7.3356181011
5040 1 -67.3427151351 -11.5690278553 -18.849775799
5041 1 -74.9478681256 -18.3913643029 -23.6807285805
5042 1 -59.8582004477 15.2637084564 21.5522446711
5043 1 -76.3735920817 -12.1341777291 25.048819442
5044 1 -19.42745255 -9.0984417132 21.6164260398
5045 1 78.0503612491 -8.1450395009 -18.7305314507
5046 1 70.3665193642 12.7652017923 16.7151659442
5047 1 -44.4741562496 -0.1279479451 -17.9385414212
5048 1 62.1467543263 -5.4907150424 1.7025694953
5049 1 34.6513869265 -21.5807138615 -17.8401534989
5050 1 47.2598765386 -22.7792085968 -18.4395994222
5051 1 -13.0905663071 -21.8666939872 -14.2416643568
5052 1 -33.3895690467 -10.3199518769 8.8021170361
5053 1 13.1525135595 -1.2632642654 13.6960723449
5054 1 -54.2486384837 0.4094334242 -18.6745616699
5055 1 -11.8190592417 -8.3942466271 24.3734037353
5056 1 -20.2794655292 9.2980405075 5.587204771
5057 1 22.6863545439 -8.6594155762 -1.2466500393
5058 1 11.6381414968 -0.9600909762 0.2297733302
5059 1 -76.0639034714 -16.8407872262 -15.6757199625
5060 1 39.7264552896 -25.3490401342 -1.691284859
5061 1 58.9802966938 24.5422400692 8.3774318412
5062 1 -58.3851265533 15.8883477905 -12.4373316238
5063 1 -67.0798205263 9.2251735194 -2.5543580213
5064 1 4.8198139154 -18.527926565 20.0844359123
5065 1 59.5537058763 -24.7688320795 2.3451892278
5066 1 37.4040686808 0.3838945076 15.6253421221
5067 1 -23.9480135845 -3.4497806333 18.309574216
5068 1 50.7074793936 -22.743357836 -22.4647032304
5069 1 78.633141939 -9.5938662909 -25.1332663046
5070 1 -10.8132900052 -20.8372526912 9.5914370399
5071 1 -11.0586964282 -16.4642908968 18.3099772387
5072 1 21.6689900524 12.4472828192 0.8071537594
5073 1 -30.3020544512 13.1854284491 17.8642844844
5074 1 48.2043338791 13.3894864193 13.3616138622
5075 1 32.7372168271 -11.6302401792 -9.8153665407
5076 1 16.5646952933 15.5821341541 -12.0790444227
5077 1 42.1438276854 -12.9543620612 -3.5213606684
5078 1 -18.0093369872 11.6935300736 20.0705820062
5079 1 -64.244605971 -8.8850093391 24.0318419772
5080 1 -31.7706808505 -5.4402452787 -22.0955948691
5081 1 -71.8168474982 -3.1225379287 15.8195486969
5082 1 -32.5454980229 0.0422608262 15.0858962067
5083 1 49.5886167117 2.880323601 -13.4887675315
5084 1 -39.3058493297 -18.1408903653 7.7920413354
5085 1 -17.947707413 -20.9460971213 4.1259955093
5086 1 -32.6136400006 11.9601178513 16.3067527918
5087 1 73.5912709496 12.7127051305 13.1511856228
5088 1 -31.6669589125 2.3764367236 19.1299773474
5089 1 -27.0361635365 7.1630580248 -15.4527476408
5090 1 -76.9740039127 -25.5128638216 -22.5105118007
5091 1 -1.244663256 21.2794407893 -14.2065006241
5092 1 -57.4714839999 -20.6535194421 -23.7795950924
5093 1 49.1892951924 -3.5722559534 20.5773830809
5094 1 -62.6110410412 3.1840542872 19.7809094237
5095 1 -19.9546395519 -9.5182123179 -22.2731112654
5096 1 -11.9073737862 -21.1453209394 -4.3590433991
5097 1 -58.4048226028 -16.0983851102 9.960807366
5098 1 58.2421713555 -17.9756474945 14.3206064327
5099 1 36.7463159316 24.4200181114 5.4058949233
5100 1 -17.2534216688 -24.9399544751 10.9316891068
5101 1 -15.6669366507 -17.7891728656 -6.7906306233
5102 1 -72.1216438639 21.4819279134 -9.4593463423
5103 1 12.5627439488 -22.7591068345 6.9385399628
5104 1 57.007038446 -0.6618835874 -24.293398687
5105 1 -5.318886395 13.5605566222 19.0017657435
5106 1 -37.5366993366 -16.34911241 -19.7446373786
5107 1 -15.4158120198 -17.8265691363 24.9592476417
5108 1 70.2396069163 -10.2161746922 -12.3348127185
5109 1 -66.8423719426 19.7303838862 9.8536033216
5110 1 21.853878775 24.4212849228 -24.0618570945
5111 1 -35.7508712371 -13.5800655168 -5.449874778
5112 1 28.0818013893 -1.2173043501 -7.613451891
5113 1 -55.7793709746 -5.533026541 18.4537555953
5114 1 -17.1740021144 13.0100510876 -8.0868524576
5115 1 72.9386010519 3.1874493416 -22.4547636825
5116 1 -12.4979375924 13.5671947136 -8.0465501852
5117 1 -32.5413682061 4.2228902561 24.9360738351
5118 1 31.3796189648 2.660861205 17.4624708291
5119 1 -3.0886264693 24.4163696948 -3.8182876599
5120 1 -73.8980369203 6.6623635119 -23.3867436549
5121 1 53.0135055742 -8.5100838558 -20.3708188218
5122 1 -77.3388732294 -3.3533509543 -6.6062477273
5123 1 -68.0787120293 2.878195358 -16.8238813238
5124 1 -25.5086078278 -8.3775247174 1.8091690056
5125 1 7.2681599374 -8.7707936289 5.9497740886
5126 1 -43.199472402 8.7359816534 8.6019154982
5127 1 39.7210547599 -17.7409833624 20.0395996343
5128 1 30.829241453 12.8392849193 12.971135221
5129 1 3.9565233594 -16.7935604995 -9.0845855874
5130 1 8.7345625892 -8.5263497133 -5.3297236286
5131 1 64.1355788068 3.1741224864 -9.8962229746
5132 1 -78.2049927098 17.4065958418 1.5992445445
5133 1 -76.0621721251 -9.6773238218 0.4667506916
5134 1 35.3787112054 -9.7312899848 4.5133507244
5135 1 10.3553568547 16.8309567702 2.0967257188
5136 1 61.6789731511 11.595580221 7.5369279514
5137 1 -57.1150490399 7.4462156948 1.4100757537
5138 1 -60.1652364449 -22.0801922355 -22.4967032346
5139 1 7.5454930212 15.1442734835 -24.7219513886
5140 1 76.3523711767 11.7537796208 -13.4388430916
5141 1 55.8996121799 -0.4229629692 -12.3146615824
5142 1 -70.1849821468 -24.6094976167 -14.1826719056
5143 1 -5.4000531796 19.7601792889 -8.725089318
5144 1 -34.8203917382 0.4184024484 10.8961223515
5145 1 47.8409099983 -12.3354487143 -5.4622677267
5146 1 -25.735271236 12.5512120213 -7.8513864314
5147 1 -77.4989195153 -0.2236175372 -7.3661470724
5148 1 -22.0576693515 3.892455187 0.9862469821
5149 1 64.9610656549 -12.0114997192 0.4041814138
5150 1 -28.737330391 -12.475760738 -3.4680609132
5151 1 57.7713722372 -4.027547948 1.7793957019
5152 1 -63.0713567783 -24.4918868522 -11.6169284924
5153 1 -37.2711203468 -13.3915639899 -19.3626222146
5154 1 -52.4782177778 -15.7092206674 -24.0488193094
5155 1 -50.9614631285 -24.7389403992 -3.7673556632
5156 1 -3.351187516 0.9421022552 23.9418671542
5157 1 63.5103880748 13.8270937276 9.0215125311
5158 1 54.7367510649 -21.9170776077 -10.0926461744
5159 1 -67.4744086402 15.8105655744 -25.057713146
5160 1 -42.1905263834 -24.4339429016 9.2072556288
5161 1 -25.4229935482 8.8824757164 -17.2399015301
5162 1 76.0960048553 -22.3737326913 23.7071567956
5163 1 28.6440918342 -11.9604725585 9.12604655
5164 1 54.7918682356 -25.4718307889 2.3088668049
5165 1 48.991540502 -11.9313865702 5.0457941199
5166 1 -47.9028572507 2.4775282683 -20.6579170966
5167 1 1.9673812008 13.8068247462 21.4537056152
5168 1 -77.0524704324 0.3739627067 -22.5680332189
5169 1 59.3330783543 -5.1573916433 24.4343105444
5170 1 -57.2135292873 7.5215656332 -17.6735036027
5171 1 47.6036043699 -9.7578930229 -23.7951971096
5172 1 -6.5160567575 13.5453042137 -16.2282137385
5173 1 -59.9290426902 15.9084140821 -3.7619652343
5174 1 -65.9730931522 7.074583921 20.3262999242
5175 1 -34.1445313305 24.2437793182 5.1904288998
5176 1 -0.9840082786 2.3786663115 13.1940067871
5177 1 19.2932335031 -22.104656896 -10.4203036486
5178 1 16.6800124862 -23.7185390688 12.9588934058
5179 1 42.8892596227 -24.653288751 19.6313879933
5180 1 58.9180317631 -9.6043554888 -3.8769274662
5181 1 36.6032018946 0.2839684293 -22.8746529069
5182 1 74.0315729591 8.7139898086 16.6414127858
5183 1 -16.3370788505 -13.75093303 2.6401011057
5184 1 -69.1653303722 0.4731793707 -22.9844211834
5185 1 -19.2709960279 -8.416694524 18.6187430227
5186 1 6.8837692943 -13.5449495066 18.7246372433
5187 1 -27.4966381127 14.9089506095 -24.3205724941
5188 1 61.2744099412 -0.5655552534 -21.2789096223
5189 1 -21.2720511197 3.1006474288 11.0897747701
5190 1 -62.8481878305 15.4289006547 -25.0924033269
5191 1 -12.4415497088 0.3292696028 11.3106816004
5192 1 -5.6954939218 15.2959868092 7.2236281618
5193 1 13.5734371976 -1.0296135824 -11.2283642091
5194 1 75.6703160438 3.206147477 24.1628747402
5195 1 -20.7590007985 -13.7866571097 -1.2693704454
5196 1 -37.5420998663 -22.4938365405 -22.2812472867
5197 1 0.179647032 -13.3153019474 -5.1461971559
5198 1 40.6968034049 -13.6824238729 -14.1825711499
5199 1 -8.3692326391 13.4482664653 -1.2706298914
5200 1 -37.0500163075 24.5100123888 -15.4094730758
5201 1 -32.9599092576 -22.6424537794 -22.3417409975
5202 1 -2.3393823934 19.9856210344 18.4981888506
5203 1 -79.0261670761 0.9352108015 -2.2746098734
5204 1 56.6874541592 -0.9566959218 0.9520908063
5205 1 -70.3054933786 -9.4865927069 4.2222171845
5206 1 40.4291595066 21.5959409338 8.0268524496
5207 1 -18.3147845933 -22.1571434234 6.9763233431
5208 1 -70.7829637394 -21.5248829522 3.7049375189
5209 1 -52.3743370007 -13.5934430446 2.0565242021
5210 1 -37.6343853885 -5.2443455735 18.7546624362
5211 1 -31.8286571252 15.7667845746 -24.4526833428
5212 1 23.869864743 -12.7752349381 8.9559205829
5213 1 -72.1954881656 24.8643141836 -15.9643849882
5214 1 29.7302336597 15.1690523132 -18.0739066785
5215 1 35.4557481731 -5.3741683993 13.7889690826
5216 1 60.428274009 -8.7085171836 -19.1072569414
5217 1 -43.1673869021 24.686808579 18.0121938239
5218 1 41.2597292062 -1.1214827405 -16.8617654598
5219 1 25.39059037 -9.6485418682 -24.5930964597
5220 1 17.9289643982 -12.041092432 -14.0076592879
5221 1 40.878197667 2.9721420868 -1.3343578595
5222 1 31.9123653355 -0.5548633657 21.0259473721
5223 1 -51.358084383 -3.6558148292 12.0522434116
5224 1 77.768262992 -22.781235495 -18.6913878686
5225 1 -73.1568777551 13.1068354737 8.6100263305
5226 1 66.6156926505 21.5272797593 -11.2128478343
5227 1 -49.9560115702 -0.8921898885 -12.1252912802
5228 1 -25.0203364076 -25.0798859487 -10.0765252655
5229 1 -18.6964749716 21.1625901115 -15.0906317237
5230 1 7.4411357268 0.3718344637 18.7254936666
5231 1 -36.1660766674 13.3721564402 -24.4734037486
5232 1 -33.4375384575 0.1031184428 -23.3337159401
5233 1 58.4969492859 3.1158998373 23.4274590255
5234 1 -43.3217785158 20.2564652983 -23.4597612968
5235 1 16.3189711921 2.1839827452 13.1176843589
5236 1 17.8735295493 -10.6854522839 -0.9861462265
5237 1 10.6947960301 0.9926733638 -15.8965260371
5238 1 -45.1582762909 0.0029896748 18.9006574178
5239 1 77.6486571431 4.2661645314 9.0755175761
5240 1 41.2247846023 9.1349765522 11.8103290218
5241 1 -39.0116793003 -22.9651967701 17.325493481
5242 1 26.9500727396 19.7560241477 -4.1600509294
5243 1 10.6307838693 2.521410613 -3.49496268
5244 1 -44.4846396308 -12.3844996493 -20.5937357279
5245 1 -30.6341870275 -24.8207257391 -7.6357692744
5246 1 -77.3621908105 3.1004954114 15.330480622
5247 1 -60.1574533286 24.4184472654 17.9645867647
5248 1 -30.7131300646 -21.9925542272 -14.0889187446
5249 1 50.759102104 -13.5279235622 6.4359706266
5250 1 -49.0887500365 -12.357085852 -24.6226430631
5251 1 -5.8340016246 24.5229338645 0.2438287477
5252 1 -75.6185821461 1.2356477783 -5.8837791176
5253 1 -36.8929244289 11.6637853434 6.6804039084
5254 1 69.0978714027 -0.5790847984 -15.8979869945
5255 1 -27.6341927809 -22.2547132325 -18.7223198627
5256 1 7.1706327246 -13.4136065071 -6.4343081579
5257 1 6.1637516144 -5.9353151492 24.9722955024
5258 1 19.8852268614 3.3731132112 -22.2041137752
5259 1 29.6665391771 -9.7850027855 13.3510848936
5260 1 78.2395386276 25.3202142476 19.1630755886
5261 1 -0.4955780192 -10.275714825 -11.6980871933
5262 1 8.9223104157 -13.0452177703 4.3152650558
5263 1 -36.2817115385 -24.6561061395 1.0145089506
5264 1 35.44383524 -16.4481263841 1.7474561511
5265 1 -41.3302537705 -8.4814032471 16.0445865102
5266 1 -7.5947331449 -21.122366318 -19.9120933202
5267 1 -29.7718495062 0.1914405293 10.9053414963
5268 1 33.1643351905 -12.7136679071 -16.1279114582
5269 1 69.8588695726 21.8560933099 -15.2333017678
5270 1 34.8718556094 11.6838009625 -5.1274062214
5271 1 57.9816752172 21.4625710362 7.6019657434
5272 1 -5.0849163879 -12.5043400018 -11.5460468709
5273 1 25.9757536466 0.030504817 7.086550058
5274 1 59.1424714238 -16.1874672834 18.2102794925
5275 1 -5.9702855799 -22.1067141976 -9.5224193986
5276 1 -24.471706126 -24.4826543312 -16.7207578844
5277 1 -21.3095371494 -3.8463939267 20.1562747127
5278 1 28.3982088939 -18.0449167384 -19.5092721081
5279 1 29.5296198654 19.9499982996 -2.7267509913
5280 1 -55.3074599825 -22.3385204034 -22.3128744949
5281 1 16.7041560308 20.9953203426 -15.105694698
5282 1 -10.4414476517 9.0126532494 -12.9632259001
5283 1 -37.9291907743 -0.70262424 20.8742596946
5284 1 46.1653162403 15.6872288226 21.7112875134
5285 1 -53.4538075836 0.161797144 -5.2638294133
5286 1 21.9947690644 4.1512394069 13.7573821767
5287 1 3.8359644759 -17.0525474093 16.1869542872
5288 1 66.9154220487 -17.9625740015 -17.5080627747
5289 1 -17.4902507799 19.9627677579 -10.8781374624
5290 1 -10.455107815 -13.1352120477 18.6034281592
5291 1 -72.3707512381 -18.2666593948 21.7487686266
5292 1 -40.2614254078 -16.2370756154 9.7162733285
5293 1 -22.2174614949 21.9901726219 20.3126475294
5294 1 59.2809791266 -11.4230405168 3.1172296324
5295 1 49.1281421355 -11.981754989 -20.6386072704
5296 1 58.4785239493 -13.6325115062 -13.7699766368
5297 1 -63.40253632 12.399549368 -6.0722426187
5298 1 23.9483312627 8.7477883351 -6.7090688996
5299 1 11.8134998729 8.7967379251 -15.2765763328
5300 1 -77.6434472203 2.8495147493 21.7363756779
5301 1 23.3990656247 -0.895483598 -16.7193473049
5302 1 -74.1301167421 -3.581934392 -11.6311854212
5303 1 5.6699208253 13.811385267 -7.4283133275
5304 1 -43.1691341323 12.1468458424 14.9155183504
5305 1 -33.2815584528 7.4109983397 -0.5431738755
5306 1 58.6071836273 12.8119724669 -16.8931004766
5307 1 6.4163057973 -11.7037152367 2.5202522233
5308 1 54.9048028419 21.0589649442 6.172847166
5309 1 -4.4314522945 24.6517939137 13.7802033384
5310 1 15.8248227248 4.4661687053 -2.9887157615
5311 1 28.7522612673 -25.0594487347 -10.122772123
5312 1 51.9478539937 15.7125650493 13.7145106345
5313 1 69.8123297138 7.0149424432 -2.869521791
5314 1 -58.7164649342 12.9655606734 -0.052090687
5315 1 -52.3136604611 -5.4945154764 8.354459546
5316 1 37.681878282 21.5534774177 6.0696733488
5317 1 -79.1208304198 -16.4348502013 13.9184401325
5318 1 -23.7122963472 3.674563637 15.461815652
5319 1 49.9475930974 -12.1684829801 21.741715729
5320 1 9.489524873 14.786424617 10.6754170325
5321 1 67.3662074393 -0.9317650747 -4.1134010492
5322 1 -11.2529566582 -5.3912956886 0.2203526741
5323 1 -2.2790235321 14.713912336 2.9547107192
5324 1 -50.4831985721 24.7145264111 12.4418656295
5325 1 74.2734849217 14.7219692561 -6.573804398
5326 1 79.1333262924 -0.8885921443 3.6409072837
5327 1 -77.3839517684 15.0096367746 21.6928492238
5328 1 60.2082818434 -13.3725618198 19.2448892015
5329 1 -11.1160373464 -10.3137698376 15.2371808615
5330 1 73.9372225285 -11.5686224757 6.9282125055
5331 1 -71.5401338868 -11.5756659467 0.1705793677
5332 1 45.1274615038 -16.6648017952 -10.8005052103
5333 1 -53.9593924667 -3.349398503 10.1245857252
5334 1 -18.5867171475 13.3628833812 0.248463509
5335 1 1.9383136439 -22.7563755893 -15.5905814122
5336 1 15.0028303371 -12.5180215642 -3.8006554158
5337 1 -31.56403117 -12.1200401145 -24.71701033
5338 1 -3.5225749144 -0.1943288591 21.1253428513
5339 1 26.6114277598 15.0201766449 -7.5103284517
5340 1 -29.0762930491 19.4357742417 5.7904793572
5341 1 -24.8321120637 -0.2991701654 -7.2284644345
5342 1 -20.6670329545 -0.6918310074 -4.4081114157
5343 1 70.5677685149 -13.4972160554 20.117987554
5344 1 8.6565725868 -21.685230864 16.5611608859
5345 1 -3.6915797261 13.5272141478 5.1602525733
5346 1 -49.52476339 -24.342849032 6.8116381827
5347 1 52.3905385898 -22.3482495144 -18.1036799822
5348 1 -65.9027750788 3.1507118128 10.5277595822
5349 1 -23.9689803469 -21.191802781 12.6781377011
5350 1 17.8937021161 12.5099646441 16.8240324573
5351 1 72.2090530255 21.5058453115 -13.2015130853
5352 1 22.3195950418 0.265270294 23.6550661086
5353 1 16.9678289513 24.9982921506 -5.5682123252
5354 1 -22.5013069822 -12.3078828996 -11.5213617291
5355 1 -41.8814254778 14.8415562464 -3.1910331687
5356 1 11.6365531058 -8.8691995336 15.5951657957
5357 1 -2.0301226487 -5.7333347497 -6.1996481771
5358 1 64.8957827812 -22.3118616256 -18.7148639423
5359 1 66.9273349819 21.6392658815 14.3340069383
5360 1 -15.7238010517 2.6920754363 9.0879105248
5361 1 34.0959265632 3.0284391826 -6.0146103692
5362 1 -49.0565056975 -5.439383847 -21.2146678002
5363 1 -75.9618969958 1.1981501627 19.3984408591
5364 1 79.6451059008 -13.5217415229 -18.2064507766
5365 1 -58.5094975755 9.1774400682 -15.3588433462
5366 1 -0.2873399477 0.1777082944 20.0225719242
5367 1 19.575014082 0.5278042755 -3.4741062541
5368 1 -25.6266252856 15.5674391425 -20.3680077383
5369 1 28.3729534756 3.4286502202 15.6248383437
5370 1 -59.3386377231 -8.3108904411 -9.3349130765
5371 1 -14.8398614116 16.2783229925 -24.8031443465
5372 1 72.5789893097 -11.8328793206 -3.5740558895
5373 1 -8.2844125551 2.9916003089 10.8995480446
5374 1 -21.2596616692 -11.6869933271 -20.2930203228
5375 1 73.1536692051 -25.4070820346 15.5720423669
5376 1 57.3339293317 -0.0543208701 -2.2148113768
5377 1 -0.7880008184 21.5329550741 10.0431751351
5378 1 -70.011720447 15.0563061042 -2.2505796435
5379 1 45.1836905483 -0.7318622457 18.0223197699
5380 1 63.0549963501 24.5266329536 17.7240325767
5381 1 17.9091095096 2.5698028061 -1.609521624
5382 1 -67.0878577852 -16.3555984841 -8.7480112354
5383 1 -20.0319941978 17.2241243368 18.9873073033
5384 1 57.4163668292 6.9179046948 -5.3948117984
5385 1 -54.4460754959 9.3066548246 24.4637312032
5386 1 -72.9883335768 15.2952267224 -23.0656604889
5387 1 7.1884227048 -5.7897331904 -0.2577330317
5388 1 1.6686048372 0.0742858168 2.6414613074
5389 1 49.9990569687 24.939562777 20.9072068022
5390 1 74.5025309164 -11.5244867687 -18.7362241466
5391 1 -20.9586615582 -8.7830056902 11.4221677613
5392 1 77.4653568116 12.1052944306 -6.6340059174
5393 1 56.5602240331 -24.6140986755 -18.7122946724
5394 1 -13.7155982 16.7365033169 10.5585404427
5395 1 -11.3114094502 14.1547418118 -22.6057108058
5396 1 18.2264700489 -10.2535709629 23.6714892846
5397 1 -22.2900509676 -22.1884488651 -1.5112848351
5398 1 -39.4049649335 15.814213991 17.811690019
5399 1 34.5981758251 -25.2705415616 -5.3616631794
5400 1 62.2959042494 9.0094608849 7.7331496399
5401 1 28.7973715741 24.1879382745 -25.0680315352
5402 1 26.4610071238 -13.5128738435 7.325542533
5403 1 63.6171279559 21.4805090847 24.6685675024
5404 1 -24.2366242451 13.5453042137 -16.2588938434
5405 1 -5.4573940978 -23.0058563468 -18.2731006595
5406 1 -13.7745275093 -13.0022475297 -2.0905292444
5407 1 28.3167244311 -24.9786469471 15.3628735734
5408 1 44.1904696014 -5.5832936149 1.5884636867
5409 1 -59.280184931 -9.7690916351 21.4102799168
5410 1 -2.0196392675 -9.5722798257 22.1735545772
5411 1 59.3618282329 16.086629101 -16.4190953759
5412 1 -66.140477805 16.8220384184 10.4488678841
5413 1 38.5080004865 11.4461978281 -9.2445352307
5414 1 23.7585185278 -7.9773136798 24.2796001965
5415 1 59.3786651785 15.0716091852 -10.7274069639
5416 1 -56.5781728524 0.5247639283 -1.1670530515
5417 1 24.1184479482 -11.638601134 -22.7053632119
5418 1 24.062695421 -5.8347303291 5.6124440691
5419 1 -45.2410314666 13.5419598318 -12.0387421503
5420 1 -11.6503721082 -12.7265893828 -13.4649891908
5421 1 18.7650934666 7.2949584212 24.8376355349
5422 1 -24.2483783391 0.6507356477 8.4526963348
5423 1 35.7019487916 -5.6960904963 -11.0172810577
5424 1 57.9634087196 3.0427794869 -20.6025619256
5425 1 -15.52271074 21.8296929617 -19.072647365
5426 1 57.8831949697 3.2176501239 -14.4328482612
5427 1 54.1484110061 19.3695453449 8.6311346456
5428 1 -12.4974610751 -0.5224836679 8.1657441557
5429 1 -23.9480135845 4.0054040858 -13.1600017448
5430 1 78.0806995189 3.1218791868 6.3060461761
5431 1 50.7835633267 -12.147352567 9.1060465474
5432 1 -51.3623730389 -24.1854603915 21.2306325378
5433 1 -39.6676848194 -8.0878809733 22.739700748
5434 1 -51.564098707 17.3393028236 14.6134528191
5435 1 -26.7083196161 4.0428510289 16.5466016901
5436 1 7.9449733797 0.7007493593 12.9766264057
5437 1 28.2965518643 13.7409505567 -15.9395487129
5438 1 27.4740829593 -12.960594773 -10.4388426939
5439 1 14.7691780082 8.6270358784 -19.5292721107
5440 1 -61.5364944706 -11.6860812229 4.5798494737
5441 1 7.6523917414 24.2667339396 22.0641842856
5442 1 -45.099982338 -22.5851685707 -24.3513281657
5443 1 18.2302821875 13.3112988235 10.9088679451
5444 1 -56.8666246738 -20.7614568353 8.2719910212
5445 1 -71.7089004399 -0.3433058724 -15.7991456716
5446 1 -45.9222924039 -8.9455122486 9.2199004668
5447 1 -35.5634410888 -8.5620231206 7.1377339438
5448 1 -23.6727454091 24.4677515626 25.1282149185
5449 1 23.1253858404 3.4649823694 -4.0483632572
5450 1 -40.8894752437 13.6567836114 -5.7838294822
5451 1 33.8637037863 0.2716550231 6.6032250569
5452 1 -3.0314443902 11.8261905568 24.040103943
5453 1 -30.2135810676 6.7715626491 14.453755065
5454 1 29.8453920136 9.2730589879 -15.2566770858
5455 1 -28.9668529032 14.8105953773 15.4548635101
5456 1 52.7302954433 24.8420689765 16.6885664444
5457 1 46.3600529876 15.4273804811 -3.8048871543
5458 1 1.1519012165 -9.1324936019 -7.4216634525
5459 1 76.487066741 19.7904307436 -0.8007053958
5460 1 -40.2188565267 15.7947557689 -24.1914440135
5461 1 78.9954539461 12.4557451189 7.3164745217
5462 1 28.6377382699 -11.7237308558 -16.123578964
5463 1 14.9524783397 -9.0801489575 -16.7156193447
5464 1 10.7407005325 -18.0524669339 -13.0192460587
5465 1 15.5158806583 19.5714750721 -12.978087363
5466 1 -32.2781718029 -12.2461638513 12.6281628834
5467 1 77.6337262669 -0.9005508433 22.4143102766
5468 1 59.5873797673 -12.0979975973 -22.4920180955
5469 1 -31.4418838954 19.7795361661 -20.974839053
5470 1 -73.4553046726 -8.4554082785 11.0390946626
5471 1 -74.8532635524 -21.1317508563 1.0082620984
5472 1 -43.3395684959 0.6638091407 23.5850912883
5473 1 41.5330913123 -24.3542756703 2.7561212722
5474 1 -78.4921007524 16.4491905057 4.5400509798
5475 1 33.1233547005 0.8294067187 15.4227728257
5476 1 -46.1308481537 12.5222273779 19.2010604803
5477 1 46.6056182497 24.6196675782 25.0162249793
5478 1 -25.2112610163 11.8323725961 14.4885661527
5479 1 -58.0244029374 15.7602985005 -24.6376606973
5480 1 51.7075304222 0.4846820176 -18.590884077
5481 1 74.0326848328 -16.6634843114 16.1319920633
5482 1 7.7796218675 13.4822170092 12.8642334436
5483 1 69.5508805408 -24.8264871971 -24.8094622314
5484 1 55.2347116707 -24.9010522191 -9.8762733498
5485 1 57.1187023394 16.7840847507 10.059950956
5486 1 67.4883547139 4.4994605073 8.2320917716
5487 1 25.3607286176 6.9943187546 -9.1230238796
5488 1 29.7302336597 -20.9436597763 -12.5553165261
5489 1 5.4022769271 -25.3597549258 -13.7165761259
5490 1 -25.9541515278 20.019318216 -4.3476580072
5491 1 41.2012764142 24.7122461507 8.4522429342
5492 1 6.2303052009 8.6973692438 18.8708841141
5493 1 -68.8499553218 7.1744086543 18.3438311475
5494 1 60.1399810266 -18.2096528847 -8.9599004323
5495 1 -11.2958432175 0.8667016444 -22.5715143277
5496 1 -30.6124260696 -10.1304875733 4.461360793
5497 1 23.6773517432 13.0885933905 -16.5226722159
5498 1 51.1210964328 24.4012693036 -16.1383396712
5499 1 39.7154953911 -21.8957394376 10.4493716625
5500 1 -49.22535167 12.0288803707 -2.7251892782
5501 1 -59.2838382305 25.1102782728 0.3330982809
5502 1 66.3726688142 7.1086864822 1.5026198466
5503 1 -30.428966899 2.1513496852 -20.5514536064
5504 1 -42.4063887321 0.1992947596 14.9237803162
5505 1 23.6033327186 -22.0572325468 -1.1787910883
5506 1 29.5215190709 -21.2505321546 12.7314374563
5507 1 21.0758848204 -4.9951891197 -21.3189600054
5508 1 50.5125838072 -9.8223990561 -22.2967787749
5509 1 -44.8826904373 -17.8682725655 16.2961230674
5510 1 -8.3425476689 -13.0730369473 7.3577843509
5511 1 71.9231426297 11.9578882634 1.9543579417
5512 1 27.2801404075 15.0464249758 -13.5765257295
5513 1 29.8193423997 -16.6935330764 9.6753161443
5514 1 -61.8355885123 4.4270495712 16.9392969562
5515 1 65.2361749912 -24.9476435132 19.371639848
5516 1 -5.4199080682 -9.4013109677 -12.703427377
5517 1 37.6281906632 -0.9523887633 12.721109999
5518 1 -71.8442313605 -24.9395698712 -18.9113878978
5519 1 14.7289917137 -8.3238625892 -13.5986919793
5520 1 21.8934297131 4.0624612684 -11.233452371
5521 1 20.2151356902 -17.6843822318 -6.8455928472
5522 1 -74.9995861394 3.9670957109 1.1483628727
5523 1 -72.9060708024 3.1673323776 -22.6116705043
5524 1 -36.0755383754 -3.9522486821 16.559246528
5525 1 -78.5983545858 24.4792542095 -7.5779858914
5526 1 -36.2636038801 -9.9746191064 13.1251402792
5527 1 -3.9560468421 2.4515839721 -1.6826702483
5528 1 -4.3923778738 -24.6618067905 11.1894221385
5529 1 13.1058148615 -13.500307075 -14.7676090109
5530 1 -32.3156578326 -21.2925244168 25.3199026014
5531 1 9.936498125 12.6467802685 17.6659973045
5532 1 43.0817726225 0.6466818514 -11.8323441381
5533 1 -9.2939939302 -18.0984775217 10.3986411772
5534 1 62.4838109151 0.6392330007 23.1956705817
5535 1 -73.5033693869 12.4671464209 21.1198012888
5536 1 44.471773663 -10.2316804629 -13.6134526866
5537 1 43.0052121721 -10.2459700948 -24.3755850958
5538 1 -15.3686368045 15.0683661482 -15.9788938062
5539 1 -10.1633203723 3.4777011552 6.7114870359
5540 1 59.0970434387 13.0096457079 3.0484135024
5541 1 63.6350767752 -3.9420128465 24.1022701981
5542 1 22.2217501508 -13.4942263806 -2.118136301
5543 1 3.5159036718 -12.0290830605 7.40982466
5544 1 -24.0375988419 16.7021473935 15.8906318298
5545 1 9.3597533212 -11.8015637444 23.452899835
5546 1 19.3591517332 -25.3516870098 -22.8096403038
5547 1 -70.8071390518 -16.2315523179 -24.5782803368
5548 1 -49.6462753082 -22.5178400818 -6.1115373342
5549 1 74.6716945672 -21.4508910356 13.5262990226
5550 1 -73.6139214066 -8.3093702675 -13.951135351
5551 1 -2.0236102453 16.0056038478 21.5938567673
5552 1 75.5518220687 -17.888997599 -11.0969788013
5553 1 -63.0032148006 0.3044401005 19.0394483682
5554 1 76.9527830078 -22.6044595737 -9.7716385752
5555 1 52.1519622484 0.4936003694 -5.3955170882
5556 1 -18.1808832247 3.2715656144 -17.6842340827
5557 1 59.2244324039 -5.6375638126 -0.3719899738
5558 1 30.1376559736 -16.5142539359 4.0137536808
5559 1 -1.4773625503 16.5396408351 -6.1282627773
5560 1 -74.1535455106 7.2497079202 -16.9750652229
5561 1 -1.6131699883 12.616326124 -15.8938560116
5562 1 -73.2714642881 15.2277310144 2.5070532291
5563 1 58.3244500138 0.2225534157 -13.7747121538
5564 1 -76.4140007509 -5.7295849881 -3.0437283633
5565 1 66.0686507601 -1.1593857358 12.9482133036
5566 1 15.122436186 -5.7955605225 -6.4892703818
5567 1 -73.1081459165 -22.8976959948 -22.952239819
5568 1 -39.8039687747 7.0267491249 -17.3768285004
5569 1 -9.000141579 -9.3300654981 17.3687176681
5570 1 -40.7099870509 20.1975332349 16.3044354111
5571 1 10.0948607164 16.7606234048 -23.5909552689
5572 1 56.3753353105 20.1559311506 -15.4489189249
5573 1 -73.9460063312 0.6399930875 23.2602045953
5574 1 67.2734453998 -20.8915684941 -17.2504304987
5575 1 -13.9578278408 8.8018051705 -8.5935023988
5576 1 -77.6099321684 -24.9370519569 -10.4354170007
5577 1 68.7117335294 -8.3458037616 18.7558211266
5578 1 -68.5676823417 21.5823607162 11.9316388616
5579 1 0.7729111031 16.0188293582 17.3955186792
5580 1 -57.3801515124 0.6123766004 10.6806059501
5581 1 -23.9526199187 -3.257326655 -6.3751141954
5582 1 72.0116160133 -21.4019515801 17.7066522217
5583 1 55.0711073887 -9.6261446438 -16.19365454
5584 1 -39.9960052571 -8.7519434763 -2.3177333048
5585 1 36.4032234567 16.2061147463 17.3289191741
5586 1 62.9080701745 -13.3522928384 14.517533411
5587 1 46.5925934428 -25.5116780862 -22.2616402312
5588 1 -70.7585660523 15.8025086543 4.0986403419
5589 1 -50.601374869 -3.5233570358 -19.4225718447
5590 1 69.4484293157 -22.3218897041 -6.3700764113
5591 1 -45.4530816767 -18.0994909708 -15.6129995512
5592 1 18.3797497888 8.5186475004 -4.3762222427
5593 1 -14.6986534439 11.5550929306 -9.0661976756
5594 1 -32.7322928148 -8.7737833037 2.8658442087
5595 1 -56.7311349141 -21.9589786595 11.1902785618
5596 1 -69.7765909143 1.375959802 10.640555567
5597 1 59.8524822398 11.9263193249 -6.4880613136
5598 1 -16.7157512857 -12.5293215214 -20.5862042408
5599 1 22.2706725963 21.5742024512 8.0278600064
5600 1 -65.5146993684 7.6735323212 13.9634779219
5601 1 44.6140935044 -22.8613942491 -14.0262487111
5602 1 -76.1597787574 8.9562041363 9.6915881867
5603 1 67.8188988992 2.8643617782 2.2484133963
5604 1 43.7206235178 11.8179816193 -17.5709343196
5605 1 -58.7070934267 -9.7208514594 -12.5206565719
5606 1 44.2854553885 2.2157543736 -13.9046869821
5607 1 -62.3279897494 1.0419269886 13.087659166
5608 1 -42.5865122814 7.4584277561 -13.3214627234
5609 1 14.2259482563 16.9466419815 -13.4682133726
5610 1 -42.0450297598 -10.7094710269 -3.9342070707
5611 1 -23.6846583422 -25.0032990957 -22.313035704
5612 1 -41.4954464436 -18.1243711454 12.1277094165
5613 1 -18.1661111875 21.1115122784 16.2525462355
5614 1 -44.6109167222 -3.86195037 -2.5986905209
5615 1 12.7017281689 -10.6334116742 6.7774316291
5616 1 48.7108717969 13.3122109277 4.8676076983
5617 1 -9.235382299 -0.0094757488 -18.1069545418
5618 1 8.4977334781 -3.9694773163 -2.4391942781
5619 1 6.5185981833 -16.551802224 -6.9777843005
5620 1 31.2358695714 -22.0865566956 17.5302290245
5621 1 -23.7861565327 11.6223859489 -21.777942434
5622 1 6.3327564261 -10.63249957 15.2231758219
5623 1 8.719631713 -1.1694188815 4.4475068869
5624 1 57.0634263296 11.3815397774 -2.2087156581
5625 1 45.6995999735 2.0852728058 -3.4742070097
5626 1 42.6001724448 -17.8968518293 16.1910348923
5627 1 51.3090030984 -25.142212053 -19.1760730714
5628 1 31.2500062521 -3.162467822 20.2166777434
5629 1 52.0941448129 -18.1039501467 -2.6967257984
5630 1 60.1742902741 -9.4198570856 -15.8684152022
5631 1 39.8517793464 -24.9665347106 23.7484162469
5632 1 13.9062051304 -23.3858744117 17.2061987548
5633 1 49.5271459766 -8.4131981247 11.5638806264
5634 1 37.1426195078 2.5667117864 9.0137039659
5635 1 -62.2998752272 24.5925071431 -20.873317629
5636 1 -21.4073820403 2.7889611674 -7.8210589715
5637 1 -45.7950622778 -20.9669437686 -15.4706317741
5638 1 44.8074006997 19.7625102217 -4.5391945565
5639 1 -59.1535901614 12.2511297517 2.8304789647
5640 1 -40.0290437917 -11.7099479485 19.6555693567
5641 1 67.0647308109 11.7273286 -1.4032747452
5642 1 16.6280720977 21.5199322535 -9.0979357151
5643 1 46.3052534951 -22.7840275472 -3.5988921648
5644 1 53.6429849621 -13.5859941939 2.4779852152
5645 1 15.142926431 14.5775020912 -22.4386226224
5646 1 -4.9680108038 12.8430346809 13.3716894303
5647 1 -54.3946116246 -18.4556169739 3.5266503416
5648 1 -34.3686533129 -22.7618532815 23.6706832392
5649 1 9.5857813729 19.7110776814 20.7478113151
5650 1 47.7071674688 -16.499964304 -21.4885066274
5651 1 -43.3708598004 -11.7388819194 23.4075597786
5652 1 -14.3982886893 1.2476571497 6.4024693627
5653 1 -49.9293265999 15.7732199762 -0.0096725454
5654 1 78.6069334861 21.5715674836 22.8210105824
5655 1 -18.9488703154 24.8430317531 -15.2773320004
5656 1 -55.3449460122 -24.3001524227 15.2728483726
5657 1 -47.56437111 21.5216044445 -23.5564111837
5658 1 50.119298174 16.1144989504 8.8735024359
5659 1 42.9416765286 11.679949856 -6.3522930337
5660 1 -8.6867520175 -8.6163439907 -4.7629225459
5661 1 46.9383861825 16.7514010182 -9.667205312
5662 1 -57.6957648214 24.3647344647 14.4511354173
5663 1 19.4377770921 1.0455754052 21.6011615542
5664 1 -78.8539267118 14.861521193 -14.4391958691
5665 1 34.783541065 -18.0097500557 -2.8955167567
5666 1 -74.948154036 -0.5482252743 -12.123125033
5667 1 -18.096698497 0.6059411988 -5.7244843862
5668 1 19.2589242556 2.518167576 -15.8432766598
5669 1 -55.1862657426 20.2167380948 18.8422695007
5670 1 -11.4519820614 15.1995571302 15.3256947272
5671 1 -30.5824054781 0.2366403578 22.9751163963
5672 1 -44.9802176501 0.9328291962 13.0350647006
5673 1 -74.0201524271 -22.0932251905 11.0151651884
5674 1 33.6046371999 16.913400852 -6.3244340879
5675 1 -2.5463497521 2.1251520267 2.8180356381
5676 1 46.7925718807 3.8195375264 -12.4430243198
5677 1 -76.9963049236 1.1569027855 -16.2656948518
5678 1 -63.6349497039 -5.7581135794 24.9513383208
5679 1 67.0856975733 -25.191172791 -1.5044838267
5680 1 76.8188816391 0.9626752713 -22.2905117715
5681 1 16.6742942783 -12.4878714544 0.8356172393
5682 1 -46.5633670468 13.2415228551 21.8967787218
5683 1 -62.9195065903 25.1982963245 19.3558212061
5684 1 -64.2003533953 -10.3640369114 -10.2230240255
5685 1 -49.9474342583 19.9087509225 -15.3372312526
5686 1 -1.9497500597 19.9642372591 12.4944600949
5687 1 66.0457779284 12.7273494696 12.9507825735
5688 1 10.43461757 -13.3698761798 -10.2893212635
5689 1 -59.4056678269 -21.9659359874 -9.2746108015
5690 1 20.6293880858 4.0176668195 -0.1081612234
5691 1 76.3757205257 -12.2432755214 8.4822177493
5692 1 37.9762071505 16.5055889464 -22.2832624003
5693 1 9.3665834029 2.9094602618 -14.2771807343
5694 1 37.081466451 -10.0691739046 -15.8053925238
5695 1 53.0875245989 -12.8120231393 -8.3747618157
5696 1 47.9079401022 11.9666039254 10.633905692
5697 1 -74.7442205043 3.5011118287 22.9494740755
5698 1 33.869104316 -24.5118213954 -18.3522946247
5699 1 32.7894748939 -5.0348656508 18.3505817781
5700 1 47.8809374537 16.0905308799 0.6912847264
5701 1 13.2941980445 16.7908241871 -2.1545594796
5702 1 -32.0313358279 -9.5613345758 -25.1216174366
5703 1 -20.6061975759 -0.9115467658 20.8965267001
5704 1 -71.5989678927 -9.8174331557 -12.4282636125
5705 1 21.6342042876 -9.1845342117 -11.6191451174
5706 1 -65.8427021279 -11.8291295591 -7.7744594691
5707 1 39.4052826117 -9.3620904887 -12.0065003324
5708 1 24.628003809 -12.3420361333 -3.7566755611
5709 1 71.5783029247 -9.4343494073 -7.978741612
5710 1 -65.0953323535 24.2293883414 8.5328474789
5711 1 7.3301071898 11.9537837947 -5.9546607391
5712 1 9.8545371449 -21.2269491947 -19.5710353404
5713 1 -3.2495304865 -20.7060667764 8.4292202612
5714 1 -6.7551096162 1.0422310233 8.7792958743
5715 1 21.8892998962 -16.7259634466 22.7464010007
5716 1 44.230814735 -12.5664644298 -20.7363453186
5717 1 21.3667192285 -24.949194597 -18.4071560929
5718 1 19.8490115446 -24.9140882145 -3.6548115677
5719 1 -59.6666404826 -3.4138538638 -6.5470033869
5720 1 -2.1235200446 -13.2295134836 6.1312350698
5721 1 -77.6376178251 7.1701014958 11.797331539
5722 1 -49.7553977759 -16.0984357826 22.1369298872
5723 1 60.8112351001 21.3659386674 -2.8618139815
5724 1 58.0137607171 3.1313042632 -1.3253402261
5725 1 -38.8123362188 21.8063836331 14.4866014169
5726 1 53.6244007864 -22.4535874107 23.2552675669
5727 1 -26.2613463641 -8.3071406796 19.5234786591
5728 1 -78.4742615321 -9.078527439 -20.5488541099
5729 1 76.1055352018 -0.1919472538 10.5871550561
5730 1 -58.0525174596 13.774293031 18.9002040172
5731 1 -43.1858122387 19.656047397 -4.4884136933
5732 1 19.5133845078 -25.0500728106 2.5034260246
5733 1 51.7053066747 -22.7854362414 13.0273065131
5734 1 -13.5440519625 12.1955420702 23.1839325449
5735 1 75.5151302346 -18.3667374905 -5.0856429917
5736 1 -77.3376501682 -3.7723614722 -0.8858439462
5737 1 77.4694866285 8.7816882064 -12.7703795269
5738 1 -44.7618138755 -11.6075895924 13.4161730634
5739 1 -16.81836135 8.8602305094 21.0068037928
5740 1 31.8191267787 -8.3726094895 11.6869536906
5741 1 33.8374953333 17.1545510582 18.8482140859
5742 1 19.5665956092 15.1278556086 -16.5166772528
5743 1 -20.2219657719 15.8562721274 -16.5382389686
5744 1 70.8255643884 -9.8071466476 4.6463482231
5745 1 38.7684966248 8.9755610135 16.5838309141
5746 1 21.894859265 -21.4191092728 13.7776844464
5747 1 62.5209792665 -22.5300116051 10.9572306719
5748 1 21.89041177 11.6009008286 -1.9580355241
5749 1 39.5801644705 -13.2619945263 22.9013128601
5750 1 71.2966811849 -24.8070796474 -14.4735535563
5751 1 -28.3889962256 -13.2582954372 -6.3182879914
5752 1 -0.3040180541 24.6578746081 16.8683145791
5753 1 -58.6764374787 4.5560109654 12.3562233007
5754 1 58.5897113254 0.2361336332 10.7499258585
5755 1 78.709067033 13.4690421712 -12.1863996006
5756 1 13.5909094996 -21.9923971426 -1.8307307213
5757 1 45.6824453498 11.2803975603 -10.6065505247
5758 1 -69.6820975285 -12.6133364492 4.5765245363
5759 1 -37.892181262 -22.7278824687 2.7147106874
5760 1 55.8125683483 12.6252444758 -12.3543089428
5761 1 -17.3172749905 19.6378559862 13.7505307904
5762 1 79.0183267777 -21.2615382115 16.3434782374
5763 1 57.6473188933 -3.2072115985 -17.2009594594
5764 1 74.1119455481 -8.9259526815 -12.4379361579
5765 1 43.3802313078 -24.2843527517 -11.6055431004
5766 1 55.3165138117 -23.1107229893 8.6569280999
5767 1 -3.0076185239 24.5348925635 21.113453681
5768 1 69.5824895234 0.958621475 -24.7621604619
5769 1 17.5097879903 8.9862022287 -23.7388343817
5770 1 -23.973586681 -21.0204741485 -13.027356891
5771 1 58.8386122088 4.1686707309 20.8421690102
5772 1 8.2663048967 -10.1680865338 0.8023174867
5773 1 -63.5774658304 -8.0973567221 6.1042829252
5774 1 28.9978265294 13.3584748777 8.5314368994
5775 1 -8.0887227731 -16.3344173985 8.0579355772
5776 1 35.6160168338 19.7334749059 -16.9924959557
5777 1 79.1176012207 0.3002849594 6.3995978258
5778 1 60.5202418529 21.3747050018 3.3877586356
5779 1 27.0936632939 -17.014745759 7.705643339
5780 1 58.9415399512 2.1895060427 14.6666014408
5781 1 -39.0288339241 0.741388667 -14.4422185395
5782 1 39.7582231114 -22.7650253771 -20.4084913709
5783 1 -43.8138620746 9.2104278354 13.9400522261
5784 1 19.7686389556 -9.9228318589 -15.9886671073
5785 1 23.1638249047 -18.2193819957 -10.7031752226
5786 1 -75.9505558834 19.8795635893 -2.9728467418
5787 1 30.0599836495 15.0373546066 6.4808069046
5788 1 18.8465779294 11.7528675166 2.1511841643
5789 1 -57.9256050118 17.5547114234 -2.0076073191
5790 1 -10.0259245432 -18.0979201247 -8.810983536
5791 1 25.5359281545 1.1664292068 -12.516827856
5792 1 52.7039281513 -9.4746340079 4.581663076
5793 1 23.1692254344 -13.0481567726 -13.1996994831
5794 1 -44.647132039 -22.8278440177 -5.6289176229
5795 1 -26.7102256854 -13.6040335873 6.9376835395
5796 1 34.337997365 0.2875661735 19.679146186
5797 1 -32.1037664615 -9.7287563621 -6.3221670851
5798 1 -56.5389395925 -3.8414280263 13.8955182151
5799 1 -28.7862528365 15.2964428613 -10.219699088
5800 1 44.5970977198 8.5281739217 -11.1992458174
5801 1 27.2831583506 -0.9073409521 18.0502290935
5802 1 -74.6142265777 -23.0802232395 17.0923952133
5803 1 28.1113454635 21.247111764 -6.6402023917
5804 1 -1.367287048 -8.5528007341 -5.8509831435
5805 1 19.8831619529 -9.8771759784 9.2367266655
5806 1 -52.4609043149 13.9781483114 10.7909837985
5807 1 -0.1663045468 -0.1416801799 -5.2482122827
5808 1 -57.1634949681 -11.3928397346 -20.3752067317
5809 1 -3.907759753 -18.1944004762 -17.2732516605
5810 1 -52.8503778095 -5.4423735217 -11.0794473128
5811 1 22.58723894 2.3697479597 -19.8708338688
5812 1 -44.1404352822 -5.5357121811 1.4698742503
5813 1 29.7307101771 2.576947622 -18.1528991323
5814 1 -24.2004089283 6.9224145431 -19.1052922056
5815 1 -18.6272211202 -22.5110043678 -11.8949637937
5816 1 72.5105296538 -9.7504948446 8.9422178103
5817 1 51.163824153 4.4066285725 21.9958215561
5818 1 54.0227692711 -9.8641531578 9.2207065122
5819 1 -12.8653324509 4.0479689467 -11.7152660369
5820 1 -59.8972748685 7.3779092275 11.8274574875
5821 1 12.8793102925 24.5319028887 13.6267524364
5822 1 71.2726964795 -16.5233243051 -4.5880106839
5823 1 -58.1957903357 -12.3164972167 13.4022687795
5824 1 -78.2081250171 4.233379454 4.7186404241
5825 1 22.3456446556 -24.9464248407 -1.906297482
5826 1 -20.1412755046 -6.0217116824 11.8658957798
5827 1 0.7306599002 -24.2229276036 11.1662987097
5828 1 76.536783382 -25.0158435683 11.0292206059
5829 1 26.7292863784 -9.0902327757 -8.1378852099
5830 1 -56.861065305 -22.9158468677 17.4955186925
5831 1 61.7293251486 -5.7904426047 -23.8875396911
5832 1 -56.8604299486 -18.4928105547 1.813148855
5833 1 74.3799071245 8.7924307666 -8.5408575556
5834 1 -35.2792779233 4.4173204602 4.0519400838
5835 1 34.7929125724 -21.3607650099 4.115970319
5836 1 54.1561941224 3.3364263549 14.7055938893
5837 1 14.3792279963 -24.8974245781 -1.1568263499
5838 1 -62.6636167862 13.5166742775 12.6036288751
5839 1 -42.0264455841 -12.0270561624 -16.4234278702
5840 1 30.7685649135 -8.7378058617 -2.2757181859
5841 1 -51.051366064 -9.8217403142 -16.4178863078
5842 1 63.0727863303 -5.450227752 20.2277104905
5843 1 61.1306605478 2.842775313 19.4225214668
5844 1 66.5384968437 -3.7843708437 -4.6065497292
5845 1 65.0798773082 -13.5803188791 -21.8874134813
5846 1 -38.2633882591 12.8693336842 21.7875091859
5847 1 -11.1873561063 -12.2693211625 -16.6273069904
5848 1 -48.2562742677 -24.5358654746 -7.9660463962
5849 1 21.1867545183 8.8904312916 16.6975337
5850 1 -72.4325873032 -9.5182629903 21.3443857015
5851 1 12.602453726 -16.5977114668 3.8278594496
5852 1 -37.59133999 -5.7435705853 -6.7944593391
5853 1 14.3071150409 -8.5451491936 11.300706788
5854 1 30.9304219653 11.7563639159 9.9760214738
5855 1 24.1813482353 0.2629900336 2.8429726691
5856 1 32.4980051294 2.4808726502 2.7594965875
5857 1 -3.2917816894 -24.8864200414 -1.2408062099
5858 1 46.5543132176 4.1550398409 12.8884148071
5859 1 -28.0730652383 -0.5226356853 -3.4074563712
5860 1 -18.7083879048 7.3604779035 3.4862976915
5861 1 45.8948132381 0.1044865991 -10.1185907622
5862 1 38.4215920114 13.135364065 13.1358707593
5863 1 25.443166115 14.8495118216 0.5849371053
5864 1 25.2589127489 3.0672036095 6.3961721327
5865 1 -48.5197883491 3.0817466036 10.6878603591
5866 1 -53.3697816951 -18.3086668588 22.5856453119
5867 1 25.6663350628 -21.2802363468 16.7656445403
5868 1 53.6718936799 0.8479021642 -14.1304804629
5869 1 31.9789189221 24.7556217709 21.1820179218
5870 1 33.5420545911 -13.4657991342 6.176323237
5871 1 -7.808054068 16.3496191346 -19.9525971039
5872 1 -43.6257965699 -10.5283170057 -14.2540573055
5873 1 36.5242588576 15.9292404604 -7.7813612332
5874 1 -12.4493328251 -10.1182248396 -20.7381841098
5875 1 -49.2992118556 -12.9059698681 13.1068531232
5876 1 -52.6199022628 -9.3974091888 -20.5448541093
5877 1 27.4537515534 16.1074554793 4.8883129907
5878 1 58.5544490432 11.6693593132 11.5570796179
5879 1 -16.5111665137 16.9233833254 -11.0763742645
5880 1 -68.6864304594 -11.7865646982 21.0270556846
5881 1 71.2738083532 2.6810288415 -2.2604033224
5882 1 -52.458045211 -24.3566167376 11.0316387422
5883 1 69.2968968059 15.8127951623 -12.4021678912
5884 1 -7.4689325708 -1.5503237144 -7.3045853514
5885 1 6.4809533145 -12.9839041016 21.4770809332
5886 1 55.9046950314 -5.6797739663 10.2525454399
5887 1 23.8185597109 2.2306014024 -9.9440315451
5888 1 -62.117051413 17.1654963081 -5.4191946732
5889 1 -0.5827806899 -22.2390554444 -18.027004909
5890 1 30.903736995 -17.8241368585 -18.0537051644
5891 1 41.3137345032 16.8882166427 24.2749150573
5892 1 -12.649311263 -22.5823055771 -20.5031211063
5893 1 -38.7143324888 -18.2084367458 -23.4312776658
5894 1 26.6444662944 -8.3404831539 -5.3233256428
5895 1 -55.0312387724 -13.624555931 6.5685147248
5896 1 77.0074236612 2.597621983 -10.2065000938
5897 1 55.5277698263 16.669362316 3.2904790257
5898 1 22.2414462003 21.5167905614 -23.4763809464
5899 1 -18.4583751476 2.9768039525 19.0409597034
5900 1 -32.6404838099 3.2435437476 2.8650381632
5901 1 38.8831784613 -9.9591133356 -5.4019150739
5902 1 -10.8560177254 20.3742787527 -25.1804334645
5903 1 -14.6753040949 -8.7516394415 3.3802523373
5904 1 71.1427660885 8.9254966294 -4.929874709
5905 1 27.7790540481 0.5581064027 15.3242337698
5906 1 72.8730005 -22.7653648825 -22.5896503502
5907 1 -28.0179480676 -25.2662166677 19.2456448691
5908 1 -71.9688565252 7.4334462366 -2.5538542429
5909 1 -56.1037204346 16.9098031078 11.6251904582
5910 1 -46.4761643761 15.6799826617 15.0812614454
5911 1 57.1337920547 24.6489562563 -24.280426393
5912 1 -69.343230174 0.9353121464 -14.7133520767
5913 1 -34.7411310229 9.029476504 20.8634788367
5914 1 -1.8298265326 12.9715906954 9.4419156095
5915 1 -67.0736416849 20.1295814748 -15.4899768648
5916 1 50.6661812254 20.0709534461 12.2522938159
5917 1 -68.283185614 -9.7616427844 8.9556686937
5918 1 -14.5452148649 19.8095342586 -14.9396493359
5919 1 67.2248406325 -22.3064295386 11.2078100502
5920 1 -65.5679898893 21.7711662779 1.6921412823
5921 1 6.6308974332 -22.8853471179 14.9826216338
5922 1 10.8865148343 13.1823374294 -16.4201029327
5923 1 69.367103692 -25.0042522446 6.638539923
5924 1 -62.9568337809 21.6898876625 4.0164740842
5925 1 -64.0923904531 -11.6851691187 2.8814109614
5926 1 77.9826957888 11.6064747985 18.9518413037
5927 1 -65.2499145741 24.5441656225 -16.9939569131
5928 1 70.0888686021 -3.5478825033 9.8418149069
5929 1 -38.6357071299 -21.8428424634 -13.9638809446
5930 1 53.7182746997 -5.269985835 -16.7144102765
5931 1 -52.4400963917 -16.2854678084 -4.6339048965
5932 1 13.9889603061 -4.0579007476 -10.3873061631
5933 1 -9.5862578902 21.5386303889 4.1195975235
5934 1 -21.4912490898 -22.4303135528 11.1627722609
5935 1 76.1612877289 -13.4015464632 11.2863994813
5936 1 -27.0866743731 -12.015502843 -11.8969789073
5937 1 -8.2939429016 1.1148446491 23.940355819
5938 1 54.4079541098 0.4542785455 2.3364738614
5939 1 -64.5894297922 9.2229946039 18.4079621384
5940 1 71.539387343 -24.3257116082 10.7960719604
5941 1 18.1915254449 -16.569233548 -23.4408645689
5942 1 62.5287623828 -12.0865456228 -20.8314586813
5943 1 34.3136949813 21.5475487407 -8.8674067173
5944 1 -73.4648985547 -13.3232575226 -1.3707810382
5945 1 55.0515701784 7.1299182402 18.2026220608
5946 1 -43.6578820699 16.0417839796 17.2139569423
5947 1 -8.2775824734 -5.4824554324 -23.8247940908
5948 1 55.1108171659 -11.8119515974 21.2632270006
5949 1 75.2913259304 -24.98275851 22.892799005
5950 1 41.6368132503 0.3490318596 3.0266502753
5951 1 -43.5066672383 -8.8493866043 1.8234259345
5952 1 -76.4522333244 15.5010582285 -18.6797505875
5953 1 33.1654470643 9.2251228469 24.983479383
5954 1 -35.9950069473 -22.8822256948 -12.0540570138
5955 1 -67.2971918466 -12.7464023121 12.7235785132
5956 1 52.713776176 -13.0931539113 20.4902797948
5957 1 75.4276098857 -10.7305507675 4.4255421485
5958 1 9.9585767611 -9.7066124999 -20.1608187939
5959 1 28.0131828943 -23.1175587032 21.6931514908
5960 1 68.2498294012 -16.2123981305 -19.8368792044
5961 1 76.4788071073 -0.3393027485 -17.0136042709
5962 1 -5.0920641478 -16.2094591282 3.7564236719
5963 1 -36.8111222879 -1.0222660766 -16.2149643665
5964 1 18.2224990711 19.6681074409 7.9762730978
5965 1 56.7301818794 -12.6012257328 1.520806247
5966 1 1.6714639412 2.4258930382 8.8330994079
5967 1 -52.7187001884 19.8067979461 -11.4475581928
5968 1 4.1375999434 -13.9156691763 23.2764766378
5969 1 -11.5078934277 0.6065999407 2.7891187577
5970 1 37.3214723443 6.8811164936 -0.4100756211
5971 1 -37.6674239231 8.9589911212 -25.4590210077
5972 1 -19.211272523 -0.69725296 9.8042330379
5973 1 -21.9120138888 -18.3511303748 7.8165753437
5974 1 19.6342610696 21.747603587 5.9003030493
5975 1 24.5720924427 12.18768784 18.4741082429
5976 1 -75.5428953108 16.9800351284 -2.4015620313
5977 1 -12.5424125429 2.9974783135 4.5622172296
5978 1 -71.6907451297 0.1971158441 -18.986148613
5979 1 -29.6393776895 11.6490396594 11.9141073731
5980 1 -15.6477171186 -3.7648619491 6.0779856925
5981 1 61.5342707231 12.4254936642 4.6799502427
5982 1 -34.7694043843 19.5826230119 -16.941261692
5983 1 -56.5263913029 2.1153215708 17.5717907429
5984 1 4.9208355885 2.9779187465 23.9187437254
5985 1 -45.6752975899 3.1916551553 6.6961217946
5986 1 21.6064074436 -13.671934675 23.3980383667
5987 1 53.7349528061 -10.4595544863 23.4916403943
5988 1 26.6506610196 12.1030141702 7.1869530939
5989 1 -74.7139934219 13.4350916274 4.3740559956
5990 1 60.987864189 21.6539102205 -21.7768542727
5991 1 -3.6380509464 21.4476226624 20.8209095616
5992 1 -50.3966312578 -21.8769146211 -22.3946981833
5993 1 -73.2156641092 -9.3503851519 8.2821169671
5994 1 34.4596681222 -17.8798258849 22.4486679638
5995 1 -53.5194081355 -22.2676144392 -18.2988941138
5996 1 6.2449183989 13.1684025047 -16.4163245947
5997 1 41.4172976021 -5.5184835469 5.8436783567
5998 1 -44.1864986237 -13.1877593819 7.5690186358
5999 1 -12.7760648718 -3.5482372104 -17.6414129183
6000 1 -21.3656073548 -3.5954639371 -4.7400006285
6001 1 79.2888297799 -13.2795778677 7.3119405161
6002 1 9.1634281828 13.4147213011 23.6532021285
6003 1 -45.4176605555 21.291703523 3.6040307045
6004 1 73.8730515285 -9.7842426987 19.1886675315
6005 1 -34.6436038102 -12.629399617 4.6008570332
6006 1 40.9422098278 -8.6954436906 -0.7925441857
6007 1 -6.1824946292 -8.3917130044 16.2713371699
6008 1 29.9918416718 -9.2869432402 0.3474559655
6009 1 -67.7365090535 11.9231776328 15.4580876918
6010 1 -12.8013202901 1.2195846105 16.9720425525
6011 1 -30.9045311906 -8.4823153513 -14.5223696836
6012 1 -38.0165522841 -16.5174463005 5.5293710102
6013 1 -33.4758186828 13.320622555 21.7694739191
6014 1 -7.9481501619 -13.2123861943 -10.3599006179
6015 1 -11.9979120781 -13.5533104614 11.7053919802
6016 1 20.4159083236 3.3723531244 3.2856931309
6017 1 -44.49369346 -17.7189915176 10.2801021187
6018 1 -15.5632147127 3.0836721569 3.0072044289
6019 1 -55.240906396 11.9552532958 6.1605045951
6020 1 18.539224254 -5.533583938 -10.8241827953
6021 1 -50.897927485 -11.9614860076 21.1657458793
6022 1 10.9578335941 0.9132189567 8.9251901002
6023 1 -20.280577403 20.1112887191 11.9802030997
6024 1 -19.7869054531 -5.5306956082 17.9126472112
6025 1 -69.4117692494 16.877524755 14.5743092371
6026 1 37.3468866017 -22.8958768537 8.9323941314
6027 1 -22.9960908059 17.0280726143 23.2102297776
6028 1 66.7410167073 -22.2705281053 23.3908343355
6029 1 8.2427967086 -12.1350898332 13.0508833425
6030 1 56.3821653922 19.6220461807 4.0314866806
6031 1 -77.4857199854 1.2736521184 8.4454923036
6032 1 -37.3616586388 1.118290376 -9.8593463954
6033 1 -0.8777449149 -3.9110013049 10.4245353872
6034 1 31.9652587587 -20.7593741974 -16.7036294187
6035 1 40.0598585788 -21.9125677594 23.6595497364
6036 1 46.6839259303 -13.6184245641 3.5557183556
6037 1 77.0742949259 13.533598877 2.9332497592
6038 1 57.7899564129 -22.3728256544 -1.248665153
6039 1 66.9484605833 3.5473251063 10.9774825638
6040 1 -18.6583535855 -24.272277506 -18.3503298889
6041 1 -0.7017511824 -3.5606519615 -14.128566105
6042 1 1.6234945304 -22.2805409821 -9.9155680653
6043 1 57.9135332395 6.8433148433 14.0570295716
6044 1 -61.9839442399 -13.5363858619 -17.92504016
6045 1 48.028816664 19.4342033956 -8.9355679354
6046 1 10.7985179681 6.8655093779 -19.0789949729
6047 1 65.2898626099 8.9327427903 -21.9057812419
6048 1 -20.2750180342 -9.1730315647 8.4334519998
6049 1 -34.8100671961 13.1989579942 11.8371804108
6050 1 41.1361523796 17.0872580399 -0.8570278214
6051 1 -9.5103327963 -22.5944618987 0.3350630167
6052 1 -21.9031188987 -0.5248652732 -11.0206059952
6053 1 -48.6352643811 6.8691071221 -4.7991442131
6054 1 7.2424280018 16.9321496598 -19.1793476311
6055 1 71.5522533108 -8.6962544499 14.4522437298
6056 1 62.5805439323 2.288773379 11.0568780403
6057 1 69.7400579193 -12.0222929518 0.7627205041
6058 1 36.9172268126 21.9844973071 -13.2655433205
6059 1 -18.1373613089 3.016531156 7.24629819
6060 1 72.6811228566 -9.7434007012 -17.0153674953
6061 1 10.6728762331 -25.1880316056 -16.3840827768
6062 1 -67.7627333903 -21.1929682474 25.245847176
6063 1 29.7834447612 15.5665777108 12.8057447709
6064 1 4.6797178215 -25.1684162989 -1.8110833635
6065 1 40.4058101577 -4.1519488213 -17.3648385744
6066 1 -52.6341977826 2.2471206223 -1.661612311
6067 1 50.8178725742 -5.4109059281 -6.8200512821
6068 1 67.8357358447 -16.5894518569 5.6610586851
6069 1 -58.1513153853 14.2074411634 -5.6308823587
6070 1 21.6851916415 19.9184800336 4.1442826653
6071 1 -13.7680151058 15.3802044269 -6.1633257542
6072 1 63.3261347087 -13.4842945797 -10.5895228146
6073 1 15.7646227026 9.0327702135 -0.2921914745
6074 1 -13.7263992594 15.7913607145 13.3068027718
6075 1 9.1145057373 -13.8694052262 7.4488674864
6076 1 -21.4648817977 7.1668584588 1.3975820493
6077 1 -48.6271635866 -8.4462365644 10.8127974034
6078 1 5.2207238258 3.0897021788 -0.8262469609
6079 1 44.6874771727 20.1778216505 1.8498743007
6080 1 -6.5578314431 -10.2418656261 -3.5610584067
6081 1 -65.1649038831 7.1786651404 -10.9471551038
6082 1 -61.2362885551 -12.6709510288 17.5645867117
6083 1 -46.3435337203 -16.1620297117 -12.9260470539
6084 1 51.753911442 -25.1455128566 6.3564743944
6085 1 72.7497413516 -22.0931846526 2.8046351326
6086 1 -68.3613185716 3.2610257441 -22.3621692118
6087 1 15.8677092842 -16.7113191075 -25.4697892711
6088 1 -0.0158839109 11.5855977476 -5.1844843146
6089 1 -51.2464204896 -22.6170922164 -16.3391457432
6090 1 66.0549905967 24.4699304781 13.473754935
6091 1 -49.2426651329 -9.3186135236 -11.6144096004
6092 1 -60.9149570381 20.013288194 -4.3207562404
6093 1 43.482841372 12.9154962894 -11.9772308072
6094 1 16.118675076 16.6976375451 19.2435289998
6095 1 3.6831612533 8.89494114 16.7193976827
6096 1 -58.1293955883 -5.3077368128 22.6978871404
6097 1 71.7898766175 -12.9236545544 5.0768772474
6098 1 -57.1280738468 11.9030099963 -14.6591958983
6099 1 -8.4766078766 -16.1327917061 -10.7060467595
6100 1 64.1905371384 16.9457298774 -9.9021171819
6101 1 -3.2017199147 4.4231984648 -16.7951659548
6102 1 61.243436315 3.6313400342 16.3948132568
6103 1 12.7026812036 -12.2530046325 -11.8499763822
6104 1 29.8684236843 13.1338438914 25.1934542219
6105 1 -64.7878833746 -0.5030254458 -17.3250904583
6106 1 15.7712939452 -8.7790025664 -5.7783382976
6107 1 -60.6382593107 -13.3471242482 -10.9213616495
6108 1 29.3818994943 -22.1202336082 -9.5656435856
6109 1 -1.0612040854 -9.9663594965 13.1693720231
6110 1 36.7564816345 -0.4467790224 5.152796653
6111 1 -34.637567924 -12.102102066 -14.1553671161
6112 1 -63.56755427 -21.8484671057 -18.2981888241
6113 1 -43.4796645899 -24.748973545 -1.5184888663
6114 1 0.5864339894 9.2275551247 -23.4500635625
6115 1 75.4641428807 -18.2095515397 19.9047381555
6116 1 -66.7412231982 13.0798777285 -24.9272143881
6117 1 -21.0736610729 -21.4342907399 8.2042832036
6118 1 13.6395142669 21.5293066574 14.0942587956
6119 1 18.451703905 -10.1726977271 17.2302793626
6120 1 64.5777868855 -8.5705360928 15.5030247255
6121 1 -59.2604888816 -0.5012012374 24.9472577157
6122 1 27.2110453952 -9.9229332039 5.0853911025
6123 1 52.3420926616 -3.4247991137 -14.5815132683
6124 1 -5.3690795534 19.8555448463 22.5457460623
6125 1 54.2071814763 11.5613256424 -23.591348216
6126 1 2.9744211501 12.7638336361 12.8946616593
6127 1 71.2421993706 -10.2106513947 -1.4474057335
6128 1 35.264188208 -8.930361185 -20.5667332054
6129 1 -21.4677409017 1.2652404911 4.9410585896
6130 1 30.8117691511 -4.4800529576 -4.8027714176
6131 1 -61.3199967654 -16.268543209 -17.3993977729
6132 1 -65.8602856172 -10.1984393335 -20.9063352656
6133 1 -52.0317210431 -12.0073952504 11.5468025385
6134 1 3.0284264471 -24.662272977 -17.7862492096
6135 1 -57.8620693683 15.3095163543 -18.5692719834
6136 1 7.0340310911 -5.7471683295 6.1556179446
6137 1 -58.9191436369 -8.1963200238 15.9788938062
6138 1 36.0345578853 2.6999803391 -1.5323427724
6139 1 55.3188963984 -22.410242194 2.7793454567
6140 1 16.8380573994 0.540371044 -24.7507992514
6141 1 1.4606844439 16.5942150675 -10.0831247626
6142 1 -66.4588866824 -21.6126375072 10.7020669101
6143 1 25.541011006 6.9165365385 9.8585403499
6144 1 44.6985959103 -16.6690076089 -17.166047616
6145 1 49.2604551131 7.152467482 2.7311842412
6146 1 -33.1735478588 -9.8966342005 -16.1230751855
6147 1 21.7171183024 -8.0986235335 -14.4384402015
6148 1 -14.0170748283 13.2803886269 -18.511942001
6149 1 -10.7672266637 -13.1878607269 -5.9841821536
6150 1 -33.5878002544 -0.8956862878 -20.3989447701
6151 1 -57.9065443187 -10.119390306 6.5773308469
6152 1 10.0418084541 -8.755490548 2.4757685902
6153 1 -43.1478496917 -8.8204526334 -23.2774187034
6154 1 -30.1789541419 -23.0760883673 4.3148116552
6155 1 59.3109997181 8.7357789636 11.8851904927
6156 1 26.646848881 0.8684245078 24.0831266188
6157 1 -10.7052794113 -0.7491415523 -2.4632245079
6158 1 -24.36941374 -11.8036919874 8.3312857394
6159 1 29.0473843313 -0.8474967845 25.0221695644
6160 1 74.9323495447 -12.7644417055 -24.4154138165
6161 1 -50.8664773415 -10.1892169469 9.1018651866
6162 1 -73.0585404629 -5.3216210651 -7.3590437969
6163 1 71.2375930364 -23.3314319277 -1.947959956
6164 1 -19.0745120504 -8.2444081821 -5.8375322601
6165 1 76.7186541615 -9.2613536511 21.2068541971
6166 1 -5.042824024 -12.1622502683 -5.6097740435
6167 1 -47.5237082982 -22.0113587747 23.7109351337
6168 1 20.5731590413 -9.88629702 0.606498821
6169 1 -29.0650154724 -10.3304410748 15.0121430483
6170 1 25.9625700006 -18.2729427791 -14.6533016909
6171 1 44.9360603778 15.7659738153 5.2823180807
6172 1 -6.2426946514 -22.1349286197 15.7102287832
6173 1 -4.3226475051 -18.0484638101 7.9179355586
6174 1 12.8357883767 4.3878290922 1.3425694475
6175 1 -57.1115545795 -10.1922572941 17.2791458678
6176 1 36.2348540014 -12.3249595164 -20.2383553282
6177 1 -67.5495554225 -13.509124082 -9.6698249597
6178 1 54.8533389707 -3.6808470212 6.095517181
6179 1 54.7276972357 -18.3068426504 -0.6881109225
6180 1 -69.0799702352 -8.0938603228 -10.7854926139
6181 1 -35.6852706852 16.5623420943 7.6473057998
6182 1 62.6110410412 12.9013080024 -7.9808574813
6183 1 -68.5392342573 21.6822867945 5.8459957373
6184 1 -46.3641828044 15.6987314695 -16.0588938168
6185 1 15.6356453463 -16.8159070515 -18.9300780766
6186 1 -73.8897772867 -21.1077118444 8.011587964
6187 1 -41.9324128317 -22.8204407722 21.5610104154
6188 1 54.8366608642 7.1482616683 24.0793986586
6189 1 -6.2981295004 -4.1269673017 -6.1393459022
6190 1 33.3103083315 -9.4850218608 21.7324965842
6191 1 28.7115984554 -18.4944827457 5.4891191157
6192 1 41.6142580969 13.2560151768 -22.6675093026
6193 1 -67.8531128432 -16.023389879 -2.780806414
6194 1 -15.6057835939 -22.7410319704 -15.9210096676
6195 1 78.5675413871 -18.3393236931 -15.1556191379
6196 1 50.1971293373 -5.1025133762 11.9736539805
6197 1 -49.9064537683 -9.2955068848 25.1594995575
6198 1 -77.0718646876 -21.2803478262 12.1102786837
6199 1 22.24684673 -22.6050271052 10.8789938857
6200 1 63.6730393222 6.6803015604 5.7670032835
6201 1 68.8454760589 -13.4077285025 6.2336532194
6202 1 41.1876162508 12.8194213176 8.5215124648
6203 1 34.1461197216 3.2335612743 18.7232770416
6204 1 -38.6233176795 -24.892075594 23.6884666168
6205 1 -54.862551639 13.2775002971 -16.4259467622
6206 1 58.329056348 11.6613023931 -14.1227726533
6207 1 72.1328102533 4.1791092563 -7.1479102676
6208 1 -3.8848869214 -25.1070230744 -14.0506315858
6209 1 6.9690658956 -9.2395644961 -16.2775336443
6210 1 -75.8375418575 9.0636297376 -14.7546619059
6211 1 18.587511343 12.8059931174 5.0708822844
6212 1 -34.8116555872 -24.8130691314 -13.8721428972
6213 1 -45.0183390361 -10.0734303907 -25.0828854415
6214 1 -55.5128389501 -9.5428391303 8.6936031678
6215 1 -31.5349636131 -5.6318378253 9.4055428088
6216 1 70.5317120372 9.2400712207 0.9405542809
6217 1 -27.275057556 2.3263723395 -25.0008723324
6218 1 -64.5664140053 -15.9562488781 -6.8484643841
6219 1 47.9214414265 13.0334110886 -12.2390948217
6220 1 5.397670593 2.2363273897 4.8407059315
6221 1 -47.7506893846 -18.109574789 14.1407575424
6222 1 -57.9684915711 8.9623355031 -21.8946880415
6223 1 53.2253969453 14.0360162533 11.5072559338
6224 1 -54.7361157084 -12.3116833336 -16.2033774632
6225 1 72.1668018225 -22.5346481346 15.0206569034
6226 1 -36.3760619691 24.4873111297 9.3414118179
6227 1 -27.8155870431 24.397620887 -3.3214613976
6228 1 -55.2053264356 -5.4678110934 -13.037130192
6229 1 61.2177043794 -18.1928803026 16.1122943277
6230 1 -5.1409865932 0.1096551893 -5.7338546645
6231 1 69.9001677409 -18.3598460368 -21.6387081587
6232 1 52.0912857089 2.470788832 12.7146112576
6233 1 71.3303550759 13.0375662298 -20.8192017528
6234 1 54.8088640202 15.4320930193 -16.457584046
6235 1 27.3605129965 -25.4538815925 -1.4157684497
6236 1 -76.7274856159 -21.1839586852 -12.5622182903
6237 1 43.8742209359 -22.1785778712 -5.4668521102
6238 1 -67.3919076071 8.9801722068 -9.1857442909
6239 1 53.3197473758 -16.5111122438 1.702015339
6240 1 69.7256035604 -22.9993652055 13.1445861257
6241 1 -54.5691758051 -12.0026320398 0.5600000742
6242 1 -21.7384027429 -12.2538660642 4.4908318297
6243 1 -38.3121518654 8.798511461 -19.1059974954
6244 1 79.1147421167 -21.0647568056 -8.6351648729
6245 1 34.297175714 -9.7276922406 13.238238531
6246 1 -59.7513017275 -11.524740131 8.6929482558
6247 1 56.8713898471 -8.8568861274 -11.2244851154
6248 1 -36.5288651917 -22.1355569582 19.1197506458
6249 1 -71.3250339658 -24.6596430767 -5.8119403172
6250 1 15.3076425868 -24.4895153814 -10.2375832213
6251 1 -75.7733232059 -16.5333067784 3.4289173312
6252 1 35.7488063287 -10.6912289436 -1.2811084822
6253 1 49.0283911752 15.5873534168 17.2240325104
6254 1 -22.6887371305 15.4315356223 0.9119900454
6255 1 17.1743197926 16.8626270536 -17.6003046006
6256 1 -30.7512514507 3.3857813246 -14.7596493121
6257 1 -40.2563425563 -9.3172960398 -24.8609121123
6258 1 -45.3023433626 -12.0352144274 -11.9737043583
6259 1 56.9787650846 -7.4973948729 -14.7050397331
6260 1 39.9999762348 -17.9790425488 14.4309339033
6261 1 -50.502100426 0.4344656162 15.1972816119
6262 1 -30.6657960102 -8.5382577399 10.0903791716
6263 1 22.2252446112 -25.1629973867 23.1432776277
6264 1 -72.900082568 2.0607980108 2.4182370964
6265 1 65.0104646177 8.8808541979 -16.1559719154
6266 1 -38.7346638947 -3.5690635888 14.9759213811
6267 1 -60.5175415881 -0.8674110588 17.6187428901
6268 1 -12.3473581173 7.5821192151 20.4656954087
6269 1 -36.6921517955 -11.5981138436 -0.0479093263
6270 1 55.5987709079 -8.277243932 -21.8118567962
6271 1 -29.2446625043 8.6138610405 18.1556195356
6272 1 -10.3404259785 -8.1527417138 6.3561721274
6273 1 -76.0040528952 13.6783194041 19.0853425808
6274 1 -9.7937017662 0.5419925625 7.2979858543
6275 1 -26.735957621 -21.5922317102 16.9755690013
6276 1 -8.1532114513 -12.3019035501 -7.3875576545
6277 1 -68.1211379553 -3.7134800813 11.1729485846
6278 1 65.4178869316 15.3090096298 6.6221671249
6279 1 -36.3738382216 2.1693890786 12.9713871102
6280 1 56.3611986299 -16.2823767888 -8.866852561
6281 1 -56.8018183175 -13.3541170467 -1.2345089798
6282 1 -50.9258831681 -18.1714458547 18.1872064416
6283 1 -75.8982025131 2.681535566 -18.6836296812
6284 1 -18.4804537837 -18.099744333 -21.4514789147
6285 1 -76.0173794964 -4.9514081199 22.0329500245
6286 1 -20.0475604305 -9.6076491983 -3.4729475637
6287 1 29.111237653 11.7481549784 -21.7097459514
6288 1 47.405055484 0.4726726461 -5.7668017722
6289 1 35.623641111 13.1134228927 17.0246873958
6290 1 24.1405265843 -24.3955078457 2.649471384
6291 1 -53.5343390117 15.792424836 12.8980369746
6292 1 -33.3581189032 2.9905361874 15.0176342329
6293 1 2.1560820619 -11.8400241366 -3.6210080368
6294 1 -2.3862399305 9.1399424526 -19.3445365698
6295 1 -66.7119491504 -5.4778949116 -21.7421993563
6296 1 -21.5468427778 21.6247228873 -10.7026210664
6297 1 -24.9309099894 13.7945620124 9.1905805636
6298 1 -57.7534234179 -17.818157509 7.3601017315
6299 1 14.3109271795 11.7270245653 24.2282147992
6300 1 -50.6410846462 0.8432402985 -3.7567763167
6301 1 -11.3817751754 -5.2986157712 -19.6809094104
6302 1 68.4137513614 -11.559045382 -10.3952658619
6303 1 -6.4279010522 -11.9892038396 9.1978349727
6304 1 44.3745641285 0.3166014894 -1.4614107731
6305 1 50.6550624877 19.5446186717 -6.7863988847
6306 1 -23.5741063226 24.5381356005 0.1821158932
6307 1 -53.867742301 -24.121197586 0.7502771776
6308 1 0.0887910618 16.0105190758 4.1494212051
6309 1 38.0756404325 -12.9730095241 16.0763245496
6310 1 -6.5066852501 -21.180918338 12.7314878341
6311 1 -5.0348820686 8.8686421366 9.9789937664
6312 1 -8.8506739777 -21.536030892 -5.1073558409
6313 1 68.0444504336 -12.6875209211 -4.0854917256
6314 1 14.6554492063 11.5834695046 -1.1255920888
6315 1 57.5396259775 -17.8495237577 20.2782898423
6316 1 -29.9495904689 -3.7788982187 -23.8282802374
6317 1 62.1251522076 -9.7296177938 -8.7652404569
6318 1 -39.2682044609 -24.5578978574 5.0405044466
6319 1 42.5928658458 -21.1534589354 9.075870221
6320 1 8.601296577 4.4589225445 -7.8444342894
6321 1 38.2387681972 24.6417100954 -12.2445860063
6322 1 -17.5066112081 -12.5322605237 16.9967276943
6323 1 -59.7362120122 0.0253868992 14.5999515579
6324 1 34.1373835706 -11.3947146154 -24.7799856532
6325 1 -25.8280332755 -10.1113840584 -13.9961731403
6326 1 -20.9558024542 -25.5760508509 23.809323056
6327 1 -32.2022467089 12.6210386622 -12.0894222578
6328 1 43.4235943845 -3.9300541475 -2.4375318093
6329 1 22.7591028557 -18.3760105494 14.1653923063
6330 1 -47.868230325 -3.5526457139 -17.4194481534
6331 1 -44.5615177594 6.9060473407 10.3062985957
6332 1 -37.7643157794 -11.652232024 15.3857954908
6333 1 77.5736850838 24.5324602857 -3.2162724667
6334 1 61.5484074037 24.4189033174 -20.9670506389
6335 1 -43.1170349046 -13.9619837988 -10.8536034541
6336 1 -57.9962884152 8.9114603598 9.7888174188
6337 1 2.3984705419 -3.4201879205 -18.9833778318
6338 1 3.3152898775 12.0545206322 -8.9328979098
6339 1 36.5657158649 17.1557165246 14.4711857978
6340 1 -35.984364727 3.3265452264 -18.0507328719
6341 1 51.1859027891 16.3748033439 -6.7432250754
6342 1 -74.5941016626 15.0182004192 -7.9081118797
6343 1 47.5235494591 -16.413922478 9.8015126346
6344 1 41.2327265577 -9.2717415041 21.4446879818
6345 1 -35.6593799105 -22.5710208217 13.3419161266
6346 1 -18.5717862713 -3.8023595647 15.7370297943
6347 1 -4.6455674131 -21.151984367 -24.1866379675
6348 1 10.0232242784 16.418837706 4.8920409509
6349 1 -31.7960951079 -5.7724538837 -15.7252413797
6350 1 -36.5823939713 0.0728669881 6.7202024023
6351 1 8.7536232823 -22.3956079895 -5.3866505882
6352 1 -12.2418889491 17.6050291697 24.1782903593
6353 1 -48.2912188716 4.2016584981 13.6008078486
6354 1 -1.6106285626 -13.3166701036 -19.0407078142
6355 1 25.1949005881 -21.0374747566 -15.5581380829
6356 1 18.4836305659 15.4842856464 17.6250401202
6357 1 -18.0026657447 -24.8385345729 -5.3279604041
6358 1 -18.0020303882 -3.884195577 -14.6760724748
6359 1 58.0140783953 2.1709599247 4.4958192359
6360 1 -7.8746076545 -9.7366612648 -20.5679372358
6361 1 -9.0118956731 -21.1900444468 16.8254934147
6362 1 -35.8912850093 -17.8809913513 -21.6052975749
6363 1 -72.4770622536 11.9699989798 -19.0337556722
6364 1 -31.9384149493 13.4518135371 7.2009077557
6365 1 38.057373935 -20.7098824121 0.1540050582
6366 1 -78.1238974029 -22.5076954566 -22.9094438435
6367 1 15.442338151 -9.8988637885 8.601663609
6368 1 31.6409092987 25.4639213257 -14.3216643674
6369 1 2.448346022 -23.2926624335 8.6915376763
6370 1 61.8208164752 -12.5560259043 4.7075069214
6371 1 -64.6574923503 -12.8333562423 -16.9350148398
6372 1 11.644177383 16.0831327017 -12.3034777018
6373 1 63.9816637104 2.6744414225 21.2882144094
6374 1 -33.9821977614 -18.2445155327 -0.8287154751
6375 1 -15.7584279774 -22.2536541783 14.4907827777
6376 1 -65.0224728543 -18.1843673304 -10.6243842802
6377 1 77.0088532131 -5.4049772511 -19.7588943074
6378 1 -8.6506955398 -21.0512069915 -8.2623688537
6379 1 -69.3272827274 -0.415007394 5.1859956498
6380 1 66.1490233491 -18.4149269937 7.4640815942
6381 1 15.2836578814 12.7841026175 9.4133009962
6382 1 0.7613158482 4.3211441435 -6.9459455053
6383 1 -61.4343609237 -8.447756738 20.1795996529
6384 1 -37.3109889631 15.4079729314 -3.6196478351
6385 1 -41.4080849338 -12.6025432166 0.1223173966
6386 1 6.6793433613 0.4638049668 -22.3191364605
6387 1 -18.9545885233 0.875822686 -24.2707488099
6388 1 22.8664780932 3.4489698741 24.0294238409
6389 1 -53.5465696231 -22.7011730185 13.143528191
6390 1 -64.6523141953 16.098030403 21.0055947246
6391 1 -60.6358767241 -13.5371459487 14.6288180605
6392 1 -28.5802385125 15.382890067 -16.2648888064
6393 1 -35.8957325043 -9.6419037768 -12.1361225159
6394 1 46.9765075686 -8.2573803302 15.9117401449
6395 1 29.7253096474 17.2025885441 15.5903799008
6396 1 0.3138660789 -11.849347868 -7.9971295238
6397 1 -45.3630199021 -21.8884020663 6.5459454523
6398 1 -12.3872267336 -24.3913881752 -8.117985963
6399 1 0.8653554644 8.802311895 -4.1495723386
6400 1 -25.7573498721 -12.3142169563 17.3710350487
6401 1 -66.1435592837 4.32768089 13.6221176751
6402 1 18.0094958263 12.9722494373 -8.1058449034
6403 1 -48.6897461954 -0.8125834641 1.0636273451
6404 1 -54.1741429417 21.6147910864 -15.718188482
6405 1 -63.1704723821 4.1799200156 -15.793956754
6406 1 28.6507630768 -13.4554112813 -22.253735948
6407 1 64.5233050712 24.2405362812 -0.381057985
6408 1 52.1106640802 -18.2039268974 22.742521907
6409 1 -47.4638259542 -22.5010421634 -1.6329473198
6410 1 69.3631327143 -22.4636864307 19.2489698065
6411 1 63.4052365848 -10.6672102007 -4.3143582546
6412 1 -13.7831048212 -9.0849628406 13.469976597
6413 1 51.8550919542 -22.3453003776 -5.8690184104
6414 1 -9.4229712865 -11.835159581 13.2080622046
6415 1 -16.444454088 20.1747306308 8.1770791698
6416 1 29.6992600335 2.6566047189 7.1984392416
6417 1 -45.023898405 15.0361891402 0.4949622822
6418 1 -10.1263108599 -0.5313513473 21.7408593057
6419 1 28.6822132203 21.8281221156 18.5947127928
6420 1 -15.3700663565 2.9626156655 -10.3371802119
6421 1 -52.636262691 -24.5242412138 -14.1184905369
6422 1 -56.948585654 1.4139641421 4.1197990349
6423 1 27.0406110316 9.1783014999 7.9728977825
6424 1 2.3311227598 -24.4901285181 21.75148903
6425 1 9.2757274327 -10.0001073505 17.2414632432
6426 1 70.107770456 -21.3588445239 -21.0926929729
6427 1 -13.3324782697 -0.808326978 -24.1982550975
6428 1 19.988472282 6.844176275 18.8555692506
6429 1 -73.3505185125 -16.4383466006 -20.4206727327
6430 1 -10.0597572734 7.3764397264 16.3268031723
6431 1 -2.6368880441 16.3150605213 8.6325452252
6432 1 -0.068618495 -8.5756540106 7.9172302689
6433 1 -16.291015509 -12.4038565265 5.3075573788
6434 1 -33.8629095907 4.1393313803 -7.4618145913
6435 1 35.6465139427 8.993499062 1.4801513297
6436 1 59.4450599259 13.11088927 -22.4840432833
6437 1 -71.2081919174 7.2278174203 22.6268040075
6438 1 16.9622695825 20.998158 10.4977343893
6439 1 -70.6045397686 -9.5764349669 -20.9842697847
6440 1 27.8468783475 6.8885146718 11.8489688254
6441 1 69.7823091222 -22.3496582086 -18.1744104701
6442 1 39.0297869587 13.5736301152 -18.2712870573
6443 1 -16.8143903722 -8.0720711678 -10.3250391523
6444 1 21.5700332877 -16.2507571778 16.3768283678
6445 1 61.9478877622 19.5092492992 -24.0420434899
6446 1 16.6695291051 7.1292594983 22.5703808263
6447 1 53.7228810338 8.8729492952 20.1860480164
6448 1 0.5823041726 8.8247597919 1.571637488
6449 1 47.9300187383 -22.8163819087 6.5796986054
6450 1 47.9594039734 -13.2387358702 -15.2365259496
6451 1 58.1135116774 21.4135707737 -17.7827731386
6452 1 1.5277145478 3.4013884402 -9.7664496576
6453 1 -17.933094215 24.1353909402 16.7228737537
6454 1 2.8905541007 24.679765108 12.310681733
6455 1 -69.3085079448 -8.4997466753 14.5217651496
6456 1 52.0916033871 13.4374732327 0.4987909981
6457 1 75.3815465442 -4.2357610593 1.4422168159
6458 1 19.4703391094 -24.8358438656 21.2343101202
6459 1 -52.6850262974 15.554973719 -20.4716148049
6460 1 -71.6648067033 15.4883394427 12.4695734417
6461 1 5.2707581451 24.2463129409 -16.5881634084
6462 1 -66.9790847635 15.6859620112 13.2200017528
6463 1 0.6714129126 -22.5247771406 23.6951668696
6464 1 -57.1028184285 -22.8876476473 -7.6160211609
6465 1 -49.6308679146 -24.48337388 -18.5673576255
6466 1 -31.6456744719 16.4506600068 10.965089615
6467 1 -44.8642651007 21.2667726759 -2.2663479075
6468 1 -15.8138628263 -21.1617185453 17.7511358548
6469 1 -30.4661352505 -24.0809332544 17.4613625166
6470 1 59.3672287626 -9.539900128 9.6552657638
6471 1 6.0860792902 15.6000722026 -3.2099248588
6472 1 33.2875943389 -13.3721057677 -19.2617154002
6473 1 11.318398371 0.0142896319 3.3465999399
6474 1 26.9707218237 -15.9856895736 -11.3169788304
6475 1 46.3575115619 -24.2285370442 8.6706308725
6476 1 -25.1080155956 -18.2269828637 12.1039814537
6477 1 -70.2162893351 2.5081851026 -1.7508818442
6478 1 19.1278819909 -14.182358299 2.2289171721
6479 1 61.3921097208 -13.1081022851 7.7206055576
6480 1 38.8193251396 15.0127784667 -5.6438294637
6481 1 -43.7693871242 15.5360222214 11.279245828
6482 1 -64.6401630035 -13.4486211725 -13.6366264932
6483 1 -35.7880395886 -3.9127241684 -15.889624273
6484 1 12.2105976447 -16.7003738576 9.854711634
6485 1 52.1988197855 21.7779057142 16.2485160082
6486 1 -65.6119565546 14.9319052309 -20.8910304777
6487 1 -31.7902180609 8.6445178749 16.6878107768
6488 1 -38.1736441626 -9.4962204731 8.4553159825
6489 1 -78.6412570291 -22.8732110653 -14.2657953423
6490 1 -2.7148780465 15.4079729314 -16.3273069507
6491 1 76.6999111467 -22.7709591214 15.0763747949
6492 1 -13.9970611006 12.8714112548 -11.9446867222
6493 1 3.4461733031 12.8682695627 -12.0033265285
6494 1 72.7772205174 -11.9066077405 21.2421690633
6495 1 10.2894386246 -16.7179065265 -16.9246370047
6496 1 58.2345470783 -21.5933059662 23.4701794342
6497 1 -26.5304198143 11.821630036 -17.6110350806
6498 1 -62.6088172936 7.5747210369 10.0143086325
6499 1 -57.0994828073 -24.93194164 -14.3201026543
6500 1 41.3435962556 2.5952910502 15.0967274424
6501 1 -76.5503958936 15.8886011527 13.0385407715
6502 1 -36.4464276943 25.2046810536 6.5641822305
6503 1 17.7375632722 14.8393773309 24.0550157838
6504 1 -69.0209932741 11.8965239222 1.7456929267
6505 1 18.9333040827 -1.0903191817 5.50418209
6506 1 63.1990634217 -22.2977493473 2.5727963109
6507 1 65.6880722555 4.237179888 0.67627213
6508 1 -45.5020041222 24.2538631364 -3.2872044661
6509 1 -59.7351001385 -18.0112195568 -19.0716901861
6510 1 -10.4219104413 11.8644482592 -6.549824546
6511 1 36.6214683921 16.7862129938 -10.5500769655
6512 1 9.1399199947 -24.7215242769 24.1126984111
6513 1 13.1965119926 -0.2734792315 10.8739057238
6514 1 47.1116796501 -21.8394423417 -9.6992959963
6515 1 60.2554570587 -1.0284481159 21.6628240309
6516 1 63.3164455231 -0.9086077635 -7.4501269324
6517 1 62.809431088 -11.3369480184 23.6364263077
6518 1 -39.3485770499 -10.4212967839 -8.2043335815
6519 1 53.2023652745 -0.4512888707 17.1197000028
6520 1 -14.0483661328 -24.2396799167 -18.1050401838
6521 1 -17.5239246709 15.7899418858 -1.6228213739
6522 1 47.5495990729 14.9385939948 -18.7204558826
6523 1 24.8851643261 24.797983942 -3.274610006
6524 1 -55.3938684577 -10.2794645866 2.5630733877
6525 1 -36.7223312261 -22.4791871342 -5.9895725825
6526 1 19.1639384686 13.692051639 21.5493731342
6527 1 -46.5749623017 0.4252432297 2.7399499854
6528 1 73.7836251103 -16.4914006594 22.3922951603
6529 1 70.3465056365 -12.4169300195 17.0141080493
6530 1 71.4871292763 12.9607974628 4.9157185359
6531 1 1.5321620428 -18.2296178313 24.5843861311
6532 1 55.7773060662 16.5062476883 -22.4613833307
6533 1 52.2013612113 7.5295718808 3.9430735707
6534 1 -42.1902087052 21.6508698733 18.5701284067
6535 1 11.3052147249 21.4685503857 18.4838311661
6536 1 66.8477565884 0.1541456035 -1.415667694
6537 1 -52.2644203374 -22.8258981955 -1.6557181037
6538 1 -65.8708007662 -21.5879194844 -14.1117399063
6539 1 50.5295795918 -24.8030714563 -10.1528980716
6540 1 49.3916562169 -22.4940544321 16.8944103004
6541 1 65.3697586816 -9.1610221932 -12.4488177714
6542 1 -6.601512198 13.2114740902 9.174358899
6543 1 -6.2527015153 0.4981608902 -22.266753582
6544 1 77.5649489328 16.5404009219 -19.1758715601
6545 1 -71.8402603828 -25.1237804548 6.1206053455
6546 1 -65.2722632367 -3.5407376873 -23.4872272954
6547 1 18.5687683282 -9.3106579484 -7.3182377461
6548 1 60.9203575678 0.3511094302 13.2096742955
6549 1 72.3196050451 13.5801668617 -4.0432750953
6550 1 -5.6365646125 -9.434754787 13.2946617123
6551 1 72.0875411073 0.3174122486 -22.668783862
6552 1 67.6965927855 12.5002862055 21.0376350311
6553 1 10.3143763647 2.5524221545 -23.0385622485
6554 1 -46.1130581735 -9.2750352136 -15.9788938062
6555 1 -21.0539650234 -24.3979249217 -20.4976500729
6556 1 76.6933987432 14.8072509954 15.5760222163
6557 1 -9.5265343854 13.4881456862 -11.8294726012
6558 1 70.3393578766 15.5773709434 4.1463481568
6559 1 77.3948322474 13.3972899771 21.6738567779
6560 1 73.2059272719 -13.3327839438 15.5775335515
6561 1 25.9215895105 4.1197718133 -8.8428223311
6562 1 -72.2959380179 0.5851654929 6.4288673511
6563 1 -5.8138290578 -0.3685407542 -25.3958769188
6564 1 34.5028723598 6.8961662122 22.9591969987
6565 1 8.9394650395 -21.2205391293 -8.5355175045
6566 1 -78.5318041761 13.066196166 23.4421693549
6567 1 -2.5079106878 -8.6909338423 -13.5814627579
6568 1 -33.6797680984 25.6286067995 2.1856426072
6569 1 11.2879012621 -24.9686087341 2.5334512175
6570 1 48.2453143692 -13.5785960157 10.5319913208
6571 1 -40.5678260486 0.4470323847 19.3350655358
6572 1 9.542100618 8.7763675988 8.1504796701
6573 1 70.0558300675 6.9415180581 22.7097259329
6574 1 54.6392238521 -21.0807287629 -7.1900765201
6575 1 -30.5422191836 0.8314336168 -7.9789431234
6576 1 -59.9104585145 -11.7287981012 -16.5764757494
6577 1 61.3049070501 11.768778667 -18.2642341596
6578 1 15.0344393198 -11.1823970352 -9.577532756
6579 1 -62.996384719 15.6821615772 0.2181360491
6580 1 -56.9064932901 -3.582491789 20.5507835812
6581 1 73.8185697142 -11.9056956363 -12.8001024528
6582 1 -59.5220968936 16.7553534696 15.4876594842
6583 1 -51.7454929692 12.4665383515 2.2223680528
6584 1 -10.1607789465 11.8559859594 19.0193476099
6585 1 -8.041865236 -22.7421974368 -13.7574325545
6586 1 24.8575263211 21.1428785271 -21.7955746782
6587 1 -64.110593415 9.6261953162 11.6462987734
6588 1 -78.796185519 16.8493508708 -23.4357713692
6589 1 -54.0154626721 3.2197276945 19.0923451006
6590 1 20.9699391349 11.8557832696 16.233755301
6591 1 -39.5612626165 -20.9865438736 -24.3174289168
6592 1 -50.1347055675 16.3713576171 -22.0005520353
6593 1 14.1007830386 1.0459301124 -20.1502293719
6594 1 58.50155562 -8.4675189948 -0.7845341091
6595 1 53.6155057963 15.3788869431 23.3295245037
6596 1 -16.1709331428 15.5504638706 8.8079608655
6597 1 54.3898464514 16.7918376361 -10.7173313958
6598 1 14.2907546127 3.1889695152 -13.5491201843
6599 1 -19.9436796534 -12.0283229737 14.7162739915
6600 1 73.9021190854 -24.7400349242 -18.2747631283
6601 1 -3.6097775851 0.6656840214 -20.5887634351
6602 1 60.0766042222 -4.1184036571 3.6797485987
6603 1 68.0622404138 13.6885045673 15.2117400521
6604 1 -65.9027909627 15.4489669463 4.1833758695
6605 1 -72.8925377103 9.0436141185 -19.4641839409
6606 1 25.5946986248 -22.9362222612 -25.0040783782
6607 1 -20.6833933827 4.2753362455 -16.571891366
6608 1 60.1703192964 -13.4808488529 -6.4642325951
6609 1 -70.3329884283 -5.11746175 -11.2575329787
6610 1 56.0463795164 15.27059991 25.1562753757
6611 1 43.2272692461 6.8908456046 -8.9843840627
6612 1 -65.3669313455 -24.8046777731 17.2642844049
6613 1 -41.3302537705 4.6625244626 -12.710379519
6614 1 68.7471546506 -9.8179398802 -3.5244337167
6615 1 75.0178049852 2.9207095465 10.5075580682
6616 1 56.0144528555 3.1688525512 -6.2005046004
6617 1 30.5833585127 -22.1540726727 23.5316907774
6618 1 -60.7359453626 -12.2833574321 -8.0975325598
6619 1 -63.1677721173 -22.33814036 6.3270537356
6620 1 -70.7220648251 -13.0467886163 -5.4169276703
6621 1 -22.2946573017 13.4238930152 -5.8808572029
6622 1 -35.5197603339 -8.4194308365 -17.9594986028
6623 1 -64.3815570506 2.8329955295 -10.0867519671
6624 1 69.5165712933 -3.7004065883 -15.4992463875
6625 1 34.5840391444 0.2775837002 -5.5585901576
6626 1 22.8739435313 -3.5269041075 -23.3494590152
6627 1 -75.031735175 -22.0335583765 -1.8903780844
6628 1 -51.7029240881 16.8242173339 -10.5544598377
6629 1 39.4146541192 17.2249350961 10.5342583236
6630 1 11.9286582267 14.8640041433 -18.5254936401
6631 1 3.1278597292 -24.4778505826 6.078136826
6632 1 75.2106356632 13.065638769 17.8567781862
6633 1 50.3913895672 -11.7187142829 -9.7756688024
6634 1 54.0135566028 -8.4678230296 -10.2972305844
6635 1 16.7594320406 -9.9764939872 -12.0655431614
6636 1 -50.5156017503 2.1166390546 -16.0365260557
6637 1 72.7657841016 -3.697366241 -19.7799522447
6638 1 30.3158734536 9.1899054917 -20.8123654798
6639 1 -12.7319075996 7.0892789325 -4.412746177
6640 1 -9.1577099749 -22.3112788924 19.5663502013
6641 1 34.1272178677 -25.1495022989 6.429522263
6642 1 19.759108609 13.0003219765 -3.1117384478
6643 1 56.8135724115 -12.1354445404 -24.3229906304
6644 1 76.4340144786 -21.2484849874 -4.5224187356
6645 1 78.3967893452 -20.8874285546 9.1277090188
6646 1 -20.4859563706 20.4126884724 -6.6733510107
6647 1 64.0466289059 4.1532156326 -13.030832962
6648 1 61.5700095225 16.4144292026 16.8027730087
6649 1 -67.3275301163 -9.5277894116 -25.374390266
6650 1 -5.5418965037 -8.531568976 -8.9602530772
6651 1 16.9508331666 0.3312965009 -5.0553155317
6652 1 21.1170241496 2.8186552251 19.3981385921
6653 1 30.1306670528 -24.6951036597 -5.7256934544
6654 1 24.5408011383 15.648616413 9.1981876175
6655 1 73.6349517045 12.857577675 -12.8493719807
6656 1 -14.3288759988 0.3339821409 -18.4632770072
6657 1 -52.103039803 0.8054386482 11.2160720161
6658 1 -33.7075649424 -21.0531528137 18.2646371823
6659 1 44.6403019574 -9.8342564103 10.8249888408
6660 1 65.457914387 13.175141941 -6.0368773747
6661 1 12.0719311028 -12.3812566123 -25.1285126516
6662 1 -33.3543067646 -22.8973615566 -15.5490196938
6663 1 -78.6786731696 2.6037533499 -14.255467885
6664 1 47.2754427712 2.5173568167 -17.9178865066
6665 1 -29.6554204395 4.2156440953 20.7700279427
6666 1 -8.3314289313 13.7975010147 23.3567285376
6667 1 27.3112728728 14.1177002483 23.5455446835
6668 1 63.0719921347 -9.2446824139 -20.4324107695
6669 1 -27.2904649496 7.2516334734 -9.3429231531
6670 1 -50.2798845129 22.0146980894 5.927557461
6671 1 55.7881071256 -16.4745267324 22.5063002132
6672 1 -27.2210522591 -18.3406918494 -15.3531002724
6673 1 60.517382749 -24.8002946059 18.8003551375
6674 1 -68.2492893482 -24.1037966654 21.147206834
6675 1 -36.041387967 13.5761130655 1.2612596131
6676 1 60.5602693083 13.1682504874 12.9386918918
6677 1 74.5416053372 -7.9620105989 -15.4327476381
6678 1 -50.9681343711 11.9351870042 -23.0284413404
6679 1 62.9271308675 -10.0939020619 -13.8982386185
6680 1 2.1716482946 -4.1479456974 -12.8334022053
6681 1 2.3497069355 -18.5440910777 18.2534029239
6682 1 -39.8763994082 24.7971225103 13.8413116588
6683 1 -56.8796494808 -22.2831404789 -1.4670027134
6684 1 -20.0515314082 14.8347154651 2.6556678584
6685 1 -51.0734447001 13.7230125081 21.345796281
6686 1 -34.336567813 -12.5577994402 -20.1025719348
6687 1 -9.9736664764 -9.4454973471 1.0273552999
6688 1 7.635713635 -25.2031000731 19.1272065662
6689 1 65.1619971274 -16.0005366025 4.0425698055
6690 1 5.1192256353 0.2917213147 11.1256437925
6691 1 -27.2391599175 1.1600951501 12.802873234
6692 1 -37.2101261291 -12.4260003887 8.66322533
6693 1 -46.432165943 -9.8048157148 15.3027224319
6694 1 -35.4563835295 -0.8297107534 -8.5845351432
6695 1 -38.7542011051 -13.8434102576 -1.2250379458
6696 1 -9.8046616647 -3.5926262797 22.5482649543
6697 1 -22.2376340617 -13.5516382704 -14.7984906271
6698 1 0.9469987663 -22.410014168 -1.4802520854
6699 1 -26.5237485717 13.0764826741 -20.4238062344
6700 1 -75.8862736961 15.8344323 0.4936524584
6701 1 -29.8755714442 25.0431372719 11.2442836067
6702 1 -40.0204664799 16.9780082302 23.3162247539
6703 1 68.7832111283 12.0334408915 -19.1876599747
6704 1 -64.7934903952 -21.346495647 21.2348642764
6705 1 38.9665689934 -22.5980951136 19.408566805
6706 1 -46.5347760072 -5.6203351784 -0.4637280212
6707 1 -52.0503052189 -20.985621635 -7.5303788322
6708 1 -78.9079367739 15.6872288226 -20.5088843313
6709 1 39.1069827655 -9.1344698276 13.5714879455
6710 1 16.1015204522 -13.516167553 -19.2344609885
6711 1 -71.9125957129 3.60048051 18.9238312244
6712 1 75.5284727198 2.8893432978 -20.7180077847
6713 1 -54.9086149805 11.6915031754 -19.2779874426
6714 1 -59.6480563069 -3.505165625 24.6270561619
6715 1 -47.0616453309 16.7057958101 -1.1847356735
6716 1 -72.3186043587 -21.9795010032 -6.3034769063
6717 1 -41.046090605 -21.3353578417 12.551235921
6718 1 -42.8635276871 -5.4030516978 20.6622193642
6719 1 -66.3872820122 16.9780082302 -14.7063495569
6720 1 36.9261218026 -9.3905684075 9.146248064
6721 1 -72.5877095768 -9.4372884096 -3.3851893657
6722 1 47.5240259764 13.1059233696 0.3808060958
6723 1 -9.3605475167 6.9393898151 -15.2999516507
6724 1 34.1483434691 4.2264880003 21.9019172616
6725 1 2.6467360688 3.822729891 0.3979849394
6726 1 78.386147125 -22.7143377219 -0.0215617157
6727 1 -78.0297757006 4.5915323553 -19.9763754446
6728 1 -74.3884844364 0.9315623849 -20.5633024745
6729 1 -78.6497501563 3.1512692098 10.4781877872
6730 1 17.1425519709 14.626299664 13.2803040278
6731 1 2.9607609868 19.847234564 -15.0983899112
6732 1 -43.2596724243 -24.0639630498 23.9364263474
6733 1 -11.5684111281 16.3544330176 21.5306325776
6734 1 -20.1725668091 13.3248790411 -3.8277586939
6735 1 9.6364510486 -5.5563358696 20.5581387459
6736 1 2.0112207948 15.1667213804 8.8687669189
6737 1 73.061542522 0.7392097515 -9.9533514456
6738 1 -10.6709701638 20.0832668523 -0.2182368048
6739 1 -59.7908526656 -17.6962902584 11.9030242482
6740 1 1.1936759021 15.6024031355 -7.3800009785
6741 1 -35.690830054 -21.1334433163 3.9245849032
6742 1 -74.7061626538 -3.5096248009 19.6991965665
6743 1 36.1592465857 -24.4632265125 11.3356186314
6744 1 22.6194832791 -23.0353882527 -20.5605266555
6745 1 62.5124019546 -16.3554464667 -17.6173826885
6746 1 75.1310572697 -22.1291215566 -14.3717399408
6747 1 63.6727216439 13.2763855031 -16.8832264198
6748 1 -5.3379470881 -5.3203542537 16.899901485
6749 1 32.3853882013 13.4893618251 21.0562244542
6750 1 25.4668331422 -24.4582960828 13.0767775524
6751 1 -6.7735349528 3.449071219 -22.3445923832
6752 1 -39.7239138639 3.1835475627 23.1437814061
6753 1 48.2214885029 24.5218190705 -11.661563259
6754 1 -12.4259834762 -3.6927550478 -23.7568041574
6755 1 -63.9781215983 -16.4130610463 11.8068529508
6756 1 49.6596177933 -22.306769044 -13.8412109032
6757 1 -38.2868964472 13.6862749793 15.9720424199
6758 1 -15.8945530936 -12.0218875721 21.1851413479
6759 1 72.268300013 15.2699918406 9.1122430218
6760 1 -55.3204847894 -5.8324500687 11.8868025836
6761 1 49.8035260258 -23.0323529727 -7.8972302662
6762 1 -71.7512310624 -10.166211653 12.826550819
6763 1 50.608681468 13.6375787515 15.5181884555
6764 1 -62.3983554746 -3.7004065883 22.7352171202
6765 1 -54.1368157512 7.1896103904 3.3015117727
6766 1 50.8191432871 2.7290663274 -22.7664967213
6767 1 54.7348449955 16.8608535178 15.0465511133
6768 1 20.4530766751 11.4380902355 -9.6008073183
6769 1 -64.4238559052 15.0776898796 14.7278105169
6770 1 40.4037452492 21.6059234071 2.0656425913
6771 1 21.20962735 -22.6378932586 -5.7528974882
6772 1 6.7517739949 0.516352301 2.657380705
6773 1 74.7342771761 24.4425673532 -24.4808042534
6774 1 3.5800746717 13.1437756923 -24.5982047727
6775 1 75.7016073483 -22.3277373053 -1.7419649665
6776 1 -3.6289971172 -22.724543154 17.2846874302
6777 1 45.3519011645 16.9354433693 2.2771791432
6778 1 -27.2347124224 -25.3294865465 7.1012100095
6779 1 -70.0466332831 -24.9607691988 10.844485065
6780 1 -73.9659724071 24.7722930081 -4.7346605774
6781 1 25.3967850953 2.8819451196 -18.1981888108
6782 1 8.8168412475 11.6586167531 7.3231747745
6783 1 -12.7268247481 -24.8447819797 23.3153683306
6784 1 6.1253125501 16.907472175 -0.5386398699
6785 1 63.7024245573 -11.9988316058 -16.4946621366
6786 1 -55.23661774 -9.5137024695 -22.4773128038
6787 1 -15.7379377324 2.110203653 -15.9376343549
6788 1 22.9025345708 25.220693549 11.3608075516
6789 1 57.8037754154 13.2836316639 17.3401030547
6790 1 56.8323154264 15.7553832725 -12.4192963569
6791 1 -59.3144941785 -20.9577264493 -12.2607069153
6792 1 9.6466167516 -10.4449101472 10.924686587
6793 1 36.2837764469 -8.7485990943 -10.7258452508
6794 1 -56.9147529238 25.4532801104 24.0267538153
6795 1 24.6721610812 -8.2171464022 -18.6847883715
6796 1 -66.6134371352 -13.4557659884 22.9178367917
6797 1 -61.0482230503 15.0991243274 -14.344838174
6798 1 44.3804411755 14.8219966793 11.5283138711
6799 1 64.1138178489 6.9796744156 -19.8594988547
6800 1 -46.6218198388 15.0603092281 -9.8350138984
6801 1 35.1126556982 -13.133235822 20.1238313835
6802 1 43.273967944 -18.3183959698 10.295165093
6803 1 64.4847071678 24.4060831867 -25.4539192438
6804 1 -47.6790529465 -3.4876329561 -23.4859426605
6805 1 45.947230144 21.4973323393 -0.6906298145
6806 1 31.209025762 24.0580141037 -11.6304297536
6807 1 -45.6438474463 24.8668984787 22.384184328
6808 1 -27.5704982983 21.4376401891 -2.3279096285
6809 1 -20.7985517366 11.828673507 24.3388949146
6810 1 50.6537917749 0.5639337348 -9.698439573
6811 1 -67.4365890484 -5.7217307578 -15.7238308001
6812 1 -33.7609348829 11.8965239222 2.0631236992
6813 1 66.4090429701 -25.2313175355 4.8931996412
6814 1 -17.6252640223 -8.7144458607 -17.9494734126
6815 1 28.223009357 21.5277864838 24.5248395237
6816 1 -51.2214827495 7.1498831868 -6.7419152516
6817 1 4.4636966336 -1.3437321215 1.8103780738
6818 1 -62.6991967465 21.5570751619 -21.530551973
6819 1 -5.6494305803 1.3625316018 19.5803048631
6820 1 52.6735898815 -21.4712866982 3.7019148485
6821 1 -38.6639804913 24.442313991 21.0363755851
6822 1 38.825678704 2.4549790265 -6.0008572188
6823 1 -27.2947536055 2.5172047994 0.9656424454
6824 1 64.7984144075 -9.5629560943 12.8769286594
6825 1 33.71868368 -8.9154634837 -3.4156679592
6826 1 -18.3190732493 2.6589356518 13.1219664753
6827 1 50.9830652473 16.5311785354 21.9921439738
6828 1 35.2081180026 12.4209331433 19.6847381263
6829 1 39.7032647797 -21.4761107157 -11.303527947
6830 1 -4.0083049089 3.0812398791 17.067861205
6831 1 10.9646636758 -24.5475556096 8.8021170361
6832 1 -38.875395345 7.6540234266 2.0419146284
6833 1 -61.593994228 19.6996763794 -23.7046731681
6834 1 -9.2661970861 -8.4822140063 20.1778868063
6835 1 -40.5543247243 -4.9977734149 22.5415143237
6836 1 -52.8937408862 17.0396766061 7.1605551056
6837 1 32.1499886422 -15.9662820239 -19.8740076728
6838 1 -40.8295928998 -12.1059025 -6.3311343407
6839 1 30.8834055891 -22.4951286881 -1.4907810541
6840 1 -63.4451052011 4.527482374 9.4012103145
6841 1 -12.3521232906 -10.5517276792 4.9779351688
6842 1 -8.1009533845 8.8343875581 -10.6289182858
6843 1 -19.1768044364 -21.0267473982 21.892950006
6844 1 -69.4213313637 12.5388986151 -23.0972171682
6845 1 -78.5569102856 -20.8815201465 -20.1728742112
6846 1 -61.9280328736 -21.1524556208 16.4927981565
6847 1 -7.0102052248 -25.3055200468 15.0383899032
6848 1 40.0555699229 -23.0639979199 4.9405044334
6849 1 -23.270882464 -5.4975051511 -2.8140557887
6850 1 -7.4732212268 -12.1450723066 17.9607580488
6851 1 -24.6583420788 -24.4956366138 9.239094424
6852 1 -32.772002592 24.5629651027 12.8521427619
6853 1 53.9887777018 4.30041911 17.4273574743
6854 1 56.2266619048 3.6682295803 20.0525467393
6855 1 -53.1807631557 12.3910870682 19.8164258012
6856 1 72.3512140278 11.5910197002 -23.3661088915
6857 1 54.6935468273 -24.7229279039 -3.7729979814
6858 1 34.8297632456 -4.2057122944 -15.1550146038
6859 1 42.206092616 24.6762687087 22.1432271172
6860 1 28.6155007946 0.8782042914 9.0127971647
6861 1 72.0402070529 16.7699978087 -11.0938049973
6862 1 39.7544109727 2.5656983373 -14.4954679169
6863 1 33.9950637292 7.0028317268 -21.2127534422
6864 1 50.1262870948 8.7956738036 24.2931014577
6865 1 -57.606020725 11.9153740749 10.2966260503
6866 1 72.7008189061 0.7327236774 -4.0991441203
6867 1 -30.5198228692 7.2372931691 20.6959221394
6868 1 53.5252851825 -5.5957590384 -10.8228225936
6869 1 66.0616618393 3.2387298645 23.1317411022
6870 1 22.1612324504 2.9618049062 -14.1695736671
6871 1 26.6813169676 12.7850653941 4.2772297862
6872 1 -72.9575982093 0.9016149649 -10.3940064159
6873 1 14.6160571074 15.7403842263 -16.1951154974
6874 1 63.5323078718 7.2863441041 -13.5167776108
6875 1 53.4212455663 -11.8238089515 11.4830745704
6876 1 77.6505632124 -8.6214619085 6.0101771193
6877 1 62.2550825985 13.3814294992 23.1530509287
6878 1 -61.5557140027 -10.1899263613 10.9526462884
6879 1 48.6501952573 -21.6981320707 23.0656957534
6880 1 -54.8163294583 24.5296733008 10.0006058599
6881 1 -11.0107270174 -22.5600350338 -9.9367267583
6882 1 -42.4508636826 3.1363715085 2.2511841776
6883 1 38.2012821676 -9.485376568 -24.7458793515
6884 1 -29.6857587093 -22.0374550882 23.9629754693
6885 1 66.1164613318 3.3900378107 -2.3587408669
6886 1 2.0928640967 0.6355339116 -3.6936528827
6887 1 -42.2577153264 -0.9302955735 -7.3845349841
6888 1 -18.7787536299 7.0042505555 -21.5768945484
6889 1 -46.734595606 -11.4400664612 -22.8614287238
6890 1 -59.6472621113 1.4131027104 8.5717391718
6891 1 -64.1281292526 13.8569904751 1.9657433337
6892 1 12.1054461547 -9.9114305569 12.8257447736
6893 1 56.1709093776 -11.8434698634 -12.4261477432
6894 1 -38.035454138 -0.9932307608 -4.2351642895
6895 1 23.009433291 -21.3267637936 20.9154687681
6896 1 -79.4889356068 15.2948720152 11.3354674979
6897 1 -35.2821370273 -12.5197444276 -8.3786409094
6898 1 -44.5635826678 -22.1849423313 19.6321436609
6899 1 37.807520017 -21.8531847111 3.5378342222
6900 1 -33.0865040273 0.8544895831 21.3416149203
6901 1 33.4024350145 13.7715567186 15.0829239141
6902 1 68.3084410323 -9.4501085404 -16.9724455752
6903 1 -26.2862841042 2.3233319923 -14.7143092557
6904 1 56.8148431244 -13.8052032277 22.9688695441
6905 1 -27.3938692094 -23.1994301863 -24.4182450511
6906 1 65.7331825624 -5.7948004357 -8.3289683587
6907 1 -16.5781966175 -9.7757297265 17.4020174206
6908 1 1.8574645375 -21.2832310888 -6.9480109968
6909 1 32.9746812947 -22.5869015686 2.3356174381
6910 1 3.0627356946 -5.5006975157 9.9327469089
6911 1 -59.0752824808 -13.3757035119 -22.0061540512
6912 1 74.8316455497 24.3399049625 0.9758187692
6913 2 40.1033804946 20.8094537832 17.9561736654
6914 2 59.4153570126 -4.6191995149 -9.6747116102
6915 2 -34.1354775013 20.399462962 -1.8763730448
6916 2 30.7510926116 8.5173300166 18.1719923338
6917 2 45.0761564717 7.789724257 22.0789953707
6918 2 50.1277166468 -16.6941411458 15.5735537021
6919 2 24.2880881163 -4.3882344719 14.9084150749
6920 2 -70.4605680004 -17.7748325613 10.9536538452
6921 2 62.076070923 20.3325753234 11.3860468497
6922 2 35.4169914306 -16.9407639769 11.4647874143
6923 2 -15.0177612134 -4.5678683195 -4.3516882344
6924 2 3.7945074685 20.5683035771 -5.739698494
6925 2 -62.3866013805 20.4037701206 -11.8828227342
6926 2 53.5750018236 20.8821180815 -2.9570280999
6927 2 44.1691851609 -17.5236492094 -0.5413098954
6928 2 21.8208402404 -4.5476500105 19.0178362746
6929 2 -20.1989341011 -4.845147985 3.6801516214
6930 2 -8.5177472058 7.4992697536 0.4123930018
6931 2 -27.7688883451 -16.8413446232 -23.1719275055
6932 2 66.436680975 7.7534427803 17.4314380794
6933 2 44.6414138311 -3.7751484571 10.2032255342
6934 2 -19.8930099777 20.8965090583 2.698086
6935 2 33.0491768367 -3.8729969648 -22.8026478596
6936 2 -35.4700436929 -16.9727889675 12.5640822704
6937 2 19.6142473419 20.6915389839 -3.4182876069
6938 2 -69.9301724486 -4.5566190348 23.381212168
6939 2 30.8232055669 20.7430221967 -19.4402040888
6940 2 -48.4935798961 8.0402995395 4.83864044
6941 2 42.2882124352 -4.0082417432 14.2872563023
6942 2 75.9938713083 20.896255696 -9.899547912
6943 2 -16.0352845439 20.7187500915 22.5794488375
6944 2 -41.5470691539 -17.0564998607 20.8328994876
6945 2 20.9573908453 -17.00278706 -16.8401029884
6946 2 -63.9789634456 -4.2688501715 14.9500775489
6947 2 60.5675759073 7.7157931474 -24.5410007349
6948 2 67.5229816396 -4.2900819295 3.8046352651
6949 2 16.7217871718 21.1718124981 0.8929472217
6950 2 -31.8628075336 20.5521897369 -6.4831746631
6951 2 36.484072563 8.155224664 10.2236789374
6952 2 42.8076163208 20.1460500222 14.1867525107
6953 2 -11.8775120337 -4.7154771765 -7.9314368199
6954 2 -66.7721650566 8.4657961314 -18.2261485122
6955 2 -65.3537953512 7.91990179 3.6729979681
6956 2 -32.6441371094 -17.0683572148 7.7747113583
6957 2 -39.3009253173 -4.6082542649 4.7315371513
6958 2 56.5435459267 -4.4791408534 -5.4137538664
6959 2 -12.374678444 8.4778561753 2.9652900657
6960 2 -4.080100186 -16.9100564701 -7.0325953909
6961 2 -23.9192637058 -16.7360472648 -4.5488671019
6962 2 -67.0935283413 -5.1764444858 -6.190227521
6963 2 42.0974466657 7.8819481224 1.433652583
6964 2 -48.5745878416 21.1699882897 17.4799015619
6965 2 19.7513254927 -4.8649609143 23.0573330319
6966 2 -72.2843586469 -17.1736545731 -11.4431249429
6967 2 64.3562063288 -16.7994385041 21.3472572384
6968 2 18.0800203906 -17.7147350315 10.9020669366
6969 2 -72.7007712544 20.7319249294 1.6719397683
6970 2 7.9359195505 7.5213629434 -24.523736249
6971 2 43.3462397385 20.5429166779 -12.1990948164
6972 2 -30.6478471909 8.0732873067 -19.5334534715
6973 2 41.0391016842 -17.0962777367 3.4318392459
6974 2 -9.1035458388 -16.8698732145 24.9039831508
6975 2 -57.2051108146 8.0093893429 17.4563751104
6976 2 -15.07716704 8.0421237478 -16.5364757441
6977 2 -11.2302426656 20.8125954753 -10.0357695926
6978 2 -10.1272638946 20.8464446742 14.4819162778
6979 2 -42.5604626676 -4.9870815272 9.2684647049
6980 2 40.9771544318 20.5475785436 -8.3230237735
6981 2 -71.0596455829 8.356242287 11.9483643046
6982 2 76.9145027826 20.2152179212 15.0740070364
6983 2 -12.0236440137 7.8348227406 -20.4511261372
6984 2 50.5826318542 -4.6951068502 2.0531488868
6985 2 -60.2046285439 -4.7855065072 -15.6510851985
6986 2 -0.0808491063 -4.4717426752 24.2876606509
6987 2 -13.7986710538 -4.561331573 18.2296245832
6988 2 69.2973733233 -17.6060426187 13.2574324882
6989 2 -6.3494345325 -17.1537909714 20.0668036681
6990 2 -33.832571321 -17.3473597437 -15.313452912
6991 2 -43.5557485229 20.7387150381 -13.5891705675
6992 2 16.8131196594 7.5344871088 -12.146500351
6993 2 32.7113260524 -17.2393767453 15.6141582415
6994 2 64.1860896434 8.3898381236 -4.6298746693
6995 2 24.3805324776 -17.5582078226 2.5677585268
6996 2 49.4083343233 20.5006051792 -20.8670455878
6997 2 33.338899371 7.8807826559 13.7266013162
6998 2 -41.5045002728 -4.3671547312 -15.6179869574
6999 2 77.0350616661 -17.456001484 1.3374309078
7000 2 -4.4573430693 8.8160948024 17.7511862326
7001 2 52.5031555179 -17.2514367892 -12.0885658345
7002 2 -50.640766968 7.6278764406 -17.3442340376
7003 2 37.3168660101 20.5317687381 -4.2222675623
7004 2 57.3575963589 7.6121173075 -19.8096247927
7005 2 30.8808641634 20.6530279193 4.9241316352
7006 2 0.1966428166 8.2088361198 -12.4894726887
7007 2 41.3126226294 -16.9676710497 -22.3212624053
7008 2 17.1009361244 8.0466335962 13.6947121432
7009 2 -17.3946296364 8.910142876 10.4487671284
7010 2 24.027591978 -4.202874637 -9.9883136669
7011 2 -24.4501040072 -4.6021735705 -15.6036292728
7012 2 -67.2637244463 -17.2094799978 6.7044845161
7013 2 -75.0639795141 20.835803459 6.470580203
7014 2 12.4942842929 20.6054464855 -18.9284659857
7015 2 -37.7010978142 20.5909541638 -22.2245470273
7016 2 -17.155894456 21.2598305498 -1.8378843747
7017 2 53.4598434697 -16.9428415475 11.7679108802
7018 2 -53.7262166551 20.4154247849 -24.7644637368
7019 2 33.7796778978 21.3367513342 -23.9597764765
7020 2 -56.5946921197 -4.0423443044 -19.8339572896
7021 2 -44.248287037 -17.305605642 25.2120940229
7022 2 -58.3009418257 20.9607110569 7.1676583811
7023 2 54.028487479 8.5097291486 9.9253413663
7024 2 47.5719953872 -16.6892259178 20.0711865402
7025 2 17.7305743514 -4.9125930205 -1.2482117524
7026 2 30.3516122531 -4.672405591 -18.1915893137
7027 2 -36.517587615 -4.8903984859 0.9650882892
7028 2 -47.9459026492 -4.8334933206 17.593856237
7029 2 6.2806571984 -17.389519225 3.6145092954
7030 2 -21.1891371049 8.586649933 -8.4480111957
7031 2 -19.6296547354 20.2107080728 -23.7130812297
7032 2 9.983196823 -17.5313514223 22.9196000161
7033 2 -31.0948204429 -17.8613304394 -19.555065565
7034 2 -40.4985721972 -17.6796190212 -7.1207566116
7035 2 36.2933067935 -4.5632571262 -1.3108817859
7036 2 69.1091489794 7.9845598407 14.1191958267
7037 2 21.455033773 -4.7043292367 -5.1778344397
7038 2 50.7667263812 7.7649960997 13.9248884961
7039 2 48.4972331956 21.0184269814 6.0123433664
7040 2 -67.2180105509 -4.5116725686 18.7535037459
7041 2 11.1740136211 7.721671152 -3.7141062859
7042 2 -33.4300730194 -4.5828166933 -2.5644839672
7043 2 47.8918973522 -4.6814759602 6.1768270154
7044 2 -29.2416445613 -17.5505056097 3.6374815906
7045 2 -54.9391120894 -4.7218112332 0.999244465
7046 2 -48.8282538982 20.7581732603 -6.4987917936
7047 2 -76.0637605162 -4.375617031 -17.722017463
7048 2 -35.8606290613 -4.1926388014 24.9322954971
7049 2 -32.1515770332 -4.8895370542 20.9075090693
7050 2 -28.3497629657 19.822101027 -10.7776336708
7051 2 -24.7715943633 20.4413690811 -14.9914377559
7052 2 56.3470619492 20.7698279246 19.4772821794
7053 2 -37.0184073248 8.5156578256 -10.8458452667
7054 2 22.3640699922 8.1729600227 -21.0978818905
7055 2 23.1542945582 -17.1090978674 -21.6416905268
7056 2 48.1250731639 8.0711083912 19.0022695219
7057 2 25.7856232335 8.4386356963 -23.9796908368
7058 2 -35.3121576188 7.4066911811 11.9159713532
7059 2 66.1272623912 20.3309031325 -18.95869269
7060 2 68.9588871826 20.2191197001 -23.211317939
7061 2 62.498265274 -17.65914735 -2.9059449697
7062 2 67.7706118101 7.8374577082 -9.3705805875
7063 2 41.4924285005 -5.0926322478 -9.8891700769
7064 2 -29.6282589519 8.6901737555 4.1398997932
7065 2 10.1522016347 -4.3698403713 -14.9736040004
7066 2 -21.5433483174 20.9350707954 -19.5982393743
7067 2 54.0531075409 8.3372907894 -15.7261985586
7068 2 38.9355953672 -4.3378153807 -5.5366254192
7069 2 -9.9541292661 7.9097166269 -25.0275171722
7070 2 -38.2120832269 -17.3552646464 17.2530501464
7071 2 49.8319582263 -17.4950699456 -8.3814116906
7072 2 -73.2147904941 -17.2232122326 15.1277098143
7073 2 -2.5874890813 20.1760987871 -22.0876805104
7074 2 -5.2227887342 20.8229833283 -17.5244859507
7075 2 -20.6541669867 -16.5576295561 -9.545643583
7076 2 25.5057487239 20.195202302 -11.8595481719
7077 2 47.6966840876 -4.0222273403 -17.9188436856
7078 2 -41.2285967409 8.2582417619 19.7649900261
7079 2 -18.4480506055 7.3908813756 -12.5288681599
7080 2 71.4863350807 7.4694236785 9.3789936868
7081 2 4.2468812502 -4.3371059663 -6.3630235137
7082 2 27.8093923178 8.0772904305 22.5541591616
7083 2 74.2981049835 8.1322700426 5.179295397
7084 2 68.5729081483 -17.5549141132 -10.6696235809
7085 2 -60.4285916872 -17.6965436207 21.793806416
7086 2 -76.2640725162 20.9553904492 -17.4350149061
7087 2 53.1848929725 -4.0211125464 -1.9006551638
7088 2 -19.455249394 8.0046768047 14.6089691913
7089 2 -64.2876196017 20.4722286052 15.9916393999
7090 2 45.3261692289 -4.8070422999 -13.6601025668
7091 2 -75.2822403334 7.7159958372 -6.7520411975
7092 2 58.3025302168 -17.3624094624 -21.3776300384
7093 2 70.9940926828 20.8812566498 22.7856453384
7094 2 56.2157020063 -17.4949686007 6.5449378955
7095 2 12.0508055013 -17.1018517065 -4.4502272903
7096 2 51.5455145313 7.4881218139 -11.2671551463
7097 2 -57.15602953 20.3827410524 -20.8929801001
7098 2 -34.2581012933 8.4050398597 -15.3294226874
7099 2 22.1466192524 20.9160179529 -8.0029229754
7100 2 -54.8944782998 -17.5008466053 13.9863998393
7101 2 2.6624611406 7.9131116812 9.1603034815
7102 2 -13.0225831686 -17.7252242293 6.3943081526
7103 2 2.8975430215 21.0593196513 18.8282644611
7104 2 59.3821596388 -16.7856555968 1.9600002599
7105 2 -26.6125396335 8.185729481 -0.4940051033
7106 2 -59.9619223857 20.8087950413 -16.0671557827
7107 2 13.6862129648 7.1826682643 17.327710106
7108 2 36.6862747485 20.8442150863 22.3152674423
7109 2 -28.3904257776 7.8940588387 -23.8375144955
7110 2 35.0094102776 -17.5923103838 -14.4418155168
7111 2 -52.7744527156 20.7208783345 -1.7021160947
7112 2 -4.8655595787 20.9045659784 5.8892199244
7113 2 -43.2963642584 -17.7264910407 -2.3515368357
7114 2 -68.0748363551 8.0879316458 7.9378851834
7115 2 45.6922933745 7.5069212941 -2.3150129014
7116 2 -78.0725415422 7.7204550131 -2.2151640217
7117 2 51.5428142665 20.9348174331 1.5298238804
7118 2 -32.7926516761 7.643787591 7.4909329831
7119 2 8.6575256215 -4.7687845975 11.5382886835
7120 2 -54.1523819838 8.6638747521 13.541009352
7121 2 -65.6697104546 21.1235216499 -6.9624190591
7122 2 3.048757853 -17.4906107697 7.5072554034
7123 2 24.9261448161 20.3720998372 13.4456441001
7124 2 1.5202491097 -4.8071436448 -2.0147105946
7125 2 61.5496781166 -17.3742668165 -25.101069323
7126 2 28.0957792309 7.8929947172 -2.8884134812
7127 2 57.9467306132 7.4426179506 4.025995496
7128 2 -6.0265146244 -4.6066327464 -16.7917906394
7129 2 -76.584546302 -17.1412242029 19.2401536845
7130 2 59.4844520249 -4.56188897 16.0898761887
7131 2 -48.8716169749 -16.8043030597 6.0555675535
7132 2 1.5914090304 -17.2801680704 -15.518037322
7133 2 -7.6299954271 -4.9222207867 10.3404547715
7134 2 -78.8338002083 -4.2098674356 -14.3658961113
7135 2 63.6400007875 7.5238458936 21.9501288549
7136 2 27.9445643994 20.2762275552 -15.8066519698
7137 2 -46.82656345 20.82115912 -10.833754585
7138 2 2.7342564177 7.7937273808 -16.8057453012
7139 2 -77.9044468786 -17.5357599257 -2.6298240263
7140 2 -45.2472261918 -4.5676656297 13.1427221456
7141 2 19.6804832502 8.387861898 -16.1608585659
7142 2 2.7547466628 -4.5932552187 19.9251915587
7143 2 -6.8161038339 -17.0892849381 -2.4251388606
7144 2 56.2087130855 -4.6118520091 19.5349648067
7145 2 47.0921424398 -17.4775879491 -4.5236278038
7146 2 -18.8792987858 -4.6251281919 -24.7572869097
7147 2 -61.4673994583 -17.0723096662 -1.7287155944
7148 2 -22.2678134924 -17.4918269086 17.7534532355
7149 2 -72.2113720764 8.1927222796 -10.7444850518
7150 2 -14.3692211324 -17.0947068906 -17.4556698207
7151 2 59.0520919709 20.9743926193 15.6331506873
7152 2 -76.8202794233 8.222821717 19.991690308
7153 2 -11.7475816428 -17.7668263136 -21.1749952508
7154 2 70.5002618937 20.486619582 -1.3726953961
7155 2 -42.6886458284 8.2996411564 -3.6936025048
7156 2 -57.040712337 -17.2404915393 17.9880628384
7157 2 -26.5761654776 -17.4410024377 -0.5362721114
7158 2 -60.0599261158 -4.5097470153 10.0555680839
7159 2 -69.6444367759 8.0474950279 -14.8407072573
7160 2 -75.1220193244 -16.5411610087 -7.0430236038
7161 2 -37.646774839 7.914429165 16.0582892828
7162 2 -44.3013392993 7.9607437875 23.8689200413
7163 2 -16.1015204522 -4.5238339574 21.8737560488
7164 2 0.6005706701 21.3065505519 23.488567346
7165 2 -0.8536013703 8.1771151639 13.4998506564
7166 2 -79.319960498 21.216505602 11.7746615108
7167 2 -76.4559978113 -4.6441810344 6.8735525486
7168 2 -52.1931015776 -17.6908176334 9.8674068498
7169 2 15.7847952694 -17.212520345 15.0388936816
7170 2 14.2485034098 -17.2593923644 -9.3756687494
7171 2 15.7786005442 -4.6558863712 -23.6067739108
7172 2 -53.2611357447 -4.7461340108 -24.8255357852
7173 2 48.4533936016 8.1275575044 -6.8097742026
7174 2 -21.5636797233 -4.8667851226 -19.7219169725
7175 2 42.7980859743 8.230422585 -24.2257311717
7176 2 6.7023750321 20.8667643281 14.6921933837
7177 2 10.5931390005 20.7420087476 9.7991952539
7178 2 18.8797753031 20.9091264992 22.5042347218
7179 2 -3.3867674764 -4.7651868534 -21.7603001143
7180 2 -25.3297549914 -16.739188957 22.4559727506
7181 2 73.6116023556 -4.4135706986 20.0620681511
7182 2 -57.9908878855 -17.2426704548 -5.3307311854
7183 2 74.7514317998 -17.705968697 5.4197992073
7184 2 -27.9010424836 -4.3242351631 -11.9234776514
7185 2 39.4780309235 -4.0680352383 19.021816124
7186 2 -13.7456187915 21.1977061218 18.4786926263
7187 2 33.3204740344 -17.593222488 -10.2903288203
7188 2 -45.926739899 -16.9721808981 1.7828717729
7189 2 12.3297269763 -4.5554028959 7.5087667386
7190 2 61.8422597549 -4.8817334964 -14.0766265515
7191 2 -23.5938023721 7.8351774478 -3.9491692893
7192 2 -59.5778494208 8.2274329102 -5.1374817895
7193 2 -69.6671984201 20.8469007263 -2.7196477158
7194 2 -8.3125270773 20.7634431954 -14.1706819796
7195 2 -39.5229823913 7.7269917596 -6.9420664116
7196 2 -1.7303932505 -5.2045170251 2.2807559699
7197 2 34.7984719412 20.5429673503 0.752342669
7198 2 -8.9251695197 -4.6215811202 -12.5010092141
7199 2 31.0023760816 7.9385492529 -7.3885652114
7200 2 -38.5931382488 -4.7611330571 -20.6395090337
7201 2 74.8311690324 -17.5628696884 -18.2468034268
7202 2 -51.2400669252 -4.892982781 -2.8536023935
7203 2 36.9509007036 7.6307647704 -15.6919416271
7204 2 -14.4724665531 21.2129078579 -5.906701035
7205 2 61.6837383244 -4.7380264183 11.2614120724
7206 2 24.703928903 6.9949774965 0.8045341117
7207 2 53.04098474 21.5260129479 24.4708344787
7208 2 -66.5971402426 -17.0457066281 -20.8072823557
7209 2 71.6340554518 -17.2453054224 -14.9904301991
7210 2 -53.4822397841 -17.7020669181 -13.8492713576
7211 2 9.8272168182 -17.8406054059 -0.4321411152
7212 2 27.1422680611 -16.8612082249 -1.7966753012
7213 2 -47.2154015881 8.4179613353 -21.1627584734
7214 2 1.1106030483 20.6031155526 -2.2173302688
7215 2 79.1357088791 -5.2982103916 12.0496237639
7216 2 -26.0394481292 20.7033456656 11.4853415732
7217 2 -22.5861270663 8.2676668383 18.8783400345
7218 2 76.5388482904 -4.7037718397 15.9511356162
7219 2 39.5822293789 7.959122269 -19.5672570024
7220 2 45.9577135252 20.6278943824 10.1779862361
7221 2 38.6744638725 -17.1746173498 -18.4219168002
7222 2 -68.4197872475 -17.2316238599 -15.9741079114
7223 2 70.9022836779 -4.452943195 24.3313382386
7224 2 -16.532133276 -17.2809281572 10.1551146965
7225 2 73.2845526307 -4.7678724934 -5.4186405169
7226 2 -73.3392885876 -4.8475802627 2.3504789011
7227 2 62.8234089295 21.1790586589 -14.5380875699
7228 2 -67.1983145014 20.4940684327 20.0344610946
7229 2 30.3211151442 -17.5710786258 -5.2540561122
7230 2 61.0764964117 8.4204442855 -0.2464483954
7231 2 -51.0653439056 -4.8593869444 21.3477610168
7232 2 -55.5276109872 20.8771015086 2.3973302927
7233 2 -10.7251342999 -16.885125623 1.1661966282
7234 2 -63.671466815 8.1945971604 -23.5477058929
7235 2 56.7827576244 20.6050917783 -7.2208070027
7236 2 9.9660421992 20.6512543834 -14.5407072176
7237 2 -30.9931634133 -4.4892246717 -6.8868019206
7238 2 67.7067584884 20.3227448675 2.9530482505
7239 2 70.4138534186 -4.4903901381 -0.5307809268
7240 2 26.7656605343 -17.7547662697 23.8731517798
7241 2 77.7196582247 7.8152631736 1.4272042195
7242 2 7.700043474 8.1858308259 1.4040807907
7243 2 60.1385514746 20.5123611884 -10.181814952
7244 2 -31.7096866328 20.6273369854 19.7295240264
7245 2 4.9902482791 8.1758483526 -20.5874536112
7246 2 -0.2449299057 -17.3979815247 11.6755179208
7247 2 -47.4434945483 -16.8325276163 -21.1872521794
7248 2 4.7761331605 7.2345061842 4.9183885614
7249 2 13.232091953 -4.6025789501 -19.2410101078
7250 2 -55.7989081849 7.9586662169 -9.3425705082
7251 2 18.0507939946 -17.1074763489 -12.8206566117
7252 2 32.8328379706 -4.7490730131 3.2528467789
7253 2 -36.7069238326 20.2096946237 1.8986400502
7254 2 -45.1003000163 20.854906974 14.3674578243
7255 2 22.3508863462 8.3678969513 5.2819654358
7256 2 21.6208618025 -17.6766800189 6.8229731968
7257 2 -40.0184015715 20.4980208841 4.9789427256
7258 2 -34.6407447062 20.958937521 24.0625724599
7259 2 -48.0596314511 -4.880466685 -7.5528977268
7260 2 -61.1111233374 20.8623051522 11.8752660581
7261 2 38.7454649541 -17.1511560038 7.9206055842
7262 2 46.2115384209 21.1706977041 -17.6179368447
7263 2 -50.6082049507 8.331210095 9.1147619138
7264 2 73.425284081 7.5428480636 -17.2559216834
7265 2 -57.6222223141 -4.6062780392 5.3702274123
7266 2 -53.2871853586 8.3713426781 -13.1507826
7267 2 35.8169483064 -4.8656196562 23.7593986162
7268 2 -18.4235893828 -4.9940743257 -0.5977834546
7269 2 6.9938447966 -4.7677711485 -10.7534019295
7270 2 77.0417329086 8.2809936936 -21.6318315834
7271 2 10.6482561712 8.4462365644 21.2341086088
7272 2 -5.8657694464 8.1011571561 -4.4491693556
7273 2 29.4095374992 -17.2366911053 19.4079118931
7274 2 -30.5458724831 -5.2443455735 16.5357200765
7275 2 -10.2857853251 -4.4361199404 14.2981379159
7276 2 -6.9239555888 8.5951629052 22.1610104949
7277 2 79.5911006038 -17.4340603116 23.23093507
7278 2 15.2134509953 -5.2627396741 3.0417636275
7279 2 -55.6318094426 -17.3631188767 -10.0668023423
7280 2 -45.1352446202 -5.0418584494 -12.390228343
7281 2 21.7287135573 20.4824644409 17.6134532169
7282 2 -59.5564061411 7.5932671548 22.4770810658
7283 2 15.5579730222 20.5696210608 -23.799852022
7284 2 5.8821298746 -5.0154074287 16.0975336204
7285 2 -26.8668410466 -4.3777959465 12.6914878288
7286 2 -23.9251407529 20.2895544104 6.7742074473
7287 2 -40.4844355165 21.269356971 -18.3526472696
7288 2 77.3457509628 -4.1964392354 -9.694661235
7289 2 -50.2593942679 -17.0010135241 -17.3912869406
7290 2 28.4207640473 21.151695534 9.5100264498
7291 2 -70.193670646 -4.2749308659 -1.7636778157
7292 2 -64.2476556819 -17.6006713387 2.5282622999
7293 2 39.4470572973 7.5280010348 6.0028219546
7294 2 -45.9132385747 7.7313495906 0.9694711613
7295 2 -25.2679665781 7.3115283135 22.9995496489
7296 2 7.5215083158 20.6714220199 -10.0488174532
7297 2 -17.6805400322 -16.849148181 -13.2347120822
7298 2 -63.1809557633 -17.3740134542 -24.2364515761
7299 2 -3.0068243283 -16.8526952528 16.2308837641
7300 2 27.0402933533 -4.1603604485 11.2668528792
7301 2 64.6897684572 -5.0680054354 7.999598038
7302 2 7.4606729372 -17.0560944811 -23.7656102039
7303 2 19.1694978374 8.1760510424 8.8378349249
7304 2 -79.5379274649 8.5455545732 23.9973835344
7305 2 43.8453122182 -16.9843422869 23.6668041454
7306 2 -73.1425504675 20.7172805903 -21.8229600723
7307 2 29.3072451132 -4.8354695463 7.3318901409
7308 2 52.9123250619 -4.4704251914 23.898038433
7309 2 33.9667903678 8.29579005 -11.9920922701
7310 2 14.2337313727 8.1695142959 -8.2135023484
7311 2 13.2325684703 21.2098675106 4.5220157129
7312 2 65.187729063 20.6241446208 7.2640311898
7313 2 72.0300413499 -17.07631279 9.4576838736
7314 2 66.4956102843 -17.4005658198 17.1105312359
7315 2 -24.2604501114 -4.8014176576 7.4622679919
7316 2 -14.597949449 7.9802526821 7.2962730077
7317 2 12.6189729933 -17.2673479396 18.6940578942
7318 2 -42.3066377719 20.8255676234 9.4560214049
7319 2 -73.5853939026 -5.1289137245 -22.5548090358
7320 2 64.9472466524 -4.7221152679 -18.6758211159
7321 2 74.1020975233 20.6776040592 18.9783904256
7322 2 65.5845091566 -17.6882333383 -6.353451724
7323 2 -4.6238064552 -4.6749392137 5.8008068144
7324 2 -63.6233067972 -4.4847148233 -11.6730494066
7325 2 -62.5853091056 8.1177270484 0.0586901841
7326 2 76.6452704933 -17.4062918071 -23.119872083
7327 2 -2.0620493096 20.2990808317 1.6694208763
7328 2 -29.6295296648 20.4558107303 15.519599035
7329 2 50.0948369512 -4.4972309193 -22.0903152714
7330 2 67.6861094043 -4.0107246934 -22.2546578625
7331 2 -7.816790219 20.9914185637 10.212746946
7332 2 -36.4265728057 -17.3268880725 -11.1157193579
7333 2 -73.1176444952 8.4760826395 16.3635286179
7334 2 -50.8580588687 20.8014475355 21.5704814494
7335 2 -1.4671968474 -17.8769375551 -12.0279612925
7336 2 -70.7890472773 20.2466855148 24.2231266373
7337 2 4.9983490736 -16.9912337406 -19.1658967477
7338 2 -79.565125962 20.6406131682 -13.9815131888
7339 2 -2.7911208187 7.7601315442 -8.668263114
7340 2 70.5317120372 8.4043304453 -12.9699261529
7341 2 54.7380217777 -16.3738912398 -17.0674078045
7342 2 -19.2606714858 -17.0710935273 14.0512361199
7343 2 26.9791402965 -4.6465119673 -14.4523444854
7344 2 73.4059057098 20.1621131899 -5.3079100237
