# Supplementary material for: Inverse Design Method with Enhanced Sampling for Complex Open Crystals: Application to Novel Zeolite Self-assembly
Source: ACS Nano. 2025 May 1;19(18):17423–37. doi: 10.1021/acsnano.4c17597 (PMC12080377; doi:10.1021/acsnano.4c17597)
Supplement: Supplementary file 1 — nn4c17597_si_001.zip [file nn4c17597_si_001.zip › Z5.data]

# LAMMPS data file written by OVITO Basic 3.11.0

7488 atoms
2 atom types

-52.1809354775 52.1809354775 xlo xhi
-33.277514274 33.277514274 ylo yhi
-28.138127258 28.138127258 zlo zhi

Atoms  # atomic

1 1 51.0997464945 0.6397934894 -0.7244442244
2 1 39.1432156629 32.1699720439 13.0649264197
3 1 35.0657973647 3.1485852905 23.0387107313
4 1 -23.5004148254 -10.2025531013 9.0559186005
5 1 -1.5352674836 33.3081295871 8.5344628261
6 1 42.4680805096 -23.02211648 -21.9283239534
7 1 -15.3361856606 -3.5262850776 -10.0977609003
8 1 -15.6072134395 -16.1876471535 -9.062896856
9 1 -7.4020744212 -1.1986560641 -9.7402941316
10 1 12.9293921926 -32.3816037237 -20.1895002414
11 1 40.9487803923 -5.3990770259 -12.3215733738
12 1 -30.1828097845 -7.5013507126 2.3383909276
13 1 36.0458596948 -10.397825555 18.2174677306
14 1 33.7504203431 28.5184304026 -3.7844092874
15 1 17.7859762194 -25.786945476 19.7944409347
16 1 -31.6901082867 5.916941703 -5.4457968733
17 1 11.0542180953 11.7401739258 -19.0278457957
18 1 -11.4274161458 -32.8719272644 14.5768442735
19 1 -11.2316332759 17.1116306148 25.2438394882
20 1 9.3501974664 31.1798328842 18.3229294316
21 1 3.4088761529 -3.1254906956 -14.9453411881
22 1 1.6636325849 14.3501293703 -7.4891876747
23 1 -28.2256072566 -10.9400493726 -27.8694492243
24 1 22.7831356863 24.3068281961 -24.2618188469
25 1 49.9558360269 24.2056645527 22.8724706754
26 1 17.4354246949 28.0201329039 -2.5781840481
27 1 31.8699237904 4.047144731 5.8480595405
28 1 40.9155933173 -0.4208274455 1.2092078808
29 1 -6.1684127447 29.1939639424 -8.5710986678
30 1 36.775140449 -29.6272238672 -19.3423737822
31 1 7.1435700669 23.3397170763 14.2941123708
32 1 -23.9110787876 -29.0121356044 2.4383938319
33 1 -7.2628556854 15.7903801881 1.7245295434
34 1 29.0511096559 25.6150338372 6.6468446971
35 1 43.1072969692 -1.9593800405 6.9494983939
36 1 -50.2499277793 29.246675525 -20.6538356174
37 1 -41.8394672161 -6.6207611299 3.2249670413
38 1 0.0742012902 -11.1986156585 -22.9031637447
39 1 29.3350783068 15.7110465941 2.3190881723
40 1 14.3650984514 -17.347435081 -14.121907032
41 1 20.3110116872 -11.6050006628 -25.6971784841
42 1 -39.3384767234 4.5520977326 27.8366553625
43 1 -18.9539942791 29.9705945705 -17.6571250644
44 1 12.712319501 12.6345403994 -23.471722744
45 1 -32.3822362149 11.2232410191 16.7298612188
46 1 -13.8465243146 4.2669759903 -26.633964272
47 1 -0.2480681673 19.6740657689 1.0329506516
48 1 38.0171510753 -26.5258394029 0.0182335065
49 1 46.6446425852 30.4631683368 24.7660540874
50 1 46.6384852349 -29.2223962506 11.9049602616
51 1 33.0983673734 31.0759404846 -28.1790434716
52 1 8.5930520926 30.9235294693 27.3701814889
53 1 25.0336994335 6.6459854857 23.833331445
54 1 21.5158694873 17.1582191348 -22.2801630967
55 1 10.0553706284 31.4930408485 4.2839735988
56 1 -24.0559330645 -31.9081312506 0.8843250635
57 1 26.0168926197 13.4068449507 -3.136669598
58 1 13.3430826491 -26.1963920116 8.2285451066
59 1 47.8003459442 24.0629705715 -9.2100592616
60 1 -38.2973626988 -15.5591014639 14.2838138162
61 1 -21.0749405825 -28.004026587 18.5911983369
62 1 -50.004145137 9.6492145939 11.6772102596
63 1 -32.8058410491 18.3888881677 -24.3564473689
64 1 -14.5741352789 -19.4518385286 -4.635587637
65 1 17.1755636362 -12.5450904411 5.4586278593
66 1 16.9813461943 0.1028275191 -23.5417979361
67 1 46.0524933295 -10.6880720345 -5.1599697766
68 1 5.1254202063 2.0365173185 -13.8706898318
69 1 47.0053172113 32.0805886406 6.1760938281
70 1 13.1322716698 12.831809504 15.0133229035
71 1 13.7552076775 -7.9403476809 -4.5821814715
72 1 -22.3937615458 26.6315953433 21.7137988712
73 1 40.4717422801 -12.4963721602 -19.455320225
74 1 -48.9689066857 5.8722167238 8.6439764174
75 1 20.6245147475 19.301157944 -6.1325922834
76 1 49.5896302217 18.5860907173 -9.6672475533
77 1 8.9205396436 20.3202485411 11.5474372166
78 1 15.7238900112 22.9976242295 -10.4307474983
79 1 -42.7477494514 10.4014860816 23.4181815155
80 1 -46.3481922546 -13.5206540495 15.6893132728
81 1 -39.1063759224 -5.6049317292 8.1888703471
82 1 -42.3586883965 8.2921575618 -27.1685830623
83 1 50.4099145274 7.1979928925 18.075145083
84 1 51.3616947905 15.1718177528 13.5135044444
85 1 32.4025867797 -21.2798389427 16.2353617703
86 1 50.5587345554 24.0559157385 -0.9606919408
87 1 35.6341521139 -2.0596119134 10.7614830461
88 1 -4.0822189443 -19.0092475888 18.5469089246
89 1 8.839346108 15.4068235586 -3.1300852762
90 1 47.7292755101 -20.5784820519 -3.5887367505
91 1 40.4687157859 -0.88598054 9.9235858926
92 1 26.8258014815 -19.8546295614 10.7842749292
93 1 25.9320464187 31.6631555015 17.3162597908
94 1 -39.0445936948 -25.2335404136 7.6099002407
95 1 -51.9707266662 -29.3782681274 -16.3329447957
96 1 -16.8715575061 23.7420422238 15.399490562
97 1 -35.3746041408 31.0123804324 -27.314226009
98 1 -12.033862978 -17.9079615314 -6.0648356729
99 1 0.1492374755 24.1120216275 -16.8358856823
100 1 -8.8782730859 0.3234574387 6.61960699
101 1 1.2224949564 18.657703928 -24.8453417024
102 1 -8.2671299696 -25.8938328518 28.0082416626
103 1 -23.8031686131 3.5695458461 -6.4470077174
104 1 -6.2145406916 27.5161116727 -24.1796442601
105 1 -22.4205825466 21.0750491199 -7.3755659169
106 1 27.9774347275 -2.8363756516 19.838955452
107 1 40.5121303242 8.9999037354 14.402050227
108 1 -32.6934433141 -3.4800958877 17.2139495601
109 1 -49.607663953 -12.3672554048 12.0923601891
110 1 -40.6985206257 -31.7667883365 17.6029310313
111 1 -24.889366966 -31.391597674 -12.6049805915
112 1 38.6830841738 -24.6672902307 9.0128109895
113 1 24.1998480846 -13.53336606 6.1630940133
114 1 17.7306644278 -24.7625970316 1.5881159024
115 1 41.955872447 24.2385427368 19.614750854
116 1 -40.1226518218 -20.9404748521 14.0773362384
117 1 -29.7976101188 -13.2471794372 13.9194250682
118 1 15.3885753198 23.5934914001 27.4290464511
119 1 -36.6653517608 28.8816877484 -4.2870687928
120 1 -13.4661252949 -32.3365326583 -2.2559462148
121 1 14.9300092588 21.4191386175 17.4366909755
122 1 -31.2553367323 1.4099682798 25.9130767069
123 1 19.2335797314 18.9693145716 3.3317793724
124 1 -8.624256292 24.3359792986 10.7678422628
125 1 -36.6396787405 9.4946072626 12.5426827778
126 1 -3.7798826041 4.9723927378 -22.7845334001
127 1 -4.3879992262 24.9787012093 21.1711832252
128 1 -1.9107614953 0.3989973961 -18.7875461889
129 1 17.1582395656 16.6836152262 21.3954440994
130 1 6.6185254941 -6.2592342148 -1.3550759325
131 1 42.4553483614 0.0018635408 -26.8455461061
132 1 21.7602849891 -5.937839982 -12.1727789568
133 1 -43.1298391334 -22.4653171112 9.1948646729
134 1 -45.1548351326 20.1902665704 19.5733315307
135 1 17.850993665 32.4870401999 -3.4698250247
136 1 -25.076174715 32.550134367 -6.5187599419
137 1 -14.6756793793 -24.2246992909 3.6848003169
138 1 14.2247317349 29.2601861958 -2.5147607093
139 1 44.8305201824 18.5151430568 -1.2312681726
140 1 -37.7194066574 -19.8325332919 15.5114803085
141 1 -45.0759897391 -3.2960712338 11.7714729859
142 1 -45.1050858287 31.5791630555 16.1489214434
143 1 -43.6363907826 16.9254096449 -18.1312525087
144 1 -11.3287941778 -21.049691654 -1.2610383112
145 1 -5.8528224469 -15.9192307233 -0.4814433574
146 1 26.3866467285 5.9268584022 -3.2881089989
147 1 30.548806866 -6.138370283 -9.6345510494
148 1 51.1312637795 -10.9879024381 8.7788705995
149 1 20.9095270171 -26.3759574786 4.8335675004
150 1 43.2644659469 24.171322158 5.8234105411
151 1 -8.327451131 -25.9985904668 -23.5254721947
152 1 33.774006126 -11.1607458473 -23.6369048063
153 1 46.4699408133 -27.9840001789 16.3712126487
154 1 46.4301789404 0.5773648727 15.2622327772
155 1 8.2820537171 22.6368959748 5.4927875458
156 1 -13.4561065553 -27.9624962492 25.7014217137
157 1 -14.0527433716 -21.8031611322 -19.5074883129
158 1 -9.6653703166 32.5440113043 1.1300271907
159 1 43.1678268544 -32.0728948793 -7.74198061
160 1 44.47506365 16.6302380933 -16.4920377672
161 1 -19.8060045936 26.6851721413 -3.9682638109
162 1 -47.1252185648 -21.2550804721 -2.0360748884
163 1 -18.8933600321 9.4170040993 9.9236984451
164 1 46.3930261144 22.767876271 -19.0836155639
165 1 -46.0885607921 27.8027641806 11.9544833656
166 1 37.439090672 -12.5362386223 -20.0791987825
167 1 -26.4557342871 -15.4418315036 -9.9947190783
168 1 -39.190804676 -27.344293211 -20.7151767348
169 1 -22.1046791633 -6.8282797089 -20.5653693453
170 1 33.9495427929 29.8387490589 11.0429205949
171 1 -20.1617742117 -30.2998023637 20.372060411
172 1 7.0271022189 -27.6133419139 14.1971483843
173 1 33.5763447424 2.6048972623 3.1689158918
174 1 -46.3062805272 -3.3078514739 -24.286698579
175 1 2.3137026791 5.7171435073 6.4995697391
176 1 -8.0509965348 20.534489178 -10.1012500281
177 1 4.6602793475 -21.9540413819 27.5133482804
178 1 -16.6374738295 -27.931734515 17.6290432134
179 1 42.6898494854 -22.0073519598 12.8962102086
180 1 -32.2375906618 -30.8691540109 -13.3227279416
181 1 -22.481738603 17.1893003331 9.7297141958
182 1 -50.0336586741 18.998132899 -6.2817243578
183 1 -3.0713698622 -6.7708427193 19.6482915017
184 1 -18.9858246498 4.0158638676 7.0350383008
185 1 22.1367182576 -16.0118087681 -18.8335238888
186 1 -28.5745933531 8.7925182664 11.4662305814
187 1 19.9364569323 -26.8222555336 27.8291143444
188 1 8.1942853837 -25.0892491117 3.5288588157
189 1 -38.4928324831 -0.1518785751 6.0516107531
190 1 -41.9173629166 -14.389064062 10.9648654299
191 1 -29.909903492 -7.4964256405 17.1929022409
192 1 -37.6411352542 4.3820496346 -22.700484814
193 1 -17.2038457032 8.0134916573 -22.6179781973
194 1 39.0691187345 8.7109883565 18.7945807207
195 1 -13.923856461 19.040195677 -5.3450061014
196 1 45.8760174057 -25.0527769561 14.6626092854
197 1 -3.646508133 1.2663425282 -8.4650742043
198 1 6.3841287319 -17.2578520125 -9.6247589811
199 1 24.104043887 16.9083715576 -2.7754885965
200 1 -40.3565267746 27.1186450422 24.9845747837
201 1 -20.783457877 -25.6716721665 -19.134264193
202 1 17.9462760532 -30.0700277832 12.7129747239
203 1 43.5559486525 -32.4943279755 25.1299363491
204 1 45.8138177306 -19.2756673681 -15.4011788496
205 1 -20.3045412512 22.0726424428 -12.6334563763
206 1 12.8421456685 3.3964362169 18.1605724373
207 1 -50.5095383695 22.4125389736 2.5358080285
208 1 -38.2160648013 20.8478302524 -6.1160470645
209 1 42.1647005508 4.3078407778 -27.9577911259
210 1 11.3921418335 -9.8446867128 27.5218459948
211 1 20.4848785642 -27.6449488969 -7.2383081321
212 1 49.1499536594 16.5019199983 27.0840730109
213 1 21.5943496143 11.4623732366 13.6399009121
214 1 36.2363201093 31.6641538269 -1.741243591
215 1 16.2581184286 -14.8176784459 1.1609791307
216 1 -44.5204923724 16.4768287525 8.5407657666
217 1 6.2468928716 30.0946531437 25.3959542042
218 1 21.456278859 -22.0878169893 22.4783680651
219 1 -51.3698110133 -2.4979433315 22.3415042141
220 1 -32.0798998748 25.9271103661 -17.4014620402
221 1 -21.8738307047 -7.1933340405 6.1008524758
222 1 41.5176569508 -12.3301176988 -5.1318316493
223 1 -22.108958 -33.3353505938 24.6179912618
224 1 28.0381733364 -23.3136940601 0.0053462442
225 1 -22.1690704376 10.0055502168 17.2159755053
226 1 -23.6861789557 14.9219036206 2.3089021703
227 1 -29.7227826574 -21.6030301613 4.2144724244
228 1 8.0420214139 0.9818863362 -20.9749479257
229 1 39.6231759074 -23.8012096442 -22.7991427158
230 1 45.9039863871 -20.9113903047 12.9796678941
231 1 37.432620236 6.4700139902 -14.4541620386
232 1 5.205778847 -27.1852666258 -20.8925032128
233 1 13.6781886167 25.5839526389 11.0377994557
234 1 24.81652238 -26.0619508539 12.7134812102
235 1 -41.4750773075 12.2145116143 3.8864381369
236 1 -0.1959915937 15.7507133911 -24.1629808611
237 1 45.3131938356 25.8292079191 16.3756021966
238 1 -46.640280259 24.5142802201 3.4842880221
239 1 -39.1365365031 29.3676725669 -24.3009983753
240 1 23.3399062679 29.8010789128 3.2663300884
241 1 -38.7876547685 2.4434347631 0.5059235281
242 1 -47.2163264782 0.2499806872 -14.8306501814
243 1 13.6869550139 -4.8583174189 -14.7249633754
244 1 -46.6368050087 -12.8823247707 20.4536047038
245 1 -19.4408424071 24.0030710458 -5.0206297704
246 1 41.0585690805 22.9345300625 4.2143035957
247 1 -0.3166339165 -2.2803749431 15.4411912666
248 1 3.0890070184 -26.1535305732 0.3581420837
249 1 30.3341344974 26.3787527898 9.5104619082
250 1 -15.3402557736 7.8445084398 13.0698224538
251 1 1.3827947902 -12.1792374491 1.6312235134
252 1 -21.4106727214 13.1168646913 -23.2258855538
253 1 51.3488582804 -16.4924691842 -23.9341672379
254 1 14.9367927804 30.9036295157 27.9396971846
255 1 11.5377266434 -22.7264790432 -10.0339436277
256 1 4.5594657802 21.0582106976 17.0734840288
257 1 -0.3792510391 -6.462426717 -1.2080260794
258 1 -39.6321510283 22.2739714041 10.6314848981
259 1 -26.2146583652 10.6651771047 10.5627715914
260 1 35.9428545282 24.311154273 -23.1674482911
261 1 27.5642660804 14.2326597449 25.8831377395
262 1 -35.2073120617 3.8689769195 -2.8055963926
263 1 -2.1611256237 10.5934973389 8.9298035141
264 1 7.6498295029 10.8194516609 -11.6880153004
265 1 26.7078725673 -30.9647603094 -0.5517886755
266 1 -51.3183637417 -1.2930310946 7.909571296
267 1 25.0805579135 -2.9728800152 18.5223162014
268 1 23.6144823504 21.0044342346 21.0973487792
269 1 -38.2505042187 -12.8582984054 -26.0390792408
270 1 -29.9162695661 28.0630608973 6.5497681581
271 1 38.5402127725 26.4572211685 -16.9248021644
272 1 50.4166980491 15.7891156425 -15.0425302796
273 1 -26.4184770992 -29.9366381949 4.8035159805
274 1 -38.934491921 -6.9721716806 -7.2191179293
275 1 -26.767985005 17.4171181958 -19.5974740439
276 1 12.6011741085 -8.5712893515 -22.2823015943
277 1 -13.7616781135 -3.4867513906 25.2358482601
278 1 3.9484270257 -6.3385678088 -2.6208414491
279 1 49.4119019555 -32.6991044874 -18.5837698713
280 1 -46.3279043069 -15.8892809605 10.9589001469
281 1 51.4375658707 5.7865604021 -2.8835952814
282 1 -9.7730717675 16.1769983489 23.0580134866
283 1 22.4432290726 19.7386241466 -3.8346077065
284 1 17.0982314898 -18.191552508 20.788842352
285 1 -21.0954998711 19.0173007472 -5.7405156182
286 1 20.6753389787 -15.5308155767 -11.1051058561
287 1 20.2578914948 9.1396027403 22.029058449
288 1 -16.6111746381 31.1336436944 -19.5805348913
289 1 -32.6400100362 -28.7170638853 14.6003114716
290 1 44.0677392676 6.8211583208 -13.6406325034
291 1 8.1143441905 -21.0958142888 -13.3454635484
292 1 -35.4788616499 15.3569738422 -26.4146782187
293 1 -1.7197792715 -18.5816315304 -2.4547139457
294 1 -50.6635973634 30.8398032433 24.9932413269
295 1 -11.2085693024 7.686373692 -13.0918827456
296 1 -45.8237634169 5.9370413216 16.8058904386
297 1 44.4184995159 2.4076281577 28.1392527831
298 1 17.9454411582 -8.2207440162 22.9613308813
299 1 -1.9071088298 -31.9365302813 13.1071898868
300 1 6.8301713684 18.9006963372 26.3005387193
301 1 48.1350344644 4.9365861325 4.5859519805
302 1 31.4091661301 6.9456827793 21.0276787761
303 1 -41.2828427412 28.5576313144 -25.937010998
304 1 12.5528545622 -23.3285358315 3.4569940387
305 1 -26.1594509355 19.9091381298 -4.8505629292
306 1 -42.5255943367 23.1071072515 21.5113169075
307 1 -8.7304966766 -16.0312428364 24.5940738536
308 1 -48.8028043319 -23.8555185475 -5.5603753275
309 1 -28.6896001349 -2.2560158027 10.8705464273
310 1 -25.1679087995 27.5770095238 -5.2070167253
311 1 16.5211103434 -30.1615609139 22.0185910657
312 1 -11.1795567023 19.3866811557 -26.13840683
313 1 13.6218332064 21.9189668819 -12.5768424642
314 1 -10.5833373336 20.2645419822 -7.9824490456
315 1 33.2505269813 -13.9226464219 -24.2622521741
316 1 19.6222233388 -19.3550675171 2.8152759084
317 1 27.5008140629 32.8759877867 4.8490434704
318 1 -37.2073029567 -17.3236083807 2.0588104952
319 1 32.5055919464 -0.8087767069 6.7134757825
320 1 -38.6266244016 -25.9681748187 -15.7939871062
321 1 -40.1191035182 -15.4458248053 26.7047147792
322 1 -27.9906886851 32.9789484159 15.6788458894
323 1 -49.9089775469 16.2193273471 -0.292749076
324 1 2.5379763398 29.5570216231 9.5905430184
325 1 -24.9112829589 -29.6433035621 7.1708891792
326 1 -2.4039756975 20.1734281481 -4.7834253576
327 1 5.9681423143 -10.7051766768 24.7044315887
328 1 11.4915986965 -32.0107657601 1.1411698891
329 1 2.7511876421 21.5280226442 -28.121472413
330 1 3.721753042 -4.9624094836 -26.8317865619
331 1 -16.1286053468 8.3149859366 -11.4325773812
332 1 13.2019853996 16.7324666172 -18.1242179769
333 1 -19.5919583963 7.1912042796 -28.0606641192
334 1 -30.6370970088 -10.9670041592 20.1983918896
335 1 35.3043686017 15.3842614039 -11.4419192394
336 1 17.2092725205 5.7856286317 -1.6943091947
337 1 -7.7293532485 -32.2900439709 -0.5048542793
338 1 -3.9903804978 4.7363886066 0.2323083786
339 1 -42.0949033315 -7.8923615053 -27.0801730665
340 1 -39.532067994 -9.2303837993 -23.2451432881
341 1 9.1477354367 7.5898689006 -3.5844034789
342 1 44.8673599229 29.747968 -26.2407395712
343 1 24.1240813662 -20.9432036083 21.3320770368
344 1 27.8075336016 -29.3995457701 -16.6260315292
345 1 -12.5893812171 -16.0430896315 6.3206112497
346 1 9.0644546637 -20.6239391364 -10.5050321542
347 1 -36.0366758501 -7.5888705751 -11.4824944189
348 1 -5.0902502558 23.8756847212 -4.4368761823
349 1 47.9313200923 -9.7230906756 5.0378503043
350 1 33.5795799604 9.3757399816 13.6685455256
351 1 50.6520340681 -3.5257526373 24.2997490425
352 1 8.1982511347 -12.1822324254 -1.3908676304
353 1 25.3328005556 -11.8694903463 -26.480949136
354 1 -8.6405367439 4.8665036874 20.0571384908
355 1 -22.7091431198 13.9248427379 27.2783949177
356 1 -27.3916515458 12.3408330584 23.6895456148
357 1 45.9548106182 9.4868868793 1.4643644188
358 1 2.7317763341 31.6389294711 -0.7229810418
359 1 51.9632366147 -21.870381711 -23.745990698
360 1 -36.5063042694 -30.3646003395 10.6407142039
361 1 -18.1826556909 24.127063064 27.795404868
362 1 50.5194944919 1.4779209639 -26.2257306942
363 1 7.2410440543 -18.000406466 19.9234823863
364 1 3.9711779136 29.3872397453 27.4565092633
365 1 -14.1394680864 7.0720707785 18.8599174522
366 1 7.4815981669 25.2503788358 -12.5260812827
367 1 -3.6527698453 20.2770543276 -10.8874293037
368 1 13.7816112308 17.3162207726 -11.5359005845
369 1 -50.5487471244 -11.7941500539 -16.9363950728
370 1 -9.8193040763 31.0723465131 -11.7559407396
371 1 48.7315669187 14.1674358169 0.2782860786
372 1 -25.0744005632 -6.1168064537 -20.7263757095
373 1 17.3623713852 -1.1815514218 -20.744834321
374 1 47.373505892 12.9616583647 -17.611485022
375 1 -3.0318167131 -0.645783442 -21.6402458066
376 1 11.413536017 -6.3936088175 -4.8763937301
377 1 35.5040128608 20.1502669982 19.8683316569
378 1 -23.2211424587 -3.0892847601 -17.8390661953
379 1 49.8062854658 4.247808142 2.0164344756
380 1 36.2517656662 -10.9609476516 25.9870237054
381 1 -46.4651088586 19.5637840866 0.4701318302
382 1 -43.9137637632 -0.4198956751 -21.612051403
383 1 34.6626474572 10.7557584985 -9.0763468808
384 1 -34.3256629758 7.6308667982 -5.598980838
385 1 20.9440707964 -24.8200340212 -19.2392194076
386 1 -43.2211662066 6.061499225 17.9785750302
387 1 26.8923843552 26.1418834432 -12.6708238093
388 1 -3.4881911748 -15.5887850066 -13.8790187175
389 1 -20.6634417254 21.0577448124 -1.2234457732
390 1 44.4555479801 -15.815804209 -13.1881714171
391 1 -1.7451392061 4.1795226828 6.0792986703
392 1 10.1299893661 29.8281668094 1.8685404787
393 1 25.7783213827 -4.0161966427 -18.9490590393
394 1 -46.1462624705 -8.5949163867 18.1749228822
395 1 -52.1552782159 -26.6287334771 -22.5894573915
396 1 -5.073969804 -7.6658747432 21.6529079638
397 1 -40.2103157934 -2.6560115243 -8.3136910796
398 1 11.8346361663 15.9176334027 -2.0607238879
399 1 -3.7749775962 13.2990258044 15.6406905889
400 1 19.3146689051 -32.1991431129 25.7161098161
401 1 20.9410443021 -32.3958331888 -6.3990040722
402 1 24.7587059035 -29.5449086079 3.1689158918
403 1 -27.2434576891 -30.1750715847 -2.6712649731
404 1 29.9564488864 2.4984757717 -27.5095496332
405 1 -28.1507797952 -30.7507526151 23.5195350499
406 1 -16.107419887 22.8474095301 -1.872592369
407 1 -4.835398567 23.9750513788 -19.065719715
408 1 50.0021726976 -26.544741031 13.7827863223
409 1 39.3733335883 12.3870222483 -21.2489570089
410 1 -24.0262942932 -19.6986245745 21.4011842774
411 1 34.2534445611 -21.4224663689 -24.3846305172
412 1 32.7645137482 14.8020380141 6.277559915
413 1 22.504385129 19.4213563255 -26.8045713652
414 1 37.6597116672 -5.0818092048 -4.5666492252
415 1 -25.8050380217 1.0105049984 -21.1575080953
416 1 36.4907543507 16.6212531645 -1.2707741032
417 1 21.292117636 29.4706331961 -16.2660886053
418 1 -33.4823146967 -6.2064560772 13.087774579
419 1 -10.091271112 17.1949575106 -24.4180811228
420 1 -34.0007844716 -12.4684190482 -12.4590562635
421 1 -16.9247820603 13.6508356854 13.2913257916
422 1 25.5637533761 27.4222690824 3.0866962839
423 1 -20.1468504641 14.489295935 -28.0326509252
424 1 -37.3209530341 -29.8741430231 -11.6591455819
425 1 34.7050183768 25.0943072939 7.7996074946
426 1 -43.9240538437 -5.2545195039 20.7142200385
427 1 16.756759448 17.5439055252 -3.4717946936
428 1 -10.9718765791 5.5518208164 -10.7590068909
429 1 -13.6524112346 9.0981389575 23.1156403712
430 1 -34.9108199863 11.7614715349 18.8174851563
431 1 2.5797210881 -22.6667126276 25.496519871
432 1 50.865558456 12.2802014274 -25.1559303511
433 1 10.5648652824 6.4657544684 1.8389954451
434 1 -19.5326808536 -12.8521753428 -14.9307656381
435 1 16.1070024395 -32.3378437924 13.1242978682
436 1 42.0869509569 -9.2497513126 -23.4274839804
437 1 9.6632830792 -18.9144732281 -6.0731082823
438 1 40.465376206 -31.4115109386 -15.9869583829
439 1 41.207806556 -30.1861995855 24.59638118
440 1 47.05321931 -32.7707203603 17.8372653551
441 1 23.2292826847 -23.0094710246 -27.5350540317
442 1 12.5015085217 -15.0081589376 -14.2508359311
443 1 -3.9687775906 16.629439433 -1.2201817504
444 1 33.0071550982 28.7282784076 -18.0430676179
445 1 -13.3789831327 5.1979477296 -16.2291713823
446 1 30.6157028253 -12.7254545684 -20.7118564358
447 1 -38.0055669076 26.7587154478 -23.0877667423
448 1 -42.9730876032 -15.3599022634 18.7892907528
449 1 -14.4376299517 13.6300039614 -18.6604744062
450 1 -23.4543912403 19.8680071221 15.6645517208
451 1 41.8217674428 14.7272967171 22.3476383258
452 1 13.7156545284 1.9573168346 -3.050004166
453 1 -19.5912278632 0.9730345174 -23.049622697
454 1 5.0163620512 -30.4356078995 18.4382957534
455 1 -15.4434696639 5.2280306025 4.1673691994
456 1 -43.5812772785 -30.074247372 16.5837117858
457 1 -37.7754489821 17.3158879974 -26.8525693827
458 1 46.0689825051 32.2178251094 -22.4097110346
459 1 -30.1511881376 -0.0112477998 -25.2166636849
460 1 -31.7109806609 32.5507999172 22.3429673967
461 1 -2.4070021917 28.6896764911 10.5953555427
462 1 19.5410298032 -8.9205701414 -2.5048560885
463 1 -26.0137617636 -28.4614659537 -17.7557210623
464 1 -8.1887542045 -10.1968293688 -6.6414421767
465 1 43.5189001883 -25.3070837201 2.4324848252
466 1 47.2395052497 -14.9191083094 -19.2355614511
467 1 1.9784923496 -28.7621682282 15.1114124151
468 1 3.7451301011 -1.3854760293 9.1081429646
469 1 -6.2827933552 8.7081264902 -3.3455670547
470 1 -17.5230886665 9.6669182315 4.784832264
471 1 -0.2099760844 3.6068832171 26.1163465382
472 1 26.0860845402 11.2758860466 -27.3198198687
473 1 22.1573819081 -5.0285651819 -7.4035914916
474 1 -13.3992293357 -8.0153551981 -7.2918831264
475 1 -4.1476538374 -6.5609281592 24.7620584733
476 1 36.6190150901 -26.8779421259 -2.6080667393
477 1 -11.5187327829 15.3197030262 -6.3830778922
478 1 -34.2232839804 -2.4449655287 19.8714268509
479 1 -44.3450600673 -13.2494423082 -7.6326921237
480 1 -19.9826892411 7.2182921762 -4.7975506975
481 1 33.1306151915 -16.9126310795 -14.0713146792
482 1 46.0497799208 -13.5920010401 1.2251340608
483 1 -32.0998329921 14.1415459108 -23.2888192892
484 1 4.8139000215 32.7599158169 24.2178670922
485 1 3.0850412673 9.5280844419 22.826830633
486 1 28.8414466571 21.485627091 24.0878689442
487 1 48.1813711351 9.241431934 17.6718694431
488 1 25.9630418943 -27.304692969 -24.9757675498
489 1 -26.0873368826 4.368871739 -4.1227421296
490 1 -8.8439380303 18.0559799149 -0.152564926
491 1 49.666231835 -0.5229894143 19.0980222851
492 1 46.7623627757 19.6507715089 15.6133403292
493 1 -21.0254730557 29.1664101606 -19.318681479
494 1 6.3117015935 -0.1545407763 -12.0074955973
495 1 -49.9967563165 31.6163007614 28.0850024737
496 1 4.7855135926 -1.9149878364 -22.4812944303
497 1 29.9513351548 29.3947604635 3.8212702341
498 1 51.8509432416 -2.2783782923 -7.2977921331
499 1 50.0022770595 -10.6347614566 2.4005761889
500 1 -10.7518817551 -13.2013895776 5.4876101304
501 1 -49.1912705241 -21.6855583967 7.5339272971
502 1 -32.1674594845 23.7258693519 10.8328976131
503 1 -2.8438609835 22.8754957522 27.1714700342
504 1 13.4134225501 -12.0253622231 -17.5319666744
505 1 51.2946944694 -9.6014280834 13.8117685933
506 1 -4.1322082805 17.7976132941 -27.215556852
507 1 -49.6842133854 12.8606278314 -17.275178125
508 1 36.3978722855 32.811362854 -12.8708296178
509 1 21.8432526765 11.8933170465 -10.8877669612
510 1 30.8537522529 -27.1256732532 12.1101997618
511 1 -4.4876648129 7.0596915432 -24.7568416645
512 1 -23.3250868822 4.6854740098 -24.9604266429
513 1 25.1799104147 27.2504905537 -21.0609943188
514 1 -41.4692330427 -4.6390851549 -22.5257020227
515 1 -23.6158390547 31.2401317401 -8.991257184
516 1 -42.2896530189 -6.9645178523 -4.2604501244
517 1 -11.4556982129 -28.5277148291 -1.8721984352
518 1 -30.4795105837 -13.8171567017 18.4171358817
519 1 -36.1731811774 19.8220175974 -27.6021949799
520 1 1.5100119108 19.3794266576 20.7416828507
521 1 22.934669123 5.3448346776 -11.4197463951
522 1 3.3262215511 -6.3256561333 -8.8467397624
523 1 0.189208072 -3.6676479582 25.9211804876
524 1 -51.0978471084 -31.5044683469 24.0748691294
525 1 6.506962654 -3.793104187 0.9904058032
526 1 -26.6338800008 -21.9491163098 12.6544474192
527 1 -25.2808283439 -21.8659225241 -0.3446357827
528 1 8.9785648439 31.7794936914 -7.1508548326
529 1 41.7930679283 -27.0905654757 -15.3422013349
530 1 3.8660855095 12.4316141174 -14.8837749656
531 1 -11.5013043505 30.72712558 -7.066271622
532 1 -19.5983244704 -32.7089453139 11.3389336937
533 1 -46.0297424416 32.0228188758 -13.1634098651
534 1 -20.4259141071 -12.0967757688 12.3512872361
535 1 27.9761823851 3.364157028 -1.9655607415
536 1 24.5376674608 26.7597137732 8.1860002581
537 1 43.6251405729 -3.8426876833 9.0392045529
538 1 -14.7604212185 15.9500457016 0.8117286951
539 1 39.6733739673 -14.9053979735 20.540101307
540 1 -39.4885490939 11.5102928572 -17.7944391254
541 1 11.9153078926 28.43064432 6.8119592279
542 1 17.7002951233 22.3212254744 -4.9180381584
543 1 -32.4859719146 32.6140937494 -6.7690767219
544 1 2.4497905588 17.8923876547 -10.3312510803
545 1 12.0348022348 -3.9437847716 -20.1995736909
546 1 -35.9868952377 2.4589420847 -7.143201262
547 1 -41.5054466119 3.3579674104 25.9121200106
548 1 1.7680988177 30.7652616114 -3.5321228384
549 1 1.163739223 -10.6505349984 -27.5267026355
550 1 -14.307177613 -29.7279415919 -7.6862108418
551 1 -2.6355546891 -7.6392527318 -13.8679885716
552 1 -51.5511512438 25.2230247191 27.2166035903
553 1 23.8023337181 20.3722945734 -9.0515853289
554 1 17.6552107951 10.5641465714 -22.7075080906
555 1 17.4145523207 -30.7499007108 -20.1318733568
556 1 -26.4415410727 -23.420781101 -20.7562584006
557 1 13.5811320767 24.1741840242 -8.2216794035
558 1 0.4158820558 -15.7128435798 -25.1458062529
559 1 -40.7680256318 -29.7395754109 -20.0856705518
560 1 -4.9474832164 17.359215321 -14.7663826987
561 1 -47.5088736748 -12.6442574336 -7.8081614853
562 1 5.9162744644 -31.0946557587 -0.149469732
563 1 -16.7636473315 -26.2078394765 22.1892206694
564 1 -23.0780623337 22.4419562962 23.7835269598
565 1 49.9631413579 -9.5415285577 -15.4422605154
566 1 -41.888548604 -16.165617439 -12.018919677
567 1 16.3415035635 3.1859226616 26.4968865713
568 1 19.0563732745 19.2036548272 21.0512022505
569 1 3.9733695129 -28.3249216571 -16.0183605329
570 1 25.8358247736 -30.3949494325 -14.3754315586
571 1 9.0576711421 -3.8488773009 -13.2866548625
572 1 -40.5654592402 -16.6397554624 16.5673353957
573 1 23.6331631253 -18.4320158262 23.0555373314
574 1 38.5637985553 4.1976922055 6.2219026993
575 1 41.4859309421 -15.1795381361 -21.0746131724
576 1 24.4662839411 -4.7690671256 -21.6484621397
577 1 28.2692305187 -31.1421960155 9.6507023344
578 1 -17.1343406971 3.9413887906 -20.1550028974
579 1 0.891250378 11.4541204131 -8.2102553238
580 1 -45.0090520351 -3.8119392601 -11.0204100931
581 1 -1.2676836465 -4.5780541937 -17.8311875196
582 1 -0.9393612005 11.9592065247 -14.1069375483
583 1 -42.3047020006 11.2762188218 -25.6561137012
584 1 41.8986821417 -21.7108493076 23.188349292
585 1 8.8164908583 29.8094648464 -4.9574315366
586 1 35.1810128702 7.7840764739 11.7634817577
587 1 -32.9945273118 -29.4772620769 -4.3607906862
588 1 21.278341869 -23.1193533768 -1.2470255238
589 1 12.3818054557 24.3686578176 18.7686936436
590 1 -13.0912574545 32.7278362932 -15.1464725217
591 1 -38.0873866144 -13.2380613983 -19.779471451
592 1 -4.8392599562 11.9152802059 1.1672820712
593 1 -43.2752256558 -28.4567072691 -27.5808550242
594 1 25.3525249492 -0.9912040402 -25.397940756
595 1 44.0645040496 -9.7032572771 -25.7666796584
596 1 -5.6903310138 30.743431562 7.3625661021
597 1 7.1103829919 22.3792614593 -12.7872593799
598 1 30.1841664889 27.5498550722 22.032603853
599 1 13.6668131728 24.9699159455 -18.3687383028
600 1 2.4288138227 4.0699065507 1.0422362336
601 1 -18.8071571267 25.2653537172 24.8419707547
602 1 -48.8767968984 11.2599128398 7.280290218
603 1 16.1627316786 16.1635542331 26.608257279
604 1 -3.991841564 -17.3356548409 23.0515979936
605 1 -17.4892754203 -18.5767730133 16.4677264252
606 1 18.4893752296 -28.7083584876 -5.2039778076
607 1 41.0782934741 -15.4158750424 -6.1665268648
608 1 -21.5623105199 29.8253714982 21.8059230999
609 1 24.1085314475 -16.1453181553 12.4003601301
610 1 -22.3738284284 -14.6243360879 12.6250149381
611 1 -4.5036321792 -11.2052046063 11.4356162989
612 1 -33.2089909566 20.9720219357 25.5976483004
613 1 -34.1681809126 -21.8295834785 19.0255947455
614 1 22.2383667199 2.2992765712 -24.2066118412
615 1 -22.0027176153 24.2014715859 -13.8604475535
616 1 -14.199580524 23.9745854936 -17.4382667106
617 1 -31.1444000635 -3.5561017303 12.3024394472
618 1 42.1803548314 -12.3951419617 -2.124653713
619 1 -14.5375042622 32.4047116296 -10.4872488578
620 1 -27.448111318 10.7075061028 15.8262334
621 1 -26.1707220175 -9.2575382509 -7.7120979189
622 1 10.5913731976 7.1460799702 26.8389336462
623 1 23.9692083497 12.8411937631 8.6836511768
624 1 7.3660695758 -29.245630611 -12.6463999148
625 1 7.9064553436 15.4625966725 5.408373164
626 1 -38.6582460485 22.352972223 -16.8289074267
627 1 -11.932736325 -31.8202519909 -6.6682296739
628 1 -15.1377937439 23.6313612114 -28.0645387393
629 1 2.790949515 -16.1302101638 -13.0501257647
630 1 43.0273557761 -25.0626271003 12.7642423918
631 1 38.5214276357 -18.7816293911 -23.1893622646
632 1 -34.1100513504 22.6029529102 -9.1965529605
633 1 -23.7257321048 17.9748493351 -4.0884698906
634 1 44.5448817416 -15.7911788484 19.2315095608
635 1 -45.3534775178 -26.0078416157 -2.3158804258
636 1 -50.7132944863 -2.415281986 13.9397970724
637 1 -23.9753657001 8.4026389092 -7.9812672442
638 1 30.6265564598 6.2288851218 -10.9987437351
639 1 43.3560956696 -26.0403204697 27.5901090915
640 1 -26.7667326626 -20.5015444389 -8.5712674966
641 1 -49.9094993562 29.4691024304 8.5705359053
642 1 41.2147988013 10.4390896727 -13.430722074
643 1 -24.2170677933 -15.5386025151 9.6463690628
644 1 24.6441165692 19.1492128138 4.4287161254
645 1 17.07704603 24.7709829652 -3.1029601215
646 1 -6.303978815 1.9634398972 -9.4585189253
647 1 23.5452904299 -29.2343295672 25.5894319672
648 1 14.247273899 -23.1077062468 -1.4410660494
649 1 -17.2562353624 1.0694061987 -18.4128026101
650 1 2.6597666432 -0.0439928739 25.3616256889
651 1 -37.703543653 18.7640588636 18.1979398703
652 1 -10.9454730258 -21.5482553728 23.6726064621
653 1 5.0271113239 -4.7161558779 24.5732516394
654 1 -16.9948088757 -24.9349745555 1.7196897855
655 1 12.8896303198 6.1055586539 -0.4096348566
656 1 47.9178574109 -23.8583804137 2.1583631895
657 1 50.4915255105 25.2211611783 -3.8317376175
658 1 -26.1191672533 -3.5531733091 -19.0898622281
659 1 37.5071346119 28.9596236869 3.7706778813
660 1 12.8505989801 -5.5210723932 13.1999894305
661 1 14.0618228544 33.1682309171 4.6555657073
662 1 35.2574057597 -0.4356026618 -27.0877647332
663 1 44.3548387746 14.1713625636 -20.844780949
664 1 17.025282542 -13.7135970773 -14.3864617045
665 1 5.3009568733 -19.7311699834 -17.2260489548
666 1 7.1505623122 -2.9900512125 12.318534456
667 1 45.7316849381 -2.0498283242 -22.854417253
668 1 -49.2508820248 22.2034230739 -12.6789275899
669 1 -33.6676613795 11.5809077425 -22.4831515467
670 1 34.0443033717 -4.727869563 11.159918928
671 1 -37.6041911519 7.7767554207 1.1664942036
672 1 -4.792505838 14.1249737087 -24.3288494937
673 1 13.5751834501 -24.3546812616 -24.4369674339
674 1 5.1171756185 2.424533135 -24.8556571398
675 1 -30.2452181834 -25.1802963908 10.7041375427
676 1 44.1440277953 15.3477226932 24.6332421267
677 1 -23.0204545809 25.8046491136 -8.7647452596
678 1 -8.782781974 -22.7367950727 9.8059122444
679 1 -25.9820357549 28.1396657351 18.6160161651
680 1 43.5914316886 9.2980037083 21.8252258551
681 1 -50.0317697242 5.3805747279 -24.2441312201
682 1 27.7662063007 9.6882158406 11.8880773852
683 1 1.5975715206 -8.7110549115 -8.1818358153
684 1 17.151456044 -19.620622081 4.7762782733
685 1 -7.5022618173 -14.3924583685 8.1419922271
686 1 51.5047749156 -20.403974767 4.7793734673
687 1 39.6240108024 29.255926674 11.8127797567
688 1 -4.0037388173 9.6932740228 -23.5193437106
689 1 27.5730324776 -29.7187104095 12.2934352465
690 1 -27.5717801351 32.8305972573 -26.5969513794
691 1 -2.7872968495 -1.4156254572 -10.5519665505
692 1 -1.830924664 10.6009515021 -9.8377646044
693 1 -40.2663581181 9.3128454796 26.9268371558
694 1 -25.2527550006 10.3147648794 -16.7600252912
695 1 37.8818980905 21.690882799 -0.454824689
696 1 21.1439237792 -20.326904044 -7.1309893147
697 1 14.4238541847 -3.8459488797 24.1099855122
698 1 -28.6684146751 28.6127388781 2.1289307083
699 1 26.222902953 -10.5720666198 25.487459394
700 1 -4.7846786977 -19.1860842996 -9.9263997053
701 1 20.0423842313 15.6640587439 0.6775661044
702 1 -51.9665323626 2.5959788885 -23.9211505402
703 1 -27.8375898204 -11.8088587153 -24.999099685
704 1 20.424348679 1.9470673602 -2.4118314398
705 1 31.0967066885 14.7310237987 -23.2069429665
706 1 -17.5306027212 -9.7387311073 26.4493331362
707 1 39.203745548 0.0785349337 4.1013008766
708 1 -49.0691253903 -4.6786188418 22.9658892579
709 1 -33.544305648 29.5166227208 3.7404575327
710 1 -48.0780528828 31.3632585429 23.2373096335
711 1 -49.6651569077 14.5806759892 -5.5470378551
712 1 38.1601268385 -0.1116127829 -25.4518590354
713 1 -49.8144465641 -31.4002298612 -3.631956914
714 1 1.8521101238 -6.0509835305 -14.3819596041
715 1 50.5373403719 -6.7115421888 15.7490786551
716 1 4.4920480115 3.5357358916 7.003242217
717 1 16.9525423179 -27.6394514516 11.5734368462
718 1 48.1762574034 -29.1847327599 14.3686221318
719 1 -51.5909099858 32.7705646215 19.2204794149
720 1 -7.3577206261 -30.2261725356 -26.0467271838
721 1 -20.5510439903 -3.6468162343 -5.3184999855
722 1 -30.8465512838 -20.6099625804 -19.355373597
723 1 51.2061956028 14.1899314166 -20.5675641192
724 1 -32.8319315169 -14.6607416885 16.8746037454
725 1 -28.8344544118 -31.1468948006 -27.9621930545
726 1 -37.8929604488 -4.8512625859 22.9109073573
727 1 -23.9599201432 -17.4889976267 -16.7793843227
728 1 -14.6383178295 -12.726918779 -15.7197024502
729 1 -19.8686217162 -2.5065954852 24.0245581579
730 1 -2.5697023485 15.9599624008 11.8901033304
731 1 -33.6237250318 -17.8705576053 -25.4393431964
732 1 20.0303826162 -20.9427377231 -2.5089079788
733 1 26.3271604621 -18.4709505179 -3.6429307836
734 1 -1.3624442253 -25.910604719 -12.1795321074
735 1 4.7348980852 -29.1626498014 -5.0714472282
736 1 16.7698046819 24.6008683122 14.3346312741
737 1 17.1160773697 20.140549964 15.2244714105
738 1 -5.0547672197 -24.0627043514 5.3295864077
739 1 34.7426930122 0.4017927073 4.6973789644
740 1 35.6667130176 -16.5405219148 -16.21583391
741 1 -28.4386098353 2.1057345482 -14.3062680418
742 1 -18.5184921916 -18.203199638 27.1613965846
743 1 33.4129140525 -22.0235248317 3.0090350527
744 1 -30.1423173786 -33.364888381 -4.8184291879
745 1 -27.0815924272 28.9980259383 4.7264175118
746 1 -36.389418974 -13.1961317303 -0.4807680423
747 1 -8.1390779539 19.1487469286 -18.0157173582
748 1 -17.6111700855 -5.4621711929 -16.7912023362
749 1 -2.7582842493 -21.6156090617 27.0572855138
750 1 -34.4255372863 -15.7311462127 6.9541130468
751 1 -28.7288401984 10.9351908555 -9.5413012957
752 1 26.0820144272 -10.0920051988 -6.6123473531
753 1 22.7775001453 -22.6320374577 -24.3314100633
754 1 33.344557027 19.5711051398 -0.2022568587
755 1 47.3174635673 -13.3159973367 -3.6160870102
756 1 43.5989457433 -2.6470931504 -25.3190920958
757 1 19.3360630887 -0.272875617 25.4110362404
758 1 24.9372690647 -23.0000867656 6.7593409299
759 1 22.9487579755 32.8404474015 -27.4621368887
760 1 -1.0580206477 7.1784922691 -5.2666695551
761 1 -43.750426999 -11.5671308516 25.2476099973
762 1 -22.0864158358 -28.3579995063 -10.8456723228
763 1 -52.4175885434 -2.9499850854 19.3341011727
764 1 23.2867860756 -29.4521974531 -3.5872172916
765 1 41.5024201177 -31.3383935842 -5.3760143177
766 1 -0.5075117785 -17.2050073199 -10.0490819402
767 1 43.2559082735 -31.4808546228 14.788555543
768 1 -9.809807146 -9.5770023879 -4.0429424007
769 1 -45.6005855558 -32.5939475423 -8.6360977418
770 1 4.9012509075 -33.0818817575 -10.4133581356
771 1 -41.0930084979 0.1693159926 -9.9424947141
772 1 -10.4190717487 -2.0202113365 -26.5848351018
773 1 -23.5426813831 16.3994252543 25.247553721
774 1 -41.365497343 -27.5998112766 1.5900855713
775 1 32.8033363642 8.0849717579 -12.4368834193
776 1 18.0133807362 29.0731000105 12.0659666258
777 1 33.8224300341 7.6387868466 9.0627843035
778 1 -40.645713519 -23.7405780132 -16.3362650947
779 1 10.0999331473 -7.9470031838 2.9932777015
780 1 41.2206430661 -19.0598959655 -14.6712758286
781 1 -42.622056014 30.3522211042 -9.7493546086
782 1 -47.8259146026 1.3645111953 8.6220849544
783 1 -39.7939119283 14.6872305899 3.3581166595
784 1 33.4897243895 23.5924265197 23.8701923918
785 1 5.9638634776 -24.3674598271 -27.5429777284
786 1 48.4762977824 -30.271416644 -8.1731692721
787 1 -48.9420335039 -19.00039577 8.5288914769
788 1 -44.483151695 22.5563643903 -22.4757793574
789 1 -34.354675576 13.5255791216 8.3039552876
790 1 -49.9385432649 -14.1902641917 -14.9645876671
791 1 -28.7231002955 28.7981611876 18.0078949588
792 1 11.8451767153 13.8573559389 -14.3257396258
793 1 40.2444421252 25.0374027445 13.5913345044
794 1 -50.805759104 -8.6242671543 19.1272859374
795 1 40.9223768389 15.8072186103 -2.2547644134
796 1 -5.4789982251 -9.4914791762 -5.0205734941
797 1 25.8502267118 24.6350775969 -23.0330268296
798 1 -24.7368942725 -6.1438277953 19.4792939094
799 1 6.4178376163 -4.7460390858 -11.6562192166
800 1 -2.4103417716 12.7120104527 2.7538222385
801 1 -50.9916693409 -16.6718349862 7.9487395691
802 1 38.6468706046 -25.5012247384 -18.5422942717
803 1 -3.2445062061 7.2508375852 26.7409004109
804 1 50.7358366504 24.5972743407 -26.8794131561
805 1 15.3268974541 11.8916531708 -11.1510835561
806 1 47.50614983 19.951600238 11.4093915643
807 1 -12.4027821918 11.2730241804 -10.1754784078
808 1 26.839994696 -24.2606390063 -24.7693687588
809 1 4.6910660994 17.1266054962 2.4346795991
810 1 30.4427752051 18.7176034537 17.4487903702
811 1 -9.7240216881 4.1901714873 17.4002239626
812 1 -17.5155746117 16.2054839011 19.6238676072
813 1 35.456110762 -12.9041548201 1.2789904364
814 1 0.7400300269 -31.6932184079 14.437222886
815 1 -44.3259618449 -10.1905066411 -27.3949317856
816 1 25.7905317216 15.0966105705 5.5017354702
817 1 -39.2855652549 21.469321109 25.0855343843
818 1 21.2009053608 20.2633439917 23.649364369
819 1 -18.5687946134 31.025491773 5.1555802287
820 1 -28.2413658992 -27.7461524734 3.8021363076
821 1 34.1660936751 -8.1669009981 17.5344428296
822 1 51.2810230643 15.6649239593 5.5367955768
823 1 35.8728277127 -5.6774767103 17.0763541178
824 1 -12.6863333952 8.7240996971 -18.8591295846
825 1 13.558276827 15.4219981051 -23.1094499832
826 1 11.15878869 15.9755362775 -16.1357527998
827 1 -4.9926719065 27.0009757517 -3.1169166326
828 1 16.696125201 28.0295171629 -16.0651823767
829 1 40.1069975411 16.3926366414 -7.8365247176
830 1 28.4260864107 30.4239008699 6.1751371318
831 1 9.5758278314 -2.1481301014 14.3884313734
832 1 -5.0001859612 1.8940895574 3.9649997882
833 1 37.9113281381 -20.0656090019 20.1293972016
834 1 5.401457355 -16.181790311 7.4506947166
835 1 50.7354192029 -32.7798723423 10.7749893472
836 1 46.8296761825 26.4276707358 -7.5502474109
837 1 2.0701220723 -25.647179916 -24.2486502034
838 1 4.2104796837 -25.8388583982 10.8269323301
839 1 21.4396853215 21.3843968926 -24.7704267524
840 1 27.4379882165 20.4415783582 14.0941628385
841 1 48.4173333253 22.1674168034 -6.8730752403
842 1 26.7726812892 9.5382673613 -9.641979515
843 1 12.0622494069 7.7243766133 21.2286975573
844 1 14.5171536973 16.4311720029 11.7888623485
845 1 -5.7773688142 5.550889046 3.0257491003
846 1 -23.2400319574 -31.0717142403 15.6943781357
847 1 48.2325084518 29.3362585934 7.5935238506
848 1 -10.7448895098 -16.0271164246 -9.95397507
849 1 22.2976442627 -18.8470529842 12.7086414523
850 1 49.7586964527 11.9695225542 2.3736761392
851 1 4.8107691654 7.3815516612 -18.0238774151
852 1 -51.6435021071 10.589038152 -8.510770523
853 1 -39.5810137115 -19.012109455 23.471137471
854 1 38.4034987215 28.7537024285 8.9430847102
855 1 -4.6902312045 2.6569432947 -3.728808348
856 1 46.6659324069 -23.0866083027 -26.6437901061
857 1 -16.9773804432 -24.931314029 -25.9519073226
858 1 12.5090225764 -6.9341687593 24.1542749245
859 1 -29.9921406463 -14.1374194991 -23.8177260397
860 1 45.605615798 15.9431905336 12.0681613997
861 1 -46.5868469811 27.9675544313 -17.1207560826
862 1 10.1817528541 -6.1336448759 7.9768776964
863 1 43.2660313749 0.1729765192 -11.6575698467
864 1 -29.6351186858 -28.8966559744 15.3746164575
865 1 45.0000038609 19.5791582982 -15.5754664099
866 1 -27.399583048 -4.944772401 -11.6033758136
867 1 44.018897912 -13.8743940262 25.3692229833
868 1 -49.1311476503 17.0810153017 18.1203349153
869 1 -29.093063128 20.4206800792 2.7559607362
870 1 -42.8021428586 2.3303577696 -15.2568302568
871 1 45.6858700768 -21.313049902 -5.6275128991
872 1 -46.8304171517 -17.9090264118 6.5996289196
873 1 -38.0514861308 -14.9989743436 -23.7298956892
874 1 38.5642160028 9.3998329019 8.8357658928
875 1 -47.1315846389 -21.9714122444 27.3701814889
876 1 -8.3045958813 10.9697329153 -4.0512712864
877 1 -29.6026621439 12.3040946827 7.1415129743
878 1 -2.972852256 26.3523969985 6.3291089641
879 1 2.4898655172 -1.8202134758 13.9632079942
880 1 36.5044257558 -4.6468720932 -10.8484298593
881 1 -21.4583660964 1.5800163777 -5.707312628
882 1 -1.3270655511 -6.9204584234 -11.4098980506
883 1 37.1142121678 2.6780412387 11.0551325421
884 1 38.7513368374 7.3918676906 -3.6746705911
885 1 -42.8760101908 -24.1671291912 4.2696794301
886 1 -37.5299898616 24.8887188107 13.9449744878
887 1 -49.8993762547 -6.9553998134 0.3657956544
888 1 -26.2527504481 3.2454894121 -16.3349707408
889 1 -25.7697637093 29.1705365723 0.2815501013
890 1 -20.4273751733 31.9275120749 -0.8851692073
891 1 -5.382046047 -22.4919391226 -3.987285185
892 1 -27.6479643009 13.7344288012 -27.4216911446
893 1 -1.6916015663 15.7875848769 -11.162113702
894 1 -41.0749538942 26.4832441846 10.3417184636
895 1 -27.0595720725 -20.5750877454 9.8219509769
896 1 0.0182633274 8.3702931653 9.1939642528
897 1 -14.0424115464 12.2299523809 -16.2327730626
898 1 32.0362766127 23.8607098397 -11.8078274463
899 1 41.4173651929 8.5612395422 -2.3940481434
900 1 12.5948080343 21.4817668993 20.7411200882
901 1 24.3166290181 -31.8428008346 24.0970419737
902 1 48.733758518 -18.6457240228 -14.5739741845
903 1 6.8181697532 -21.8835596067 -20.3178663779
904 1 -12.726930163 -13.5586569708 -17.8152613396
905 1 -28.3047135548 25.3675156861 8.2195971821
906 1 -41.5429125236 -18.7954728371 -1.7124864249
907 1 42.5396727531 -6.0919814281 16.8964389321
908 1 -27.9271323057 -14.7111904002 -15.6993304461
909 1 17.3935755846 -13.983344608 -11.2721337796
910 1 -4.6948231268 30.2536531069 21.4944340311
911 1 35.7870422548 10.0273802661 15.6391148537
912 1 23.8198665124 12.3596681315 -1.3625606743
913 1 51.7262308058 -8.544467675 -9.8061936257
914 1 30.5348223753 28.115972145 -19.4018015069
915 1 -44.0604861176 15.3131806334 -22.2483670129
916 1 49.4048053483 -1.7296320819 -14.1939406378
917 1 -33.4720872333 23.6788815018 -24.6030780543
918 1 -32.8962184294 6.1941433969 26.2311500975
919 1 41.6247322304 -1.7623771559 -22.7274917886
920 1 25.6992150846 18.4888538206 21.4324738749
921 1 -23.1592558693 -24.1507566542 0.1419287139
922 1 27.0226279701 8.7940490321 22.8559817329
923 1 -46.5218190993 13.1185951221 5.5902017423
924 1 14.6195326927 -19.9880723936 -8.1217327755
925 1 -16.6294379655 26.8536229185 -25.6629175004
926 1 -46.5032322501 17.5074999246 -3.2183264433
927 1 -31.5904427 -8.7575768765 -12.6664342614
928 1 43.3159163493 -9.4488174029 6.38611681
929 1 32.5599644812 -2.4810383542 18.4818535744
930 1 32.0998329921 0.2531753286 -19.2998289337
931 1 -30.2227803811 -3.2543412309 15.2546354829
932 1 16.4245756128 19.9780225843 24.0543282965
933 1 20.5880924545 1.1024840479 12.6514647777
934 1 -26.2632909971 -25.2262193605 3.2681872048
935 1 -23.5414290407 4.3956934155 16.8094921189
936 1 -46.1284061544 12.764056485 -2.3303434233
937 1 -33.5064222888 3.2492830487 -5.121589371
938 1 -21.9285163251 -20.2605486805 18.7189454346
939 1 29.1064214475 -19.5942662897 12.6852868067
940 1 -21.0057486621 12.5632599638 16.4915875571
941 1 -30.7733936123 -24.3057633156 -22.58938986
942 1 40.2767943052 -11.7435016772 21.8160528257
943 1 -28.4692922253 -31.3439775511 13.6419831335
944 1 -36.6937381897 0.0608978511 8.9446604453
945 1 34.1900969055 -12.6202310683 27.8890485555
946 1 21.3775900083 22.4297101709 -9.5059035316
947 1 8.963119287 0.53630042 -10.5076771382
948 1 -29.693978781 5.2762829982 14.6805614106
949 1 -22.3159075901 22.5993589387 -18.4033481993
950 1 26.3836202343 6.126656598 -26.7179340714
951 1 35.0896962331 -27.8063049082 -12.1891553469
952 1 25.7079814817 1.1523337643 11.8432252104
953 1 -10.2583544674 -8.4053011103 19.3453564236
954 1 6.6092372876 0.2421271939 -23.4691058982
955 1 36.9922131406 7.4172251565 16.9658838302
956 1 4.7154867772 -11.9965438958 -24.5236553763
957 1 27.3173458937 23.2034789328 7.2977358569
958 1 -35.7984176988 23.6169187702 -4.1102488011
959 1 32.1812352515 15.7017954451 -12.1528008865
960 1 -36.5791488554 16.216731701 16.321070506
961 1 8.9545616136 9.9666155251 -5.6102923652
962 1 -24.1324303159 23.5224771847 18.4980048594
963 1 48.0079217055 22.1985645568 -13.4949895567
964 1 -45.2868633356 10.5270754205 -8.0608981444
965 1 -24.7510874869 -14.8545499317 20.278529276
966 1 39.1227607362 -9.8960006398 -24.9089732634
967 1 -44.1484318662 -13.8942939798 -4.4632134694
968 1 -8.5533945816 -13.3243832703 26.2012111301
969 1 -7.044843737 -5.3375136245 21.4186861925
970 1 30.9900488564 26.6041081165 -24.2376256851
971 1 13.2948674647 -7.0717380033 8.975556109
972 1 3.3625394822 29.687269814 -13.7468257956
973 1 -36.5032777752 21.767820412 -11.1759013843
974 1 -25.4568868202 11.9234664744 13.5890834542
975 1 -49.9612210995 -1.1068101248 2.3137419282
976 1 8.2051390182 -30.0712058072 -1.4786585874
977 1 -27.5399497645 2.6585406153 -19.0116945106
978 1 -37.1813168508 -8.7330180709 27.8933818271
979 1 -7.9162653594 28.020465679 7.6308350073
980 1 -0.7419085406 19.6854466788 15.4517149262
981 1 -43.3381767363 29.7208801034 -5.1087021087
982 1 -41.1493639082 18.9144732281 26.2452754373
983 1 -9.5508853442 -20.7515916811 26.5736473824
984 1 -47.363800238 30.4158477115 18.3884349919
985 1 25.090681015 -5.4016061169 1.1459533707
986 1 -13.525924647 -18.7517461833 9.4620643293
987 1 11.5233247052 -17.3806460402 12.3059848513
988 1 15.3378554505 6.115009468 24.8958271303
989 1 -11.4346171149 -20.5699630082 -7.5723077027
990 1 -13.4789618051 31.2334096822 25.5183550578
991 1 3.8690076419 31.9182609259 -6.0687187345
992 1 -2.8427130029 4.2868093888 -7.7281366514
993 1 -50.984760585 -29.985662629 13.3273988707
994 1 -44.7076340794 28.4128741273 14.9317223345
995 1 -50.5978911294 6.3702480024 -4.8725106685
996 1 51.8246440501 27.9169726096 25.6694568011
997 1 -37.0000402809 -7.8982183478 -14.3813405653
998 1 -29.2531542381 -10.3076434913 22.9486687241
999 1 45.7977460024 14.9437336699 -26.0968243056
1000 1 41.9975128335 18.0599732166 -25.3301560074
1001 1 0.2908565344 2.6822342055 -4.6150468041
1002 1 9.6253997201 17.9582105779 26.8880065402
1003 1 42.4963625767 -9.1475227887 -8.0921877419
1004 1 -47.0708877748 -17.4370181494 -21.4631444336
1005 1 -6.5998447192 -6.3868202045 4.0956169749
1006 1 -27.6539129276 5.1717250483 -9.9377112325
1007 1 28.5767849524 31.6206268383 -4.9215272862
1008 1 -6.2856111258 -13.9710319277 11.5665711432
1009 1 -48.7591288889 19.0224254844 22.3913649756
1010 1 -2.45208652 -8.8041653964 25.5548783469
1011 1 -5.1575636626 27.703397523 27.5424431039
1012 1 -21.0502068191 9.2910819853 -9.7007319247
1013 1 50.7786250175 -14.7910564344 -0.0736656172
1014 1 -19.7786617834 18.1813695887 18.8130956084
1015 1 -10.5682048623 -20.2738596862 13.2168723069
1016 1 39.933235026 19.3753002458 -0.2234730067
1017 1 11.0947105012 4.4320990161 -11.4969011401
1018 1 -11.5371004722 21.6235956652 8.5022728085
1019 1 41.125256316 30.0162513201 -3.1857424919
1020 1 -0.8789356772 23.1801846728 24.9105152327
1021 1 18.8295949289 16.7943627937 -23.9323101215
1022 1 -25.4153507956 31.3896143342 4.3248864358
1023 1 -26.9938240938 17.3202140743 22.0806074981
1024 1 14.9464984344 22.075437754 -6.0406368835
1025 1 49.6823035631 -1.3832131583 11.3077003724
1026 1 -12.4401437416 -18.2512523686 12.477064665
1027 1 42.900451741 -21.1324195545 26.3527068072
1028 1 -14.8987006975 16.6590564207 -9.2608204431
1029 1 -31.780485667 -18.2951121325 -17.3290345006
1030 1 -1.3506513339 -20.5610446344 21.8997356161
1031 1 -1.2594390587 -28.3054742778 22.0371059534
1032 1 -9.8926704716 0.9411546587 16.0610742101
1033 1 37.2269229884 -25.9786239582 26.8106266902
1034 1 -23.8660988212 17.3613450819 -26.2830255489
1035 1 -26.4961223312 24.3249977189 20.4076832801
1036 1 -12.5527502003 22.2974653292 -9.3599229274
1037 1 47.242531744 9.5881170777 -11.8289310417
1038 1 -17.9676702367 -12.4876534514 -23.6275910862
1039 1 47.6189650125 -8.2519583246 -5.0388070006
1040 1 1.3156901071 -0.2532418836 -25.9846657303
1041 1 -51.8687484204 31.3585331358 7.6785572712
1042 1 -5.9660550769 5.8805361024 -11.5088879823
1043 1 -25.8893624134 18.7267880476 6.3890431752
1044 1 25.7526483625 -14.2346563958 -4.2749693981
1045 1 -21.7656074445 -5.4734855478 17.5173348482
1046 1 7.5006963893 -19.6248150478 -7.8828963513
1047 1 41.6227493549 -13.6620834852 10.0027665827
1048 1 40.2854563405 8.8512863566 -8.0303964144
1049 1 26.4366360647 -1.0616192604 -10.0732807296
1050 1 39.7560285691 -27.6842962298 8.2755920553
1051 1 -29.2576417985 0.1335759423 -18.0465004694
1052 1 -48.7714435896 1.2154279313 25.1093392399
1053 1 -0.5799389169 -13.398192797 -27.0150051637
1054 1 42.972461432 26.3945928866 -18.0485264146
1055 1 18.4303064107 -8.1180496071 -8.9927766429
1056 1 0.8868671794 0.228549968 5.4512556699
1057 1 49.1294987327 24.9637928829 -16.8186088721
1058 1 -45.5183379653 21.0970788343 -7.0251899562
1059 1 -15.4351207143 0.4133732823 -4.2045115274
1060 1 46.967538214 31.9866129402 -27.2898077422
1061 1 36.3289934507 6.5241232284 -17.2694379471
1062 1 11.7177508708 16.557094117 -20.9737661243
1063 1 45.0975822102 -13.414631889 28.2461776667
1064 1 -30.0157264291 -21.4781729278 -6.6982249175
1065 1 -7.0402518146 11.2873335116 2.9203999519
1066 1 -3.4382018386 2.3728198778 -27.0077511545
1067 1 36.4547495052 -33.2168176187 10.5742519473
1068 1 -12.236011922 25.8154975832 7.2069059821
1069 1 -47.6884074014 -30.4727056724 21.1990962474
1070 1 -18.5651419479 -33.0698659126 -16.6863033978
1071 1 5.4304699551 4.3404527418 9.9460401181
1072 1 7.5144721563 4.0842158819 -26.4539928101
1073 1 49.3189155285 15.323962548 -18.1924247974
1074 1 15.299450282 22.2908763814 22.1514030263
1075 1 34.324723719 5.7869597322 24.3630035525
1076 1 -18.8530763499 -10.9228781752 3.829430291
1077 1 23.1213725101 -8.5656321741 -10.4372192676
1078 1 -11.7842293826 -16.0407602055 -16.1529170575
1079 1 -18.6303681173 -25.2120431394 6.4336139688
1080 1 6.2155843103 2.6658616685 4.6826345858
1081 1 43.9410439563 -28.976302377 -22.5789900081
1082 1 -23.8926067365 5.0840055207 -2.2909500451
1083 1 -15.6796405779 3.0161407837 -22.4018323589
1084 1 51.0165700833 3.419996697 -6.4958555063
1085 1 -22.932999333 0.8636180504 -12.6151665936
1086 1 11.5330303592 -32.3864023412 22.1049751163
1087 1 -46.980760863 -15.7254890352 19.7766576383
1088 1 -8.6894824613 -8.6671951477 24.6993667258
1089 1 18.6870366132 -7.4189555873 17.9131820225
1090 1 12.8215863799 -22.2044879543 -7.184339204
1091 1 -45.8314757591 -13.001857602 -23.6042533234
1092 1 -40.858403012 -13.2925034116 -27.447859603
1093 1 -44.5899556337 -25.7220543231 12.3919186919
1094 1 27.4660615598 0.0292842126 -15.1166461068
1095 1 -40.0240298537 17.3270692422 -3.1597428623
1096 1 38.8087358665 -15.8369687081 -7.9291554325
1097 1 35.5135097911 -15.3202354664 12.8386396003
1098 1 35.5938684317 18.0884587688 -24.6895183812
1099 1 -47.8067537631 22.0891480899 18.5712202665
1100 1 -15.112642533 -5.6143159882 17.580533082
1101 1 10.887865273 -11.9934823645 23.0313948182
1102 1 38.139463188 -29.0192769589 20.8020109955
1103 1 -22.7545405337 -8.8278589866 -28.3108767882
1104 1 36.2800477332 -22.2519416897 -3.5247506491
1105 1 23.6095773424 3.0217314061 -13.6743982561
1106 1 -11.1577450713 -16.8172577235 23.0561000939
1107 1 5.281754289 -23.9000438616 0.1718676813
1108 1 -34.9116548813 24.7912822489 10.4465611258
1109 1 -50.5471712601 -8.9414018653 -3.9016890018
1110 1 5.2597339343 -7.474329371 -10.8538323797
1111 1 10.0310543125 -9.9097109756 -1.7974635692
1112 1 35.6941601897 12.9313092717 9.6073133422
1113 1 -27.2573378179 32.9473347773 -12.5868033613
1114 1 50.2573374721 -28.4607737814 9.6034302806
1115 1 22.4796513656 -28.6069552461 12.9107294823
1116 1 16.9266605739 -26.5290340443 -10.028259726
1117 1 -44.2998713772 20.6970831127 22.3951917609
1118 1 -7.9734556647 -17.8786107638 15.2958297012
1119 1 -37.614627339 -31.6849788954 -16.1792543446
1120 1 23.7778086784 -26.8795394466 -2.0659575795
1121 1 -17.3461952952 -18.9769683999 -5.1490521832
1122 1 -31.7285134553 1.2703358299 11.7648323878
1123 1 -43.0119832725 -10.4695718758 -21.1873907865
1124 1 -24.807651621 -19.114604199 15.0928412511
1125 1 45.5755595792 14.0518962874 -15.3865470235
1126 1 21.6214837007 5.2792779745 26.2372842092
1127 1 29.1338686196 -21.1947150612 -15.7647797301
1128 1 27.0629116523 -13.1056834465 27.4090683807
1129 1 9.2151532053 -23.9106261112 -19.9978795948
1130 1 -22.8295767189 -13.4702053379 -26.4799080253
1131 1 -16.4580757734 -6.2529114871 -10.6221430399
1132 1 -29.5248081882 21.64642404 -8.1969178515
1133 1 20.8670517356 1.1763601296 -19.4783934893
1134 1 44.8613069344 -26.768578903 0.0514927729
1135 1 21.4139079394 28.6648514654 5.7683723641
1136 1 36.5305162235 18.3309852928 -11.1101707191
1137 1 -7.5303351606 -25.1117447114 15.0833305641
1138 1 47.2581860246 -30.6191333907 -19.1298183689
1139 1 -12.1474086936 -5.334052763 -7.0234453924
1140 1 -40.5705729719 12.0160445191 -0.8409360712
1141 1 6.5264783239 -17.6251692151 12.9838323369
1142 1 -41.6240016973 -14.8404402656 -3.7779937944
1143 1 -29.4687658635 29.2202531787 -15.660612383
1144 1 49.97274265 20.968095189 -1.3777552631
1145 1 6.4878644317 -28.6106423947 -23.3960762027
1146 1 -5.8653458714 -27.8520481793 -12.5316526319
1147 1 26.2362612725 2.4483598352 -12.5785870281
1148 1 51.3607555337 -1.1104706513 -21.1529497187
1149 1 28.7797687914 -6.0957085097 16.6533255126
1150 1 -28.5227255033 19.2093120046 -2.3292741744
1151 1 -6.3343481195 14.33781669 -14.9775874819
1152 1 26.8405165053 -7.4027827153 2.1497529225
1153 1 -11.6993831815 -5.9134808415 -2.3011360472
1154 1 -14.8485026376 -7.0391260393 -13.138198103
1155 1 -24.895837402 -14.799442368 -14.9747173929
1156 1 -39.0941655835 1.06068749 -11.810866364
1157 1 -49.990202391 -20.7496615853 -3.1168040801
1158 1 20.3200911699 32.1929335287 27.5982691484
1159 1 15.3191746756 18.3075579228 -27.7677822312
1160 1 -42.312195183 -1.4807162751 -23.9082182569
1161 1 -3.5707414147 28.1524443006 -18.8348182427
1162 1 -23.2979527958 -32.0853273586 -26.5262684038
1163 1 -51.4841029162 0.3679161978 23.290265589
1164 1 5.2658912847 19.1086808014 6.4875828969
1165 1 -7.931189107 8.3930549851 -27.8364707764
1166 1 31.4598859994 5.865627776 24.187984401
1167 1 -23.1717792938 -19.8596877436 -14.9017833671
1168 1 -3.0748138039 25.8085758603 -28.0851148011
1169 1 -26.39676983 -29.5138207541 12.3738540142
1170 1 -34.9049757215 -6.6750700332 -16.0697970295
1171 1 -47.6389711831 -32.7214230506 26.9902604946
1172 1 -27.2093313573 27.4553469316 -14.8117413598
1173 1 44.8768568531 -3.5025249324 -18.9046570745
1174 1 -8.8848478838 13.8050436865 -16.9792213025
1175 1 -17.5657726717 -17.2412798104 -22.1100962555
1176 1 -11.6945825355 27.4198731014 -11.1914336306
1177 1 -32.5759318474 0.5575314741 -3.309156318
1178 1 39.9743536032 6.8329385609 10.2127332883
1179 1 18.5827791041 29.3043787347 -24.5928245207
1180 1 -35.0281227292 21.518239055 1.5588522501
1181 1 -3.2254079837 -15.8979996692 15.3911054001
1182 1 -4.3120237841 21.2510871704 -2.4158270539
1183 1 -49.3869907769 7.2628840453 13.4797386917
1184 1 -14.4307420682 5.7013699655 7.1885599231
1185 1 46.5979928289 7.9840743347 -3.6470389502
1186 1 51.9874485688 -27.5658482455 11.7647198353
1187 1 40.8444185213 -0.4631564437 -13.3970688738
1188 1 -16.4220709279 -5.3554169271 12.3568023091
1189 1 40.0787154741 20.3692330421 -26.1004710068
1190 1 19.2857606669 -28.6080334375 -10.0020912676
1191 1 -2.1211550272 16.795094899 -14.0258997418
1192 1 3.644942705 26.6522939572 -22.4848398343
1193 1 -7.0699949479 28.7653495585 2.7055372121
1194 1 2.7411689025 -11.4629722319 -14.3071684619
1195 1 8.3855806931 -10.2468121952 -23.0874684782
1196 1 4.4461287883 -19.3112743083 6.645719172
1197 1 -38.5108870868 8.7015375424 -12.545834248
1198 1 45.0198326163 -30.6523643164 17.1780453097
1199 1 29.0588324343 -33.1476860453 -0.4400240341
1200 1 -2.6093598595 -8.2699281823 0.4258986942
1201 1 -7.7844563164 -23.4752896694 4.8428530824
1202 1 43.3406501127 3.1571708892 -10.1862271724
1203 1 1.1726099821 -25.2001963443 3.0911983843
1204 1 19.8853196155 -27.4695031862 -18.1481916613
1205 1 33.9508994972 11.8599729772 7.4232881807
1206 1 -40.8414963889 20.5202464019 14.3501635203
1207 1 -41.5553315863 -13.2039852237 0.563381584
1208 1 -16.3441126103 -17.7757832447 19.5177868675
1209 1 -18.5625329012 22.7851805784 -10.4980538987
1210 1 4.1426444676 0.860223744 -1.5113550913
1211 1 -39.7790925426 -24.5078909373 4.6936084554
1212 1 -1.3370842907 5.5178777518 -21.134885041
1213 1 24.6168781209 -30.8402957505 13.6627490714
1214 1 -5.7949016085 21.182602046 9.5413012957
1215 1 45.1594687997 -28.8836244998 -12.3811699273
1216 1 -9.3564591786 -17.4721592045 -4.4682783323
1217 1 -40.6305810477 13.787606269 -18.5038013136
1218 1 13.7340222177 25.3800280314 -3.5093872316
1219 1 -9.3707567549 -2.8142793821 12.8746564031
1220 1 -41.5073251256 2.8525485236 -8.2803192607
1221 1 42.9604598168 -12.7633243797 -25.6778307078
1222 1 -13.2278671436 6.7173324763 -8.3468940698
1223 1 -32.6470022815 8.8926835844 -21.462356566
1224 1 33.1896840105 10.0949336201 3.0196149886
1225 1 21.753918915 -25.2678828083 23.8217948129
1226 1 -5.560817932 -16.5422523456 -11.0312714102
1227 1 -1.5329715225 14.050964517 -16.3184817983
1228 1 -26.5379714414 7.7928617376 17.437028633
1229 1 47.7536961879 8.1695631992 24.8515939943
1230 1 41.8186365867 -6.7255187448 22.3998064138
1231 1 14.5453314025 25.793933754 -15.5410253421
1232 1 20.616061436 20.3831430431 -1.1349795011
1233 1 -51.3557618182 19.9812172257 -12.3708150965
1234 1 -4.0205410785 -23.9598102773 20.0547186118
1235 1 -5.4602130884 -1.7501975857 -12.0926415704
1236 1 -35.1381201412 -30.6515124121 -6.0463770615
1237 1 51.7473119037 -31.9713185947 -20.3184291405
1238 1 1.8068170718 1.3456761222 0.5259015985
1239 1 15.8991135925 0.1138756538 -2.3675420275
1240 1 6.9065642579 25.2254207001 3.8887454633
1241 1 -48.3423806296 2.7740135899 -16.2266952271
1242 1 46.3821724798 -11.1175516337 10.4342929023
1243 1 -39.3489129105 24.4272927978 18.8248573456
1244 1 -31.9471515749 27.0084299149 4.7521920363
1245 1 -47.4304352926 -24.5063601717 23.3048974151
1246 1 -19.9112013595 -5.1883638055 -14.6214150671
1247 1 -12.0723725083 -10.1501742938 28.0626608007
1248 1 -31.9397418821 -32.2556083991 -2.407666997
1249 1 -22.9303902863 -11.1506294829 -17.7014144767
1250 1 18.6098088287 -11.3650697849 27.8224174702
1251 1 43.7875276441 4.506374428 23.9472908604
1252 1 -17.9687138554 0.3203959074 -2.2158775216
1253 1 -43.2359334114 -17.1875033474 -14.2543250589
1254 1 17.9107930171 0.4620915632 10.7838247191
1255 1 -22.4694239022 2.7498541145 -0.7678894929
1256 1 -33.8565563659 30.1911579351 -21.4553783105
1257 1 16.9224860991 12.7634574897 -24.8417006287
1258 1 4.4507207106 15.16529536 -25.3895893598
1259 1 23.8643246694 9.3786684029 -17.5228499211
1260 1 -22.6335851253 3.790841316 -10.9583373844
1261 1 48.5611439835 23.6999794458 19.7177363998
1262 1 -31.5866856726 -1.1824166372 7.4846855744
1263 1 -9.9502782243 -25.9072769676 12.9049893043
1264 1 -24.3655747356 -26.1119336804 14.7767375295
1265 1 -50.5841257986 -17.1383191813 -15.3504739443
1266 1 -48.0801923012 23.8059350513 7.7687118309
1267 1 13.7101233492 -18.4651602304 1.4888445895
1268 1 40.5241319393 -17.3442404396 -16.9291917123
1269 1 -50.2581410585 -11.1976838881 17.3852544789
1270 1 -30.5129063824 22.9782567162 8.4647365468
1271 1 27.6770812629 -22.3131057609 16.3172437207
1272 1 7.8754598679 -22.1945047 12.8299167808
1273 1 -30.7377018524 -6.0790031975 -8.954114856
1274 1 -41.6612588853 -18.2905863905 25.5051864142
1275 1 44.9976035378 12.5886174297 26.2515221016
1276 1 -2.7098603412 2.2505582903 1.810238279
1277 1 50.6517209824 -29.4702604879 -22.2114497899
1278 1 -48.9307311133 -20.7574485236 -26.6742299321
1279 1 -48.9825989631 8.4108917327 18.144589981
1280 1 29.2027474544 27.2610728033 26.7681943943
1281 1 1.1596691101 8.9844629688 -6.486738753
1282 1 -0.7723822069 -19.1951357835 26.7603719949
1283 1 -13.6448971799 33.0901618686 12.8646955061
1284 1 21.9963515412 -11.4565163941 -10.5543301532
1285 1 -43.561166746 -6.2513807214 23.7508304559
1286 1 48.6555914767 29.0354964194 -1.1689140826
1287 1 -36.1450034722 -10.6139297327 -20.1024408757
1288 1 7.9323370876 5.5552816779 -14.8397106583
1289 1 16.8333610613 -5.1606769136 -2.0771002779
1290 1 -51.9200715013 6.4852550918 8.4187588468
1291 1 -34.7462413158 -17.0774213301 18.1473475175
1292 1 36.6629514377 5.2891946737 -2.5521844186
1293 1 -18.5307025305 31.5469504217 -5.3968928081
1294 1 19.5919583963 14.1132600237 -10.8568712975
1295 1 36.3800264056 15.3770734608 20.8674040033
1296 1 39.4383510339 -7.84490777 -12.0130669465
1297 1 51.8622143236 6.7962667402 -24.9052477753
1298 1 1.2598565062 21.5097200113 -7.9444625738
1299 1 -26.9859969534 15.5426623718 9.7199221275
1300 1 -48.2046751408 3.2666539112 6.5069419284
1301 1 31.5089360788 25.5499430193 -21.0765265651
1302 1 -13.3207492087 -7.9281681107 26.1738045941
1303 1 23.1285734792 -12.4452578982 19.0733170093
1304 1 12.5582813795 -20.2210815486 14.0910676445
1305 1 -9.5654960061 -18.1708538942 20.8007729179
1306 1 -9.8433073066 -4.5961571615 -21.0687604419
1307 1 -14.9270871264 20.8867649441 26.4354329014
1308 1 21.0316304061 -6.0230304185 -26.8481798348
1309 1 -34.0551570063 -18.5327801394 5.2920501459
1310 1 23.9055476085 22.0547391401 10.5158934714
1311 1 -48.262303766 -15.0552798978 -23.3916979101
1312 1 8.6838469203 -29.6047149566 3.9942071643
1313 1 5.3309087303 29.9512270572 2.3500963886
1314 1 37.8567468796 -17.8703579403 -18.4705420472
1315 1 -37.3230402715 -9.821858338 -25.4723267092
1316 1 34.236537938 18.8109801587 24.3922109286
1317 1 -6.6499384173 1.2875070273 8.4900608613
1318 1 -5.0049866073 5.9139467267 17.202638033
1319 1 -26.6600748304 -13.5332329499 6.5098120174
1320 1 -26.6945142479 -30.1214348872 25.9500502062
1321 1 48.4593911593 22.3027231765 14.9581721741
1322 1 -42.7697280614 5.1419083956 -13.6931945251
1323 1 12.2888190287 18.3339802691 14.7754994519
1324 1 -11.5998219567 27.7843284377 11.8274115829
1325 1 -28.6003707352 -5.5310556475 -6.7273197411
1326 1 47.7604797095 5.2581134754 -10.6817958697
1327 1 -12.801340177 20.1374884327 23.9402563286
1328 1 -31.8065761347 30.335515792 14.2397495089
1329 1 -40.5877926806 -15.9662185735 -0.9397571742
1330 1 21.2146811278 -7.8735929873 -8.0220112525
1331 1 -20.8383522211 12.2473232433 -16.5870883611
1332 1 -39.6772353565 -16.4466127696 11.6255486579
1333 1 -40.9347959016 -22.7785250756 -26.9065777042
1334 1 50.5707361706 -24.2215046495 -4.6765567503
1335 1 -16.4809310231 -33.1411869468 19.3308934262
1336 1 -42.9199361023 -4.5140282562 -18.0933785894
1337 1 -40.1878779911 -9.0189384736 4.3241548445
1338 1 -28.4633435987 13.9253086231 -0.0846394868
1339 1 5.0123963001 -10.7122980649 -4.8590606437
1340 1 15.3016418813 -28.6728513799 16.3722818976
1341 1 -32.0165522191 20.6525577986 -5.658014629
1342 1 -39.3529830235 -30.7519106726 -13.6367494418
1343 1 10.4442229596 19.2956338766 -6.8857936738
1344 1 2.737516237 24.8510486645 -27.0735606066
1345 1 21.5991502603 24.9870205879 -15.4123778243
1346 1 7.5823073724 -11.0565206726 -25.9884193565
1347 1 46.5395501812 28.1713459287 -2.8446521133
1348 1 -31.3102310765 -18.8819278192 21.1803562547
1349 1 -17.4901103152 -20.3094000715 4.8690215407
1350 1 -11.1049379646 -25.2584319943 -27.0942533853
1351 1 40.044067333 1.8689317567 -0.5820653005
1352 1 -46.7636255543 -15.4629960027 -17.741708275
1353 1 -47.1389108423 -11.4917240042 17.7343923619
1354 1 7.6163293423 -15.431182699 23.671255832
1355 1 16.7095878824 -9.7443217297 15.0148986386
1356 1 -27.4580256958 -25.7411556163 -19.0790571873
1357 1 13.6687960483 8.364835653 -23.3276217667
1358 1 8.6799855311 24.8392684245 9.8361888693
1359 1 -26.8174525318 -18.1719187746 -4.3529682868
1360 1 8.9731380266 -30.6908464339 -23.0506019039
1361 1 -3.5860826098 5.4963804776 22.5406096026
1362 1 -20.8752963234 -19.0021927557 -13.5106343554
1363 1 19.6971551622 6.0449935779 -3.8115344421
1364 1 -34.0380416595 -11.3729898333 -22.234691883
1365 1 3.2298955442 24.4547134695 10.4940582846
1366 1 -30.6030750389 7.9002149987 24.4543961899
1367 1 2.4838125287 -5.7518186772 -0.0073159131
1368 1 -45.0263447971 13.5098721349 0.3380514609
1369 1 10.0657024536 23.6419434609 -15.5716396246
1370 1 18.0120240319 32.7822117515 19.2528382612
1371 1 36.0692367539 21.6074227932 23.9285508677
1372 1 29.679368119 -16.0175990555 -17.6502030851
1373 1 -37.6800622321 -21.0041014594 26.9271185371
1374 1 39.8373264666 -3.3319443942 0.7519070366
1375 1 43.8981512273 -33.0865286296 -12.9245734409
1376 1 -11.0026633311 19.2556343045 2.1553242717
1377 1 -37.0953226691 26.2955590041 2.196743595
1378 1 9.5001654749 24.0943179899 17.546260843
1379 1 -18.0797548861 -24.2992409228 -3.9988218171
1380 1 9.0238578959 -17.7594107077 10.6866919038
1381 1 27.7436641366 17.4106623581 4.6681715884
1382 1 48.7655888887 10.1146339085 -16.2901748422
1383 1 -6.1257287395 -5.0689640843 16.4927693585
1384 1 41.65092706 13.8694023991 -0.0367483942
1385 1 1.0396529585 -13.5901374993 -21.4431663632
1386 1 49.9180570296 -12.0002709774 -25.0836322469
1387 1 -14.2151304428 -1.8564859663 14.1210628882
1388 1 -27.1636208578 21.0485602185 12.3110497142
1389 1 -45.6770097539 10.9861054523 14.81399241
1390 1 51.6081975297 -29.4971154419 7.1278941207
1391 1 -51.07227845 -25.6763975736 26.4667224989
1392 1 47.2603776239 13.7494036826 27.6986097102
1393 1 9.7457289573 28.1826602836 -9.45559256
1394 1 -27.6641403909 11.7275950254 -6.5911312052
1395 1 -27.6382586469 24.9999988184 -19.1738826761
1396 1 -47.4851730939 -1.1870754892 26.4142730297
1397 1 -0.0115841677 -1.3909335416 -2.1291558134
1398 1 8.5871034659 -20.6052371734 21.2335373152
1399 1 -30.9475735749 20.5568516676 23.7004632081
1400 1 22.5687764034 1.8896303705 3.3783198348
1401 1 -8.6811335117 -32.7688514951 -3.3155718111
1402 1 -28.6467074059 -32.3012318712 -10.2211184502
1403 1 15.5958379955 30.0489298391 22.7053301995
1404 1 -47.2636545866 -8.9741469393 -10.8878795137
1405 1 -36.3180354542 -20.4541572585 21.0118088724
1406 1 -6.5583086946 -6.1562735857 -17.6560558156
1407 1 -9.2556456113 10.0116732794 -6.6215766589
1408 1 -42.1510813266 -25.9692396992 -23.9618157617
1409 1 -39.3456776925 -18.7854895828 17.7707468223
1410 1 41.7677079936 -7.7687022623 0.831369108
1411 1 24.9625246375 32.5078719238 26.1092557302
1412 1 25.6493301102 -8.0489654875 -8.7810653734
1413 1 49.0449656172 17.5137560973 16.3946235706
1414 1 30.4215897453 -23.5616780965 -9.978511517
1415 1 29.7199648868 -0.9894070544 -17.1619503009
1416 1 -17.3075814029 -2.5360128078 -7.9718128335
1417 1 -22.942704987 -32.2047071133 21.9308001086
1418 1 0.5487347175 16.6284411076 27.3451948319
1419 1 -38.9373096915 27.5881907686 4.1708020509
1420 1 39.3195872248 4.303647811 0.9342421012
1421 1 -5.7369807701 25.9483414202 8.4293387827
1422 1 11.7396668637 -13.8589532596 1.9407429132
1423 1 -38.376468997 30.307363015 4.8636190203
1424 1 -22.1297260123 29.6980517286 8.2860594387
1425 1 -51.2700118433 -23.6151883394 -3.641467601
1426 1 4.7639106854 -30.2855928651 -10.5717195158
1427 1 16.0914525207 -26.6365137599 -13.141068192
1428 1 11.8347405282 19.503951116 -11.9461544799
1429 1 38.8056050103 13.2553657057 -8.1239275494
1430 1 -17.3095642785 -10.7748597917 -0.7982223941
1431 1 14.9518208899 24.5516841461 24.4502880233
1432 1 -49.3517269007 32.4059096201 17.3089438777
1433 1 -17.7860805813 -5.9926813255 -2.2230808821
1434 1 35.3524794242 -20.3883343353 -6.1045667086
1435 1 -9.457272746 1.8397806542 -17.558866724
1436 1 -13.0320842736 25.4117747801 -21.8547146125
1437 1 -21.5903838632 22.1998956574 14.9074672688
1438 1 36.6599249435 10.623979542 -11.8703503651
1439 1 27.0299333011 18.3650614675 -6.0123862037
1440 1 -48.3004167213 -1.7127936597 8.2288264878
1441 1 -50.4564703581 -31.2103882978 -18.624176222
1442 1 27.3073271541 -27.8533460023 16.2613613999
1443 1 -20.0769280106 2.8968076175 19.826574676
1444 1 -38.6860063062 9.4270539086 -22.6550867595
1445 1 -25.7117385091 15.2728482861 -17.689540187
1446 1 -41.7791669271 -31.4641027221 3.9467662817
1447 1 -46.3075119973 -26.5141922729 25.5047362042
1448 1 -3.267257094 -0.2784662394 11.7626938902
1449 1 48.8446951869 2.2552836974 24.6549084847
1450 1 51.8854870209 31.1578697248 -21.1493480384
1451 1 -5.9164831882 -14.8490258643 -3.4594701939
1452 1 -38.9568253613 -28.670814796 -9.3702777582
1453 1 48.4963352616 -7.5857424888 -2.3922473032
1454 1 19.1848427377 10.0610571106 7.4134398362
1455 1 -28.0382776983 27.5344808606 12.7806750581
1456 1 32.3011470412 21.1224363002 16.8193404634
1457 1 35.4456745749 20.4892983136 1.6007217835
1458 1 -41.2130246495 -11.7473618689 -22.9773696139
1459 1 8.1951202786 -12.8237563456 25.3135657676
1460 1 33.0003715766 16.6094729244 17.5824464747
1461 1 6.0179229268 9.2947425119 -6.8189937597
1462 1 -44.8722440584 2.7697540681 -0.5963031929
1463 1 43.3995102079 19.7476090755 23.2318508368
1464 1 34.0507738077 -28.2138679365 -22.6897135389
1465 1 -25.5598919868 9.7726741719 -5.8571762938
1466 1 19.6793092823 -10.7627467765 15.480640921
1467 1 -15.8244948548 30.5369778634 -1.7571134948
1468 1 48.8252838789 -9.661127944 -27.2311003535
1469 1 -26.805972726 20.2881690174 -18.290289204
1470 1 0.727819688 17.2597155533 16.9205251691
1471 1 -29.9224269165 10.062055436 13.6712467858
1472 1 40.0624350222 30.713149024 24.0728431843
1473 1 44.2166636575 6.7436882676 27.8374995064
1474 1 15.6740050369 16.498991577 18.7398802013
1475 1 -21.1852510801 17.9359146434 16.0334425691
1476 1 32.157336383 -20.4234753904 -7.781767922
1477 1 -44.9781400489 -6.5866849553 -4.9491589272
1478 1 3.0159537087 -15.7397983664 9.5178903738
1479 1 -43.9446966218 14.0256736061 -4.1913991601
1480 1 8.9150084645 31.5714426722 -0.3376575271
1481 1 41.9357306059 28.8468794685 -23.6284070918
1482 1 24.4182774805 32.9834741578 19.471246405
1483 1 -19.4485651856 -8.4777795364 -1.7195209567
1484 1 -13.3907760241 31.9120047532 22.6244049455
1485 1 -35.460180875 14.6216738868 -15.9686686002
1486 1 -24.5438248112 21.2359791789 -20.0436884659
1487 1 46.3753889582 0.8756645106 7.7519415071
1488 1 43.5736901705 -4.5564238094 -14.4147123842
1489 1 -11.57936703 -18.9329755261 18.4986238982
1490 1 10.9673890187 -25.0438585822 -22.5464567054
1491 1 4.646086133 6.4609625063 16.0790826115
1492 1 8.5553774572 -32.1476162098 21.2194682515
1493 1 -48.6366080524 -15.6886841045 -9.2082584214
1494 1 -47.1717535231 -24.8096514368 -22.4882726859
1495 1 40.2158469725 2.8126820615 3.7662883335
1496 1 35.0063110982 16.708706472 -6.5759928927
1497 1 -38.6454095384 5.6777429304 -6.2871268783
1498 1 21.5406032507 5.2861331424 10.0745188072
1499 1 -4.6028803185 -31.4356770694 4.9086400239
1500 1 -7.6726847526 10.3271441147 -11.5049486445
1501 1 6.4656353532 29.8898633209 -12.9829881931
1502 1 3.5288923045 -10.6159263836 -0.0607783549
1503 1 -47.1717535231 4.2054791439 25.2259999156
1504 1 -2.0807669831 22.6540671722 22.2430207687
1505 1 -21.9446924151 -12.9882138211 25.0158081049
1506 1 -18.6936114111 -9.6841559839 -13.9520090196
1507 1 -1.1273169301 31.2925771025 -27.5825112344
1508 1 -50.0935310795 -18.049324412 -20.0033383914
1509 1 44.9549195326 -16.8198533697 -17.7570154162
1510 1 -8.2984385309 25.6922376704 -22.6192725511
1511 1 12.1452170943 -8.9274918643 0.1329245132
1512 1 -24.3203860455 11.1236081413 -13.8762049048
1513 1 -20.3927270321 15.3670236515 10.0022600964
1514 1 2.4251611573 5.8621669145 -1.4378020266
1515 1 -38.4957546155 19.4614890078 -10.7198386177
1516 1 17.5434392313 -17.2419453607 14.694799303
1517 1 0.257982545 -9.383593475 -10.8491051744
1518 1 -29.466678626 33.0343887547 24.1139248501
1519 1 -51.028603007 -28.5603667261 17.2736023899
1520 1 47.7962758312 18.8332095383 -7.1234482966
1521 1 32.0605929286 -15.1916511513 -19.9377765549
1522 1 -8.7450029767 -1.3263086089 17.3631379108
1523 1 -12.3473660383 28.9326689003 1.6878374254
1524 1 33.8175250262 15.0492899452 0.6239911101
1525 1 17.7665649114 30.8535801342 -19.6494170268
1526 1 -49.6811347102 -15.7419281273 18.1185903515
1527 1 -28.647437939 22.2133397731 14.6510726532
1528 1 45.7185353424 11.6925205254 -19.8936559714
1529 1 19.6016640503 -26.6249531514 9.7641552635
1530 1 -24.3923957365 20.6246712417 -9.6666847907
1531 1 31.780485667 -5.6260296732 9.2739890867
1532 1 24.4765114045 21.3053295186 -16.7045369042
1533 1 23.4057586085 24.7540779879 -10.0793585651
1534 1 25.7973152433 16.093272123 27.7571370149
1535 1 -37.2125210502 -22.8729666611 3.4778725291
1536 1 -9.6200772646 -4.6647753959 -12.9330711553
1537 1 -23.413377025 -21.6599347108 23.6282607736
1538 1 10.3723176305 17.3437079994 -26.52082649
1539 1 39.4541096764 11.346700597 12.436376933
1540 1 -30.5280388537 -21.2090909474 26.6988057725
1541 1 -7.4594734503 9.302063565 -8.8096537107
1542 1 21.4718287778 -17.4004128837 -22.5890015538
1543 1 -28.5667662128 -13.1849504855 -10.6772937693
1544 1 -43.9058426972 32.8039086908 -11.0856905483
1545 1 45.235235518 22.4738361549 22.9737679336
1546 1 7.5304395225 2.1965821622 10.3465019453
1547 1 44.3723715689 2.8397699581 18.5398181165
1548 1 0.2107066175 -2.6789064541 -7.4164224776
1549 1 -16.1517736821 0.1635922602 6.4220773366
1550 1 -9.5192636973 28.3366020646 -12.9078593933
1551 1 15.5080696621 -16.6068107233 -23.8913860292
1552 1 -26.3746451134 5.7650631278 -14.4359848084
1553 1 -26.9732648052 -12.5673863756 -4.1737846924
1554 1 -42.3061317583 -30.0409166137 -22.6524867965
1555 1 -22.2881473324 7.742479581 -2.9076252421
1556 1 -15.5095307282 23.4576525869 5.0126385422
1557 1 -25.7753992504 15.778533393 -3.2076902312
1558 1 -37.7172150581 16.5638827299 -16.2620929912
1559 1 -4.1682131259 -16.1192951392 12.1596103133
1560 1 45.910561185 -5.6273607738 -16.8080852125
1561 1 47.4950874717 -20.979742319 -10.5599577787
1562 1 20.8072523835 -20.2049752317 -24.2808458486
1563 1 -18.5679597185 17.7376472133 24.4623311418
1564 1 -17.0840382753 13.029810714 -8.8813496589
1565 1 -21.5434210213 17.9725199091 23.7975960234
1566 1 17.9611998007 13.3193916432 9.7615102796
1567 1 51.1071561873 -19.3631206756 17.3854795839
1568 1 -38.6916418472 -20.345606007 -26.5030488212
1569 1 -20.8898026235 5.5409723467 -23.3764020241
1570 1 -24.6659282002 16.2713733794 11.5790644717
1571 1 -36.2293278639 -21.2650637264 -24.6019243911
1572 1 -32.7590869309 -8.6954810348 19.3485641702
1573 1 -39.4093384338 -5.4018723371 12.6961481238
1574 1 25.8269540146 -22.5448503703 -19.7805969761
1575 1 -42.2567477209 -22.7017205726 26.4815231538
1576 1 -43.2132555768 23.4692997169 6.7031772279
1577 1 -41.1053231987 -18.7854895828 12.0907281777
1578 1 -0.8687082138 -10.3102391374 8.6170200915
1579 1 20.0732753451 6.0051271158 -19.8261807422
1580 1 51.561860859 -5.6595068526 10.9634585235
1581 1 44.7099822215 -26.3706330763 -14.3279343998
1582 1 -9.2627422185 20.8886284849 -5.4186717186
1583 1 -21.4573224777 5.3595433389 18.3416131481
1584 1 -31.1416866549 -23.1029808397 8.5159479384
1585 1 22.1054096964 14.7885938984 -1.5745533251
1586 1 32.1724688543 12.1379733314 -21.7507160942
1587 1 -38.8379571903 25.1190657645 -7.4038728729
1588 1 -14.2661633977 -11.4042706967 2.1704063079
1589 1 6.3928951291 -11.1993477638 0.4923609508
1590 1 -1.2188422909 -17.6754848167 -13.0955407021
1591 1 -42.278841129 -33.0021900974 -23.7493053694
1592 1 3.7674635415 -17.8585777002 11.5454675477
1593 1 -50.6725933566 -27.3277143534 6.7209042481
1594 1 21.5295408924 26.3200512546 1.2420169372
1595 1 21.9794449181 12.6951054754 18.3072846328
1596 1 -50.5546331339 -23.0088720294 19.7609565632
1597 1 -46.4366493764 -19.9872071783 -16.5656471081
1598 1 31.7428110316 -4.4511337543 23.0279056904
1599 1 38.6471836902 -12.4298836866 15.2101209656
1600 1 -47.0649495843 -14.2960866871 -13.4295402727
1601 1 -2.4362235156 -20.1113988615 2.2581409887
1602 1 34.634469752 25.2668179279 -20.592269395
1603 1 38.0118286198 -23.1322650523 -20.4249600903
1604 1 -47.8285445217 8.9549790911 9.3790005776
1605 1 -14.4499446524 -31.4624255354 -16.6112871505
1606 1 -17.7269074004 17.2270370343 -2.3765462282
1607 1 -26.3160981038 -12.0219013616 26.1144894218
1608 1 -27.5184512191 23.3328619083 -23.4431231515
1609 1 25.013035783 -19.7888731932 -19.0021275474
1610 1 -8.6496162266 -20.6317260747 -7.1839452702
1611 1 -9.072281804 21.3921172759 17.2010060216
1612 1 50.2174712374 18.0954470468 19.3573995421
1613 1 8.9813826144 7.9897980671 -10.1233103199
1614 1 -4.6270922725 16.2789606527 -19.4755234003
1615 1 25.2282299609 4.4702350475 18.763685057
1616 1 -18.4393858934 -3.1906480686 -18.6973353529
1617 1 25.1636299628 8.3819402953 12.6323871275
1618 1 24.611138218 -0.3732406001 -16.4249001955
1619 1 15.8602909765 9.3670212729 14.2386239839
1620 1 -16.6793229398 -22.7162295688 -8.0917938081
1621 1 5.8496915908 -32.0530082367 -27.6368408933
1622 1 -10.5823980767 -15.5411981612 11.9705783743
1623 1 -14.4642422288 -15.1396051189 19.2898117604
1624 1 9.2187015089 -21.3629661734 -0.1066435023
1625 1 -36.7276557977 -7.1902059541 15.7532993741
1626 1 -29.6520253089 -30.6817217395 -0.5490311391
1627 1 -29.0098867169 -11.6798085149 6.1754185131
1628 1 37.8494415486 -23.6496638442 -6.2338332652
1629 1 32.5890814431 -32.3727452494 17.7839154658
1630 1 27.9246276208 14.2805793655 -15.872436205
1631 1 15.9194641574 -18.7830270467 25.8998517871
1632 1 7.9653154388 27.9204334711 3.1153971737
1633 1 -43.1271570333 -21.9643574113 -13.1864831294
1634 1 37.135815075 24.7486204756 -27.9459686104
1635 1 -18.7795012309 4.5964233816 -3.6078144008
1636 1 -6.4794111201 9.4363716126 23.6594378186
1637 1 1.8019120639 10.9638760728 -17.1060679802
1638 1 -7.6174773229 11.4357512252 -26.3415359707
1639 1 -33.1483567096 31.9134024088 26.8194620622
1640 1 -4.3125455935 0.4230903165 17.4136177111
1641 1 -18.3847002731 -10.6010846122 -19.1217145882
1642 1 36.9525556296 -11.6370136315 -22.9223201817
1643 1 15.5361430053 -7.3137986422 17.3549215777
1644 1 40.7019645675 26.348936137 17.639791978
1645 1 38.066722964 21.989248992 -14.4816248509
1646 1 -17.2993368151 -17.4848712149 6.420614154
1647 1 -21.256530238 -23.614190014 -24.9040378358
1648 1 24.7410687473 3.2633261598 14.0427263419
1649 1 49.6920092171 -29.7461443922 20.1990672047
1650 1 -7.9810740813 -6.9938686199 1.3311022481
1651 1 35.9849123622 12.7629250495 -13.7724314914
1652 1 -15.4019336393 26.9450029727 14.6819120407
1653 1 -1.7084038275 31.8308741734 11.1963296647
1654 1 33.7816245426 -7.0638179549 -1.5620599966
1655 1 47.4544907039 -13.7023492774 11.9073801405
1656 1 -19.7383781012 -21.1344827604 -25.4688544643
1657 1 3.0364086354 12.6022612106 16.0238756059
1658 1 47.4648225291 10.682148637 -22.2369992094
1659 1 41.9280078274 2.7943794286 -17.0954880444
1660 1 -48.1054478739 23.9789115704 -25.854493126
1661 1 6.5881561897 13.87153216 -27.8108802752
1662 1 -49.6989284092 -11.444469934 1.4271095383
1663 1 17.7902550561 -19.7420184531 23.5537510126
1664 1 -0.4177605694 14.1987166804 12.9148376489
1665 1 -43.4786269423 -10.0272471561 -7.2972856468
1666 1 -14.8210554656 -27.1920019947 10.5293997724
1667 1 42.7893063484 9.9769315545 16.2502187015
1668 1 -10.8076109942 -22.2342380521 -26.4714440766
1669 1 -17.9679833223 -24.9890172387 -21.1302141119
1670 1 25.0538412746 12.8683482147 1.1156204695
1671 1 3.7172654815 -13.7446782756 -8.8188830164
1672 1 19.3364805362 14.3293642014 22.2392502596
1673 1 -16.1300664129 -8.6962796952 -8.9909758027
1674 1 -19.2578960473 -0.8443836472 -9.4212640448
1675 1 -43.6858270009 -20.410829935 -7.9306748914
1676 1 -26.6259484986 -28.6071948442 9.504890559
1677 1 24.5773249718 11.3109605467 14.1671531406
1678 1 50.1250066197 0.2391987726 -3.526495213
1679 1 49.3709921021 -30.5380161219 5.2641933999
1680 1 -8.4033222112 6.227021581 -9.3182222228
1681 1 1.1639479468 -4.6409486957 17.1167604686
1682 1 -35.0689282208 17.6579808442 -7.4380325594
1683 1 -27.6184298914 -22.5049839082 1.859986488
1684 1 12.4504755668 11.4634381171 10.1728334238
1685 1 46.9058603482 -27.0048692209 5.7767575261
1686 1 -9.369086965 28.8173955909 21.1802999784
1687 1 -38.6157707671 31.6746695214 -20.5447159599
1688 1 17.3368027268 21.8379694121 19.3511528779
1689 1 20.0904950538 -16.3288769241 4.2666405124
1690 1 -33.1777867572 -19.6557631361 -9.8387213008
1691 1 -19.0987441941 16.4666458332 2.1484022924
1692 1 -42.7839212759 26.2145615344 15.4600438119
1693 1 39.3620625063 -14.4434395203 4.7241101853
1694 1 -34.2271453697 9.4564046762 20.789517667
1695 1 -8.6401192964 -23.2446764955 -18.2864061424
1696 1 -40.9723661751 -9.4867537692 -18.9490027631
1697 1 32.3380911435 -16.3267471631 -0.0902671122
1698 1 23.4241262977 7.8200161893 -6.9044211141
1699 1 50.3517849653 -24.8191688059 -23.7164456644
1700 1 48.6639404264 12.3994680386 -12.0754773128
1701 1 -5.1643471842 22.7435171305 14.109526256
1702 1 0.7465004629 22.898457237 -10.4725044791
1703 1 -13.6676480678 -0.7412233529 26.3883296763
1704 1 22.9283030488 -4.9857702986 19.2970713973
1705 1 11.2410258443 -0.0482523957 -17.7951707168
1706 1 28.5808550654 19.835128938 -13.3833374677
1707 1 51.4873464832 18.1315864273 14.72068638
1708 1 27.9377772165 23.7978153378 22.6319459636
1709 1 -45.547548853 5.5015717698 -5.9303917009
1710 1 8.2099396643 -6.7176652515 -27.9524780847
1711 1 33.050152189 -4.2978575235 -3.5805204173
1712 1 -8.8995629076 -30.4183568361 -14.1203875731
1713 1 48.7148690194 -24.126996509 -13.11585643
1714 1 -30.41292771 -6.4128432207 25.6364226397
1715 1 8.217453719 -30.5258764847 18.6254705759
1716 1 -28.839985591 15.9119762252 3.9816012833
1717 1 -30.2997994419 -4.6894673115 -4.1834642082
1718 1 19.3217655124 -20.6897620596 -27.0601499751
1719 1 40.0993791246 8.1196469278 24.8577843823
1720 1 -32.803545088 6.1265234879 -22.5007660144
1721 1 -5.5165684987 9.4917453964 26.4812980488
1722 1 -8.4110449896 -28.7973625273 6.5178032455
1723 1 -17.9273865545 3.6306433623 21.9980502328
1724 1 -44.6678722066 -20.9131207354 25.5443546873
1725 1 15.3745908291 18.4883879354 -8.8183765301
1726 1 9.1597370519 28.1216958774 17.4550370345
1727 1 -16.9100670365 -31.1751540657 -6.2985509579
1728 1 20.1225341482 12.28619138 -16.2194355903
1729 1 45.0838064432 -9.7912430248 4.0490202362
1730 1 -17.7931771885 27.826857101 -1.8033162997
1731 1 25.238666148 -2.4528190221 2.140579893
1732 1 50.5195988538 -15.5432613671 -18.9351025282
1733 1 46.5923572879 26.0310693207 19.1688740895
1734 1 -11.1866533095 13.1938023043 -21.3309515117
1735 1 28.1988906177 -16.2073474419 -13.2075867249
1736 1 -13.2642894365 -5.0960519809 20.0343466077
1737 1 -41.8491206892 8.1465351594 13.5432745831
1738 1 47.8583711445 15.6859553483 -23.9974386308
1739 1 21.2066452637 -30.5497497734 -2.1115976219
1740 1 11.2716038725 -29.8471483036 -24.9037058059
1741 1 48.6325275032 -1.3995191403 16.1138613368
1742 1 16.2814954877 -7.1090753743 -6.4140298322
1743 1 -2.2483721479 -9.7464514906 3.3874928643
1744 1 5.1200977509 -20.6447043053 -6.0309010915
1745 1 14.2170089565 -21.0988758201 26.0596763499
1746 1 -4.843434431 -23.6698300179 -1.196433171
1747 1 17.8993132112 7.280853903 6.4399731855
1748 1 36.4159268892 -24.9982683877 1.9047823866
1749 1 46.6713592242 21.2218029578 20.4215272388
1750 1 23.0422662119 -12.6584336547 -24.612217318
1751 1 -21.9098355502 -1.6112972411 10.4858419515
1752 1 -28.5411975544 26.9017422042 -9.8630326427
1753 1 -48.3831861211 -29.1428496805 -7.9863883834
1754 1 45.3100629795 14.0116970501 7.9473326627
1755 1 41.4936537205 -3.203293524 11.5931898116
1756 1 -16.6191061402 -7.7852079094 18.798182401
1757 1 41.7511144562 -11.5800425271 24.7558118091
1758 1 -24.4685799023 -16.5070447355 -12.3803820597
1759 1 4.363056739 -20.2840426056 9.5276824421
1760 1 -41.0754757036 17.0581869269 1.8984231698
1761 1 -21.4557570497 -9.3467885442 -22.3235520889
1762 1 35.1526264413 27.2832356278 12.2113281912
1763 1 46.4288222361 -20.6727905273 23.4980375206
1764 1 -29.2634860633 23.5216119693 19.0705594728
1765 1 21.852540883 -2.6741810471 -23.0518456091
1766 1 -6.3831894751 -25.1564696905 -18.456135326
1767 1 11.4663431237 18.2065273895 0.1093447625
1768 1 -51.5585703292 5.9460928055 -7.8311221972
1769 1 -18.1775419592 20.8248022125 18.66086834
1770 1 -43.3690887225 -10.2492747313 7.2787707591
1771 1 -22.2109195479 4.993623792 3.3152904298
1772 1 -34.5487886559 -12.2308175963 15.733152475
1773 1 1.3455376022 -20.9728871511 -21.5619092603
1774 1 4.972008256 12.9475486987 -4.4131838791
1775 1 -42.0131671141 6.9934027347 -9.3840654405
1776 1 -5.0335817599 -24.6156435286 -15.4983116649
1777 1 -10.4080093904 5.8037315994 22.2091987397
1778 1 -29.0800178942 -8.7230348166 -0.1167169519
1779 1 -44.8116306838 5.0300293926 22.7259273087
1780 1 -5.2518024321 -22.3582966253 24.7525477863
1781 1 -45.234567602 27.6412351264 -20.0485282238
1782 1 7.1021384041 24.4865933282 19.7798091085
1783 1 31.9727202333 -12.8348044803 25.6951750494
1784 1 -15.8942085846 14.1412131357 16.084710237
1785 1 21.9669214936 7.8428445641 -13.1449512536
1786 1 27.1492189196 30.9545441126 0.48290654
1787 1 33.4768878794 -28.9397370443 7.9206577181
1788 1 21.178050111 32.4717325433 -15.0366775491
1789 1 13.5528500097 22.1340727341 11.6817686362
1790 1 48.4606435017 24.9373705366 8.9173664618
1791 1 -38.0675578589 20.4918274047 15.8509386757
1792 1 -28.6112243698 12.5880184345 9.8609504213
1793 1 -3.6676935928 -28.5335517051 -19.9619190681
1794 1 -34.1982371314 23.4119958373 17.3655015135
1795 1 44.964312101 23.3503658808 -10.4245571103
1796 1 -35.1044112569 7.0086438363 -8.6508983967
1797 1 13.6766231887 -14.447366267 -24.6311430224
1798 1 -8.1246760157 -29.9970368833 1.5927305553
1799 1 34.217961525 -14.4603444976 6.1669207986
1800 1 4.6321016423 -26.113331336 25.0626299487
1801 1 17.0028447397 -24.9301160385 25.2153637034
1802 1 3.7277016686 19.3295103861 -22.8521774581
1803 1 -10.3316165008 10.477026039 20.2974380975
1804 1 32.0762472093 -9.6031585142 -21.3257740963
1805 1 -24.4824600311 -32.2409796039 26.8656648671
1806 1 -20.8411699916 25.6111070906 11.829662633
1807 1 -43.7498008278 2.6948131059 -27.906509389
1808 1 -22.3511819025 31.5905439654 -21.0253714497
1809 1 -15.8326350807 -1.6803813608 -27.7835784131
1810 1 2.6051853847 -6.0482547743 14.6458389615
1811 1 0.1582125964 28.7425877388 -26.136859233
1812 1 -50.8693467919 -10.3943646935 -11.8956746796
1813 1 14.5698564422 0.5074820927 26.9365166716
1814 1 43.2428630396 -7.5850769385 -27.9312608113
1815 1 -20.3545305873 8.1891303776 -22.8979919569
1816 1 -15.1123294474 -12.4343428736 18.1322654813
1817 1 6.9073991529 4.3678068585 16.5546169622
1818 1 -18.7855542194 -6.2003995696 10.8646936969
1819 1 33.0677893452 8.03139496 -20.0580951871
1820 1 35.0360542314 6.2968378059 19.1335888779
1821 1 -44.0752950671 -29.3478591349 -12.6501141476
1822 1 -29.1390867131 25.9815523795 -24.616319857
1823 1 50.4934040242 -0.1548735514 24.9585188778
1824 1 -38.1771378234 -20.0734624953 -12.9189458155
1825 1 4.9176357213 27.2391761989 10.2354688951
1826 1 -36.0071414407 5.1494291138 6.4331637587
1827 1 -2.9735827891 -10.8138610385 -15.5002250576
1828 1 19.6446611411 7.3357618016 17.9991158631
1829 1 -24.0632383955 22.1264854609 -5.2925566322
1830 1 18.8878288529 -17.1464388947 9.3807451415
1831 1 39.3738553977 4.0395574577 9.2627338358
1832 1 48.0974641908 32.403447084 1.3502361746
1833 1 -27.6953445903 -3.6832883899 5.2568212106
1834 1 -16.5106741563 5.3684617127 -1.5934058704
1835 1 24.9136832819 28.5811917945 20.7936821099
1836 1 -40.5922802411 -31.3486630251 -8.9477556393
1837 1 38.8122841701 -2.6785736789 -23.5559626694
1838 1 15.9921000195 -24.8266229691 6.984671053
1839 1 31.4551897152 25.0278188204 27.3838566187
1840 1 40.5839312914 17.1171546822 20.8520405858
1841 1 -35.0774858942 -20.1766227895 -5.3157987253
1842 1 -27.3192244074 -8.1043392713 -27.2110322411
1843 1 30.5669658315 -9.1153767099 5.2827645639
1844 1 -49.9141434595 21.5358761375 -2.1477269773
1845 1 -36.1501172039 8.2679315314 7.4279591098
1846 1 9.9766817777 -32.9685984434 26.7974580467
1847 1 -22.47933828 -30.2530674227 -14.8122478461
1848 1 -0.1335831948 2.956241258 -19.7100828292
1849 1 1.3186122395 -2.0064344456 11.1459624169
1850 1 -3.2643349616 23.7212104999 16.0770003901
1851 1 -4.4073061723 -25.4411255476 8.065681626
1852 1 -16.6340298878 7.4853109507 10.5512912355
1853 1 -17.1865216326 -27.5535022877 -16.2578159959
1854 1 2.4208823205 1.0929666788 7.7142364165
1855 1 18.5829878279 -0.9857465278 6.3595544178
1856 1 -13.372303973 5.627959769 -19.3258285633
1857 1 -0.2726975688 -26.2331303874 -22.4207411804
1858 1 38.1988450926 -6.9070808627 -2.1628090136
1859 1 4.9266108422 22.5547670696 -18.4817972981
1860 1 -41.9227792977 -11.4324900288 4.875718415
1861 1 51.7170469612 3.2472198429 7.7356776695
1862 1 11.6130759143 29.1835813579 -25.7742375594
1863 1 -19.3146689051 -1.9844712862 -14.7290152657
1864 1 -29.2610857403 -7.4373247751 -25.0577395422
1865 1 -2.8501226958 -3.357102195 -15.3616166427
1866 1 23.8697514867 15.0923510487 3.0275499405
1867 1 33.5875114626 5.203604907 -26.14591971
1868 1 14.3054034612 14.2675345799 -12.5551761063
1869 1 -3.9200405968 20.324707728 23.0466456832
1870 1 -12.3438177347 25.1906789752 -15.5259995822
1871 1 34.3561366422 -30.6349468655 -20.6886706189
1872 1 16.9912605721 6.653705869 -19.8397433196
1873 1 13.3248193217 -31.1777497118 -17.01006069
1874 1 32.0289712817 -12.8182322782 -15.0580625259
1875 1 43.8368908091 -32.8078740394 2.3162180834
1876 1 -5.2835284408 10.8181205603 -17.7351239532
1877 1 -28.8703548954 5.0432072882 -12.7437015589
1878 1 -35.4920112456 -27.4217233312 -12.3311966133
1879 1 3.7457562723 -8.5337523154 16.255846327
1880 1 -14.2732600049 24.008262338 7.9931415339
1881 1 -41.9341443054 6.1785695202 1.4098890044
1882 1 36.984594724 -11.0917282827 -15.5769858687
1883 1 -27.5099979075 -25.1616609828 25.6801492895
1884 1 8.9818000619 -9.3988345765 6.9479789351
1885 1 30.5809503222 -33.289259373 -21.0162546965
1886 1 -37.6363346081 -26.2615493846 13.8974210527
1887 1 34.4110309863 28.2972014877 -27.1241810975
1888 1 11.3944377946 -25.6791928848 -11.5433853263
1889 1 28.6326185534 -32.0031651758 20.2946242848
1890 1 5.3889339305 -16.4574612392 21.8544332312
1891 1 19.069731594 31.8660152285 16.4384627729
1892 1 28.7180909257 -2.5499228088 -22.3207945524
1893 1 2.915453227 18.4715495131 4.4471184606
1894 1 -26.0319207292 -31.1966846174 21.6804833285
1895 1 16.0589959788 -1.2747950168 20.5962087328
1896 1 18.0115022225 23.9400434338 -23.0100492349
1897 1 -32.3844278142 31.6687461239 11.5352252694
1898 1 -30.7445897359 3.9087102716 -22.3438678168
1899 1 15.0538867997 -28.6434207462 9.6274602413
1900 1 -49.0842578616 -3.4444223924 -3.672644646
1901 1 50.7266528058 -5.6173775195 -17.8128977369
1902 1 -46.6713174795 -30.1158176428 -10.5776285226
1903 1 -30.9579054001 5.9293209383 -2.3390099664
1904 1 -41.1661661695 -9.2108166209 9.4528912998
1905 1 3.9807792057 22.056868901 -21.5121610513
1906 1 -40.0392666869 4.7828440165 21.2206500529
1907 1 -3.1492238179 6.7404936262 -9.8155354839
1908 1 -12.7257821824 -15.5369386394 -7.6398392081
1909 1 -26.9799439649 30.1335212804 -5.7898136171
1910 1 25.2359527394 -4.3493045606 12.944945445
1911 1 -20.2127028047 17.832355019 -10.9948606735
1912 1 32.2695253943 22.3846524166 -1.44871962
1913 1 31.3354866492 1.7483340449 1.1079668989
1914 1 20.9906161908 30.2356832492 25.6435134478
1915 1 23.9662862174 -27.8636819983 8.8087532906
1916 1 13.8319136526 -15.4190696838 11.0340289467
1917 1 29.1467051297 20.9079294432 -17.5333173045
1918 1 22.9349822086 -16.0830892036 21.1100672128
1919 1 -19.0440585738 30.4297577125 23.7196534109
1920 1 -39.9043267877 15.8490151682 -14.574086737
1921 1 -13.7007307809 -7.8136934616 -0.9278266082
1922 1 -32.5705050301 25.1123437066 0.7762746548
1923 1 -30.2117180228 11.6574460253 -15.169095576
1924 1 -14.894317499 -14.7937851906 13.4445097564
1925 1 12.1904057844 24.2408056078 -13.4559901123
1926 1 -1.6048768515 -15.1487897129 10.4924262732
1927 1 -6.6280224244 21.7494512241 -14.7224309439
1928 1 -44.3691676595 -17.4637067158 8.5398653465
1929 1 31.0054944133 0.2445231749 -22.1361521614
1930 1 6.0315943318 -20.0922310133 -3.0083034614
1931 1 -29.0161484291 -17.4790809274 -15.9335522174
1932 1 42.1558297917 27.5654955039 12.6304737348
1933 1 47.3394839221 25.4085135837 -4.4870183251
1934 1 -1.7389818557 -13.1829538347 -14.1315865478
1935 1 22.7466090315 -33.1645118221 14.0663623688
1936 1 -33.3619854594 6.8783290904 19.1618395577
1937 1 -11.8167902864 18.8374690601 7.2740435537
1938 1 -44.1283422061 12.3021645869 -15.8719859949
1939 1 19.5285063787 -3.2897485061 15.9855514765
1940 1 34.3130351895 -5.0914596839 -13.0179920234
1941 1 -23.6174044828 -1.8414445299 5.7324118375
1942 1 13.5240461333 5.0299628375 -9.3666198016
1943 1 16.0876954933 30.9058258317 4.6089126923
1944 1 21.3121551152 -13.2906398708 -20.2974380975
1945 1 -11.5972129099 -12.7121435627 -22.5720117526
1946 1 51.0594628123 -19.5026865704 -25.2228878387
1947 1 -6.202956524 -7.2035169599 -2.9519709306
1948 1 18.3776036658 9.8258516397 16.2511753979
1949 1 19.9670349605 -5.4859978931 13.8166646275
1950 1 31.450493431 4.2483405823 -8.832726975
1951 1 -34.1039983619 14.853019166 -13.1788858351
1952 1 18.2605096466 -25.5285788552 -25.7860105519
1953 1 -15.2645934171 -8.0093652455 13.6321347889
1954 1 24.0598988156 7.1102068098 -15.4472691021
1955 1 35.2408122222 8.5406074834 -22.2353109218
1956 1 -2.4775508165 -19.7958614712 -24.7432003004
1957 1 34.6958345321 -21.8647910886 5.5540723869
1958 1 -31.5730142675 14.470593972 7.1599153096
1959 1 49.5945352297 -21.2730503298 2.2853224196
1960 1 39.1690974069 5.9675235247 -8.6454396
1961 1 -42.301654634 3.0009662372 15.2831675439
1962 1 -13.0434597176 1.5437438872 -25.709396059
1963 1 -29.1410695887 -23.7103620303 27.8300710408
1964 1 30.0942065561 24.7644605724 20.6226022961
1965 1 44.0218200444 -11.6736854523 -6.8676727199
1966 1 39.8130101507 32.7050744734 -4.6511761595
1967 1 1.3199689438 -27.4612703292 20.0678309791
1968 1 10.3843192456 -27.227768667 -26.415544873
1969 1 -12.7012571427 15.0508207109 -1.4527152341
1970 1 47.3578516114 -27.9378708886 -25.1740681879
1971 1 6.3935213003 -27.3015049831 3.8528974892
1972 1 -36.9694622527 -17.7490946782 19.9528023149
1973 1 15.5371866241 -26.4267389654 -23.8422681143
1974 1 30.9642714742 -1.3551934913 -11.6132241582
1975 1 17.1928877068 -15.9934395802 -21.3805871682
1976 1 -13.9224997566 -26.973648257 22.9468116077
1977 1 16.0537778853 -30.1216278968 -7.066046517
1978 1 -4.8517833807 -2.8813668509 -6.0085594184
1979 1 4.0340037599 17.3984827879 -4.6124580964
1980 1 40.276168134 -30.1917303084 -11.3389336937
1981 1 28.7912485972 17.8597091357 7.27455004
1982 1 -4.2178893765 25.9924008491 11.190420658
1983 1 -19.8386698592 -4.3210186734 19.5602754396
1984 1 29.1338686196 -24.3575431279 -16.2304657362
1985 1 -10.9267922509 -14.1904638568 16.5660973181
1986 1 -27.8446864277 -15.6518791737 -5.5487261428
1987 1 33.1270668879 -23.8900606073 -1.3185526433
1988 1 -14.6805843873 -28.3163693359 -2.1982067776
1989 1 6.088888999 5.6921188166 21.6412587791
1990 1 42.0144194566 28.0224623299 2.0674207622
1991 1 -47.537834094 11.5187453458 17.5741738653
1992 1 -24.003752129 12.7731745239 -24.4907281398
1993 1 -23.5352716903 30.3933521118 2.3085645128
1994 1 38.3139562363 17.2531266055 1.1699270551
1995 1 -23.388330176 -29.2904088342 -25.7059800903
1996 1 -26.2551507711 26.493427104 10.2441917146
1997 1 24.0374610133 -31.3573218343 -9.2109596816
1998 1 -45.6897732108 -5.296715392 -7.6587480296
1999 1 23.0651214617 -25.4011925305 7.1049896852
2000 1 36.1088942648 -3.6230560891 22.0580407201
2001 1 18.1072020582 20.1213821158 -2.7185370269
2002 1 -46.1671661533 -6.2849910109 -25.0963450528
2003 1 46.5719023612 22.4016905039 -4.6633318305
2004 1 -35.2403947748 -28.0183492291 6.3993417298
2005 1 39.8069571621 14.7136529362 2.6209540016
2006 1 -21.0901774157 6.9384948362 23.0562126464
2007 1 27.8885184135 -8.6349159588 -20.1423407401
2008 1 22.1708445894 27.7115172365 -21.1751788392
2009 1 17.1863129089 -9.5945063604 -0.5901128049
2010 1 30.5822026647 -10.4059452685 -16.8532750449
2011 1 45.5477993215 -19.685779454 -1.5782675579
2012 1 20.6635460872 23.0925982553 6.8892828016
2013 1 11.1383337633 0.1588002981 14.1049116031
2014 1 -25.25160702 17.445337528 1.2813540391
2015 1 -44.1382983286 28.8442172674 21.7614085825
2016 1 -9.0735341464 33.0717926807 -7.5663986959
2017 1 19.6474789116 -24.3691237028 26.3637932294
2018 1 34.5086093356 13.3872112173 -19.685940316
2019 1 22.987998039 -20.287436912 -17.094306243
2020 1 -36.9516163728 -3.023861167 18.7006556519
2021 1 28.1214541094 31.1496834563 -26.9167355681
2022 1 -12.8503902563 -16.5982916796 17.4253794483
2023 1 -42.7122455429 -17.4814103534 14.4759409491
2024 1 -42.7645308403 -1.0346644738 17.8671480463
2025 1 -2.2869860401 -12.167324099 -25.0447791208
2026 1 -45.3405783905 7.457890279 -1.8612245656
2027 1 35.4848102765 -20.7788792428 1.488732037
2028 1 23.1758494067 -4.8786832576 27.5616333067
2029 1 19.7864889237 28.1776021014 3.205439181
2030 1 -7.9655241625 15.7849226757 -27.4868590474
2031 1 -35.4638335405 -29.1118616592 -16.8990839161
2032 1 16.2584315142 20.7710923045 -0.5037850304
2033 1 -9.7130636917 -19.9870740682 -12.3621485533
2034 1 -0.9983256576 1.8707287424 22.1680607977
2035 1 -1.6930626325 24.6406682193 0.4750841406
2036 1 -14.5992864898 32.4035136391 17.1003840785
2037 1 -1.0601078852 -30.1176745281 -17.155985018
2038 1 -40.4760211168 23.3349916692 -14.5667145477
2039 1 -10.6496071216 16.3954319526 8.764182497
2040 1 51.90719429 -20.4432422339 -10.9431427956
2041 1 49.0921371829 4.8181181817 -4.6947339805
2042 1 -16.8152020958 -29.5119904908 13.7433366679
2043 1 -32.0436863055 6.4144405414 -16.3802168495
2044 1 7.1509797597 -22.8008875651 2.242721295
2045 1 -5.0900415321 -21.2383086049 14.3969853641
2046 1 -25.425473897 -4.0129354463 14.2613033144
2047 1 37.5625507654 1.3884710056 -16.7603066725
2048 1 -15.0678712904 -0.5640538669 -25.1537412048
2049 1 14.6082616107 -4.7114304709 -8.072322224
2050 1 22.3166381232 -19.8851783195 -4.5440261709
2051 1 45.3520164516 18.671747039 13.3798483399
2052 1 -10.9454730258 -0.5981965966 11.3053367697
2053 1 -13.0774816875 5.7860945169 13.8259502095
2054 1 27.4698185872 -32.9181231098 27.4111506022
2055 1 41.7218931323 19.7826170205 -4.9538298563
2056 1 -51.3782643248 -31.9634185128 8.6275437511
2057 1 30.6184162339 -20.2690677242 -28.0666310904
2058 1 51.1011031988 -27.0787253361 -17.7838029133
2059 1 -38.8609168019 7.4895039175 -1.7613904901
2060 1 22.6233576619 18.3791711335 6.5745859863
2061 1 46.8683944366 -4.2563937407 -21.1429888217
2062 1 -2.8802832765 24.4626335179 -13.6849219157
2063 1 6.7521086889 32.9056713295 -12.5610288367
2064 1 -44.1935266307 -14.9003397913 13.2254262975
2065 1 -45.5971416141 -25.3259853483 -16.6527627501
2066 1 -25.8111953721 -6.9038862213 24.7239031728
2067 1 51.3276728206 28.1312798016 11.5209311008
2068 1 -21.4990672261 -19.4855153731 13.9297236228
2069 1 21.6909887068 27.0843692025 15.3474913028
2070 1 -5.3465630109 -21.5046618291 -13.7822235597
2071 1 7.5967093106 -29.7681408292 12.0913472165
2072 1 -8.919391663 26.6963533861 -18.1894984321
2073 1 3.6595533669 -32.5567432813 26.4283420933
2074 1 3.3599304354 -12.8310773987 -19.5991060553
2075 1 11.5486846399 9.665786796 2.2255007611
2076 1 -34.5872981863 28.808410662 8.2706960212
2077 1 0.3128768891 8.630722992 -16.9290791598
2078 1 -32.878685635 7.9792158176 -10.7997508991
2079 1 -51.786642762 24.9238598658 4.0659593888
2080 1 -17.2515390782 -12.9153360649 -17.0922802978
2081 1 -46.5591910853 0.3757696912 0.0961198427
2082 1 -33.6895773724 -24.2871944627 6.9796624663
2083 1 11.0881357034 12.0681571065 4.6065490897
2084 1 -47.891537347 25.3418920001 12.1147018622
2085 1 42.7263761402 -28.5958139343 8.6824130992
2086 1 4.7085988938 -14.0007154704 5.2186096338
2087 1 -21.6419386274 15.6916125257 4.3013066852
2088 1 -35.3543579378 -21.8671205146 -9.0536675503
2089 1 -32.0365896983 -26.7785155688 26.5369552645
2090 1 -35.1119253116 2.7995707208 8.0006262758
2091 1 -28.3588773659 -0.4728069228 14.7624433609
2092 1 -34.1437602348 16.5817194775 -1.8788953095
2093 1 -38.3664502573 -33.1486311267 -8.3549978505
2094 1 32.4538284584 -7.0735349891 -11.9901625109
2095 1 0.0866203529 10.9691339201 19.1471514552
2096 1 -0.1392187359 16.9565573983 21.586389431
2097 1 30.0889884625 4.4828139478 -0.0164326663
2098 1 25.6057068482 -31.4392177969 -3.3877179694
2099 1 6.6700802584 17.6152525158 21.7854948195
2100 1 29.6397106081 -2.8811671858 -7.0397092299
2101 1 -7.5733322515 17.6769490273 -22.8280405725
2102 1 -29.6540081844 -28.134660797 0.8608015891
2103 1 34.7552164367 15.6245250569 3.4942489192
2104 1 -33.8355796298 20.9675627488 -25.8660353858
2105 1 -24.9008467718 -12.6682172439 -24.344004689
2106 1 51.157562971 -6.625752757 -12.1044033076
2107 1 -51.9156423835 21.8196002242 23.1886306733
2108 1 -18.7365041401 15.2064929226 -16.8801750946
2109 1 -25.6051850388 20.9962479661 -15.4528967275
2110 1 20.1143939223 -17.0159244838 19.4344417345
2111 1 47.9238060375 -32.3804256997 20.605550591
2112 1 5.9341203444 -12.0443969613 -21.6212244325
2113 1 19.8418007153 -25.7836842796 -0.8315379367
2114 1 2.3099456517 -11.7427030169 12.2556738797
2115 1 28.3744272846 -7.1237174806 -3.2766286429
2116 1 29.342174914 -11.7236682787 -3.3419090982
2117 1 28.0382776983 26.5924609865 24.1323271853
2118 1 -16.1333016309 25.0903805472 -23.2408550375
2119 1 -14.9714409216 22.7191579901 -24.9809674758
2120 1 -50.1310178635 24.4493890673 -18.2298485066
2121 1 -9.4781451201 -14.913517687 -14.1937155327
2122 1 -7.4396446948 -23.0464756205 26.8846299649
2123 1 25.5778422286 6.0756754461 -10.2497067875
2124 1 -40.0340485933 30.8796031504 -7.7866639561
2125 1 46.9512577621 5.7776420282 20.7220424379
2126 1 35.2657547094 -23.5801138394 -22.3572615653
2127 1 15.0928137775 4.0420865488 20.1463926304
2128 1 -3.7272842212 27.42832559 3.3864236155
2129 1 -35.8798199581 11.8690244611 -9.9548754901
2130 1 6.6044366415 -4.6344928579 4.2761511994
2131 1 -21.0495806479 -18.9408290194 1.333972337
2132 1 29.737602043 4.2019517274 17.9227489857
2133 1 37.8385879141 3.6869489165 28.1887758871
2134 1 50.9165914109 26.1078738236 6.5974904219
2135 1 -49.3650226031 1.8359870175 11.0733097723
2136 1 -12.9342972006 -31.2324512898 16.5850624159
2137 1 45.1559204961 -15.5122467238 13.4014584217
2138 1 -39.9523332484 24.9511474275 -10.392423369
2139 1 19.4464779482 -31.6123607037 10.5269798935
2140 1 27.780503877 -31.9740207288 -6.2042319554
2141 1 -23.9192190136 -9.7125084261 -2.0946584693
2142 1 19.009097347 -23.0458766252 20.7183282051
2143 1 13.2333983227 -28.3045291964 18.7697628925
2144 1 -18.2684411488 18.5985365076 -27.1519084081
2145 1 7.5274130282 14.8383105047 23.2868890137
2146 1 -8.1369907165 -11.95980552 3.9459221379
2147 1 6.1638208223 -16.6173264178 -20.8641962568
2148 1 37.2977846988 -15.6165384535 18.4712736385
2149 1 11.266385779 18.3611347208 7.9893147486
2150 1 -36.0972057353 7.8081693942 22.5473064768
2151 1 -25.2436755178 -0.5203272132 7.8168843048
2152 1 -29.4233684496 31.2833259536 19.9427851416
2153 1 47.6491255932 -1.7495320354 21.1519930224
2154 1 43.5980064865 28.1399985103 -10.3610212189
2155 1 0.2436849687 -9.1754759007 -2.9742563274
2156 1 -46.2770592034 -2.3411396842 6.025723676
2157 1 -32.3928811258 25.3752360694 15.6993304461
2158 1 35.0618316136 18.6898500068 -2.6432393984
2159 1 -35.96080477 -2.0669995216 13.8898800346
2160 1 -50.7521797194 17.1414472676 3.753795005
2161 1 -12.1710988383 22.6058813315 13.9152043491
2162 1 -36.7165934394 -0.9289085334 -10.9271040631
2163 1 51.1374211299 -22.6399575061 0.0349475541
2164 1 -50.2459098472 -19.6468447623 2.4343982179
2165 1 28.0474615429 2.8387716327 22.6560322006
2166 1 -18.6264023662 18.8817281541 14.2772294944
2167 1 -25.8821614443 22.9874413102 -10.88883621
2168 1 2.888736588 7.9005477738 18.2569736613
2169 1 7.1142443811 -12.0455949518 3.4221590371
2170 1 -9.8994539932 -9.4174699845 -26.3259305653
2171 1 11.9665495712 -3.2352399377 11.0393751909
2172 1 -38.3986980755 6.098836596 16.8909238592
2173 1 -47.1717743954 -13.2059153195 10.0489693876
2174 1 -29.9400640727 1.1714350575 -1.4555290468
2175 1 -19.9485629093 6.1343769813 5.3062317621
2176 1 -35.1195437282 29.7947561851 -17.3075369714
2177 1 -39.8577813933 8.2113597572 -7.4641447415
2178 1 34.2059599099 10.8824127179 -23.862420641
2179 1 -15.0743417264 21.3206371752 -7.0694230923
2180 1 13.6646215735 0.9252480069 23.9286634202
2181 1 -38.375634102 32.2496384131 25.8110478575
2182 1 36.3334810111 -27.0372881753 -9.4336448208
2183 1 -16.6945597729 -9.32542438 -26.8420738612
2184 1 19.3129991152 14.6562825016 -26.2983720835
2185 1 -33.6335350477 6.2797331636 4.3535310494
2186 1 -15.8287736915 -27.2654188467 -21.0267783561
2187 1 11.2549059732 -23.6925252826 16.5641276492
2188 1 16.9392883603 10.7459083543 18.8176539851
2189 1 14.3868057205 19.5489423153 13.2665079633
2190 1 -19.3378372405 -6.7299779317 -11.9866171069
2191 1 24.9779701944 -16.2358995492 -11.8269613728
2192 1 -23.5883918826 1.2853107113 14.9303717044
2193 1 35.4198971928 -11.6383447321 5.9473871298
2194 1 45.0994607239 17.417517526 1.6933524984
2195 1 -31.4299341424 -21.2514865006 -1.513943799
2196 1 10.0666417105 30.5571440371 -23.4269212178
2197 1 17.2813865733 -11.3204779158 10.0546532894
2198 1 2.0417356434 -32.4329509282 -13.6598227062
2199 1 -46.3441847588 2.4653313675 4.3180207328
2200 1 0.9151492464 27.397843387 14.0964701649
2201 1 -10.778702756 2.7837971791 -23.5118927345
2202 1 31.2328989301 -7.5169245893 -15.0128164172
2203 1 -36.0120464486 10.0837523753 -14.779495066
2204 1 -51.1105479481 21.7915805572 -7.7568938175
2205 1 19.3125816677 4.8969858905 4.4508889697
2206 1 -43.2185884684 -17.5476991619 -7.0159606505
2207 1 -22.0265121219 12.785021319 10.804140447
2208 1 48.9276628743 -22.9061776203 -1.9566690933
2209 1 -30.2069173767 -20.3018127982 9.3478798089
2210 1 -23.9160881574 23.3093014282 -16.1586009592
2211 1 -34.3630245256 17.4028754197 22.1232086228
2212 1 -27.8506350543 -11.1517609184 1.3223794286
2213 1 -37.7054221667 33.0549542585 21.0064063519
2214 1 24.4439505007 23.481213067 -18.7158502406
2215 1 -4.2608864674 -24.1003079425 -9.3096682321
2216 1 -19.1495684253 12.2905840119 -10.5768969313
2217 1 -15.3260625591 29.3990199853 8.3410413393
2218 1 50.6730108041 11.0555889022 -14.0972017563
2219 1 1.8444917073 -16.7817838933 14.1129028313
2220 1 19.4748643771 -22.9111692475 -6.8932221394
2221 1 7.4340091537 19.9404189932 4.5425629883
2222 1 -38.8766754444 -12.7165361946 1.5326837917
2223 1 -21.0429014882 8.1680324336 -0.1031543745
2224 1 4.7386551126 14.1925270627 -7.4683091843
2225 1 31.4986042535 -20.5083996068 19.007136134
2226 1 23.5281750831 -19.5905392081 -9.0900782869
2227 1 31.9823215254 28.829375496 9.0120231219
2228 1 45.8524316228 8.2865003844 19.5984307402
2229 1 51.0179267876 -32.2366069385 -15.5809814828
2230 1 -48.5503738384 25.6334695801 -15.5871718708
2231 1 27.4750366807 -4.9079009152 -12.9832132981
2232 1 28.910325492 -13.4172275351 -23.2442597509
2233 1 -4.5275310476 -32.4319858803 7.8186851449
2234 1 49.1166622226 3.9141677839 -27.1665627448
2235 1 29.7874870174 -14.1360218435 7.231217324
2236 1 30.9792995837 24.5711182145 -14.4875901338
2237 1 -22.1132368367 30.8104524757 -3.2549060087
2238 1 4.847504544 18.9004301171 -8.8984013641
2239 1 -40.3867917172 -14.1167208852 -21.7691747057
2240 1 33.621115985 -4.473762464 20.4303626107
2241 1 14.213356291 27.7209680506 26.9434386509
2242 1 -17.5566931889 -29.4606366308 21.6186357248
2243 1 -4.6589226432 -17.2663710562 -5.4253685929
2244 1 27.8146302088 26.7165861147 -24.4289086742
2245 1 -38.5750696374 32.0357971063 2.610880552
2246 1 -5.1597552619 -11.6182451135 -17.3182294597
2247 1 -36.4093520913 -32.8785208711 23.736254906
2248 1 51.9462256298 23.2996509491 12.4922592537
2249 1 -21.0263079507 -11.2716930798 1.6503574399
2250 1 9.568000691 -5.2364165361 4.7648541936
2251 1 42.6608368853 27.7311509699 15.7489661026
2252 1 -44.4065396455 -19.2910415796 -3.3831595927
2253 1 10.0025635217 20.5851375547 14.4750968053
2254 1 34.0553657301 -29.3311937557 12.629404486
2255 1 -42.7107949129 11.5233376428 1.1337976997
2256 1 30.8440465989 31.6668825831 -25.7673043249
2257 1 14.3207446562 -9.4601983128 -26.9130607287
2258 1 -13.8792939421 7.6620145515 -14.0963576124
2259 1 40.6961203027 12.8169677327 -18.0696862863
2260 1 35.4718694045 -30.1563296887 10.0561727482
2261 1 -45.3280445298 -22.0699802416 22.7371262833
2262 1 -45.7329790253 -31.9777877435 -27.3290773126
2263 1 22.4499082324 -30.0082846832 -6.8112839128
2264 1 -43.69883049 -19.553068727 -18.051058846
2265 1 18.09280012 -13.6111023333 12.172159918
2266 1 -6.7191303377 5.8785394515 -26.4410661544
2267 1 15.6436357324 6.4100479095 1.1330098322
2268 1 30.3976908768 -26.7438470544 -25.7614403391
2269 1 -2.0253508296 -10.8452750119 -1.5780987291
2270 1 48.5735630461 -4.7281357831 -15.5068093794
2271 1 -41.8293858594 -24.1068303353 -19.1158618577
2272 1 -23.8148571426 10.0245183999 -26.4339640911
2273 1 27.1072654475 -21.5286881945 22.0787503817
2274 1 3.4376800293 -3.8107412696 -4.2937656671
2275 1 43.0196329976 9.717100723 -6.7788687902
2276 1 -35.3315026881 -0.9634505933 24.9836743636
2277 1 -6.6256221013 -32.7865731025 -5.7846362017
2278 1 10.0772866213 1.8916935764 -26.1987799959
2279 1 -45.7092575721 24.8349423476 -24.2374399735
2280 1 21.5771299056 -28.1944671457 -0.0953882514
2281 1 30.1582847449 10.7674721836 10.1630413555
2282 1 35.5927204511 1.2405191771 -22.3343008535
2283 1 40.7968295082 4.3932974344 15.5160949614
2284 1 -46.9857702328 -18.874673321 -11.8697876025
2285 1 -5.3132715741 32.7527278739 -0.1175048194
2286 1 9.635940269 -31.9278648165 -6.211660421
2287 1 -2.1117624588 21.3439314352 17.7760930665
2288 1 -33.21921842 1.6102989157 -27.7833296721
2289 1 16.4101736746 -3.7491113131 10.5257418159
2290 1 -6.4272301846 26.3894015944 -9.4261600789
2291 1 13.7291172098 -8.5409402585 11.6314576646
2292 1 -15.3281497965 29.0418857021 26.7483851527
2293 1 3.4377843911 -4.382981405 19.0380317977
2294 1 -6.0770961076 16.4321037733 -25.2113455789
2295 1 18.3226049598 -22.5833191768 6.01289269
2296 1 -42.6962573043 4.1439822975 20.2949619424
2297 1 -16.6930987068 -11.5858328146 9.4634712357
2298 1 -41.1978921782 -2.266065612 -18.8684714429
2299 1 -29.2697477755 -4.5948260609 21.2419224771
2300 1 -36.1755815004 22.5809897508 22.3460063144
2301 1 -3.1825152548 8.43944384 16.9308237236
2302 1 34.1957324465 -8.3039378019 -6.1332675984
2303 1 -37.0577523956 4.746638081 -8.620903153
2304 1 19.8300078239 9.4078860604 -10.2860612479
2305 1 0.1104148595 31.9640507856 -16.9744940971
2306 1 -6.8867355025 -29.6234901301 12.0863386299
2307 1 -42.4207837097 9.1064583361 18.3891103069
2308 1 -15.8643610895 -16.748439824 8.8073463843
2309 1 -36.3245058902 -23.5055056524 28.1155604799
2310 1 -50.2684937561 -4.9000474218 27.9044682492
2311 1 45.0981040196 20.9892596881 17.5939268306
2312 1 32.3127312089 9.3187688772 -14.941120469
2313 1 -0.0793150219 -24.3989403556 -3.1040293703
2314 1 -32.1134000353 -29.1090264149 -9.19025002
2315 1 -40.4658980154 -16.7984226505 -6.3446974866
2316 1 31.4570682289 -17.1099667391 -27.5613631807
2317 1 23.8718387241 -2.1133218215 -11.6889157205
2318 1 -33.2611718921 -25.2680159184 2.3125601268
2319 1 42.8089263802 11.3540216502 -1.6971230074
2320 1 -42.6282655454 0.995397007 7.3233415527
2321 1 -26.5685494696 10.1164974493 -11.956340482
2322 1 -37.9954438061 -20.187205039 2.1619648697
2323 1 19.4232052509 21.8061561085 -7.4710104445
2324 1 2.9109656666 14.0073044183 5.2586220507
2325 1 -10.3425744973 3.9998241057 -15.6657335221
2326 1 8.4134453127 17.659977495 -24.1276900219
2327 1 -5.3574166455 19.5684429386 20.6297493805
2328 1 -5.8145216403 26.2914991474 -17.3323547996
2329 1 -44.0757125146 -22.0066198545 -19.7424979518
2330 1 -17.3044505468 -20.2099003038 -23.6406021562
2331 1 -13.149908826 -2.7254949741 -16.6081919565
2332 1 -48.3310051856 29.9174171027 3.2185515483
2333 1 37.139885188 -29.5706853705 -4.2620821358
2334 1 51.8866350015 -21.8808974055 21.9391289943
2335 1 -8.9832611281 -13.1848839305 -6.4300122885
2336 1 36.1024238288 22.9452454221 13.657346551
2337 1 3.0047869885 -8.4962152793 -12.5638426495
2338 1 -51.8601970087 26.7816769327 -19.7469437759
2339 1 0.7211405283 -10.0601253402 3.2280622353
2340 1 12.752811907 -13.2648165198 -2.9022227216
2341 1 -35.9819902298 -17.1417134877 15.0227773143
2342 1 47.8687029697 -24.9026953667 12.3445903619
2343 1 23.8691253155 -9.4968701336 -27.5567991765
2344 1 -27.3893555847 -21.2447644427 -18.9513663658
2345 1 46.0819233771 -6.9083454082 -22.3393094402
2346 1 35.4681123772 -18.398871422 19.2837902012
2347 1 -27.2658954913 16.4851481311 -0.7965341064
2348 1 12.2777566704 -20.1812816415 -27.9549041541
2349 1 27.0567543019 -25.0260883896 14.7967155999
2350 1 24.9995731017 23.6977165748 -12.4219139356
2351 1 37.6692085975 29.9347879651 25.9968720499
2352 1 -14.3862839112 -18.821029968 -18.6839416043
2353 1 -0.2784374717 15.6090177353 1.9532362417
2354 1 -51.6171976975 24.1813054123 15.4270659267
2355 1 -13.9818816612 -19.6866446693 20.1943962755
2356 1 6.3764059535 19.4250168521 1.8362379086
2357 1 24.6524655189 15.804223634 -19.5845305053
2358 1 -24.6635278772 -21.2225350631 -10.9901334682
2359 1 27.1488014721 22.9364601583 -6.8995250799
2360 1 31.4294123331 -8.784398553 8.0799195184
2361 1 -10.4816888712 30.6039987772 26.4854624916
2362 1 -30.3145144657 -28.8730023172 -6.3190355146
2363 1 -12.8376581081 -29.0956887872 11.093794329
2364 1 19.1249390237 5.2996438132 -6.5000762254
2365 1 -27.7383416812 -28.0910339758 -23.738027608
2366 1 -36.0486774653 32.5010833109 -21.9861759431
2367 1 13.0093333858 26.8270674621 -6.2873519833
2368 1 38.7316124438 9.1511167603 -14.7314351446
2369 1 -11.3288985397 22.3651517932 -13.891286941
2370 1 -44.1479309293 -7.7596507784 5.2444967109
2371 1 35.8729320746 32.1850800354 20.6250784513
2372 1 15.4095520559 -12.4078539722 -0.3483500155
2373 1 0.9838193575 8.4857661399 12.181670605
2374 1 -11.5089227671 -8.2982140694 -24.1787607229
2375 1 -12.6683831534 29.7178851271 -16.5922095002
2376 1 -1.7587062493 1.4481043111 26.7254244409
2377 1 -34.9503731354 23.2223140059 25.0589157159
2378 1 29.609028218 -7.4045797011 19.5409164081
2379 1 40.7311858913 29.4130630964 19.1669606968
2380 1 20.3392937542 -24.4845301223 -23.6692242592
2381 1 46.7717553441 1.9787475538 -6.7116186661
2382 1 38.5119307055 23.8541874469 11.4126555871
2383 1 49.6149901564 -21.0956146237 15.5617350038
2384 1 -46.6315451704 22.6625196608 13.5479455122
2385 1 -48.6536607821 -14.3916597081 14.1034484205
2386 1 -10.2173402521 -31.5413531438 -9.8711364234
2387 1 35.5314600329 -14.5257680906 -11.649015856
2388 1 -22.9106658926 26.6349896497 -19.0547458453
2389 1 -33.1022287626 1.3616493291 5.8433323352
2390 1 -47.07084603 20.6505611478 5.5914398199
2391 1 -8.1192491984 -15.405559013 -8.6623787526
2392 1 -37.837022486 -7.9166540907 13.1147309049
2393 1 -7.285815297 15.6601319972 -20.6261477002
2394 1 -45.1599384281 10.1513722843 10.4936080746
2395 1 -34.7116975365 -2.9808666186 -13.3052823027
2396 1 -50.8135758081 -26.1327654043 -19.9772824856
2397 1 9.1028598322 -13.9853412588 -17.9643371378
2398 1 -23.4653492368 16.5174273199 6.9548446381
2399 1 -43.1851822335 -4.2846796279 9.6156985041
2400 1 -1.3281091698 13.4228181575 17.9618609826
2401 1 -30.9587402951 30.8788044901 1.8532896137
2402 1 -40.344838245 -25.0310800168 -21.8796449933
2403 1 -6.621030179 29.7747231215 -0.0757478386
2404 1 -44.0175516439 27.5730162221 -24.7883113461
2405 1 38.4255190763 9.4478190775 -5.8375921572
2406 1 24.073361497 -17.471094324 -20.8710056836
2407 1 9.0542272003 26.2596192887 -17.2717452735
2408 1 -50.2431129491 -18.4099861117 17.39921099
2409 1 -19.0348747291 32.9360204225 25.3415350661
2410 1 4.2004609441 13.090575455 18.9632969317
2411 1 4.5603006751 5.5496910555 26.3885547813
2412 1 15.2214919644 -18.5588031556 15.9418248268
2413 1 47.4032490252 -16.0669828867 -12.7982895258
2414 1 -26.302948508 29.8954539433 22.8760723557
2415 1 46.7681026786 -5.6005390973 12.4050873355
2416 1 22.0877725402 -33.0745813364 -0.6548304975
2417 1 32.2464614208 -17.3479009662 2.64757267
2418 1 -51.330775499 -16.0193960413 -10.5584383198
2419 1 23.8620287083 -23.6404792503 11.2486103052
2420 1 37.0518037689 -1.3143952588 -21.2027542039
2421 1 -21.3966882307 -30.4355014114 10.3875836111
2422 1 -2.1757362857 23.1749933806 -10.9588438707
2423 1 7.699088306 7.0174956551 23.935247742
2424 1 7.7260136687 31.4120433788 20.7245748693
2425 1 38.8348263342 19.73483051 27.761357734
2426 1 39.2645885188 -19.7422846732 6.6409919667
2427 1 27.8987458768 2.0074993261 -23.2291214384
2428 1 26.985579506 1.6377195875 -26.1635229224
2429 1 35.4940984831 30.2432039674 5.7852552405
2430 1 44.4641056535 -17.1818461699 -3.0022256259
2431 1 43.0438449517 29.3180890706 28.0698641613
2432 1 38.5970899922 -18.2533821296 11.7261143247
2433 1 -34.8638571444 26.2397858902 26.65271552
2434 1 -8.1920937844 11.2516600163 -18.3192151988
2435 1 21.580052038 -8.3837372811 -0.4340587511
2436 1 -26.2796758108 -31.6414785287 -7.6751244197
2437 1 20.5776562674 10.7473060099 -20.9856966903
2438 1 -18.9192417761 -15.0331836283 -12.8616565884
2439 1 2.6869007296 -29.9806244133 -3.147080705
2440 1 -4.5618661032 -24.9659226438 -25.7750873309
2441 1 48.6150990708 4.758218656 18.3879285056
2442 1 -43.5145274259 7.5382887535 -15.2686482703
2443 1 30.8251571003 -1.3738954543 12.5265314927
2444 1 -46.7898830011 25.588744601 -10.0839169417
2445 1 0.4526174343 -4.5528298379 -12.0805984519
2446 1 -39.5893626612 -0.5374318555 10.6384631537
2447 1 -23.5782687811 -2.8906845549 16.2780754475
2448 1 -9.0817787343 12.2330139122 12.9154004114
2449 1 -2.5303579232 24.6606347279 -6.2624216025
2450 1 34.8097976952 -3.3122441057 -8.0715906327
2451 1 -23.2100801004 -16.9543610824 -6.7010950065
2452 1 16.7192935364 30.048663619 -22.4237800982
2453 1 46.8861359546 -31.4454673141 6.9522559304
2454 1 28.2391742999 26.7131252533 -9.948009787
2455 1 -48.0232002834 14.5018082804 26.2167433763
2456 1 40.8700915416 -14.4878982794 16.081389938
2457 1 -21.1163722453 -11.1067697191 -26.9381149172
2458 1 -49.551882533 13.5325008446 16.8015008908
2459 1 -25.9676338167 -9.0533474233 20.128609334
2460 1 34.6071269418 -24.5012354345 -3.6566059134
2461 1 37.9230166677 -3.4384989949 -15.5705140995
2462 1 -13.8285740728 28.2714446917 6.1426657329
2463 1 7.4285823365 -18.7034937876 -18.9934047279
2464 1 -32.6370879038 3.8494762962 9.7406880654
2465 1 46.7033983186 -26.6978841517 -16.5660410419
2466 1 37.9811462298 -16.5841820136 9.5577902382
2467 1 -44.0381631134 32.9445394661 -2.2725477099
2468 1 -0.9729657229 -22.1381325909 -23.1435702763
2469 1 -3.9642900301 3.2740415194 18.6723486959
2470 1 -20.0221380283 30.5833001633 10.0545407368
2471 1 31.596078241 7.3794884553 -27.0467224608
2472 1 21.6606194023 22.7648812947 13.0304290756
2473 1 -10.8303618821 24.7031633911 -9.5695519754
2474 1 -26.3542945485 28.4478155173 -22.2005321965
2475 1 -29.7220521243 -16.417262002 20.5193353691
2476 1 46.3237298321 7.4827153046 -26.222742425
2477 1 -14.7512373739 11.6993756933 21.6505443611
2478 1 -33.3560368328 -11.0177190909 -0.4375478789
2479 1 -49.3892971742 6.0792694176 24.5553557905
2480 1 -28.8484389025 -28.191798289 -26.5951617945
2481 1 -29.3608556889 23.3993503819 4.1233611684
2482 1 -32.5580859675 -12.0738142839 -16.9323994588
2483 1 27.9303675237 -18.7633933133 -17.4460328337
2484 1 13.6200590546 -11.1602799621 1.489182247
2485 1 41.23201851 27.3574444846 -15.470905129
2486 1 49.9435213261 -9.3400664863 24.2081875764
2487 1 -44.1511661473 18.4205018062 -1.8670772961
2488 1 -15.5855061703 32.3245128202 -13.3477708749
2489 1 -37.4071559395 -25.3867500893 -13.0614935681
2490 1 39.2695978886 18.8563041332 -9.9366419836
2491 1 47.308801532 29.5992840662 -20.8608196815
2492 1 -9.5420145852 33.0721920109 20.2757154633
2493 1 -0.3181993445 -30.4079476296 8.788718944
2494 1 16.2705374913 -5.6851305386 22.4718400195
2495 1 -23.3160073994 -23.1428473018 15.324080381
2496 1 51.9845264364 -13.0866487084 10.7859632168
2497 1 28.7794557058 -17.3193488589 -4.8384635345
2498 1 -7.8121122122 26.7210453016 18.1673255879
2499 1 49.536823115 33.0987474673 -3.8111967846
2500 1 -43.5623877799 20.1261740779 -16.839149705
2501 1 -19.7661383589 8.8982076518 6.878759142
2502 1 50.6689406911 25.9662447229 -21.6996172551
2503 1 -13.9713411122 -22.1393971364 -6.4573062719
2504 1 50.7298880238 18.6704159384 -14.1416037211
2505 1 49.0642725633 -28.1542412864 -20.1052546884
2506 1 -19.9119318926 -18.5065574582 24.2320487083
2507 1 -43.2508467227 18.9085498306 -6.706947737
2508 1 -8.1256152726 6.3591998677 -2.4924753125
2509 1 3.4194167018 16.988570367 24.8970652079
2510 1 6.1079872214 20.3521949548 23.6823422542
2511 1 -3.3846641988 9.9610249027 -20.412297933
2512 1 2.9849582331 1.9030079313 -26.8582645397
2513 1 -20.0262081413 -20.9077297781 -11.6027004986
2514 1 -52.0603495101 -33.0505236902 -9.7444585745
2515 1 -30.02470155 21.5011344126 -11.3596996316
2516 1 -13.5614076831 22.6331023382 18.7017249007
2517 1 29.8630450119 30.2996426316 -21.3234667699
2518 1 25.6947275241 -0.1783009215 6.3858354287
2519 1 -9.4388006948 0.1621280495 -22.1241653191
2520 1 18.456709964 28.3991637915 27.1048952251
2521 1 6.0813749443 -21.4896869477 23.1127702822
2522 1 -33.3718998372 19.8526329105 -8.1229145768
2523 1 17.9750799296 -20.581011143 19.2854784888
2524 1 20.2686407675 -21.3835982322 8.1724939571
2525 1 44.896372523 -29.3819086875 6.4985567665
2526 1 29.8744204559 8.8886902827 -1.4822039914
2527 1 49.6017361988 -20.2403159518 20.353039037
2528 1 -19.9525286604 -3.7467818871 8.9854607298
2529 1 -19.2904569511 -5.1668665313 -7.6132205397
2530 1 7.1387694208 -25.0139753744 -2.0789573943
2531 1 -27.4192030798 -26.9952520193 -1.1844463288
2532 1 20.5938323574 32.5519313527 -10.3475149179
2533 1 -10.5361657679 7.7840764739 26.9643171413
2534 1 -23.3754936659 14.1313629915 13.0996488687
2535 1 15.4155006825 14.6114909674 -17.2429881074
2536 1 -34.9866910665 -24.6181726196 -2.9328932804
2537 1 -41.9120091526 -10.6806178713 -1.3842833086
2538 1 42.0342482121 30.0348867281 21.9335013688
2539 1 25.786983418 -21.320104735 -0.7291714298
2540 1 26.2550464093 -6.5373676791 22.9272837473
2541 1 -11.9995279224 25.1895475397 18.0831363111
2542 1 16.1507300634 31.5905439654 -0.9626053335
2543 1 -51.5151025664 -13.8773890025 1.8555969402
2544 1 10.868453965 8.8647304724 -8.0476732245
2545 1 6.1364780122 11.4391455317 -8.9966597045
2546 1 -8.8925706622 25.7387596353 -7.4196302241
2547 1 -50.2325515277 9.3226290688 -10.7855130068
2548 1 -34.2511486 -24.2266293867 -7.5822685997
2549 1 14.4182186437 10.7866400318 7.769612251
2550 1 -44.6871060994 29.507904012 -7.7721446824
2551 1 43.8549454127 -11.9427008777 8.2476227568
2552 1 -3.308480033 -33.2836556193 -20.1484185756
2553 1 0.5684591111 -28.0962851675 -11.2814756378
2554 1 -38.1011623814 22.7506385186 -2.1876831181
2555 1 -25.6302318879 -10.390903832 3.392051241
2556 1 -37.4206186209 -5.6483921628 -9.4476576081
2557 1 29.4984046348 4.9288657492 -6.8481448595
2558 1 20.7678035963 -3.0384367183 -25.8040921124
2559 1 18.7253374199 6.3456891969 9.2729198379
2560 1 -21.0407098889 16.8470078213 -17.6585319708
2561 1 18.2909833129 -28.4629767528 17.626510782
2562 1 0.2071583138 30.2155170756 -21.6020342297
2563 1 -44.6819714953 7.4760598018 12.1455975259
2564 1 -10.3706478405 -11.1795143653 25.5921895037
2565 1 -31.2717215461 11.9673927933 11.9359122016
2566 1 6.9841051281 8.5440017898 -15.8371509934
2567 1 -21.0293344449 -17.6285635215 -8.5916395007
2568 1 -30.5591386912 26.6106305093 -21.9261854558
2569 1 50.0957852959 -26.1713673209 2.8702578091
2570 1 50.1609071033 14.7152502569 10.8384689623
2571 1 27.2527458956 28.0096837644 -27.2301098914
2572 1 -19.4033764955 -28.3430179694 -18.3339033012
2573 1 -37.4107042431 10.5694044186 -19.9894381566
2574 1 9.9493389675 26.9417417763 -6.5541014297
2575 1 -50.4875701956 -4.2533322094 -6.3728918902
2576 1 -16.1353888684 -26.9256620814 7.5540179199
2577 1 -28.8061723448 30.6722176815 -3.0793240946
2578 1 -51.8721767079 32.2568929112 -6.9116807509
2579 1 8.3106488698 -13.8160252662 -21.0876129872
2580 1 -11.8187731619 -17.9673286169 -20.7982967627
2581 1 -30.9844133153 -14.2021775418 -9.0902471157
2582 1 -20.4524220223 3.6790954231 1.0941792166
2583 1 -36.3343159061 -25.222891609 1.9446822511
2584 1 38.7411093741 -20.0929631186 -20.4270423117
2585 1 21.8665253737 4.0411547784 13.1350466328
2586 1 -12.249787689 3.6148032655 7.6463109773
2587 1 -46.8716922717 27.3960464012 16.7164674702
2588 1 36.8310784119 -3.1382692611 -0.3581420837
2589 1 -48.7496319586 -5.2135881613 -8.4637798504
2590 1 18.615235646 -6.5452211725 -4.4726678802
2591 1 17.195914201 -5.9034975872 12.4889389547
2592 1 26.3682790393 -4.8877347415 7.6842411729
2593 1 39.2234699416 11.0579183282 -10.0349566003
2594 1 -24.3766370939 13.1873464665 -2.1769343534
2595 1 39.1268308491 18.4521819998 23.3163777711
2596 1 32.0269884062 10.3831168937 -26.0646455432
2597 1 -3.5420419002 16.1526392085 9.0708318079
2598 1 37.697073217 20.7933882391 21.745144745
2599 1 39.9424188706 31.116339387 -9.7024764886
2600 1 -44.3632085967 26.7570515721 -8.8414497945
2601 1 8.5041357785 9.5314121934 17.4195267179
2602 1 -33.5625689754 -4.5085041889 22.0035653057
2603 1 24.55937473 28.3097803881 -13.4351678981
2604 1 1.9851715093 7.9643740462 -10.9002602897
2605 1 51.097659257 -15.7911122934 10.1645608144
2606 1 -48.5523462777 22.7835832577 -9.7423200768
2607 1 7.1206104553 30.6971092621 -2.4938259426
2608 1 42.0839244626 -13.8381880907 18.6502884041
2609 1 42.3205128241 -30.5845314313 -2.3785721734
2610 1 -13.2385120544 -21.0331194519 -24.5801567358
2611 1 -46.3033062139 -17.8346178899 21.8568531102
2612 1 19.0789154387 22.1325419685 14.7049290288
2613 1 20.6221144245 -25.0836584893 -5.6412443052
2614 1 -36.1513695463 20.4851719019 13.3972377026
2615 1 -42.4921359209 -14.6720560434 -19.9457677831
2616 1 -37.0088066781 15.1593719624 -21.9489210626
2617 1 15.4386690179 32.9942560725 -16.6559704966
2618 1 40.5758954273 -14.0968209317 -16.6148888308
2619 1 44.0051221451 32.6974872002 21.1444520043
2620 1 -12.5025521404 -5.9960756319 -25.7169427047
2621 1 34.9893001132 23.5321276638 -26.0344308222
2622 1 -38.3217833766 0.6759328699 21.2953849189
2623 1 -24.1114535799 -2.3193096348 -23.6276361072
2624 1 45.1636432745 0.349746675 12.6460622573
2625 1 -1.6144781437 -25.9494728557 9.0206333889
2626 1 34.2180658869 1.6387844679 27.2825593606
2627 1 28.1932550766 -13.4311375361 1.3266001477
2628 1 -38.2201349143 -22.6074786522 22.1752641582
2629 1 -5.366704852 -2.6588068355 -20.9257624792
2630 1 23.2908561885 17.3354551758 -24.9187203106
2631 1 -34.6485586046 -30.2492138865 8.2758734366
2632 1 -21.9130707682 16.6101384747 -20.5666636992
2633 1 7.6661099547 -4.2601873774 -8.511670943
2634 1 19.669812352 -9.3834603649 20.1413277675
2635 1 5.6486906273 4.891262158 -12.6583304808
2636 1 -43.0809455968 15.9714764208 -0.2185206963
2637 1 12.5866678084 26.6809791745 -24.055043005
2638 1 31.5446278386 33.1481312985 22.661659826
2639 1 3.1464060474 10.7424474928 -10.1687252573
2640 1 49.9473827154 -2.8531475188 -4.8113946561
2641 1 1.8789311247 24.010525209 3.9145762641
2642 1 -40.935213349 -22.1252209153 -4.6431849313
2643 1 44.796080765 12.0782734708 3.0518050061
2644 1 -14.6149407704 30.9829631097 1.136724065
2645 1 -9.0978504624 27.5973753625 4.7305256784
2646 1 24.5074025183 -25.1338409808 2.3693428676
2647 1 -36.4101869863 23.1716656292 -6.9968830002
2648 1 -46.0697860915 -4.3483062352 -13.6893114635
2649 1 -28.5204295421 3.8241188303 -2.0525075547
2650 1 23.7059033493 6.7924065485 16.8002065369
2651 1 2.9447789127 -17.4633739407 -17.8627584984
2652 1 -45.3582051105 -16.958154719 -5.0153960787
2653 1 10.3438268397 -21.6266571965 18.6472494864
2654 1 -40.438659567 3.3084504691 -5.5219386456
2655 1 52.037437905 -29.4090697946 22.1648530512
2656 1 -16.7724137287 33.063140527 -7.9482330828
2657 1 -46.1610818562 -23.4394830641 -3.9761987628
2658 1 16.8099840022 -32.8794140396 -14.0261248468
2659 1 32.1812352515 -3.8878785477 13.7531287361
2660 1 -31.7115024703 30.0221747176 -1.0671666144
2661 1 -29.1134136929 -2.5390077841 -11.9799765089
2662 1 -30.4657348167 13.1722384751 -10.0453114311
2663 1 33.8784723588 -10.6420825098 8.4118368675
2664 1 33.9287747806 -16.0800942274 -22.1044686301
2665 1 11.9445292164 15.3581052777 13.5325258184
2666 1 -43.8652668018 10.5145630751 20.5238937457
2667 1 1.8585805598 20.8102266613 2.9273782074
2668 1 -33.6096361792 13.5064112734 -18.4040235144
2669 1 42.79608987 2.2406415911 12.6006473199
2670 1 16.3670722219 -13.5293727583 -27.6310827069
2671 1 30.7272656653 -32.4678989737 9.6075384472
2672 1 23.197452314 -28.4011404758 -14.7525950163
2673 1 -2.0592684377 -7.3987894136 14.8131482662
2674 1 28.2345823775 -17.151696742 -7.613501921
2675 1 30.0045597089 -4.7356565013 -20.5141016774
2676 1 -48.8405833291 24.1432359359 -21.194594147
2677 1 -18.315195267 -21.8561389349 21.9497089301
2678 1 34.4803272686 -9.0988045078 -3.3247448405
2679 1 -21.3504559219 2.1846022571 24.4645259157
2680 1 38.9122628424 -30.8538929429 12.7356540545
2681 1 48.1208412499 -18.2140481077 22.6877720081
2682 1 -47.8429986409 -2.7825991886 11.0370115882
2683 1 -43.2107508919 8.6331855281 -0.084245553
2684 1 -11.7586607243 -13.323518055 10.3440257901
2685 1 26.4541688591 22.6311056873 -20.7276137871
2686 1 46.2842810448 -32.2588030405 -7.3408434678
2687 1 8.7721370631 -26.1641793778 -24.4535520461
2688 1 -1.7230144895 3.3260875517 -24.7783560766
2689 1 50.173326166 -22.1120430197 -6.8126345429
2690 1 -49.5685908685 13.8059089019 8.8362161028
2691 1 20.2227215443 29.0790234081 -19.0194606337
2692 1 -47.1527074816 15.5348754335 7.3778732433
2693 1 38.5081736781 32.9326926711 22.2217483445
2694 1 20.0536553134 -3.9220878323 -5.2492801925
2695 1 -4.4514512437 -20.2611476758 -27.3754658292
2696 1 26.4660661123 -18.0577769007 24.9315625519
2697 1 -26.2651695108 -30.2468977715 18.913154789
2698 1 49.391238305 1.3872730151 1.7180014979
2699 1 -16.8484935326 -13.6507691303 15.5129997674
2700 1 18.4887490584 -6.3794991514 27.5696245349
2701 1 -0.4717156567 -31.9885962801 -15.1275637002
2702 1 19.6182575878 30.2571805234 -3.0079658039
2703 1 -4.6888745001 -11.8934501565 -3.1567602208
2704 1 45.9134833173 5.7227341297 25.7966974126
2705 1 -5.8152521734 -16.7758604958 17.1977982751
2706 1 28.4301565237 -11.5949508535 -18.9219338847
2707 1 -48.1254644808 -0.4171669189 12.857379593
2708 1 30.0375380602 -7.6894352233 -22.2454406476
2709 1 35.3496616537 14.654884846 14.6129736289
2710 1 45.9142138504 -16.5853134491 16.2046349354
2711 1 -21.256530238 -25.9920015189 8.4512865219
2712 1 -15.1613795267 -12.1490214662 6.742120396
2713 1 -25.8562797003 21.518239055 7.7402360461
2714 1 -36.9006877798 17.3494982868 13.5375906813
2715 1 -50.6636286719 -22.9908356166 -25.8290618866
2716 1 44.3533777084 24.7537452128 20.9262689655
2717 1 -49.8139769357 -2.5651639103 -16.8801750946
2718 1 45.0493670258 23.7006449961 11.7906631887
2719 1 34.3729389034 -12.0719507431 -13.1484403814
2720 1 44.2095670503 -12.899229748 3.6036499579
2721 1 -41.689749676 27.4136169287 3.6442814137
2722 1 16.6071045251 -2.3186440846 -8.2900550527
2723 1 46.7681026786 11.5776465461 9.3286333298
2724 1 9.2018992477 2.3157822183 13.1964440265
2725 1 24.5841084934 3.5779317797 -26.5229762429
2726 1 6.8724379261 1.3887372257 0.0098483445
2727 1 29.0764695905 -1.7983168714 10.0266839909
2728 1 21.4486604424 -32.4944144971 23.483293142
2729 1 34.3080258196 14.363440376 11.7361877743
2730 1 -16.3033071187 29.9918921796 -24.6790284874
2731 1 33.2094084041 -9.1282883855 22.6790491887
2732 1 -31.6600520679 28.5091126986 -13.3526106328
2733 1 -4.7908360481 5.0058699172 -5.9030414412
2734 1 -37.9909562457 4.1673431125 19.4194722508
2735 1 -50.7054569098 28.6879460603 -2.2600543814
2736 1 -17.7212718594 -22.6235184141 -27.5738677645
2737 1 -6.3798498952 -18.4427311858 12.9347031667
2738 1 -1.6896186908 12.614973221 -20.73267865
2739 1 41.7622811764 -20.5545887966 -19.6448023739
2740 1 4.2234205557 -24.824093878 -22.1798225349
2741 1 1.5544700679 28.1803308576 2.2431152288
2742 1 6.0668686442 -1.5625124052 -27.5245528826
2743 1 27.0638509092 -28.5921467522 1.5490039056
2744 1 -17.1706586282 27.015617858 9.3596978223
2745 1 35.1356154563 22.4038868199 -11.5599868214
2746 1 -9.1206013502 15.4532124135 6.4423367882
2747 1 -19.9922905333 -25.0044580053 18.9545741123
2748 1 -28.1192625101 -12.6763369574 16.7473068577
2749 1 -18.9556640691 -5.0647711175 25.5876311271
2750 1 34.9284571425 -5.278079984 -5.6032578334
2751 1 29.7928094728 18.3552778783 14.5155031561
2752 1 -10.9447424927 -23.3363227698 11.5882375012
2753 1 -48.0258302026 6.3548072358 19.8300075275
2754 1 40.057008205 -28.6316671282 0.6438003517
2755 1 4.4442502746 -0.0534436879 -17.5930264105
2756 1 1.0086574828 9.9258838476 16.4129696296
2757 1 38.7841064649 -18.1824344691 -12.4053687167
2758 1 37.7832761225 -10.9194838688 -0.1678720672
2759 1 -6.1131009531 -32.0076443293 17.5144647592
2760 1 -27.0758525243 5.8799371071 27.5702435737
2761 1 -50.9114881154 28.9442494753 13.4410206286
2762 1 -48.6917111202 28.649876584 -23.1023479199
2763 1 36.6901898861 21.2202056371 -3.2183827195
2764 1 32.4253376676 -29.8249388905 -18.4077377472
2765 1 -34.088552805 18.6023966993 2.5906211004
2766 1 -1.6859660253 21.7599003636 -0.6387354888
2767 1 -29.4873422765 19.7072101732 -27.4692558349
2768 1 11.4516280999 -19.196200664 -0.1920708567
2769 1 -51.8003673917 -20.1128630722 -0.5238756533
2770 1 -45.1421656015 28.8199246819 -14.5004773961
2771 1 -10.89997125 -22.5409236236 1.5154632579
2772 1 32.6836332982 13.850434216 16.4428523207
2773 1 -10.282148974 23.8920572582 16.2659760528
2774 1 -40.9320824929 21.8402988381 19.2639246834
2775 1 41.2050931473 20.8707917373 -11.4085474205
2776 1 46.8691249697 -13.7709675119 -22.3503958623
2777 1 22.7022552363 -20.9143187259 6.0158190552
2778 1 -36.0116290011 -27.4278397383 11.3806343983
2779 1 7.4375574574 -20.9093270988 25.8247229873
2780 1 10.4627993726 22.1068517275 23.1885181208
2781 1 35.9561084858 5.4442678902 5.5088825546
2782 1 46.4835078565 29.6867373737 2.1093465718
2783 1 -35.6840370882 -32.467479677 18.7515856623
2784 1 26.8676505918 -25.0698150434 26.5875476173
2785 1 10.2175489759 14.2174851984 2.4643934615
2786 1 26.442897777 31.829875848 -24.4294545539
2787 1 -4.325903913 -26.4685355233 18.7959876271
2788 1 -10.3398610886 31.2133100635 16.1407613865
2789 1 30.9587402951 3.0809653815 23.9269751326
2790 1 -0.0449799664 -27.496990413 17.2367414432
2791 1 8.4723054079 15.517504571 -17.8068199014
2792 1 -1.3911437398 -30.3946565904 -10.7991881366
2793 1 26.5933875949 -29.0898319447 -22.458671376
2794 1 25.5413155738 31.8999582931 2.7869689524
2795 1 10.4741748165 -30.1604960335 -20.4015491684
2796 1 9.4915034396 -11.6481948763 -6.2024311152
2797 1 11.2518794789 -21.1163797926 -4.8958090379
2798 1 33.1667243989 -25.5227220126 -20.9510867938
2799 1 39.6013642764 -27.7090347339 5.3075823922
2800 1 27.7514912769 -20.5593142037 27.0008404305
2801 1 2.4281876515 -22.9472420729 -3.2778104443
2802 1 28.9281713719 10.6521323191 -18.6362193405
2803 1 2.3648399958 12.3077552093 21.3700072324
2804 1 -49.2724744959 19.2845191868 -0.4046825462
2805 1 -9.958627174 2.9453927884 -12.6680099966
2806 1 -39.4332373023 9.9694773913 12.0197638208
2807 1 15.4478528625 -31.7030552411 -11.676422392
2808 1 23.8287372714 24.9328447946 3.3273335483
2809 1 -4.9818182719 -28.5435016819 14.1048553269
2810 1 33.6524245463 -10.0913396486 -26.4433397151
2811 1 37.9458719174 22.2808265721 -22.3045307149
2812 1 9.6492985885 -29.1494585948 6.7704273521
2813 1 -47.7844620674 -31.5715225382 -5.6262185452
2814 1 39.5880059569 28.2241906214 -21.5670303994
2815 1 17.6990427809 -31.1338832925 -9.6934722879
2816 1 -27.9438302051 -17.5101621258 18.1202223628
2817 1 -3.4635617733 -9.7627574726 -26.2692660046
2818 1 22.873199981 28.925015072 0.3342246756
2819 1 -20.2136420615 13.2914385312 5.460991462
2820 1 20.8369955168 17.7150850587 18.8546837605
2821 1 -35.676105586 27.7202359452 -21.3205966809
2822 1 8.9191829393 -26.4337937984 -13.3477145986
2823 1 27.3277820808 -10.0618557709 7.7757463627
2824 1 37.8694790279 -28.2278977365 10.6312035169
2825 1 -44.1009785235 4.877285602 -8.445771449
2826 1 21.5706594696 -27.0498337982 -22.7101249364
2827 1 -30.4471584037 -19.7878748678 -22.3647463072
2828 1 38.8726053315 -0.2436579595 -19.0521008614
2829 1 41.2783551807 19.1252530035 25.6346780758
2830 1 -7.0256411527 18.7840919272 25.8770036278
2831 1 -5.9415300372 13.7404853088 9.919927936
2832 1 -41.627550001 -7.3255788822 -24.1829533038
2833 1 6.0744870608 -3.4585320585 17.2365163382
2834 1 42.2006010344 -19.683649693 -8.9404960024
2835 1 33.9670755872 4.8400813411 -7.4067992381
2836 1 32.2442698215 -10.9857726772 -2.1350648201
2837 1 -35.5341734415 -33.2911829464 7.7501406669
2838 1 14.9019359155 -2.0923569875 -14.1670405881
2839 1 -19.4416773021 -15.1610358381 5.5196875954
2840 1 48.0944376966 -20.1589191519 -26.9339504744
2841 1 -1.6858616634 -29.1175853916 -21.9338390264
2842 1 -2.7847921646 -16.2345684486 -0.2756973709
2843 1 9.7864300869 12.1665919937 -24.4506819571
2844 1 2.5902616371 16.2948673045 0.4780667821
2845 1 7.4466369401 20.7689625436 -17.9936570664
2846 1 47.5010360983 -17.9566798123 27.300567762
2847 1 21.0555292745 -3.6403603965 -2.2069295971
2848 1 21.5625192436 -9.7616260371 -5.2940760911
2849 1 -25.0690781077 -26.4717301647 0.8742516139
2850 1 35.1955191702 -6.117538559 26.5233926872
2851 1 -17.8813629694 -17.5033069578 -8.0301150331
2852 1 11.7455111285 25.0820611686 23.7592156178
2853 1 -33.1725686637 -0.7152003368 -25.6744822707
2854 1 22.5001062923 25.6618885773 6.4178003413
2855 1 8.5126934519 23.6688316924 -21.2858179556
2856 1 -29.5021616622 -27.7214472468 8.383642464
2857 1 13.1952018779 -0.937094802 -12.1625366785
2858 1 25.3207989405 -12.843256969 -6.912581171
2859 1 -22.2541253625 -10.9411142531 -4.5009748362
2860 1 17.2073940068 27.0127559918 8.4127935638
2861 1 -18.6772265973 -9.1332134576 9.1127576175
2862 1 12.2522923739 -27.5980475683 -21.1320712283
2863 1 -16.3935801371 31.4473175439 -27.4626490027
2864 1 -1.9609595552 -23.7992795484 -0.8677235684
2865 1 20.4193393092 1.7806797888 -26.5410409206
2866 1 41.4713202801 32.6879698311 15.1754547928
2867 1 -15.7231594781 -11.4064004576 -10.7601886922
2868 1 31.2322727589 -12.6915780589 2.55471685
2869 1 -14.3387992599 -20.6518922484 -1.9752965335
2870 1 -23.4653492368 -7.5257764081 2.9488757366
2871 1 -21.2639399308 -3.7500430835 -20.1298474116
2872 1 2.0010345137 -14.8230028481 3.5177161173
2873 1 11.4986953037 -26.935265972 6.2520667717
2874 1 -8.5594475701 -4.3143631706 7.5287498817
2875 1 28.6448288923 12.0268929888 -14.203057391
2876 1 4.5059281404 -28.3160432163 8.9601364153
2877 1 -45.0712517102 2.0426403812 9.617217963
2878 1 -1.8126613366 23.7731234222 11.7893688348
2879 1 45.1189763938 -22.1353372797 -16.5113405225
2880 1 -8.9991241325 -0.4310103649 -15.7386112717
2881 1 45.5800471396 -26.6922469408 -23.1916470806
2882 1 37.9604825793 -11.167201685 -7.9119911749
2883 1 -30.4491412792 9.6972007695 -19.2379250538
2884 1 -33.6848810882 15.309919437 16.7838864231
2885 1 2.5322364369 -9.2348429862 20.9282386344
2886 1 -9.9828391281 29.7366536452 -0.388925195
2887 1 21.0670090803 6.8735371283 -8.8995831654
2888 1 -45.9528694874 -27.342110206 2.3556677378
2889 1 48.821109404 -12.2612997993 -16.0999048257
2890 1 1.3860300082 1.4811156053 -21.6705224315
2891 1 0.2522426421 5.5524198116 -25.9575518309
2892 1 -50.3773849323 -6.9825542651 -14.9460165031
2893 1 -0.4918574978 33.0983481371 -20.0259614458
2894 1 15.1418638569 15.4977377276 6.5643999843
2895 1 -26.2275992372 0.6693439221 16.6035773036
2896 1 7.0890931702 15.7909126283 -0.9203981426
2897 1 7.6049538984 -28.3737131485 8.9814651157
2898 1 -23.055102722 11.9926171491 -18.6107824735
2899 1 -16.3077946792 -6.4599641809 -4.5762724647
2900 1 -50.4822164316 13.3199906384 14.0113804681
2901 1 -36.6782926328 3.7833205978 24.9837306399
2902 1 15.5773659444 -10.2358971706 3.8102963645
2903 1 -15.8741711054 -14.4013767423 2.6396377181
2904 1 -26.0399565932 30.7263934747 -10.5535985619
2905 1 -39.6483271183 -19.0883815177 -4.2005159133
2906 1 -38.9264560569 -32.0795037936 4.7947368848
2907 1 -40.2472598957 -6.6126414164 -17.0575015726
2908 1 18.9160065581 16.6396889074 -5.3941915479
2909 1 3.8493876102 28.7013236211 -18.2448742666
2910 1 38.6596027529 29.7305971376 -1.2389780194
2911 1 -34.2417560316 10.521285133 -12.053417021
2912 1 34.2597062734 11.4900601285 17.7401325398
2913 1 -21.5126342693 -6.6013936166 12.4801035827
2914 1 16.0196515535 25.5090116768 -19.9224694137
2915 1 6.3510460188 22.7962952682 -23.4883973982
2916 1 -15.1253746813 17.3204137394 -23.675178287
2917 1 9.6951134499 17.7779795606 5.3451186539
2918 1 -34.1133909303 28.7612231468 -25.6056901771
2919 1 -48.4756403026 29.8141902534 11.49600072
2920 1 -22.4930096851 27.7905846104 3.6811423604
2921 1 5.6017277854 12.2216995573 23.6825673592
2922 1 50.6926308359 18.4412004201 0.6084025876
2923 1 41.5181787602 -17.0422802751 22.1245029767
2924 1 2.9111743903 -18.8736084406 -6.676446007
2925 1 -41.7209538755 25.5913402471 -16.5756080051
2926 1 49.1618509127 14.3939225791 15.5253805434
2927 1 -12.9636228863 -1.3376229638 9.1856353671
2928 1 37.1511562701 -8.7264956781 2.0597109153
2929 1 30.8137816563 -15.4094857597 -14.9206921886
2930 1 -41.1703406443 14.8425700265 12.3214608213
2931 1 -13.7624086466 24.9987342729 12.7292385615
2932 1 42.5637803453 11.9572098739 -28.3369568928
2933 1 22.8356297074 -30.9252399335 18.5131431719
2934 1 -43.898078174 20.4807127149 6.1019217247
2935 1 -31.7270523891 -7.3415520891 -3.3903066771
2936 1 46.4090978425 -1.1745631438 -8.0421581516
2937 1 19.8667432025 21.837703192 3.2900223915
2938 1 -1.8724606887 -24.8353416778 2.2544267559
2939 1 43.0026220127 -18.1321854226 10.4515697125
2940 1 20.0662830998 2.2886277667 6.4560681943
2941 1 23.7157133652 27.3430685985 -15.9893219856
2942 1 -7.7248656881 20.01449474 11.8704066413
2943 1 28.5298221105 -22.9650122655 24.8966149979
2944 1 31.3287031276 -31.0911349976 -13.8642743388
2945 1 -14.8430758203 -27.2361812226 -5.0811830202
2946 1 -18.2627012459 21.9577019085 0.4532489539
2947 1 -44.5262009667 32.9818768372 20.2375038865
2948 1 7.7155774816 -1.4954914915 -14.5356500552
2949 1 37.5055691838 -22.8854790064 21.1673564399
2950 1 -15.071419594 16.9342614637 17.6318570261
2951 1 -12.7690923588 4.7879021987 24.5318885924
2952 1 -46.7267545053 -10.796423621 -0.2666931702
2953 1 -13.1266361287 21.2349142984 1.875687563
2954 1 0.6313893193 23.8457349583 -24.8228874768
2955 1 -48.5850741605 -30.2370675938 25.7827409015
2956 1 -31.2175577351 14.4843708629 -20.3358747794
2957 1 50.1148835182 -5.5446994283 20.2358718751
2958 1 13.2937194841 12.3563403801 -17.012705674
2959 1 -36.3249233377 -17.6187799323 -13.4781066803
2960 1 -10.7695189113 3.8500087364 10.5814553079
2961 1 27.1231284519 21.5631636992 -15.3236301709
2962 1 9.8339147382 14.2177514185 -20.1541024773
2963 1 21.0353874335 -12.8700120904 13.2581790777
2964 1 14.3886842342 -6.8324726757 -12.5012071782
2965 1 0.2626788292 -23.2829456369 -25.7672142829
2966 1 46.3731973589 10.6816161967 -25.1744002178
2967 1 -21.2035144076 -28.3148718478 4.467321636
2968 1 -23.1813805859 -10.7546270631 23.0548057401
2969 1 -27.6738460449 -5.8228328926 27.1504789912
2970 1 16.192266088 -1.4583537855 12.6219760204
2971 1 -18.3954495458 -0.9250483418 8.1585374459
2972 1 -47.9859535317 -12.9044210402 -19.0654383337
2973 1 27.212775299 -31.7908346683 -24.2430788542
2974 1 4.169778554 21.5307514003 -7.2549096272
2975 1 49.2692392779 0.8214221623 -21.561627879
2976 1 -33.1843615551 12.673075761 -8.2206101547
2977 1 26.8194354074 -14.4237392319 -18.143914666
2978 1 43.6325502657 -25.9868767817 9.8510458005
2979 1 31.3347561161 -8.6013722244 -0.1112018789
2980 1 -3.7192483571 27.7221660411 22.9622313014
2981 1 50.5884776886 -2.6580081751 -10.0262337808
2982 1 45.6983935013 -24.5478905095 4.4918018067
2983 1 5.5311791606 25.6648835536 -10.0359695729
2984 1 -19.584861789 -32.6854048003 18.8549088655
2985 1 -24.7280235135 -13.8127640698 -21.4698413079
2986 1 33.4335777029 -19.7250469208 21.290770266
2987 1 42.802560306 21.4480234999 -16.7611508163
2988 1 24.1863854032 -12.6538413577 -21.7720447946
2989 1 4.4134635227 -7.1637170528 -24.7184387484
2990 1 -0.6293020819 -1.0598222746 20.3635626966
2991 1 -49.4293408241 -8.630589882 -8.5081818153
2992 1 11.0182132498 1.2227489845 -20.5299715812
2993 1 6.4702272755 25.281127259 -19.340122732
2994 1 48.2955430219 -28.4307574635 3.4656605819
2995 1 41.0939477548 21.0482274434 -19.3671353341
2996 1 48.5775287972 11.472556156 -27.5703898919
2997 1 -29.2050434156 -7.5013507126 -11.0962142079
2998 1 -0.5205570123 -14.2115618009 -16.5567554599
2999 1 -32.4163625467 4.4750270095 -27.7224837857
3000 1 16.074232812 31.8397259922 -5.9700101841
3001 1 46.0113747523 28.9084428699 20.6308749056
3002 1 44.3427327976 26.5044752388 10.4964218873
3003 1 -51.6935070975 27.0403763286 9.0892341431
3004 1 14.56025515 16.547976078 3.6383161307
3005 1 -30.4127189862 -3.6374319752 -14.8903592874
3006 1 -45.6939476856 -19.6223525118 18.0605132568
3007 1 -33.5076746313 -27.204461096 20.032433215
3008 1 -27.4670008167 -22.1753368518 -16.2963652302
3009 1 -0.1662484604 28.118301571 -2.8192152462
3010 1 -32.0294930911 -8.3572483797 -26.4977588532
3011 1 -39.845049245 30.5076936509 7.3118611968
3012 1 -50.5183778199 14.0730607865 -12.0394605099
3013 1 14.2365246263 -29.0534995546 -12.4951856189
3014 1 -40.2834734649 -28.4763742801 -15.0880014933
3015 1 -15.0669320335 -16.2822884041 -23.9353996879
3016 1 44.1461150327 -19.009846584 -6.8448808368
3017 1 32.4366087497 2.3982438987 21.6834096938
3018 1 47.2011000812 3.2076196009 26.9869964719
3019 1 47.8655721136 17.2223116273 -4.4625944306
3020 1 -45.6045513069 -2.9477222144 -21.5567318449
3021 1 34.496190273 -9.2844930375 -11.7339367241
3022 1 -6.5620657219 -32.8503561141 28.0068347562
3023 1 26.9866231247 -7.5649107649 25.7652952626
3024 1 -49.351799954 26.4780528924 14.548424765
3025 1 13.8590477391 0.5604598954 -23.8864618569
3026 1 39.7555067598 -11.0130602389 27.2498065805
3027 1 -46.4497363551 -10.1501742938 -24.80688251
3028 1 31.4240898777 -0.7450169896 21.0446179288
3029 1 41.9101619475 25.276335297 -13.5317942271
3030 1 -4.6861610915 -5.4420050193 -14.9684144524
3031 1 1.2693534364 18.4865243946 -1.2322248689
3032 1 13.9423285121 -26.4298004967 -19.0593042219
3033 1 -44.6652527236 -16.8296369589 -19.4256063626
3034 1 -21.5635628624 -6.0458587933 -9.6714119961
3035 1 24.9651336843 20.6679985653 -6.2655730728
3036 1 30.6955396565 29.9556862441 26.5248558698
3037 1 31.8943444682 -3.2739084093 -9.3420270784
3038 1 -7.3822456658 31.8013237408 -10.0917393411
3039 1 10.437439438 25.7370957596 11.9083368369
3040 1 -43.9342604347 -21.8325118998 -5.4683073751
3041 1 -45.7385310769 0.0552406737 -27.7034967402
3042 1 -9.7119157111 22.4859491701 6.1820028348
3043 1 -42.5353417355 -29.2570115209 -16.9562605907
3044 1 11.2067951506 4.1216198079 4.1445210401
3045 1 14.9400279984 27.693946709 -22.2739164324
3046 1 -31.6855163644 21.7429288314 -28.1860181255
3047 1 21.6734559125 8.7390745785 -4.4846547224
3048 1 51.7857170722 14.1375526091 8.3720495556
3049 1 -33.6939605709 -28.5280609152 -14.5250701193
3050 1 6.2364566845 -9.8292459461 -9.4647655895
3051 1 0.14558481 -22.05447292 -8.8353156828
3052 1 -4.3322699871 32.5995847532 2.8162326047
3053 1 -28.5277348731 -20.4309295536 24.4919887279
3054 1 3.5804470687 -11.3878316047 14.922999515
3055 1 13.9556868316 -22.3370655712 -12.160004247
3056 1 -18.5229797521 -15.4621973423 0.8614769041
3057 1 52.1638201307 9.691343927 -23.738342755
3058 1 -43.9300650875 -5.4442013352 -21.1533999287
3059 1 22.6386988569 -14.0858393519 10.7540545805
3060 1 14.6938383449 -32.9865962542 18.2590558827
3061 1 -31.2039906918 -15.7041248711 14.6352590257
3062 1 -36.4013162273 -32.1464847743 13.0684718237
3063 1 29.3372699061 -9.5896478434 9.9457587369
3064 1 -23.2785414878 8.7786748205 24.9176060408
3065 1 19.3160256095 29.3602849587 8.0500368272
3066 1 1.4784946258 -20.7747528311 1.2917088699
3067 1 16.3204224656 27.836174805 24.4612056167
3068 1 -12.2508313077 17.7675304212 -22.2378996295
3069 1 -23.8341640887 26.3585866162 -21.851957076
3070 1 40.3538133659 -24.6557762108 24.3016061589
3071 1 -11.0384594528 -31.1694502997 -3.6429870598
3072 1 -21.8280158434 32.9566524813 1.7466461114
3073 1 -24.7123692328 -21.0413057204 17.3792329196
3074 1 42.8248937464 12.9804268828 5.9537463465
3075 1 29.516041791 -28.626489147 -21.0325748103
3076 1 -36.8542467472 -15.4244606411 8.9646385156
3077 1 -31.2001293026 -1.9465349199 1.8672461248
3078 1 48.037456115 -30.9085079993 9.748566741
3079 1 26.2346958444 -15.3912496819 14.3224756031
3080 1 33.7539686467 15.3954426487 -24.890993
3081 1 47.5202386826 1.1892718051 22.1762208546
3082 1 3.1956648505 23.555954364 -16.3488146994
3083 1 30.0080036507 19.0942383602 -7.514005503
3084 1 8.9603015165 4.769865786 -4.1975332718
3085 1 -8.7655622653 -19.8232821429 -2.8811191262
3086 1 38.9448237462 22.9411855653 -19.4381559673
3087 1 -46.5680096634 14.3551875525 2.5645651945
3088 1 49.3407271595 32.8897646776 4.1497547318
3089 1 -38.6951901509 18.0583758959 -0.2906105783
3090 1 -2.6876312627 7.5272406187 0.0141816161
3091 1 -1.7339724859 4.1034502851 20.5016646252
3092 1 -10.6333266697 -31.1402792307 18.7837756798
3093 1 35.870218666 -9.2206002101 -8.4901734138
3094 1 -41.4392811858 31.2566373871 1.5196839769
3095 1 -6.7572224206 -0.8878440808 4.3908422061
3096 1 -22.5089770513 30.0181814159 -25.5009600675
3097 1 -14.5089091095 13.6657440117 -10.5315382701
3098 1 -36.9634092642 18.3456939542 -5.1424115852
3099 1 -47.4619212691 -10.2211885092 22.3771833594
3100 1 -51.3719264284 10.1827862578 5.6998278861
3101 1 19.0856989603 28.5330059539 -14.1697418483
3102 1 35.2402904129 -25.2690807988 -26.9507883297
3103 1 42.1690837493 20.7062677067 9.4388785124
3104 1 29.0470395429 10.0874794569 14.7103878255
3105 1 17.3064334224 20.7091295729 -9.3730352947
3106 1 -7.7984408071 3.2730431939 3.7556521214
3107 1 3.3321701777 18.3564093137 18.585908369
3108 1 -7.2733962343 -25.5045524899 -13.5800229773
3109 1 9.629469833 14.9465955362 11.0416825173
3110 1 -3.0110487008 -26.3575217357 13.5922349245
3111 1 -9.6184074747 -6.4245569057 23.2378161198
3112 1 15.1507346159 -10.5301369518 -21.7682180093
3113 1 -49.0576247122 8.3204434489 -20.0547186118
3114 1 -40.9284298274 -4.4476728928 -12.3898364705
3115 1 -32.9500691548 -26.9115790374 -2.6183090176
3116 1 18.0906085207 3.0525463844 8.8363849316
3117 1 43.379994538 7.6719312508 -4.5947873525
3118 1 -12.6892555276 8.623601604 -4.217905276
3119 1 -42.6262722336 10.1336020917 15.5841329531
3120 1 43.2585173202 -30.7626127212 -10.7428556058
3121 1 -15.0236218571 15.5119139486 27.9389655933
3122 1 -40.1905913998 -11.7761801962 -3.5241878866
3123 1 -48.7555179681 -27.353770647 26.9845203167
3124 1 2.5188781174 -9.8524736511 -24.8643855869
3125 1 4.5672929205 -16.3605571177 -7.4926205263
3126 1 39.971222747 -24.1105574169 -0.862996363
3127 1 18.7812753827 21.9371364047 -25.6053862854
3128 1 -3.1732270483 32.0509050978 -24.8830186548
3129 1 16.90077883 5.087000497 -25.6170017043
3130 1 13.0315624643 10.5576241786 -20.882823697
3131 1 -39.8873158028 -9.0278568474 22.9143402088
3132 1 -17.4075600753 5.9968742923 26.179094562
3133 1 -19.0700446796 15.8642562698 12.901387624
3134 1 -29.8369545442 -1.7874684017 -22.4757230811
3135 1 15.813015049 -16.9469734742 -11.1572176678
3136 1 -42.1753558978 20.8703924071 -14.2267496941
3137 1 -16.1872567182 -13.8103680888 -25.7180400917
3138 1 6.6352233935 -30.0959642778 -15.7013563912
3139 1 40.9282211037 -17.6071993574 12.8198433312
3140 1 49.7478428181 16.2765646716 -26.2652591353
3141 1 46.2675831455 -31.3221741237 -14.1126777262
3142 1 31.5575687106 17.3593484311 0.3850421334
3143 1 34.7230729804 -20.9707573901 -1.3386432662
3144 1 -46.3819428837 3.9335352972 -18.1824639003
3145 1 -43.226540843 -12.7132084432 20.7116313308
3146 1 -48.3273003392 -0.5954012854 -2.4030523441
3147 1 9.2006469053 -7.3887396043 -3.0368917987
3148 1 14.8100974691 -11.691588755 8.5601810744
3149 1 -25.3427149334 -5.2589121357 -23.6802206394
3150 1 -10.9892006497 24.9602654664 -23.9197830272
3151 1 -43.6093297495 -23.2764232441 -25.1119504581
3152 1 -10.0935670732 -29.6477827155 -26.6975001634
3153 1 41.2637445188 -8.7686915662 17.9490862729
3154 1 -19.6721083132 -15.1455285165 -22.9160847727
3155 1 15.5322816161 -9.4183351999 -14.3617001525
3156 1 10.6032704509 -28.0419429867 -15.7525677828
3157 1 38.9193594497 7.2531670112 -19.0245254967
3158 1 -17.5552321227 19.238263442 1.6676905263
3159 1 15.0955271862 -31.5907835635 -22.3657592798
3160 1 2.5109466152 -30.0218419425 25.4700137551
3161 1 51.2396957634 -23.8406767762 -27.7838232148
3162 1 -10.8050019475 4.9016447425 0.4489719585
3163 1 -47.1115680321 31.181696425 -8.8571508695
3164 1 -50.7225200757 -14.0469712153 16.2446473523
3165 1 -32.7548080942 -24.7353760249 -25.2239176941
3166 1 12.6349873547 5.2396111775 -24.3800665129
3167 1 -42.1886098554 -27.0565358896 -13.1578947921
3168 1 -32.354684681 18.4445281715 17.1553659792
3169 1 -2.7847921646 -12.5558723557 9.4391036175
3170 1 27.5649966135 4.9779833602 20.218595065
3171 1 0.3972012809 6.4499143716 20.0359223428
3172 1 -50.2281787654 -18.4119827626 -12.3216859263
3173 1 43.9881111601 26.7353546328 -22.7195343262
3174 1 -35.3938067251 5.2325563444 -20.5706593132
3175 1 -14.7008305902 21.6551427487 15.7961818801
3176 1 42.6702294537 -21.1267623771 9.9750786655
3177 1 2.4378933055 26.4815803089 -13.8453655173
3178 1 43.1388142543 2.6029006115 4.4933212656
3179 1 5.001960113 26.0487064033 6.112389108
3180 1 -15.3869055299 -3.8638521823 22.4131438861
3181 1 -7.8657542139 13.7207184653 -2.7497703482
3182 1 -39.7347387474 9.7640220182 4.31520692
3183 1 45.8989770173 10.484147427 -1.0868070272
3184 1 34.3682426192 32.0674107449 -17.9485235103
3185 1 -35.2892361304 -25.8654138546 -22.9307222265
3186 1 -5.6768683325 -28.2059478881 7.9776092877
3187 1 24.6827304615 -19.9929309107 -14.5940085311
3188 1 -27.8845526624 -0.6911739715 -26.9148953346
3189 1 -8.0385774722 12.7432913161 -20.9039835687
3190 1 -5.0554977528 -31.6026569806 20.461595932
3191 1 50.8027326097 6.3004983325 -27.4619061561
3192 1 -25.8904060322 31.5727737727 27.3173943621
3193 1 1.2142503686 11.2006788644 5.9878497568
3194 1 -35.1905098004 -4.6494677393 15.3451839764
3195 1 5.428173994 -28.2321439473 1.1763988244
3196 1 -49.7127146123 14.6962155188 2.5171805882
3197 1 27.9035465229 -6.0565741529 -10.1769415904
3198 1 -9.3275509404 -6.8321399006 -3.9159831705
3199 1 -48.9158491105 -1.4298682333 -25.1866009098
3200 1 37.9348095591 31.8761981479 -7.0581115651
3201 1 -25.8203792167 -25.4421904281 -24.3846361448
3202 1 -13.9442070258 -0.1326441719 -14.3982797179
3203 1 16.3435908009 -17.9646664157 -0.3884187087
3204 1 -31.0536052358 -27.4496697877 -16.4475795261
3205 1 -46.726681452 -21.1293580232 5.7018538313
3206 1 -43.8058014077 24.0692267442 -7.4778198713
3207 1 25.3538816536 13.4509043796 -17.3869427665
3208 1 -10.3412177929 11.7798407228 10.100349608
3209 1 -39.3109251895 2.9558419279 23.3256070768
3210 1 38.9928302068 -16.8833468669 16.4594538158
3211 1 -38.8588295645 -24.8526459852 -26.3712329502
3212 1 36.956312657 26.0610190835 9.726225068
3213 1 36.1970800458 29.2219170544 -24.7256252261
3214 1 -23.3881214523 19.1528733404 -14.6295188477
3215 1 47.5350580682 12.6080514981 4.1798062517
3216 1 27.4359009791 21.9234926238 18.3138689546
3217 1 18.4294715157 -2.9396025009 -10.6350865784
3218 1 -8.388085378 20.2025792506 -20.9926186696
3219 1 6.7736072343 1.4228799553 15.1738227814
3220 1 0.3433505554 21.1087259643 -26.4127985918
3221 1 -46.5501116025 -20.0726638349 -8.9187733682
3222 1 47.0045866782 13.1687110585 13.3697186141
3223 1 40.6325639233 27.7252941274 6.8609758456
3224 1 -49.5617342936 -23.9729881729 3.0294633331
3225 1 -39.0446980567 13.6611517148 -23.5375490789
3226 1 -32.9517389447 30.6416689234 -18.9346523182
3227 1 -40.6498879938 -21.1828017111 0.0256619721
3228 1 4.7909404099 -13.5526670182 -13.8107556208
3229 1 2.2795763473 32.2219515212 -11.2007192126
3230 1 -9.1364643546 6.9446178988 -15.0912092398
3231 1 -43.210531732 -12.8427910838 -25.4685393173
3232 1 -17.4658983612 -13.0727387074 4.9542237901
3233 1 -36.5738264 -25.3816253521 16.5128037051
3234 1 19.9756969958 17.1194175532 5.4195158624
3235 1 -19.9416750258 8.1241726698 17.9396881383
3236 1 -27.4729494433 25.3891460703 14.8170313278
3237 1 5.6810428073 -2.4715875402 -16.6622171608
3238 1 42.1835900494 12.0195719356 -4.5757097022
3239 1 43.7763609239 -5.6688911116 20.069350438
3240 1 18.0613871968 26.8549540191 -18.265077442
3241 1 -3.7365724277 1.6538259044 6.8405475652
3242 1 -9.4421402747 -11.0846068946 20.6237278212
3243 1 44.7566319778 9.1946437489 -9.8459809376
3244 1 -28.3119145239 -30.9960145508 -5.5515399555
3245 1 31.6617218578 -28.9081766498 -9.7503113049
3246 1 20.939478874 6.3559386713 15.1030835295
3247 1 52.1315723126 27.0276643182 1.9961750239
3248 1 23.0213938377 14.9316872098 -6.6102651317
3249 1 14.9594393064 -3.3789987994 -19.8461025363
3250 1 30.4198155935 21.1764124284 -3.6716316734
3251 1 -16.7061439406 1.151668214 23.2752961053
3252 1 43.160834609 -31.0899969067 19.8296135938
3253 1 26.4747281476 -20.042580962 -8.4785805054
3254 1 -3.7574448019 18.6499835447 18.3156135185
3255 1 -49.951097998 -28.9936133399 -14.0432891044
3256 1 -16.1403982382 10.6700356218 -7.2320051916
3257 1 -41.9623950639 -1.984071956 -14.0851023615
3258 1 45.5561482712 -10.3129013386 -19.6160452079
3259 1 26.0280593399 19.9215173651 11.0583965649
3260 1 28.4600040188 1.4429795739 17.0197402058
3261 1 12.9979579418 -3.8819551501 -5.4636364459
3262 1 20.3741506191 -18.4197031459 -17.7218990334
3263 1 -4.7879139157 9.9467821265 -15.1321220768
3264 1 10.5203027635 4.0394909027 -6.5388505647
3265 1 47.4905999112 -7.8624782975 10.147227728
3266 1 -33.3569760896 -24.3052974304 20.7972837902
3267 1 3.6232354358 3.3763365982 12.2251721498
3268 1 -9.2188058708 13.6443132926 2.46141082
3269 1 -34.6411489117 -16.6639814928 -20.881923277
3270 1 -13.083534676 -24.2892576686 -18.3391932692
3271 1 22.599041346 0.0923783796 -13.929104584
3272 1 -44.155778942 25.693834991 20.2972129925
3273 1 -33.1077599418 -31.819286943 20.6968869521
3274 1 -45.2796101855 -29.5923290658 -15.5629730814
3275 1 12.7050141701 0.615434349 9.0356028726
3276 1 -14.9862603073 -31.2376625485 11.4842952591
3277 1 19.6006204316 13.0662828696 -19.2328039146
3278 1 36.9074713014 13.7086054501 4.01891244
3279 1 7.2618120667 -3.5892461346 -21.8371001449
3280 1 20.3265616059 -7.7450086721 25.2698391178
3281 1 30.0639416135 15.5557071574 12.6341316913
3282 1 16.7610382847 -16.2670473025 -15.6141281967
3283 1 0.3616138829 -6.8582294717 12.7170828905
3284 1 -33.5683088783 -15.0825009044 -10.4799329447
3285 1 -20.1509205771 32.7260393074 -22.6832530249
3286 1 -40.7749135153 -27.4472538401 -26.0189773627
3287 1 -30.3292294895 -25.9619852011 -4.6925392066
3288 1 -35.8759585689 -4.6034782146 -17.74193338
3289 1 -12.1916581268 -20.7475318244 -21.7773910388
3290 1 -44.0023252469 25.2413273519 -18.3818506701
3291 1 -27.8182828743 -13.5671094594 -18.2298485066
3292 1 10.0226010009 -23.4768204351 -16.6332348898
3293 1 21.9095224646 7.8038433174 20.1306915554
3294 1 -39.0571171193 -5.7202715936 -14.4875338576
3295 1 6.3125364885 10.9988840178 19.2490677522
3296 1 -24.9189013754 -0.0288848824 -25.7427791331
3297 1 6.7982366359 -6.205990192 22.213025525
3298 1 10.0216617441 5.9671907495 -26.5074102309
3299 1 38.3355591435 14.251428263 7.4453484725
3300 1 -42.7994816308 28.2970018226 -21.9459384211
3301 1 41.251429818 -27.2996614088 25.8998517871
3302 1 -12.9779204626 -15.3281555148 -21.975764836
3303 1 -0.7952374567 -0.2450556151 -5.3414606974
3304 1 -35.4192710216 5.1625404544 21.0110772811
3305 1 40.7895241772 23.2064073541 -9.5965083013
3306 1 -37.2375678992 -20.9440688237 -7.0710551037
3307 1 -3.3860209031 6.812239947 4.8124076287
3308 1 -12.9101896084 16.7130991039 3.1823659166
3309 1 50.3009607342 30.6581745704 9.5800193588
3310 1 25.7240532098 23.1941612288 20.4353711974
3311 1 24.2008917033 -9.5423937731 19.5545915379
3312 1 7.7548175451 21.8689840554 21.6874615841
3313 1 -35.0479514847 -14.3069351568 -22.9955243336
3314 1 38.2314059963 -22.0460869864 1.7617281476
3315 1 5.7191348902 14.5765495774 3.6515973268
3316 1 45.3464852724 27.0088958001 -20.3686275595
3317 1 35.1608710291 1.9196466884 9.152882587
3318 1 31.8776465688 16.83229916 -14.9697088063
3319 1 30.2318598639 -22.0414946894 14.5860735792
3320 1 -48.0471304605 -20.436520176 22.3012104158
3321 1 -11.6433408568 -25.3309104204 7.4997113343
3322 1 52.0790782915 -31.9775215233 -5.1696492923
3323 1 -8.1830143016 -15.093016599 -19.4921248954
3324 1 -6.9322372782 18.6905821121 -4.7875898004
3325 1 20.2128071666 -0.7990596727 -15.2758516308
3326 1 -20.5995722603 -30.8171279451 -17.3922890107
3327 1 -18.7626989697 5.1904935664 -25.7774734441
3328 1 30.776837554 12.9999275062 14.5081309667
3329 1 33.0143560673 17.6689624239 -4.2199874974
3330 1 -47.6806637506 -19.8974244447 -23.5151342468
3331 1 14.3246060454 12.4743424457 -26.1004259858
3332 1 -4.0857672479 -14.8232690683 -24.3257092787
3333 1 4.4797333107 25.4063172677 17.8411484167
3334 1 -13.1232965489 -23.8235055788 23.2689931648
3335 1 34.9384758821 -10.1816548223 11.457957972
3336 1 51.5642611821 -32.5051631342 13.6105247072
3337 1 -28.158189488 16.0143378591 26.4734193732
3338 1 -6.4231600717 -24.7154095164 10.3655233193
3339 1 -11.6596213087 20.7081978025 -21.1539626913
3340 1 5.6954447455 -22.5188273542 -23.7011047574
3341 1 -14.8183420569 -18.9972011286 -10.8963209519
3342 1 23.2480678214 -5.9795034298 -1.3906988016
3343 1 -37.3257536802 -11.2374837952 -2.6861219043
3344 1 28.448524213 -6.9252503855 4.7458328196
3345 1 -16.0380192428 -29.802656267 -14.3458302487
3346 1 -5.215484501 -2.7330156923 20.8222704472
3347 1 25.5214868183 -6.0764741064 -3.807313723
3348 1 -37.0545171776 -15.9517761323 -18.7457329318
3349 1 14.4706083029 -12.5011641222 -14.7372878751
3350 1 -46.808229818 22.024190382 -20.661714293
3351 1 40.2837865505 23.017257963 -24.4811161555
3352 1 48.4269346174 -25.1862197883 -10.2911261108
3353 1 -22.7565234092 2.420007393 -27.0328278535
3354 1 -34.1496044995 -8.7228351515 24.3832630042
3355 1 -37.3351462486 12.2741449198 -15.7569573307
3356 1 23.5585443875 -7.1774939437 17.5863295362
3357 1 -7.3123232122 -22.2647202552 16.5000289953
3358 1 -1.0155453663 1.1295053895 -0.5920824738
3359 1 -37.7736748303 13.2468466621 14.9303717044
3360 1 35.9048668071 27.4598061185 27.0716922349
3361 1 -45.7188275556 -32.5548131855 14.143348285
3362 1 -42.7646769469 3.0450922212 -25.0535582165
3363 1 -4.6155081049 9.0249284261 -8.5179176073
3364 1 49.6786508977 -14.3672340126 -14.3705918007
3365 1 -41.4485693923 1.4377217267 2.6140320223
3366 1 -25.6619578966 -5.8596378234 1.5477095517
3367 1 7.9637500107 -17.7191449154 -4.0427735719
3368 1 -31.3797360825 -29.2368985913 20.3998608808
3369 1 -5.1395090589 9.4213967312 -0.4171195985
3370 1 -48.8289782891 31.8031207265 -6.2329328452
3371 1 -40.975705755 9.400032567 -2.2270764962
3372 1 -26.5238825888 -1.4588196707 12.5205099335
3373 1 2.4725414467 30.7860933353 14.0777301722
3374 1 -41.5246491962 24.5048959611 -5.5010601552
3375 1 -16.0187122966 27.7340128361 3.8594255347
3376 1 13.4957640663 -9.7434565143 6.4900027758
3377 1 45.8427259688 33.0379827262 23.2656728657
3378 1 3.3580519217 6.7452855883 -13.2539583586
3379 1 10.4658258669 -11.0977847903 -18.3853960741
3380 1 5.5600873989 28.5871817471 17.7593227426
3381 1 40.1500989938 -12.7910112715 -12.0678800184
3382 1 25.5334884335 -17.223975503 10.0607874011
3383 1 -48.1237425099 -18.3023666306 11.6254361054
3384 1 -29.8861089854 -29.9618891728 -11.3273407852
3385 1 34.6473062621 -7.1229188203 13.1618904062
3386 1 -25.4788028131 14.2220774954 7.3607652619
3387 1 49.7596357095 20.786333406 -15.8816655107
3388 1 -14.2267146105 26.8706610058 -27.6625805266
3389 1 35.5966862022 23.5992816876 2.8506736725
3390 1 4.4351707918 21.3963102427 0.9199479326
3391 1 -51.3910810062 19.3653169915 2.0257763338
3392 1 -38.9331352166 28.1365376488 9.0478710961
3393 1 0.2629919148 -1.5903989622 -18.1510617503
3394 1 -46.7765559901 -8.7221030462 3.5320102859
3395 1 -51.7661680066 12.7482163882 18.5984016975
3396 1 28.7381284049 21.7249589736 -9.0681868239
3397 1 29.2197584394 -15.9592968505 -0.7300718498
3398 1 -17.9146544063 22.6172622414 22.9904819812
3399 1 -36.2517656662 -13.3830848055 -14.6223154871
3400 1 -42.34794956 3.4875500509 -2.4798694315
3401 1 34.6327999621 -21.5634964744 -9.689307845
3402 1 12.6057660308 -24.9169381428 -27.1419531387
3403 1 24.4777637469 -7.5830137326 -23.6063468001
3404 1 45.266752803 3.4095475575 21.3616220704
3405 1 -23.4228739553 -4.3224828841 11.5925707728
3406 1 -18.9414708546 -6.9103420591 20.7698772542
3407 1 30.511549678 9.4091506059 -21.0810286654
3408 1 -34.5159146666 -7.4903025779 21.7545991557
3409 1 -20.9348869517 -22.7336669863 -7.5492344383
3410 1 -32.6795631853 -11.4986457272 10.744431341
3411 1 -30.3115923333 13.1122723943 23.1280211472
3412 1 -16.074232812 -22.7942320623 -21.6228001677
3413 1 -42.9316768128 -32.081573655 -6.6475200122
3414 1 -23.2313699221 7.3922670208 1.7675246018
3415 1 -33.6021221245 -16.9391865358 -15.492796592
3416 1 8.7271570967 26.0874414299 14.5704850567
3417 1 -32.2241279804 23.9729881729 -22.0251753874
3418 1 -40.4328153023 16.3247505123 -24.877666783
3419 1 36.3215837579 18.4165750596 3.342753242
3420 1 -48.3002706146 -12.0053957146 -11.2411818396
3421 1 0.6326416617 25.4993611976 -1.3432016428
3422 1 -3.4092936004 30.0222412727 26.9143438273
3423 1 -46.8916566976 9.2596014568 -18.3081850529
3424 1 -39.5583671855 30.5303223606 21.3684877735
3425 1 46.58745228 18.2936479218 26.8132153979
3426 1 -33.040446535 -11.5969475044 2.2768809815
3427 1 31.6119412454 -19.0070512728 23.6717623183
3428 1 22.5897531395 2.7691550728 8.4337283305
3429 1 10.4078006666 -2.8352442161 -17.9150954151
3430 1 13.5536849047 5.2450686898 22.6842828803
3431 1 4.3475068202 16.2757660113 20.4741455367
3432 1 41.270841126 -24.6860587488 5.1495023932
3433 1 -23.7719644136 6.3418290052 -12.6534344466
3434 1 27.8926928883 -24.8023303836 9.8716429097
3435 1 33.5964865835 -17.3222772802 -11.087378836
3436 1 11.8827469888 -10.6535299747 -4.1970830618
3437 1 9.9258575465 7.1977266724 18.8339178226
3438 1 45.4615964161 -3.4792972274 -12.2907339863
3439 1 -33.0046504133 -21.7185031359 24.9142294655
3440 1 37.0049452889 -31.6928856328 24.4169724806
3441 1 49.5317093834 5.945027925 -23.1345041717
3442 1 37.2196176574 31.4300797915 -17.3285280143
3443 1 -45.5507423263 -22.1235570396 -22.754335562
3444 1 -44.3060182914 -8.1941220048 -22.7771049345
3445 1 14.7082402831 -26.5791499808 14.2060963087
3446 1 -18.4642240187 -18.3105528991 -0.6586572829
3447 1 42.7657205656 30.4881930275 17.1273404044
3448 1 32.3122093995 -25.0075195367 -27.5409855489
3449 1 -23.458670077 30.5357798729 24.2150532794
3450 1 18.5087865376 -9.7619588123 -13.5371404713
3451 1 34.6531505269 -32.4273004063 -10.664406507
3452 1 40.2938052901 -9.8944033191 -10.2335555025
3453 1 -51.069878127 -15.822725932 -25.7599377631
3454 1 -12.4956642569 17.8643014327 -7.7023621268
3455 1 -7.4139716745 4.2181911543 -7.031774278
3456 1 -31.2756872972 -11.7976109154 -21.7902220248
3457 1 3.9772309021 -32.404598486 -2.0310100255
3458 1 -10.6272736812 10.3747309601 -12.6339065863
3459 1 -16.7846240676 -14.3766182717 -11.0001506415
3460 1 -32.9787686693 14.04623911 4.1926935139
3461 1 25.9630418943 6.2415305772 14.6383542197
3462 1 -35.9358622828 1.5289686708 27.2117075561
3463 1 -23.3897912422 9.9263497328 14.4326082332
3464 1 -38.9009917604 28.1823275084 -6.3597795229
3465 1 -10.7096151974 17.2271701444 -2.4938259426
3466 1 1.2257301744 -18.1526178163 -20.5382441906
3467 1 6.3823545801 12.2579720479 9.3446157861
3468 1 -18.130787841 -32.3480799558 13.8565644919
3469 1 11.4580985359 -31.4765218905 7.7652789794
3470 1 -9.9263793559 -22.7277435888 6.9314899925
3471 1 -30.2599332072 19.3772303416 -22.8093230902
3472 1 -20.9692220073 32.9134582678 4.7649104699
3473 1 24.9207798891 7.2958287845 -0.881792632
3474 1 -34.7526073899 18.3265261059 26.2705997519
3475 1 -37.8485022918 -9.010619095 -0.2563383393
3476 1 2.2842726315 -22.4838194091 3.5340362311
3477 1 -46.3355957768 20.4820438155 -9.7347227824
3478 1 17.4552534503 -26.8254501749 22.6070155829
3479 1 29.7302967121 8.7174441942 -9.3323475626
3480 1 -40.736299623 -1.6400490135 15.6314050069
3481 1 10.5249990477 -31.1217503108 -9.573660142
3482 1 -27.4232731927 -15.9465848401 21.9331637113
3483 1 -1.2516119184 9.2155420279 14.495806467
3484 1 13.3145918583 -14.4247375573 8.501935151
3485 1 -24.5478949242 -4.9059708194 8.9680150909
3486 1 -35.0389763638 31.5420919046 -4.7385169065
3487 1 -9.0924236451 -11.9442981984 -25.133003405
3488 1 -3.7333372097 -31.1895432629 15.7163821512
3489 1 -48.8171019082 8.9259610987 -5.1875451413
3490 1 13.7170112327 -29.2257439685 -23.5075819734
3491 1 -38.9763410312 -3.2494161588 -20.9216543126
3492 1 -22.6077033813 -26.988802837 -21.2147973224
3493 1 38.523619235 26.0536980304 15.605123996
3494 1 -38.149168842 24.1618713439 -12.474419681
3495 1 -23.3657880119 31.750475699 6.3133516129
3496 1 -48.3191288047 5.9512175427 -15.0627897312
3497 1 -4.132625728 -0.9715703067 -16.8373488649
3498 1 -44.782858116 -19.8682733422 14.6935049491
3499 1 -9.7924830755 -25.8747315586 -1.6196868812
3500 1 -42.5758341414 32.2733320032 17.795001888
3501 1 25.8701598292 11.1023105322 -19.2157522095
3502 1 -35.686646135 -9.9812576313 9.8462060426
3503 1 34.5137230673 25.9317692181 -2.2357993157
3504 1 51.6027707125 17.4875999711 25.2364110226
3505 1 7.0128046426 3.5170339286 27.1844135727
3506 1 -11.1076513732 12.22795573 -7.5618965956
3507 1 -40.4246750763 19.0342057245 10.0572982733
3508 1 13.4085175422 -14.7887935635 -19.1768090414
3509 1 -12.7557340394 -2.9476556594 -24.3742306653
3510 1 -51.6304360008 -4.6678369272 -15.8585922463
3511 1 -22.9613857619 -5.893647443 -5.0071234693
3512 1 6.641276382 23.5266701515 -8.1708056694
3513 1 25.7519178294 -5.1156191593 16.1469517745
3514 1 37.579039941 28.2402969383 13.963601928
3515 1 -12.6671308109 -11.4010760553 -9.7892544731
3516 1 -35.8845162423 -30.9994022018 -21.0517650131
3517 1 -15.7152279759 -10.1069135252 -13.5019678122
3518 1 17.8824065882 1.172566493 -4.1577459599
3519 1 29.1397128843 26.8790469394 -3.7912749905
3520 1 -43.0720957102 26.9288966558 -14.0491418349
3521 1 48.5958964865 -14.657081162 -24.7425700064
3522 1 -5.3897688255 -24.4135159069 13.1304319799
3523 1 21.1240950238 -19.0136402207 9.9544252801
3524 1 -19.0267345032 -15.9779322585 15.9853826478
3525 1 42.1134588721 -14.4664675602 13.0160223545
3526 1 -18.8402398398 7.2262787796 -9.5856469842
3527 1 12.500464903 -11.3202782507 11.0159079927
3528 1 29.7075458242 -30.6126442754 -18.9217087797
3529 1 23.2909605504 10.6870737091 -13.0991986587
3530 1 20.8855237868 -3.0127464773 -17.3260518591
3531 1 -20.2376452919 -23.3873039217 15.9591016369
3532 1 11.4285641264 18.9350387319 20.1497129294
3533 1 43.5771341123 21.8788341996 -20.727163577
3534 1 25.1261640511 20.9576460495 16.2394699369
3535 1 -39.5504356833 -11.7000412436 -17.4511539729
3536 1 -17.2530001444 10.9753900928 19.8834136931
3537 1 30.7190210775 20.4699308003 21.6428907905
3538 1 -19.7358734163 -1.9511272169 13.0267148428
3539 1 -45.5552611953 -0.7603246461 -17.1877811018
3540 1 -16.6375781914 0.2477843713 -22.5587586946
3541 1 -9.392568386 -33.0382303109 26.8177737745
3542 1 8.5664398155 -9.2673883951 -7.5110228615
3543 1 31.1263454598 1.0674095479 26.4278918832
3544 1 48.0744002173 -16.137531217 9.9096856577
3545 1 -25.2385617862 -12.2345446779 21.3343843633
3546 1 -2.8368687382 32.7199162448 21.1192965185
3547 1 -31.8114811427 -23.6908614069 -5.9042232425
3548 1 28.6260437555 -14.692022552 -3.5121447681
3549 1 23.6926493917 -22.488145486 1.0641276966
3550 1 -44.4358966398 -27.8028640132 -22.5777519305
3551 1 -12.1419818763 -14.333024728 21.2638139401
3552 1 -26.9492615749 -15.755239133 -20.1274838089
3553 1 24.5916225481 -28.3480495295 -20.0624284587
3554 1 1.6151043149 31.4549048172 26.7990337818
3555 1 4.3235035899 -26.9942869714 6.0817748255
3556 1 30.7739154216 -26.4737933706 -11.080963343
3557 1 -31.6371968182 -11.3073000201 -14.1624822115
3558 1 31.2357167006 -29.1630424761 -23.9111108564
3559 1 -44.2338103129 32.4248778032 -25.5422330726
3560 1 23.208827758 13.1689772787 25.2450775658
3561 1 35.0102768493 -22.0926089513 22.7096071949
3562 1 -39.7136576495 -21.9605637747 24.8919440687
3563 1 26.8008589944 29.2561928941 18.3386305066
3564 1 -22.8123570102 1.8108292167 21.6033285836
3565 1 10.4735486453 -19.5493416454 23.2674737059
3566 1 7.1394999539 -13.4118365778 18.1083480731
3567 1 7.2971907409 -19.6676764862 15.2761330121
3568 1 2.3334270727 -2.9824639393 24.0414973105
3569 1 -36.9998315572 -17.3624099624 -25.8388201891
3570 1 15.3104082785 -8.7742821886 24.6811332193
3571 1 -50.673282145 -7.1580598754 23.5079984177
3572 1 23.96252919 32.4754596249 -2.8680067589
3573 1 10.7854862776 -4.5358583056 15.6375953949
3574 1 25.7644412539 -9.999027824 -22.060235494
3575 1 45.1774190415 10.7611494559 13.9967486419
3576 1 -47.3307383973 27.8720479654 -12.1562900143
3577 1 -23.9658687699 14.3607116198 -19.8997900831
3578 1 -27.0250282932 6.8720063627 -5.2781499111
3579 1 10.1437651331 -19.5487426502 16.259391731
3580 1 10.2972814453 25.7285767159 -11.3861494712
3581 1 -49.7776590046 21.4538137873 20.8299240178
3582 1 42.452426229 -17.5218758108 -19.1333637729
3583 1 -18.7994343482 14.2551553446 7.8797448811
3584 1 40.9075574532 -10.7581544796 0.4258986942
3585 1 -36.1223569462 -13.3355645151 -28.1293460238
3586 1 -23.8980335537 -28.2416879384 17.0832760971
3587 1 -44.9943474475 -19.7707036704 -13.8352920677
3588 1 3.9311029551 -2.3123213568 -25.4312788091
3589 1 40.7111484121 -4.567205724 3.6012863552
3590 1 18.0502204767 14.666465421 7.1255867943
3591 1 13.364998642 -24.875540915 -13.9206631458
3592 1 -11.4511062905 0.3441560526 -27.9404248365
3593 1 12.2480135372 13.5633158228 0.059484001
3594 1 -45.1266365551 23.9554842004 8.9110072451
3595 1 -36.3973504762 7.8995494484 -26.1021705497
3596 1 4.9399691617 19.4103081908 -27.6008184627
3597 1 -42.7804042808 11.7884928765 9.015793631
3598 1 -25.7780082971 22.0200639702 22.1298492208
3599 1 6.2128709017 1.9450707093 -18.7894033053
3600 1 9.5694617572 -9.6812941177 21.636362745
3601 1 5.746790786 -13.7482056921 15.2541852728
3602 1 -50.044084425 -1.8867019493 -28.0646023315
3603 1 33.4289857806 7.2584248584 -5.76392654
3604 1 47.0785792447 24.7064245875 13.7746262654
3605 1 -42.8571624369 5.9622656774 24.8187286616
3606 1 -23.6330587634 -5.7591397303 22.3659843848
3607 1 38.8787626819 6.4673517891 14.4958627432
3608 1 0.0580252003 30.6835985913 0.9503933863
3609 1 37.0379236401 -21.1063299833 24.9121472441
3610 1 7.1715390483 -10.5302035068 19.8174579228
3611 1 -34.1166261483 18.1675926978 -11.9719290045
3612 1 -37.3711510941 32.1263119452 -24.9286305591
3613 1 0.4798558827 18.8655552821 -8.209636285
3614 1 46.3920868575 24.3872266706 -14.7770189108
3615 1 28.05789773 -24.6794032459 -18.8043165127
3616 1 -14.9860515835 -23.2846760677 25.7176855513
3617 1 1.186385749 5.8559107418 -23.1013855959
3618 1 -49.4677981736 -25.3915420514 -24.44363617
3619 1 -35.23455051 16.2281791659 3.8811481689
3620 1 -43.2693605186 -31.1856564492 27.2178979441
3621 1 -39.3434860932 8.6648657217 18.729637923
3622 1 47.3875947446 20.0769233567 -2.9134779725
3623 1 4.5125029382 9.5664201384 9.4669603634
3624 1 -37.9684140815 -29.1378314313 5.1313814393
3625 1 42.1900604854 -14.7569802598 -10.8805636006
3626 1 9.9502782243 -12.6897810731 4.1139630339
3627 1 -15.7650085883 21.3487233973 20.5888928197
3628 1 12.2613718566 -5.8639639003 -10.1094663613
3629 1 34.3973595812 -3.3619607121 15.7776669924
3630 1 -40.7114614977 10.6701021768 -12.8247393654
3631 1 -0.9258985191 -27.0723693308 11.6034883661
3632 1 38.840670599 25.4188961681 -25.8549827294
3633 1 -18.6682514764 -15.9513102471 -17.3790640909
3634 1 24.7219705249 10.8880698953 22.0780750667
3635 1 -48.6950402639 18.2619011732 -9.0149494872
3636 1 -6.5852340573 -11.3944871075 -0.6331641396
3637 1 -1.2266694312 -4.2886063745 -2.9911392038
3638 1 -7.502574903 23.3430448277 -6.0825064169
3639 1 47.3297782681 26.4128289644 25.7668709977
3640 1 52.1080908916 3.0203337505 21.923371643
3641 1 7.0865884853 -15.3190374759 -6.0508228856
3642 1 49.5288916128 -31.3243038847 15.7454769748
3643 1 -43.4065337618 -0.9230516909 -11.5752939626
3644 1 44.6459040327 28.2743731129 25.2996655327
3645 1 4.6417029345 4.3498370008 -19.6045085757
3646 1 9.2587764674 4.6162567801 25.5497009315
3647 1 -6.8629409959 29.489268604 19.4630863481
3648 1 -11.2837098495 14.4717919625 4.7385169065
3649 1 22.2826161532 14.0992834677 -25.8220329824
3650 1 7.5095671483 2.3791426055 -15.9567380342
3651 1 46.0475883215 19.8186232909 -12.8336310136
3652 1 30.8099202671 0.0945746956 -6.8299113531
3653 1 -2.6800128461 -14.500943065 4.6385140022
3654 1 -13.0522261147 14.6626052293 25.746161336
3655 1 -15.9228037372 -11.0444742124 11.9845348855
3656 1 -42.2572695303 19.536762745 -3.6973499217
3657 1 -33.8020794693 -0.0595667506 1.3717899801
3658 1 6.0719823759 -28.8694948672 -26.3595556274
3659 1 -27.7104770616 20.1438111604 24.0104890943
3660 1 -6.4211771961 -21.7315479215 -9.0855199103
3661 1 -51.212082656 8.201775833 16.16850558
3662 1 -8.8074113755 26.2933626882 15.1455158254
3663 1 4.8878925881 1.0556958628 26.9366292241
3664 1 -4.1008997192 -5.5165466513 13.8700145168
3665 1 5.1132098674 25.3418920001 -24.9546470715
3666 1 21.8607854708 10.1438515661 9.0639098286
3667 1 1.2222862326 32.8552226178 16.4613672085
3668 1 -28.1805229284 17.7357836725 8.003552641
3669 1 -28.4725274433 5.4364143969 17.6023119925
3670 1 44.5056416782 -14.4043717186 -1.5859774048
3671 1 18.4794608519 32.9913276512 -8.0442966493
3672 1 17.2288925522 -23.7752531831 -8.4602344464
3673 1 8.1504533979 4.8574522035 19.349633419
3674 1 4.1715527058 -19.1751027199 22.6353225389
3675 1 29.7920789397 -25.9112702693 7.7848068397
3676 1 -27.2674609194 22.4153342848 -13.1680245179
3677 1 14.9077801803 -1.701878635 17.860676277
3678 1 -30.0403558307 10.5043801557 -4.4370450111
3679 1 -2.6577837676 12.6846563359 -11.8717009952
3680 1 1.7271889643 20.4833083611 -12.1534762015
3681 1 38.9644437779 -15.820396506 -22.4855151494
3682 1 -32.9585224663 13.0450518155 14.3233197469
3683 1 35.3586367746 17.8515228672 15.7171700187
3684 1 33.3396520191 -30.1679701632 -11.6258863154
3685 1 36.1803821465 12.5781017352 19.4922937242
3686 1 29.4716879958 -29.0026448573 14.3180860552
3687 1 0.7115392362 -17.3383835971 18.7631785707
3688 1 -48.3125540069 -10.428041538 -6.2541489931
3689 1 -1.8348904151 29.7029768007 -1.0408293273
3690 1 -21.9833063073 -23.7337228453 3.0368917987
3691 1 -41.4795648679 -14.0957560512 -17.1425912694
3692 1 -31.397164515 -31.6300310638 12.0278676014
3693 1 1.0488368031 -3.3981000926 21.1584085154
3694 1 10.8113680216 -29.9821884565 12.4339007778
3695 1 23.7508833157 3.1897162982 26.8412972489
3696 1 39.5506444071 -7.3144641924 20.194508828
3697 1 -5.092546217 21.135880416 25.5368699455
3698 1 -0.7194707384 32.4852432141 -4.3095230183
3699 1 -34.9861692571 8.4940855184 10.2645637187
3700 1 50.7897917377 -16.3260816129 -16.0671520456
3701 1 8.3335041195 7.7453414473 13.090419563
3702 1 30.7818469238 -17.9403738303 -9.1291902838
3703 1 45.0760836648 -6.9901415383 -8.3108772669
3704 1 -30.8533348054 -12.8767341483 -19.0145645996
3705 1 -46.4175407179 15.0010375495 21.6194798686
3706 1 -29.0969245172 -23.5976178119 6.423709348
3707 1 11.5489977255 -3.3458543952 -11.5343248493
3708 1 1.2110151506 -12.4222964134 16.5021112167
3709 1 10.075095022 -32.460424844 -1.5003812217
3710 1 48.6352409118 -4.746638081 -9.0654855637
3711 1 37.3217879291 3.331545064 -23.1035747422
3712 1 -7.597126758 -28.7598388022 -21.4806463487
3713 1 45.5307883365 2.678773344 -1.4083132693
3714 1 -35.3749172264 -4.0488086067 24.5757277946
3715 1 -20.3148730764 -26.1398867924 13.9780649254
3716 1 8.5568385233 -5.6229015869 17.9399132434
3717 1 -33.7872600836 -30.5561856447 -19.0114131294
3718 1 -48.7248251419 -29.2133314557 15.0231149718
3719 1 14.097723338 -4.1047813857 8.9556343149
3720 1 -42.0248556437 29.5127625291 19.5000598473
3721 1 -24.8288370808 14.5044704815 -26.8088089672
3722 1 -47.3737041796 -3.5787969951 17.7193666019
3723 1 -40.844627245 -7.7482698685 -1.1284514556
3724 1 -3.7509743659 21.2534831514 12.1530259915
3725 1 29.0379600602 9.4169375443 -15.9557250616
3726 1 38.960373665 -33.1703586814 -11.8571817215
3727 1 40.438659567 13.8254095252 27.3652854547
3728 1 50.2171581518 20.5447386524 13.1239039344
3729 1 51.618529355 -26.9068003863 -6.8240586226
3730 1 -19.2378585681 19.7566605594 -3.5478801897
3731 1 26.8344635168 3.1848577811 3.1127521898
3732 1 49.0670903339 -31.0746892501 -13.3741644382
3733 1 -50.9924103102 -6.5716435188 16.9872688069
3734 1 -15.3737559341 -4.6343597478 -15.0317252387
3735 1 7.8366372519 12.3503504275 12.1613548772
3736 1 32.818051388 19.9182561687 -14.8186633391
3737 1 -51.7162433747 5.1970159592 26.4327316411
3738 1 -50.1496360213 -16.592168617 3.1380765043
3739 1 26.8523093967 -8.6938837141 21.0577302961
3740 1 -50.7110611423 0.06988278 -22.8940188533
3741 1 -12.4658167618 -3.8938685002 -9.5430458595
3742 1 -39.9174763835 -28.0991936223 7.2765197089
3743 1 -51.3434032854 -23.0213178197 5.3793346167
3744 1 7.4445497027 -26.2815158931 -19.0800138836
3745 1 -29.6052711907 -27.0892343751 -21.2041048341
3746 1 -22.0219201996 9.1508505401 -12.629404486
3747 1 39.0350967646 -4.182317994 13.6563335784
3748 1 4.7491956616 -11.3364511226 21.9930416461
3749 1 51.6025619887 -30.860035972 17.9521251906
3750 1 -29.0232450364 9.4248575927 20.1532020572
3751 1 42.5309063559 -1.7899974928 -15.6631448144
3752 1 9.522707639 18.5337119098 -21.6130643756
3753 1 14.5662037767 9.0762423531 3.012636733
3754 1 -17.5932198437 -16.2036203603 11.4561008556
3755 1 -34.3282720226 25.4877140676 -19.302530194
3756 1 -50.3231898127 -3.3791319094 17.0619473967
3757 1 47.5298399747 27.1711569597 3.6834496868
3758 1 17.1185820546 -1.0885740469 27.4226872343
3759 1 -5.4560386135 -26.3423471892 -21.228866386
3760 1 26.0055171758 17.6073324674 -23.5281002958
3761 1 -38.9335526641 16.9021153849 26.679896951
3762 1 15.3012244338 -14.9161798881 5.635447851
3763 1 25.9283937532 28.5995609824 -7.0314928968
3764 1 14.9160247681 -8.1852036309 -17.0778735767
3765 1 -6.2729833394 26.8964178019 24.7779283771
3766 1 -17.2350499026 14.5505265613 3.0354848923
3767 1 -25.3446978089 -29.675635995 -23.5165918018
3768 1 -28.4189898035 -4.7615464074 -24.1307289397
3769 1 -18.6497794253 12.006460595 3.1023410827
3770 1 38.5450134186 21.2933496135 -8.2257312938
3771 1 -31.4850372103 -3.3611620517 -10.3288874776
3772 1 41.2680233555 -24.8672880915 -17.1827162389
3773 1 -8.3294340065 -6.791142003 -27.0274140779
3774 1 49.8152605867 9.8629893456 12.8809030674
3775 1 13.4105004177 29.9147549016 -6.1581979792
3776 1 -1.4392545623 16.4543997079 18.8898001433
3777 1 48.203287128 -30.5435934333 -23.8152330016
3778 1 41.4379244814 -25.0974353802 -3.380570885
3779 1 2.0033304749 24.3450973375 -22.1182563124
3780 1 -9.3947599852 5.4025378873 -4.7644602598
3781 1 4.5209562498 26.3892019293 -16.4047532964
3782 1 36.1730768155 -19.0506448165 5.7129402534
3783 1 18.4091209509 -25.7928023185 -3.7260508115
3784 1 5.4560386135 -31.4625120569 13.8408634169
3785 1 17.8803193507 6.7659176472 22.5373455798
3786 1 -21.1800329866 27.3975771668 -24.0554594492
3787 1 30.7386411092 17.6537878774 27.6668136264
3788 1 31.1290588685 -25.2769342922 3.1160724888
3789 1 32.8979925812 15.3871232701 -27.692422136
3790 1 0.4047153356 13.0972975129 -18.4983987932
3791 1 -50.9257543832 23.6013448935 -0.1531839648
3792 1 -18.562637263 20.8689281965 -14.4232100987
3793 1 15.9984660937 -12.5494165179 14.1040674593
3794 1 4.0693824342 -23.8902602724 22.8111858343
3795 1 26.3289346139 4.1061790413 25.0426518783
3796 1 9.1695470677 -31.2851894944 -12.5654746608
3797 1 28.0074909463 -17.03056659 20.2389670691
3798 1 51.7554521297 -19.6564286864 26.219557189
3799 1 -17.8503674938 6.704886686 3.2602522529
3800 1 -31.4252378583 -15.519700887 8.00687294
3801 1 -33.3309899838 -12.6840573407 -27.0239249501
3802 1 25.5845213884 15.7053228616 -5.323677401
3803 1 17.5829923804 30.1156179777 1.4325120587
3804 1 -21.7011118083 -3.4823587587 21.5639352054
3805 1 35.5722655244 32.0367288767 25.46888823
3806 1 -25.2810370676 3.7244193975 20.7123629221
3807 1 -32.3831754718 9.9190952347 -6.4609079522
3808 1 -10.9247050134 -27.2140716421 -24.5087196584
3809 1 -6.3992612032 -30.087245569 -16.4798258199
3810 1 -45.9334268709 7.7649086257 21.4517766302
3811 1 24.3899954134 2.3901907402 5.3844557558
3812 1 14.1111860193 -17.8422051632 20.418938531
3813 1 -47.4494604617 -28.6548083116 10.0827914166
3814 1 -12.1802826829 -6.4014623108 -11.7746244561
3815 1 -50.6555510631 32.848700225 -12.1120006019
3816 1 -28.3794366544 -10.0306414625 18.3383491253
3817 1 48.5321313833 -3.8798253892 7.4852483369
3818 1 -26.9966418643 -8.994313113 5.9738369694
3819 1 -46.2339160059 -32.7203382037 -0.4504914174
3820 1 4.5225216778 -29.1517880208 23.3596542108
3821 1 4.9268195659 -15.3622982445 -18.2257966163
3822 1 37.9555775714 15.1126503324 -3.6333075441
3823 1 -47.2820118397 27.2023047131 1.5793368067
3824 1 -42.4014037103 -24.8175714852 14.2874154965
3825 1 17.6563587757 23.6844055691 -0.1764823342
3826 1 -50.8917637218 -20.6847704325 24.0132466307
3827 1 -50.1935723689 26.7855371243 -13.5954989472
3828 1 46.8483569574 -7.4168923814 -19.0746113632
3829 1 -7.1730001145 -2.1274980426 15.0932914612
3830 1 21.2520426776 -14.1262382543 -14.9448347018
3831 1 1.1705227446 28.1737419098 -19.5698986792
3832 1 -37.9505682016 2.2975461405 -26.5413898334
3833 1 30.1567193168 12.1979394121 -0.4426127418
3834 1 44.7578843203 -4.4002857124 14.739032439
3835 1 -37.0278005386 -0.741356463 -21.3517737259
3836 1 -22.0415402313 20.2926282043 25.6502103221
3837 1 -21.6725166556 25.4245533455 24.5357153777
3838 1 -16.2950625309 -31.9744666475 -18.9149556291
3839 1 -35.6736009011 0.3790974426 3.9167147618
3840 1 11.5937689681 -27.0661331247 13.000208727
3841 1 47.4404018513 -6.8240867421 7.0592370902
3842 1 -6.0321161412 -18.8065875268 -1.4107894245
3843 1 32.7445806309 19.9193210491 26.8518771848
3844 1 24.1966128666 -19.438860298 18.5838824238
3845 1 -31.9224178115 -29.4141013548 9.8932529914
3846 1 -15.4454525395 -30.0535354471 19.6197031644
3847 1 0.1816940173 -32.5896946759 -9.4969556071
3848 1 -49.5827423382 26.2704677584 -27.3216601022
3849 1 -38.400680951 -13.1622552208 7.8861040978
3850 1 48.8335284667 -1.4065739733 -17.3428784592
3851 1 -9.3351693569 -30.1676174215 14.6424623863
3852 1 44.5848523382 28.9257471773 -0.2417065131
3853 1 -24.2808328964 -26.3862735081 -26.7890503742
3854 1 16.5807009717 18.4228312322 1.9522795454
3855 1 -44.3950494035 -23.1651432364 6.5408202336
3856 1 -13.7461281947 12.0509193541 16.7743757361
3857 1 -36.2924667959 -13.209509291 13.2683088035
3858 1 -29.6541125463 14.853019166 -25.1988353675
3859 1 21.3725806385 18.2871920841 0.5102005234
3860 1 25.7064160537 26.4307322671 -18.4075126421
3861 1 -32.6602562391 27.2293926097 -27.7329089618
3862 1 23.4132726632 -8.453353841 4.9377348475
3863 1 0.0495718887 11.4102606493 -22.7942579369
3864 1 39.1175426426 -26.3446766152 -4.947583192
3865 1 -6.3478108008 -22.6171291313 -26.5484918967
3866 1 18.2648928452 -30.9491132222 19.6389496435
3867 1 34.891617402 -18.2962435679 -24.1053145831
3868 1 20.8024517375 14.2075684992 -4.4043485072
3869 1 16.2255575249 -15.2323162737 -18.4548972484
3870 1 -6.0155226037 19.6759293097 -12.5360421797
3871 1 33.1779954809 -33.2120803649 -5.0630620663
3872 1 39.9812414866 16.6169270876 6.7179216066
3873 1 42.4575399607 3.2043584045 -2.1301125097
3874 1 15.6291294324 -29.3699021603 -18.0063192237
3875 1 0.3034843207 -8.3754844576 23.045069948
3876 1 40.4527484196 -2.5619692689 -17.7779501829
3877 1 51.9423642405 25.460559616 -24.2865691437
3878 1 1.9412351616 12.4209653128 -12.3495989485
3879 1 13.0198739347 -0.6896432058 12.0234217773
3880 1 -45.7104159888 16.7699370982 25.7204430877
3881 1 12.2614762185 -17.1623455466 22.6933996336
3882 1 -3.9156573982 14.1071369611 4.7568629655
3883 1 -42.4364692989 15.5655573016 -27.1114232706
3884 1 -21.8122572008 26.1659763636 -1.7698882045
3885 1 -30.8319406219 -4.0926683705 23.8948976675
3886 1 -39.8407704083 16.5714700031 7.558463744
3887 1 2.6541311021 -0.5583301345 2.9089195959
3888 1 3.2995049121 -20.3491334235 -23.8819091079
3889 1 -5.7982411884 24.9219297699 -14.3170168064
3890 1 40.6210841175 1.5265726898 14.5197238752
3891 1 -27.8917536315 2.4916871588 8.9014965581
3892 1 -44.783359053 -14.671057718 -15.4747881905
3893 1 -37.9522379915 25.9282418016 -0.6721073077
3894 1 -2.6915970138 17.5541549996 1.4431482708
3895 1 5.5069672066 12.3178715736 -19.6517806295
3896 1 -49.8715325076 24.5631981661 10.2115514869
3897 1 -2.2087146369 20.340947155 -27.5161958588
3898 1 15.509739452 -21.8494834321 -24.2875483505
3899 1 49.941225365 19.8942298034 23.6838054368
3900 1 12.3874409968 -25.7906725576 -16.7009352239
3901 1 -3.7717423782 -11.7228030633 25.4293260231
3902 1 14.5706913371 8.8088242484 19.1127103875
3903 1 49.6892958085 25.4649522479 11.9557777194
3904 1 -45.2815617525 1.7034094007 -23.4763542798
3905 1 -16.3497481513 -1.2782558783 -19.9856676475
3906 1 43.7887799866 -13.8453760338 -22.6480409724
3907 1 15.0979275092 4.8665702425 -3.6802419403
3908 1 -30.3135752088 4.567205724 7.9352895443
3909 1 52.005085725 -3.3296815232 -12.6387463442
3910 1 -25.8265365671 7.4988216215 -10.3731768899
3911 1 37.6547022974 -18.4801351118 -7.2595805563
3912 1 23.6522613476 30.801667212 15.5531810131
3913 1 48.8068118277 2.9782709725 -8.7207935048
3914 1 -33.4729221283 -1.8723926181 11.6651671411
3915 1 9.3126271928 33.0861685669 -24.5991274612
3916 1 -9.2565848681 21.2448975527 -16.4107185794
3917 1 38.0042102033 -1.5030122097 8.2892109089
3918 1 -25.0142881255 -4.2129333071 -13.5437247931
3919 1 -49.221107583 -7.0424537908 14.7474176009
3920 1 48.3255992407 -6.1932116265 17.8085644653
3921 1 12.300716282 1.993189995 2.2518943245
3922 1 -23.769251005 -24.5689884536 -22.5775887294
3923 1 7.783203974 -8.5843341371 23.9282132102
3924 1 33.5067353745 24.6085221405 12.8494446411
3925 1 -43.6484863234 -30.1731148669 13.7071510362
3926 1 49.2530631879 -26.0963598037 -15.4647710172
3927 1 19.2362931401 -18.0997731237 -20.7765741285
3928 1 -45.6708419674 -28.7330570587 -25.6005746656
3929 1 -13.1834089865 -25.8829178271 -22.9479877814
3930 1 10.4071744954 -2.1710250312 5.6882349777
3931 1 14.1992674384 -14.0594170056 26.2937855687
3932 1 41.1211862031 3.608813313 25.6787423831
3933 1 50.6333532932 30.7494880696 -23.6842894126
3934 1 43.342841712 -1.9899287986 13.4502499343
3935 1 -37.614627339 -7.7658403961 21.1643737984
3936 1 27.6579830405 -10.898918365 22.9622875776
3937 1 22.9016907717 -24.4633656232 -3.6264981173
3938 1 -39.408399177 27.4948140635 27.8125691256
3939 1 40.1956007696 2.1748186679 -14.6534362559
3940 1 48.9365336333 -26.2178892858 8.1347325903
3941 1 -28.9331807417 9.523625255 -13.9312430817
3942 1 49.1085219966 -16.4082770731 17.153790244
3943 1 12.8088542317 0.64112459 17.085020661
3944 1 -8.463330287 -22.1137734504 -4.8864109034
3945 1 -50.0786386405 10.8305663506 -21.5718138811
3946 1 -41.1901693998 0.3832238544 13.2385386648
3947 1 -26.5557129595 -1.8709949625 -21.6999549126
3948 1 -47.3528004968 21.6203344688 2.875547777
3949 1 41.7171968481 -0.9157306378 15.9787420497
3950 1 -45.5327190312 -5.056717959 -0.3018658292
3951 1 1.4856955949 -18.9292484445 6.0640478054
3952 1 -22.0624126055 -8.7200398403 0.0706266994
3953 1 -51.6537118289 -11.4154519415 -22.9248807513
3954 1 20.7304420465 -19.399060391 17.7155960929
3955 1 -18.8401354779 -8.653950697 -17.1400588379
3956 1 2.961581174 23.9236043417 6.9940691875
3957 1 41.6377774643 18.0412046985 -20.3597921876
3958 1 -31.4302472281 -3.0072889649 -27.8910227265
3959 1 3.264021876 -29.5589849964 20.6036371984
3960 1 9.9825260425 -24.0536528675 5.8930242679
3961 1 -5.4476896639 12.1763090279 -13.0950904921
3962 1 -18.6090782956 -33.1773895546 -10.4803268785
3963 1 -33.262841682 22.8978582417 -14.0836391789
3964 1 32.4867024477 -1.4418481385 23.9046334595
3965 1 8.537740301 -14.8823699336 -10.4566345754
3966 1 40.6490530989 25.7863464807 -20.0156066149
3967 1 -11.5708093565 -11.9230005892 23.1106317845
3968 1 35.9382626058 13.9817472873 -8.6393054883
3969 1 -36.9932567593 -18.6246926338 25.0035961577
3970 1 -17.7405788055 16.4136680304 27.0267275076
3971 1 41.7773092858 -24.0398759766 8.2455968117
3972 1 -8.6534776159 -10.0646510821 -20.7223800954
3973 1 12.8299353296 -3.886281227 18.0839241787
3974 1 -3.5153252613 -23.5148899114 -6.2529671918
3975 1 -39.8900292114 -26.2290705306 -11.2216539792
3976 1 44.5140949897 24.0686277489 -17.0865963961
3977 1 -48.9961973149 -28.3140399099 -19.1279612525
3978 1 42.8726914833 -32.5413491032 -26.1943341718
3979 1 28.7811254957 11.791820628 27.2276900124
3980 1 -49.3831085153 3.8162653369 0.4929799896
3981 1 31.4231506208 20.6365180368 -12.1590475507
3982 1 -28.5145852773 -29.4251894226 -15.8275840301
3983 1 -45.695753146 19.2435878443 -26.0963572126
3984 1 35.7044920149 -1.2221499892 -16.4038528764
3985 1 23.7900190173 -0.1028940741 -23.1655799195
3986 1 -46.8964051627 7.9340249532 -7.3606527094
3987 1 -51.6722851111 4.6577205629 3.4003238504
3988 1 -6.2981345503 23.6503959495 23.3246503805
3989 1 45.1299343902 -23.2533286492 26.7394935045
3990 1 21.5515612472 28.8705065036 -24.0719146261
3991 1 -14.6801669398 19.0974330016 22.1027803424
3992 1 16.3632108327 -29.6660986594 7.0241207074
3993 1 -40.94251868 8.1734899459 23.8100893519
3994 1 8.547445955 -28.8331957546 -17.6934232486
3995 1 28.4198246985 6.0969065002 2.293369924
3996 1 46.2497372656 27.5593724412 -25.0027295034
3997 1 -6.6831254922 7.9728265348 -13.346476521
3998 1 -17.5569019126 -1.6771201644 22.2695268846
3999 1 13.7650176934 -30.4862363097 5.6595340879
4000 1 -10.0291757988 13.2238851772 -27.127118718
4001 1 23.8309288707 23.3913637784 14.9747736692
4002 1 49.0059342775 31.5807603762 26.7258746509
4003 1 13.3313941195 -11.1524264687 25.3490760842
4004 1 -37.9368967965 -0.9888746142 16.7580556223
4005 1 -24.0962167467 -2.4876938571 -8.9074055648
4006 1 -29.7598311216 17.2136594736 20.9810820374
4007 1 45.7191615136 0.6879793301 -21.1024136421
4008 1 -24.4819382217 18.611181963 -21.2563291982
4009 1 -41.5664983064 17.9146835893 -19.9885377365
4010 1 -27.9409080727 -2.3607068626 -16.8125873129
4011 1 -46.1619793683 -27.0781662738 -20.1399208612
4012 1 30.4480976605 -28.4532996517 9.3281831198
4013 1 23.1051964201 4.630033671 -0.352007972
4014 1 -5.2636996854 11.0742243101 16.2975470316
4015 1 17.6077261438 -21.2566777928 -4.7468457922
4016 1 -21.9404135784 -13.7047452585 -2.3087896178
4017 1 -48.1989665465 30.9318488478 -11.58975696
4018 1 -49.2011640295 -9.5734749714 24.8468667889
4019 1 -47.0489717819 -32.376485642 -15.0744389159
4020 1 -18.2421419573 -31.9163308301 -13.7182937346
4021 1 -40.1704495587 -23.8740874005 -1.7207590343
4022 1 -8.3617861865 -20.5646386059 21.7140239762
4023 1 -11.9411896366 6.1488194225 16.8811880672
4024 1 -13.7934041223 26.6452391241 -13.1965003027
4025 1 5.4747193884 -2.1173816782 6.3633249269
4026 1 -21.5304801493 -1.4579544554 -7.1178206712
4027 1 -10.3171102007 9.4914126212 -16.9042050553
4028 1 22.4054500753 24.7065576976 17.1154661147
4029 1 20.910361912 -30.638567459 21.2480003126
4030 1 50.0329594495 11.7776444069 17.0610469766
4031 1 -27.6062195525 12.6175023121 -17.2093911835
4032 1 -15.732134599 18.6392681851 -0.4131802607
4033 1 35.6860199637 8.6513550509 -7.1733090581
4034 1 45.7531834836 17.8701582752 23.7230862624
4035 1 29.1580805736 -5.0984479619 -15.6155351031
4036 1 40.0942653929 -5.5184101921 -7.2173170892
4037 1 -13.7333960465 18.5312493737 -27.9683564299
4038 1 37.8916037445 12.7599300732 15.0964429314
4039 1 -2.8890496736 -1.8924922368 22.4602471111
4040 1 52.1369991299 8.7016040974 -12.8676781476
4041 1 -35.8218991197 -27.9671551012 21.8242128826
4042 1 21.783035877 -5.3319895571 24.8917189637
4043 1 -6.224768155 0.1699149879 -14.5169663387
4044 1 35.8733495221 -31.5270238461 -14.9071858875
4045 1 10.846642334 -5.1727899288 -15.776710296
4046 1 -35.1438600441 8.1277000863 -19.5265659632
4047 1 -6.7986540834 -7.9251065794 26.5499550793
4048 1 -24.4816251361 -22.8334995291 -15.1471478368
4049 1 16.9758150152 16.193570551 -0.224654808
4050 1 11.7240125831 -7.8712635613 -17.9406448347
4051 1 45.3090193608 -7.9222447131 25.7600615709
4052 1 50.5155287408 -8.6370457198 10.7942921025
4053 1 37.5590024618 18.8579014539 17.6449693934
4054 1 -37.8578948602 15.2824987652 5.383161402
4055 1 7.1196711984 26.9087304822 7.8658446462
4056 1 20.5661764616 -19.8821833432 24.2973291635
4057 1 46.771024811 -0.8357314935 10.4299033545
4058 1 -26.4507249173 -9.1706173836 -21.5208275945
4059 1 -3.3880037787 13.0957667473 -26.5771365102
4060 1 4.5016493036 15.2215343591 -1.9760844011
4061 1 -16.7530024207 -9.6095477969 1.7319017327
4062 1 -30.3463448363 14.1268372495 20.368064797
4063 1 -14.8883688723 29.1451791065 -14.5144339072
4064 1 27.696388209 -27.5804171413 -27.8654277232
4065 1 47.0157533984 22.2601279582 9.5307213598
4066 1 -36.5183058846 -25.075871551 -5.7675282203
4067 1 43.6611454184 18.7374368522 -22.2082983196
4068 1 11.3924549191 -30.9999412975 15.4569486179
4069 1 48.7816606168 -24.6125154422 19.9818971385
4070 1 -36.3258625946 -20.8066992448 -0.4134053657
4071 1 21.2442155372 29.6703648367 17.4380416056
4072 1 -23.2040271119 24.5317176376 13.767479181
4073 1 -1.9890328985 -10.3970934497 -20.4379036288
4074 1 -32.0548530257 -28.0553072365 -19.4269007164
4075 1 42.6426779197 31.5659851598 -8.8752155472
4076 1 -15.7493543077 24.8058578002 10.4957465722
4077 1 -30.6836424032 -12.5400322589 8.8618217986
4078 1 37.1288228297 24.6175070694 -12.7922679665
4079 1 43.7041425092 -14.5643700072 -8.183974313
4080 1 -31.4082268733 3.8796922791 4.9912535655
4081 1 32.7843425037 -11.3861011739 13.5030933373
4082 1 -28.4791022412 -22.5389269728 -23.0823248285
4083 1 29.5423409825 -28.1110537284 3.0925490144
4084 1 51.5663484195 -8.0439073053 21.4504260001
4085 1 33.0262533206 25.5687780924 -26.5365444478
4086 1 -21.4901964671 -0.6141698034 15.4693856701
4087 1 -45.1503788807 3.7202929858 14.9509125373
4088 1 -46.0833218261 30.8887877443 20.8468068941
4089 1 -13.8333747188 -14.3557199927 8.4743597863
4090 1 -47.0442963701 17.6962499856 19.9898883666
4091 1 49.6339840169 -8.3311588085 -18.2166235868
4092 1 -51.2313718606 -30.1039841587 -9.5464787111
4093 1 6.3464540965 -7.9476687341 17.8652909299
4094 1 -21.7218798206 -1.3396196146 -22.1861254754
4095 1 11.7603305142 6.0578386984 16.5970492581
4096 1 -27.2213329724 13.1732368005 5.0515817104
4097 1 18.9747622914 12.4638267512 4.9984569261
4098 1 -14.7137714622 -26.6570526417 -18.3563012505
4099 1 5.2173630147 4.8167205261 -4.9436438542
4100 1 13.2061598744 29.2159271018 -19.8854959145
4101 1 -38.534159784 -15.6087515152 -13.6287019374
4102 1 -19.398888935 25.9210538585 7.36830628
4103 1 12.9112332271 19.6964282585 -16.4664320714
4104 1 15.3856531874 -0.2668856645 4.9752711092
4105 1 -9.6401147439 7.8195503041 -0.1850926011
4106 1 -39.4356376253 32.8347902241 -3.5790009585
4107 1 -39.2991322981 -30.3254460162 9.4366837385
4108 1 -31.3899635459 -16.0423575262 -13.2171536881
4109 1 34.078847151 -1.4532956034 -3.6244721721
4110 1 44.0211938732 -9.7377993369 -2.6363174191
4111 1 18.8059047842 -13.7699026314 -22.1122910294
4112 1 44.2792807801 -32.7146617253 -2.1876831181
4113 1 -24.1912904111 18.6303498112 27.3471645008
4114 1 21.2923263597 8.7493906079 -18.8177665376
4115 1 40.482387191 28.0993999429 -26.5143490931
4116 1 7.6698669821 -25.5581292878 26.4975056101
4117 1 1.0712746054 5.6601058478 3.5851913464
4118 1 22.0237987133 -8.7077271601 -25.4531984103
4119 1 -38.3559097084 -30.5903616518 15.6012409344
4120 1 42.8300074781 29.7398482865 -6.1193110873
4121 1 -27.052684189 18.993540602 26.9034262339
4122 1 -12.3234671699 0.6654837305 13.7142418443
4123 1 28.5015400434 0.4625574484 20.1752060727
4124 1 -37.3648893818 10.8378874038 17.3329175622
4125 1 -37.646144624 10.8278375945 2.2561150435
4126 1 -6.735097704 -11.2205788179 -22.63548574
4127 1 8.9697984467 -32.7525355298 16.580222658
4128 1 -0.9341431069 8.0479671621 -19.5942662974
4129 1 42.5147302659 8.2769830153 -11.4629665586
4130 1 37.1813168508 -2.0706600482 -3.1166352513
4131 1 -18.8213503411 6.0377390798 0.4191455436
4132 1 -41.5222488732 -29.1354886943 11.4490663237
4133 1 -25.9394561115 -12.2546442965 -1.2731377059
4134 1 7.4972524475 -13.4663451462 10.6031779421
4135 1 3.2399142838 26.5822780671 0.3478998054
4136 1 -16.1827691578 25.574768045 -0.3725488049
4137 1 27.2035914544 -24.9765714484 -14.2645110609
4138 1 -4.891962701 18.0487254168 14.9758991943
4139 1 -35.3273282133 -17.550427918 -10.6386319825
4140 1 -51.0547560919 4.5351927553 -19.748744616
4141 1 -16.7395397393 -31.2152734369 -3.246577123
4142 1 -25.9968551405 -18.2843967729 23.4764274389
4143 1 -36.1843478975 0.0910472791 -18.5958129898
4144 1 -31.1484701765 15.4490860017 25.4132310143
4145 1 -13.3419346685 -12.2485212338 13.0293598268
4146 1 8.7675451408 17.6653684523 9.7844147152
4147 1 25.1592467642 12.5467543168 -22.2346356068
4148 1 17.8377397074 -1.8894307054 -5.4533378914
4149 1 -22.608747 -27.0401101085 12.5723966401
4150 1 -30.1421086549 -26.3258415421 5.7646018551
4151 1 -19.6291112223 -0.2725428419 -17.1397774567
4152 1 47.3472067005 -14.7396093974 7.2056116282
4153 1 1.1383792884 6.8934370819 22.9773696139
4154 1 -39.2705371454 1.3559255966 18.5219222676
4155 1 -17.948050205 -29.81546811 7.8980346638
4156 1 46.00678283 -29.0356162185 1.8698348325
4157 1 -33.886403861 -19.1739047294 -22.6606749916
4158 1 23.8312419563 9.7314766092 -2.4984968717
4159 1 5.9321374688 -9.9131052821 5.9023098499
4160 1 8.8952840709 13.04392038 7.0594621952
4161 1 1.2247909175 -19.9324323898 24.1891662023
4162 1 -35.6403094643 25.9896720929 7.7553743586
4163 1 49.7941794888 23.1515660106 -11.4946500899
4164 1 -42.3078850377 -32.524683724 21.8802077558
4165 1 30.0968156029 27.2365805528 -0.8749832052
4166 1 17.1941400492 23.8019417495 -15.337361577
4167 1 35.9353404735 -26.1963254566 -24.3447193975
4168 1 42.1381926355 31.4827248191 26.0870828859
4169 1 9.9034197443 0.1927433627 18.7105602727
4170 1 42.3605877825 16.4909384186 26.6698235014
4171 1 -47.6612002617 -31.8836589666 16.4106060269
4172 1 50.6273003046 -17.7984785094 -1.1158455745
4173 1 -22.5437295544 -24.0331539187 -27.5078500903
4174 1 47.7604797095 -11.4175817024 0.4806554898
4175 1 6.5277306664 15.6065551992 -23.0876260517
4176 1 51.7985535824 7.5346947819 20.8249717074
4177 1 31.9355674072 19.2463166005 12.3716592403
4178 1 39.3985891611 2.7760767958 -25.4160560823
4179 1 -25.3405233341 6.6752031432 0.0507611816
4180 1 37.1351889038 10.0685778288 21.0269471848
4181 1 -49.2785483568 21.99623727 15.6941530307
4182 1 22.7286587897 -27.3170389268 2.8869718567
4183 1 13.136967954 -32.7700408334 -9.2454570257
4184 1 29.9512307929 -25.5473473732 -21.0903705237
4185 1 -52.01881766 12.5976689136 4.0091203717
4186 1 -41.42613159 14.6202096762 -2.6161142437
4187 1 40.6920501897 8.4298599159 -17.1043234163
4188 1 -0.5737815665 22.5011902716 -5.6896981603
4189 1 29.0913933381 29.8856703541 20.4537735326
4190 1 -10.0473347643 -1.9820753052 -11.3511456409
4191 1 1.2415931788 -18.0543825942 2.9173047579
4192 1 -10.7260000112 31.7350349323 -25.4646618833
4193 1 45.2568384253 6.4234920253 15.2467568073
4194 1 -48.8748557676 25.479195024 5.2800070275
4195 1 -29.2077568242 -4.0512045877 -1.3669502222
4196 1 -6.4368314768 -9.1787370971 -18.8040351315
4197 1 -27.7517000006 -6.7416916168 3.8187378027
4198 1 3.8019029589 26.0843133435 14.8974500955
4199 1 35.1344674757 -20.156722836 27.5357462296
4200 1 20.8321948707 -21.3424006695 27.0324114093
4201 1 -34.2505224288 -25.7557977226 -19.9439669429
4202 1 -28.1601723636 29.7527599621 -8.8536054655
4203 1 32.10640779 12.598534129 1.760264965
4204 1 -10.3163796677 8.8763776024 15.801696953
4205 1 26.2686134525 18.4516495596 -0.6491465958
4206 1 39.773143916 -0.7219223947 -28.0428408666
4207 1 35.1429207873 -10.6178564794 3.2410620501
4208 1 -22.3772723702 -4.0129354463 7.1921053271
4209 1 31.4196023172 8.3284966074 15.5922367337
4210 1 -38.5865494432 -6.4623601619 -4.0853746966
4211 1 -33.315440065 4.8183844018 -0.5117199823
4212 1 23.5348542428 -18.8441245629 -12.1884800318
4213 1 24.7088209292 -23.8694951035 -22.3820793936
4214 1 31.165063714 22.3288127477 26.0547803158
4215 1 -20.2860692 21.0672621815 12.8394837441
4216 1 -19.3808343313 -27.8623642087 9.7352292687
4217 1 26.5940137661 20.8600763777 -10.8956456368
4218 1 33.4683302059 26.0151626689 2.523539805
4219 1 31.6990834076 32.0634839982 3.0243421939
4220 1 -42.2373990301 1.8307291703 18.1365424766
4221 1 -21.6384946857 -16.8022162871 -11.384123526
4222 1 -41.3315797349 -27.0779932308 16.0014213803
4223 1 -18.688810765 -21.7632946701 -5.9323613698
4224 1 24.3256041391 -4.1682748829 -13.7553235101
4225 1 44.0995696383 -20.6413099988 21.2497448765
4226 1 -7.4301477645 -17.7715237229 -6.6838181964
4227 1 44.3709105028 16.9856419458 -27.3604400692
4228 1 -14.313648049 26.6348565397 1.7136682263
4229 1 20.7520449538 14.9025361073 3.6591946211
4230 1 -8.8065764805 1.4429130189 11.050011403
4231 1 -21.9960384556 0.508347308 4.3302889562
4232 1 -26.6795905003 -27.3907020324 27.6790255736
4233 1 -14.6301776036 14.4723909577 23.3486803412
4234 1 35.3060383916 -1.9826077454 24.4164659943
4235 1 -32.6904168198 -14.9499898426 -24.8686119336
4236 1 -48.7115503119 -31.259878617 -12.6723432682
4237 1 26.9054295891 29.0236496243 -4.1101362486
4238 1 -50.523679403 19.4216225457 16.8634047707
4239 1 45.8554581171 -16.678490489 -7.0603063391
4240 1 -33.627586421 24.7613324861 5.6203095385
4241 1 -7.154006254 -13.9010825927 -16.8471409332
4242 1 -26.9022987329 20.0234131138 -7.561558938
4243 1 2.7054771426 -28.8277914863 -19.0202485013
4244 1 -34.9219867065 11.8994401091 4.0792405848
4245 1 -41.0532466251 31.1836930758 -22.3122405617
4246 1 -39.7219022373 -23.9556838655 12.7587835951
4247 1 -30.2116136609 -2.0222079874 4.8062172407
4248 1 27.2984563951 14.9802058256 10.8874293037
4249 1 25.290429636 -20.1818140817 15.7409185982
4250 1 -2.3980270708 29.9628741872 -23.0830958132
4251 1 -11.293832951 -29.7228035437 0.9748172807
4252 1 -38.4312589792 24.9082194341 21.6768816482
4253 1 -37.9176942122 -2.8237301962 11.6967381199
4254 1 -8.5480721262 -20.1033457031 -16.8299766755
4255 1 26.3565905097 -27.2123212449 10.4075616814
4256 1 20.6706426945 3.758029687 1.7756283825
4257 1 27.2219591437 32.0103730854 -10.074912741
4258 1 31.4844110391 6.6614262523 -1.1373431038
4259 1 33.0288623674 -15.8581997622 10.5463389251
4260 1 -28.7925009397 17.2568536871 -6.7793190003
4261 1 5.3890382924 8.5954488269 25.1626891292
4262 1 -15.3501701513 -9.4581351069 -3.0196149886
4263 1 -9.008412339 32.6093017873 4.2819476536
4264 1 1.3171511733 17.1338599943 -5.7252084769
4265 1 47.2062138129 8.889355833 14.6498345756
4266 1 44.4963534716 21.8671205146 7.523741295
4267 1 -8.9412032941 -26.1727649765 4.4695164099
4268 1 36.4709255952 -26.7084065017 23.9266937513
4269 1 18.8686262687 -23.684072794 -21.209619907
4270 1 19.0011658448 7.2509706952 -14.5341305963
4271 1 -38.4138305468 10.3672102419 7.059405919
4272 1 43.8363689997 -29.7505303686 3.9073729036
4273 1 -12.2482222609 -9.1301519263 17.4211587292
4274 1 -47.5279301525 1.3047447797 -25.7284230606
4275 1 -2.7876099351 -26.4160236058 -15.0900837147
4276 1 20.6449696742 -18.2687563411 -12.2779592765
4277 1 11.1300891755 -29.0618721772 2.6195470952
4278 1 15.8781368565 27.4542820512 0.4108729342
4279 1 22.3306226139 10.1038519939 24.1581579861
4280 1 23.7856358187 30.5075605408 -25.319885591
4281 1 1.5126209576 22.2490132684 15.0834993929
4282 1 38.0639051935 11.694117846 -16.0571911485
4283 1 -34.2455130589 21.9372029597 20.038848708
4284 1 -38.5755914467 6.8593609072 -24.0066454261
4285 1 10.895170604 -23.0703688757 13.0502383172
4286 1 52.0302369359 20.6421752142 18.9685306234
4287 1 -9.3673128132 -5.632418956 -6.5923692828
4288 1 -27.1015255446 6.3993991049 13.1198520441
4289 1 -19.1605264217 25.3034897486 -15.7778920974
4290 1 -37.2680415655 23.259784487 16.5511278344
4291 1 27.3914428221 12.6762038473 7.3104542904
4292 1 35.2172264394 5.5521535915 2.6091922644
4293 1 11.424076566 26.8622085172 -19.3495208665
4294 1 -31.1066210662 1.0571600735 -15.8406401212
4295 1 -16.4189400718 6.9299757925 -19.8565699197
4296 1 29.2547196661 -24.6529808996 12.6869188181
4297 1 -8.5521422392 23.2862068333 21.4227943591
4298 1 12.9148858926 -19.786011327 -13.1865394057
4299 1 -2.0544677916 -24.1076955507 -27.8062470512
4300 1 -29.0904540812 -30.0022947306 18.5229915164
4301 1 4.3304958353 -6.8068489897 20.1623188105
4302 1 20.52704076 -11.3683975363 18.3049210302
4303 1 49.8491781948 -12.4629615358 -1.7970133592
4304 1 7.8487432289 -30.8866113949 26.4196192738
4305 1 4.7257142406 -14.1411465807 19.9280407629
4306 1 3.7560880975 -23.2792185553 9.0867579879
4307 1 42.9499192678 28.5742035165 4.7860140653
4308 1 4.9421607609 -33.0048176899 -15.0434306997
4309 1 -16.9178941768 -25.222691944 19.396286434
4310 1 -44.7186233844 -4.5826464907 14.4680059973
4311 1 6.5083193584 13.1747675661 -17.1429852032
4312 1 -51.4447751888 3.1945082602 -1.8016842883
4313 1 5.6474382849 27.4604716688 -20.555352172
4314 1 -51.4576565745 31.1506817817 -0.8081832911
4315 1 50.8293448868 3.7328053311 -21.7383353182
4316 1 5.9829617 -19.0996293175 -14.212568078
4317 1 11.9798035288 9.4771032901 -13.1326267538
4318 1 -33.9797033736 31.8509737921 -1.7345467167
4319 1 -7.0515228967 20.2376537507 14.533399005
4320 1 20.9630646569 11.2337567136 -6.0534678695
4321 1 48.7858350916 28.1149738196 -23.2615309334
4322 1 -20.3209260649 -25.5424888561 -9.3505247928
4323 1 -5.0239804678 7.924241364 21.1315084657
4324 1 36.2154477351 -6.0168408008 0.0796309001
4325 1 39.0631701078 19.1462178375 5.2906432396
4326 1 24.1257511562 -2.7024669342 7.2372388833
4327 1 -30.168720932 -28.112451384 22.8107919005
4328 1 -14.1337281834 32.2789891807 -6.3870735063
4329 1 -38.0556606056 27.9790684513 23.0698315
4330 1 -19.894607822 -23.2161909433 26.7093857083
4331 1 -13.4352341811 3.1213642839 12.377793352
4332 1 39.596772354 -19.85143492 22.6774734535
4333 1 -40.9163238504 5.6778760405 -25.9950318164
4334 1 46.5015624602 -33.2025247266 -4.5257363882
4335 1 -51.7404835065 -27.8059255445 -11.389413494
4336 1 15.4207187761 28.3955698199 10.2846543416
4337 1 -18.292548741 -2.0872322503 19.2194664423
4338 1 22.4764161476 20.4102974947 18.3092543018
4339 1 -26.6369064951 3.2864207547 11.9412021695
4340 1 28.4468544231 28.4957351379 1.445624426
4341 1 26.5321271767 -6.5166025102 -25.4525005847
4342 1 25.2652784251 9.8550027422 16.9097764045
4343 1 -1.1577905964 -25.5187287109 -5.788913197
4344 1 -10.5124756232 -3.7857831339 -15.7616845361
4345 1 -7.8030327294 -17.417584081 -13.0241261351
4346 1 -41.7299289964 26.5710968223 18.2443677803
4347 1 -31.4045742078 19.3771637866 4.1585338275
4348 1 10.0594407414 -18.1988070061 -17.24400108
4349 1 16.85058077 3.3214952547 -5.9146343496
4350 1 20.9177716049 24.7719147356 -21.9935481324
4351 1 31.1075603231 -23.2891352546 -7.174828517
4352 1 34.9406674814 28.2928088558 -20.2435254457
4353 1 39.2584311684 12.1932805602 -5.3483264004
4354 1 32.30052087 32.5330297246 -7.9096838485
4355 1 6.657452472 -31.5507973023 23.3298840721
4356 1 -20.6992378471 16.4007563549 -0.8348582357
4357 1 43.6130345959 0.3627914606 2.6131316022
4358 1 -48.1915881622 20.995981746 -26.7679861722
4359 1 2.331548559 -15.0353799442 18.0125096117
4360 1 31.029184558 32.5265073318 -3.0362164836
4361 1 1.257560545 -9.5827261204 18.2073380048
4362 1 4.9927762684 29.5158906155 -25.6794289534
4363 1 39.3162476449 -31.1616300839 26.4600819008
4364 1 19.7089480536 -16.9725971602 -15.1702773774
4365 1 38.2740900016 -25.5721058438 22.0368245721
4366 1 -36.3480916731 -8.4397766151 -3.9888046438
4367 1 -41.2828427412 -33.0462548507 -0.9263634256
4368 1 -50.5064388219 5.4919878457 21.4993300652
4369 1 2.953440948 10.9110979352 11.9064797205
4370 1 -1.7364771708 -30.1553846073 18.2089700162
4371 1 19.8192585512 -4.4935293074 18.6680717005
4372 1 -21.3841648062 10.7950925204 -21.1434390317
4373 1 17.5166182305 8.5509235128 -12.2072763008
4374 1 30.5215684177 -31.6625565062 15.2784966148
4375 1 -44.5151386084 0.0573704346 4.9988508599
4376 1 -11.4660300381 -2.3579115514 -21.8463857268
4377 1 1.2455589298 -11.3114264319 6.0457580227
4378 1 -3.9716997229 -2.7670253119 8.1029365065
4379 1 -48.4185543592 11.8740160882 -11.1071880776
4380 1 -10.8322403958 -0.0357400503 -13.5418676767
4381 1 21.891363499 14.9753473085 -20.7677950328
4382 1 11.5559899709 27.9941764427 25.4913424556
4383 1 -36.1483430521 -25.754266957 8.5294542395
4384 1 0.3002491027 -16.3700744867 7.7297123865
4385 1 10.4925425058 -28.9192979951 17.2769226889
4386 1 2.1935821656 -27.1727343139 26.8801278645
4387 1 12.308021613 31.4903786474 -21.8529137724
4388 1 -3.9738913222 27.4150811393 -0.1166606756
4389 1 -10.007155444 31.0630288091 -3.2003180418
4390 1 36.579461941 -17.5003785366 14.5116200945
4391 1 44.906078177 31.2596323634 4.2572423779
4392 1 36.746858382 29.9947540459 -14.461534228
4393 1 -8.0148873275 17.3710621161 10.3765534652
4394 1 8.0610152744 -17.0624464487 -14.9364495398
4395 1 -37.2123123265 19.7846802264 -15.3989840757
4396 1 -28.7694369662 25.080596958 -13.8263441433
4397 1 11.4886765641 -17.1857729166 27.2034349467
4398 1 4.5956793494 24.110757082 2.1171689711
4399 1 17.8584033578 31.8495095814 13.4728729887
4400 1 19.2996407957 -1.3235798527 1.444949111
4401 1 -37.8757407401 7.2415864362 27.459548181
4402 1 8.4046789155 11.2485319299 -1.0101587686
4403 1 -15.7698092344 -8.6623366306 24.190629385
4404 1 -13.5238374096 -24.322801403 -4.4569668052
4405 1 -32.1750779011 -11.1510953681 13.4845784496
4406 1 33.4500668785 0.3267186351 -24.4632597
4407 1 30.1663206089 7.6637449823 -6.6090833304
4408 1 50.1357558924 32.0545656244 21.0112461098
4409 1 2.0777404888 -31.9461208609 -7.3075279252
4410 1 -7.8076246518 -9.5545067883 7.7046694533
4411 1 46.7518222267 16.6639149378 7.1745471357
4412 1 -18.2485080315 -15.0050974062 -27.8677327986
4413 1 -11.1342636503 14.2759870685 -24.5256419281
4414 1 28.9894317902 -11.7665962721 5.7938655074
4415 1 -11.7571996581 -10.2153982218 0.3757565514
4416 1 15.229110381 17.2491998588 23.9595028077
4417 1 -35.5147621335 26.5366878726 -2.7396968986
4418 1 -49.288264447 -31.018516806 10.838862896
4419 1 -23.9556413065 -30.7550054815 -9.8740627886
4420 1 12.9150946163 1.2389884114 -26.8193382544
4421 1 -35.7689876511 26.0234154924 -25.2235462709
4422 1 -15.6292337942 23.7510937077 -12.9779233302
4423 1 -18.6133571323 -29.6060327461 -10.2716545268
4424 1 -36.7070965092 -22.3748022724 17.2017376129
4425 1 -19.4860310973 -25.7102740831 3.5201359962
4426 1 -28.3889335847 -10.0707075897 -9.7379305289
4427 1 -11.5379353672 -25.1023604523 -20.5713346283
4428 1 22.6224184051 -6.1736444481 3.2993642498
4429 1 -47.5324072767 17.0153920435 -25.6641837161
4430 1 0.0477977369 21.9740078905 19.956797929
4431 1 -1.9238067292 8.1185820474 -26.9014734479
4432 1 27.4193074416 -18.2282243288 15.0980749428
4433 1 -23.6093686187 28.3317435475 -2.3200448687
4434 1 37.6836105357 -9.8669826473 20.9171522123
4435 1 50.5349400488 4.6362232886 24.1757161775
4436 1 -36.710436089 24.5703195541 -17.4290374049
4437 1 50.5775196922 -2.2104921632 14.010254943
4438 1 49.3982305504 7.828668343 -10.8316595355
4439 1 7.6213387121 -1.9702285101 -19.1211518257
4440 1 -43.5704862611 9.5334753993 -10.8623863704
4441 1 -19.6594805268 -12.8405947678 -0.4872960879
4442 1 48.3058748471 -11.6839349267 25.2570081318
4443 1 -34.8013443837 24.6297531946 2.6733471945
4444 1 -4.0265940671 24.3245983887 -8.7107200553
4445 1 -33.1723599399 -5.6176437396 -1.3254746226
4446 1 -34.5184193515 15.985985417 -23.6225431061
4447 1 14.7248338205 32.1578590287 -23.5602621753
4448 1 -5.2847807833 18.2700874417 -17.5542520712
4449 1 -17.2252398868 21.9873188962 -4.6301851166
4450 1 -16.0481423442 31.8488440312 14.3986736517
4451 1 1.4865304899 -27.3673345619 -8.482688672
4452 1 12.2528141832 26.3965895375 21.2428228972
4453 1 -38.9149762511 -0.9754970534 -17.0170389456
4454 1 30.435574236 1.2429151581 -9.5647684938
4455 1 -21.013888888 -14.7823377257 8.1103649721
4456 1 15.9082974372 -23.4908635461 -4.3934871901
4457 1 -13.5545197996 1.8745223791 -2.0644381207
4458 1 8.4448582358 -22.0713113422 -2.8101547693
4459 1 -30.7022188163 -9.7653531187 -2.3580876167
4460 1 37.3853443085 31.2007977182 15.1486110194
4461 1 44.6971457114 6.5566686374 0.9480297836
4462 1 -6.3993655651 -0.3650543316 19.3551484919
4463 1 14.084782466 -30.7984526041 20.5852911394
4464 1 8.5408711571 10.7212164387 -16.7004287377
4465 1 -35.7904861966 -0.5180643422 -8.024768789
4466 1 -40.4870834752 12.0517180144 13.8921873611
4467 1 41.9934427205 18.6247591889 -2.0785634605
4468 1 1.3274829985 -26.5844743831 5.5654964666
4469 1 -13.4650816762 -26.2934292432 5.6616163093
4470 1 -34.7425886503 18.9901462956 19.2346047548
4471 1 -27.1192670626 4.1132338743 0.7864606569
4472 1 -2.4068978298 17.8517225323 -9.1125887888
4473 1 16.2057287694 4.53446065 3.3177103087
4474 1 -21.810483049 -16.153970309 23.8739629008
4475 1 12.2583453624 -32.5177087571 -4.1687198295
4476 1 -28.8525090155 8.1226419041 -3.0808998297
4477 1 -51.3735816077 -4.459919018 -1.2319434876
4478 1 32.7324746538 -18.4521819998 -2.093251563
4479 1 12.1439647518 -14.7101920747 -27.4449613759
4480 1 -43.7375174356 -11.980703799 2.701541598
4481 1 -28.2848847993 -13.1012908146 11.1717369415
4482 1 -7.4257645659 23.2105337659 -21.0883445785
4483 1 -50.9233018792 2.445564524 5.5102331847
4484 1 50.7140250194 9.5600308557 -18.5635666959
4485 1 18.0477157917 3.1090516036 -23.1803636915
4486 1 18.2211652213 -9.3112481589 2.3901650818
4487 1 4.1877287958 14.3059368313 8.7128022767
4488 1 25.2108015285 18.646056798 -18.5434760731
4489 1 -50.8716531893 -10.7007174899 27.8504430449
4490 1 0.4038804406 -22.2072167105 19.7628136796
4491 1 -20.5167089348 4.5949591709 -8.7657019559
4492 1 22.3735153428 -28.8793583224 -17.408496572
4493 1 -0.9768271121 -15.9634898173 -20.7905306396
4494 1 27.7996020994 -1.6255400173 -19.4764800967
4495 1 25.6086289806 -28.8203639451 6.0607275064
4496 1 -14.0738244695 -32.7746138295 27.6745234733
4497 1 42.3662233236 2.3695586814 -24.6838401072
4498 1 -29.8286055945 2.8518164183 2.588538879
4499 1 32.2153615833 4.4549939459 19.4941508406
4500 1 8.0095648721 -23.0579896404 8.0414265603
4501 1 -19.2413025099 31.6854514361 28.1786461612
4502 1 5.5215778685 -23.991956356 6.8198941798
4503 1 -3.0249288296 0.808976372 24.122310012
4504 1 -0.9228720249 -8.5123881513 -27.9859208117
4505 1 1.298783484 -5.9692539554 27.5044566321
4506 1 -49.6511619808 -25.3590631974 21.5028754693
4507 1 -41.5353984689 -4.3623493462 15.010115157
4508 1 23.84929656 -16.7753946106 -4.8371129044
4509 1 -35.0508736171 -0.3210614577 -1.4936280711
4510 1 51.3968647411 -19.4342680011 -6.645494067
4511 1 -13.5360477485 -4.4663748558 -4.3851020281
4512 1 -12.7488461559 13.7161261684 9.2368467587
4513 1 -22.0476975817 19.8262105642 -11.7008462865
4514 1 -7.2415658637 -3.6847526005 -7.7057387021
4515 1 49.7210218173 -7.3545968747 -7.3892410467
4516 1 41.6268194679 5.9339132353 -15.5453586137
4517 1 -26.9039685229 -19.802317309 20.0147624711
4518 1 3.083684563 14.2761201786 -20.5873733608
4519 1 -48.5161327085 -17.7217405615 -17.3322985234
4520 1 4.1795885699 -13.1084787577 10.1384486323
4521 1 3.8299763022 -17.2358888531 -22.4368924655
4522 1 -24.8679727824 29.0526010617 -27.5183287289
4523 1 -44.1753885375 -2.1109258405 -26.1790720515
4524 1 2.9942464396 -1.8210786911 -1.8858172888
4525 1 -35.2810959044 19.305816796 -2.6584339871
4526 1 25.2062096062 19.9555269847 -21.4308981398
4527 1 -45.1510154881 -12.6678844687 7.576359593
4528 1 27.1567329743 -3.4321097122 -8.1758705323
4529 1 2.9391433717 20.6701283262 -1.7101228222
4530 1 40.9331261116 1.9636395623 -19.8951754303
4531 1 -42.0359388744 22.5623543428 12.6200063515
4532 1 29.2708957561 23.6646387256 -4.7961437911
4533 1 22.3623486226 27.4545482713 -10.9281170357
4534 1 19.1505076821 26.8417095684 13.6726536922
4535 1 -22.1735579981 32.5590527408 19.947287242
4536 1 -24.870686191 19.1222580272 12.9174263566
4537 1 41.7610288339 5.895910314 -0.3966913181
4538 1 7.1916808894 8.1695631992 -1.2231643919
4539 1 -32.2490704676 -6.0640948711 27.919662838
4540 1 41.8507800429 12.8413268731 -22.8469662769
4541 1 -8.2514756889 3.5825240767 -25.6449147265
4542 1 -11.8506035326 27.2892255804 -25.9515809203
4543 1 35.1952060846 -33.0904593696 15.6146909593
4544 1 -21.0238032658 20.0335960332 -16.5281108463
4545 1 -36.037615107 -32.1091474033 -10.4542146964
4546 1 -5.3914386154 31.2150404943 -4.9536047513
4547 1 -45.9696404401 4.9484329276 27.9348011504
4548 1 -34.2323634632 -26.9730026732 -9.5894737695
4549 1 -40.2302489107 27.8472229397 -1.5198528057
4550 1 3.4231737292 6.3289173297 13.1481027238
4551 1 22.8894804328 5.4855320079 21.6730548629
4552 1 -19.2717761762 18.3054947169 -8.0360803161
4553 1 -29.1030818676 6.4329428393 -7.5919481155
4554 1 17.4470088625 -27.8505839687 -15.8997301884
4555 1 -28.4848421441 0.7196595237 4.0732190256
4556 1 38.8510024242 -21.6598681557 -25.019803719
4557 1 -17.554188504 15.6225949611 -22.0064916709
4558 1 -23.4556435828 -21.8812967357 -5.2972275613
4559 1 -36.3976635618 29.3955591238 10.62394388
4560 1 -12.0665282436 7.9993819912 20.9066285527
4561 1 17.0919697775 13.1493435452 -9.0832125839
4562 1 29.6256217555 -3.2873525251 17.3391642264
4563 1 -17.4769607195 8.8593395151 -17.6821117214
4564 1 -48.4774875077 -7.0897744161 -26.9211926475
4565 1 45.236070413 -19.0087817036 25.7430098658
4566 1 16.6648166397 15.6445581205 -14.552195274
4567 1 -43.4726783156 12.8692799851 6.3118884303
4568 1 -30.8271399758 23.7289974382 -15.8811590244
4569 1 18.0506379241 -3.5559686203 21.0530593669
4570 1 9.8869305687 -11.7168131108 9.3792819589
4571 1 -19.8088223641 -29.1746696396 -7.3033634823
4572 1 -0.7143570067 -17.685601181 16.2225870606
4573 1 -51.0354595819 -1.1491391229 -0.8761087303
4574 1 -1.7385644082 9.2618643278 -14.6614837603
4575 1 46.2814632743 -9.0785717791 -0.4848199327
4576 1 -20.4700591785 -32.6041770501 -6.096688033
4577 1 44.6031156656 3.9523703703 -7.2870996448
4578 1 43.6806610883 10.4278418729 11.3929026217
4579 1 14.4149834257 2.4896905079 -7.8834591139
4580 1 -34.1909318004 -27.5104411843 17.0046018933
4581 1 -12.0167476311 -3.7374641831 14.6555184773
4582 1 37.139885188 1.0251471047 6.6851125502
4583 1 39.9402272714 -17.1110981746 7.1209158652
4584 1 -36.9930480356 -22.5937683163 -11.6070900464
4585 1 35.7864160836 -3.0262571481 27.175634477
4586 1 8.4491370725 17.5497623677 -4.9644097921
4587 1 -46.0614162694 -15.9350708201 -11.2963888452
4588 1 -30.4602036375 -18.8391994908 -11.5683719833
4589 1 -34.2981114419 -33.30598565 -12.4857312082
4590 1 -36.8108322089 22.8732328812 11.9372628317
4591 1 -34.726621284 -14.4954855527 11.0021203104
4592 1 4.751282899 7.5032808084 -3.2686374148
4593 1 -4.5742851658 13.7487381323 -17.3132771493
4594 1 44.9825754284 31.305355668 -10.822936716
4595 1 -7.5107151289 4.5107670598 25.9495999961
4596 1 -8.0198966973 -1.0749302661 -25.0577001488
4597 1 11.2982161496 -15.5877866812 -17.0461900454
4598 1 -8.1658989548 32.062885003 18.081560576
4599 1 -45.6211552806 -9.3759396467 -5.3846245846
4600 1 -19.3875134911 22.9866426498 16.9162481737
4601 1 31.663182924 -22.4468148133 -25.9166389938
4602 1 -26.9106476826 31.6290127719 -0.6669861685
4603 1 -10.976051054 9.6790978017 24.777027957
4604 1 -19.2501732689 -9.7144385219 -24.7911026483
4605 1 -11.954547956 -14.0622788718 -12.0289931265
4606 1 15.3286716059 -23.7192138491 27.1848075065
4607 1 -5.9543665473 -14.004442552 -21.6373757176
4608 1 34.1421948067 2.5932501323 -19.9560663377
4609 1 -5.037547511 -8.9877241652 -23.4689539523
4610 1 42.4623406067 -15.8954705782 8.5861244278
4611 1 -30.7329012063 31.9156652798 -9.3794507877
4612 1 20.8356388124 8.754116015 12.9883344373
4613 1 40.922272477 -10.1012563478 4.7488154611
4614 1 -39.6577196867 6.8796601909 3.2636288281
4615 1 -13.983655813 21.641964853 -11.8229094825
4616 1 15.9547384697 11.0315625368 -20.4932794633
4617 1 20.4905141052 -29.1646198303 25.5969167091
4618 1 -19.8813538644 28.8554650672 27.5254476751
4619 1 48.2528590167 -15.9795295792 1.7152439614
4620 1 -11.8662578132 20.056624073 -3.1418470134
4621 1 24.0819191704 28.2364367467 13.844859031
4622 1 50.718408218 17.0483367827 -3.8296553961
4623 1 4.3789197434 -18.4686876469 -11.5699477184
4624 1 10.8356843375 18.8640245165 -14.390119661
4625 1 -42.6244772094 15.9822583354 6.0298881189
4626 1 0.6142739724 -20.4588826656 -4.7897845744
4627 1 -3.3455284972 31.9150662846 -2.4168400264
4628 1 32.3068869441 -9.7504447923 2.6669317015
4629 1 -15.3646764514 -17.8740184668 -13.5223398164
4630 1 -19.5164004017 26.8358527259 -26.7911944995
4631 1 21.608334105 -21.3547799049 3.1066743543
4632 1 48.8973979317 2.5732170687 6.5575342812
4633 1 4.7163216722 8.3619737868 20.7686954529
4634 1 -6.5012227511 -15.4685866251 22.294400989
4635 1 23.0236897989 21.0982768248 7.5595329929
4636 1 -17.3241749404 11.9957452354 9.2789976734
4637 1 42.4961538529 24.3799056174 -22.2014326166
4638 1 -6.769850207 -26.9396719149 -25.903549137
4639 1 23.6719857413 10.5235480039 19.2909372855
4640 1 6.0503794686 -12.8067182583 -10.7326133275
4641 1 -45.9043099089 31.5099458258 1.8248701052
4642 1 22.0062659189 17.7096275463 -8.1050750042
4643 1 14.339529793 9.9761328941 -15.6487380933
4644 1 -42.6182468057 29.4253092216 24.3884404196
4645 1 5.7754903005 22.3049860474 7.5703380337
4646 1 11.2767176042 -16.3881108995 17.1250893542
4647 1 -2.2404406457 -17.6075321325 20.4855133401
4648 1 22.2257389336 -15.7127770248 6.3778442006
4649 1 -49.7111387481 -13.3284431271 7.8297715671
4650 1 20.5911189488 -14.4977484236 8.3588246358
4651 1 -33.9415069289 -19.3909406775 23.0189014897
4652 1 -23.1158413309 -13.9828787228 2.0203738134
4653 1 -24.8881146235 -22.0132753573 27.892031197
4654 1 26.8074337922 18.7330442203 24.1914735288
4655 1 -47.5845464674 29.3295365355 -27.949586048
4656 1 0.2047579908 -9.6432246413 11.4347158788
4657 1 -20.6472656354 -8.3317578038 -4.3790241927
4658 1 -19.8666388406 -20.6076331544 16.281058089
4659 1 -13.1020067272 17.9614052193 19.8780674489
4660 1 41.0254863674 -12.5974692485 2.9049239819
4661 1 -26.0570719401 11.9141487704 -0.1332058944
4662 1 -14.2768083085 14.7352833205 -25.3125584226
4663 1 -27.9794176031 -16.4929350694 11.4133309021
4664 1 37.2584402734 17.3027766568 -27.3626460984
4665 1 -20.1737758268 -30.8220263952 6.1117137929
4666 1 28.2808146864 4.5692023749 27.365791941
4667 1 -11.8086500604 -20.7089299078 6.3286587541
4668 1 -35.5840584158 24.9654567586 -14.6429125963
4669 1 -17.7583203236 25.7886759067 -20.4967123148
4670 1 -10.106612307 20.6072338242 21.7721010709
4671 1 38.4997203666 16.0910758071 19.1484458091
4672 1 28.6346014289 7.8343920755 20.4878206666
4673 1 37.5101611062 24.5582065389 1.0897896687
4674 1 -2.6937886131 14.9868613284 -21.9508344552
4675 1 -43.4648407391 -26.7026694583 -18.649387984
4676 1 -5.5419284333 12.2362751086 27.7955736967
4677 1 -16.163149126 -6.5693806479 0.1646643207
4678 1 -17.558258617 31.4696800335 8.1557236332
4679 1 21.1902604499 31.3177349033 22.5103329776
4680 1 11.5446145269 -8.2648700001 -25.0530911235
4681 1 2.0450752232 -26.9886031719 -2.1856008966
4682 1 28.6977403608 14.3901289425 -1.8318483607
4683 1 15.3474567427 1.6912298304 2.4893238423
4684 1 -27.3417665715 -0.1309802962 -12.3757111306
4685 1 -30.4920340082 -11.2919923636 -7.2807967043
4686 1 -23.9956119031 -23.8362841443 -12.3968147261
4687 1 5.1113313538 6.2416636873 -7.6590856871
4688 1 20.557827512 -11.3715256227 2.940546851
4689 1 30.4449668044 -5.1701942827 -4.978310027
4690 1 -25.1829369089 27.0214747005 5.4127064356
4691 1 52.0506918626 0.4951028574 27.8174651598
4692 1 13.17579057 -13.3066130777 13.1432066897
4693 1 -27.9241058115 -7.2934328034 22.3827547086
4694 1 14.0767466019 -32.2961137895 -6.4810548513
4695 1 -40.0896734706 18.932908971 20.7419079557
4696 1 -17.6108569999 -20.1086035503 -9.6749574001
4697 1 50.7144424669 27.9847256287 -17.8852690002
4698 1 5.2410531594 -0.060565076 4.2888696329
4699 1 -6.5524644298 31.2089174317 4.492758503
4700 1 2.2596432299 15.3508507796 22.5756697091
4701 1 4.1934686987 -26.7820030523 -27.0842587225
4702 1 -36.2986241462 8.4019733589 15.3016261554
4703 1 11.5917860926 3.1342759594 23.3558837017
4704 1 -32.3151315319 -1.6431770998 25.8318700717
4705 1 -17.940744874 28.0838260662 25.3337126667
4706 1 -42.7125168838 -21.8701820459 15.4099579453
4707 1 -13.7124193104 11.2465352791 -20.6017238057
4708 1 27.3581513853 0.6028554486 8.8543370568
4709 1 52.0235577761 10.8845424788 14.7376255326
4710 1 15.8939998608 1.7505303609 22.0570277475
4711 1 -4.8905016348 1.8221435716 -22.1596193595
4712 1 -49.175198796 -22.0315779902 -7.7781099654
4713 1 15.2062551313 2.1877968984 7.1693697203
4714 1 33.5173802853 -28.0399862689 -7.4607118899
4715 1 38.6727523486 20.326970599 -5.408823374
4716 1 -8.8528087894 -15.1412689947 14.2136373268
4717 1 -17.7088527968 -26.7544359595 -5.7459181386
4718 1 31.6440847016 -26.0447796566 -15.8011341905
4719 1 -38.7167930581 16.0881473858 -19.1835621919
4720 1 -11.3678255175 20.3477357679 19.0232311428
4721 1 40.4938669968 -8.0854376431 27.2239757796
4722 1 42.9181932591 5.0853366213 13.7596005054
4723 1 14.6763055505 -7.8578194455 -1.7046077493
4724 1 -38.9205074303 -2.7714844988 20.8519280333
4725 1 45.8230015752 -31.1261762202 -21.9650723476
4726 1 15.7797236122 -5.1070335606 -17.2132742451
4727 1 11.0415903089 -10.1256154883 4.7397549841
4728 1 -16.0217387909 16.6601213011 -4.9547302764
4729 1 -37.2858874455 -16.3668798454 27.4108129446
4730 1 -43.8646719391 -15.8363031578 -9.3350488229
4731 1 -1.5981976918 28.7766639134 24.830096465
4732 1 0.7386733226 16.0004944132 4.8415024523
4733 1 36.672448368 27.3991744875 -0.8584942626
4734 1 -38.045641866 -1.5117974735 -6.4316442999
4735 1 10.1935457455 20.5187156362 -9.5786687287
4736 1 22.0944516999 -8.9043307144 21.6693406301
4737 1 -12.9720761978 27.6993376663 16.6874289229
4738 1 -21.6839964614 -14.6856998242 -21.1436078605
4739 1 28.6553694412 26.2329307223 -17.4932486113
4740 1 0.4222481299 -0.7084117239 27.3084464377
4741 1 -4.2152803297 -31.0318411227 -18.1174085501
4742 1 7.3926818528 -20.6552199998 10.0826225878
4743 1 27.4223339359 -4.2346968014 10.6508439297
4744 1 20.0454107256 12.4146425851 15.8995050834
4745 1 -23.3187208081 3.5278823982 26.3742606127
4746 1 49.2650648031 13.0922393307 -22.8351201253
4747 1 -12.3480965714 1.4672721594 -18.3563012505
4748 1 -46.1342712915 -22.4090781121 0.3946090967
4749 1 22.0524982278 26.5121956221 -26.2961885648
4750 1 -1.8563889605 -0.5272489362 7.0262592051
4751 1 -34.5315689472 -2.1687621603 8.7697538462
4752 1 -11.0590187414 -20.6082987047 -15.1421955264
4753 1 11.4600814114 -25.1716442371 10.6272079028
4754 1 -29.1416957599 -20.9504581064 21.7607332675
4755 1 38.094170136 17.0712982675 -6.0105290873
4756 1 -5.3777672103 -21.1719532414 0.3948904779
4757 1 -47.2730680274 26.2616159396 -22.1609699896
4758 1 -23.8232060923 11.9641315969 8.4734593662
4759 1 1.947392512 -3.8418890229 -9.8464874239
4760 1 -5.3874728643 0.1984005401 14.4238291375
4761 1 7.2928075423 17.6933881194 -19.44051957
4762 1 51.3775577949 16.0105442225 -1.1527627975
4763 1 -28.6391933512 -3.604354126 -26.9788251597
4764 1 17.4342767143 -32.087343976 8.2799816032
4765 1 -2.9924722878 29.1434486757 7.5992077523
4766 1 -43.4195476871 32.2253458276 3.7797383583
4767 1 -38.1506299082 -18.2017354274 -8.5423415017
4768 1 -38.7099051747 -26.7607520317 3.1205183129
4769 1 20.721988735 23.3326622432 0.6225842037
4770 1 4.9339161731 30.9217990385 19.9414345115
4771 1 -43.7419423789 10.8366228582 -5.3761831464
4772 1 31.9153212043 17.6818740994 22.6537248741
4773 1 36.1553352974 -27.1058398547 -17.3261081354
4774 1 -37.139050293 -23.8080648122 -0.7206737153
4775 1 -47.6584764168 12.5818953718 -8.5496574148
4776 1 -6.0115568526 -3.6048865663 5.7124900434
4777 1 -17.821876703 -8.2026410484 15.5114240322
4778 1 -25.3554470816 -1.5895337468 18.6221502769
4779 1 -20.9817454318 32.4182888554 -25.7262395419
4780 1 9.3141926209 5.3431042469 14.9110126728
4781 1 -25.3523162255 25.8682091658 -17.1921143734
4782 1 11.6373922302 -1.2813839646 -22.3168552146
4783 1 -8.0981681005 7.6615486663 13.9265721526
4784 1 6.1612117756 32.9431418105 15.7294945185
4785 1 -38.3151042168 1.4114990454 -4.9671673286
4786 1 51.3472928524 22.7186921049 -5.5325185815
4787 1 -13.0582791033 -19.37337015 23.2094528875
4788 1 32.1755997104 -31.7419566553 12.511336904
4789 1 46.0416396949 -29.7186039214 -16.6851215964
4790 1 12.0366807485 -30.1010690485 -14.3245015482
4791 1 -30.7665057288 -25.8082430851 -27.3174675213
4792 1 -33.7823550756 27.8536787775 -15.4692168414
4793 1 37.3358767817 14.3133244395 -22.0126820589
4794 1 -50.5242012123 20.2885683475 -24.8013674371
4795 1 -38.6875717343 26.0397880294 6.8307554969
4796 1 -39.7148056301 18.8988327964 -13.4027527755
4797 1 -43.4107708538 19.5151323608 8.8256924432
4798 1 4.7112079405 -26.1829478958 -3.8978059403
4799 1 24.9811010505 31.2525775304 -12.062252393
4800 1 -17.7156363184 -27.1549840878 12.1271389144
4801 1 -19.4604624389 -12.3775048792 27.3271864304
4802 1 34.4009078848 -18.5520810977 15.9848198852
4803 1 21.9111922545 -31.6336183798 -11.6370290138
4804 1 -47.4644676987 6.1472886568 -12.3544949827
4805 1 5.2236247269 11.4494615611 13.9542600698
4806 1 31.4764795369 -19.9466751659 -13.9531345447
4807 1 -26.7104816141 -17.4654371466 8.757767004
4808 1 44.0440491229 -24.3656628413 -24.5214887405
4809 1 35.4874193233 10.486277188 5.2580030119
4810 1 33.4348300454 -6.879726746 -17.0012815943
4811 1 -34.9296051231 -10.0647176371 -17.3110823754
4812 1 -9.3936120047 -7.5752267943 -22.1992378427
4813 1 -34.4382694346 -21.7664227564 5.1574936214
4814 1 -32.8205560729 -33.107704443 -17.6028747551
4815 1 -22.7684206625 -1.00245184 20.3394201834
4816 1 24.5059414521 18.3511514665 26.5603661864
4817 1 -9.7078455981 -31.0467827266 24.8478797615
4818 1 11.5660087105 20.1359576671 24.9387096362
4819 1 3.1372222028 31.0134453128 -16.35556785
4820 1 -11.4090484566 -5.6561125461 25.8257359599
4821 1 45.4153641073 15.9125086655 -2.816513986
4822 1 43.439898252 -29.711742098 12.1071608441
4823 1 -19.4185089667 4.6261069243 24.4373444848
4824 1 -0.5803563644 -5.8692883026 21.7208896793
4825 1 48.0867149181 -22.8622513015 25.1176118494
4826 1 4.9150266745 -22.8463446496 -17.9808260804
4827 1 -36.3341071824 15.0936155942 10.8496116606
4828 1 17.6102308287 25.7852150452 2.3905027393
4829 1 19.157917375 -12.0352789224 -15.6262838677
4830 1 12.5029695879 25.7351656638 8.2861719912
4831 1 -45.0036669625 -31.2635258326 -4.096517395
4832 1 -21.7769828885 19.1627900396 21.0768079463
4833 1 36.0086025069 -22.1776662778 -26.3006681547
4834 1 -21.4925967901 -20.7511257959 -2.8160074997
4835 1 -11.1408384482 -23.8269664403 -15.8679903809
4836 1 -4.3021094064 32.566506904 25.5644453102
4837 1 -32.1724688543 10.7972222813 -17.1990363527
4838 1 -23.0751402013 0.9794903551 -20.2745899382
4839 1 -44.4017911804 13.2109069466 -26.7242482672
4840 1 -45.0961002716 4.3499035558 -11.2364546342
4841 1 13.9776028245 -15.6799653957 3.159011271
4842 1 -25.7230095911 -2.6184744882 3.2957625695
4843 1 -37.0529517495 -28.5505631704 -22.7021337083
4844 1 -14.652511044 -11.2505285808 -26.2890414805
4845 1 39.7882763872 -5.7719182958 25.1896454551
4846 1 26.119375977 -15.0350471691 -20.9867096629
4847 1 38.6537584881 4.0594574113 -20.804093217
4848 1 44.1411056629 14.8254653842 1.3859715962
4849 1 -1.9936248209 -22.5353330012 17.9660817017
4850 1 -1.998321105 -16.83229916 -23.4971314729
4851 1 -51.8559432188 31.9645832258 -14.9660508497
4852 1 13.1084771632 29.1593553275 1.9259422583
4853 1 -22.4829909455 6.2219633988 -6.6478576697
4854 1 -36.3176180068 -28.0461226425 -7.4638633602
4855 1 -18.1290136892 -17.3360541711 -14.4707072575
4856 1 26.4592825907 -27.0992176294 -18.0923093406
4857 1 -28.0568541113 21.2412370262 17.3340430872
4858 1 48.7732073052 -27.3443131775 18.4146597265
4859 1 1.6400468021 -24.2752145575 -7.5326329432
4860 1 31.1220666231 -19.3439528273 -4.5896099371
4861 1 38.8951474956 -23.2329628105 26.4402726592
4862 1 45.3750804251 4.2284406287 -12.2978810706
4863 1 -35.8204380535 12.6364704953 12.7841641859
4864 1 -42.4286943395 13.3951312657 24.5334080512
4865 1 45.0748313223 4.5547599337 3.4182759756
4866 1 13.1055550308 -1.6779188247 6.8871443039
4867 1 -2.8707863462 -5.0985145169 9.3179408415
4868 1 23.8053602123 -16.8461426059 -7.7348335257
4869 1 19.1701277139 26.1129985608 -27.4006832188
4870 1 7.1459703899 11.2641723616 26.1447097705
4871 1 -30.7564869892 -19.0877825225 6.3313037381
4872 1 37.3290932601 23.2382872128 -17.0853583185
4873 1 2.1899295001 13.9949251829 -23.4467079489
4874 1 20.2471422221 -29.3679986865 15.022946143
4875 1 -25.324451606 -32.3784689818 -1.687949978
4876 1 45.1611385896 26.5199160054 5.5404535334
4877 1 -40.4961629579 6.1557411454 -11.7545901095
4878 1 14.504525911 11.4950517557 12.4191563991
4879 1 32.4192846791 16.4824193749 10.9201258076
4880 1 -32.4772055175 1.445508665 -21.3166573431
4881 1 -18.7703173862 24.996737622 2.0254949525
4882 1 3.8531446375 -9.9352681066 27.007143371
4883 1 -2.5440293283 -15.5154413651 -18.2441989515
4884 1 -24.6716681031 31.3617943322 18.7421312515
4885 1 -34.1034765526 -22.4213242373 -26.2121118406
4886 1 -16.153443472 -20.0358589041 28.0720026589
4887 1 10.9429683409 23.5252059408 -9.5523877178
4888 1 48.9797394479 -25.2061862969 -26.4161132632
4889 1 -7.9959978288 -27.845665552 -17.773560635
4890 1 -39.0929132411 -32.8744922952 7.5665112484
4891 1 46.7041288517 17.0236448671 -18.6560285821
4892 1 -23.1429754174 18.3305194076 -0.9457224571
4893 1 25.087445797 -6.7633885561 -28.1844634939
4894 1 41.1889170573 -27.6433915093 12.4363206567
4895 1 22.9635773612 4.0537336788 -16.3135294879
4896 1 27.6067413619 8.7720858727 0.6180258271
4897 1 -20.9979215218 11.2079999175 1.3271629103
4898 1 11.8021796244 -16.6494724966 -6.8309243257
4899 1 2.734281019 32.0464459109 22.2968771442
4900 1 49.6679016249 -5.1107606422 13.3595326121
4901 1 19.3606924902 31.8296761829 -12.8827039075
4902 1 -45.9599243499 -20.5090651571 12.1370998115
4903 1 -0.5140865763 24.4272927978 14.5759438534
4904 1 33.9554914196 4.6390185998 7.8113129556
4905 1 25.0986125172 -16.6800878097 19.0269453756
4906 1 34.458933085 23.0951939014 -3.4405050961
4907 1 -3.3168289827 -31.7664289393 -22.7989401213
4908 1 35.2360115762 -16.8260429873 8.1458752887
4909 1 41.1145070433 -7.98493955 -5.8496352757
4910 1 9.5331438261 -14.8092925123 -7.713673654
4911 1 -50.7419105113 15.2437637386 -22.390126898
4912 1 42.1979919876 -17.8927869849 -4.6254016349
4913 1 -17.0001313311 0.629544015 0.6729514515
4914 1 -36.3414125133 10.5218841282 -24.0992086095
4915 1 -27.7395940236 14.932286205 -5.1671168609
4916 1 10.429299212 -20.4746562073 -15.4880693866
4917 1 34.0940839842 -14.0085689638 15.1571087338
4918 1 20.6207577201 30.1179474037 10.7076829468
4919 1 -37.8935866201 -28.6105891506 19.7627011271
4920 1 25.0457010486 22.5740680279 5.5348821842
4921 1 -41.00722304 -6.0423979318 17.6525104116
4922 1 20.5474956867 25.2677496983 11.4176078975
4923 1 -31.9380720921 28.9308719145 -23.4206801812
4924 1 -16.6753571887 16.7431819768 22.3721184965
4925 1 24.188159555 -26.2466410582 25.3515522394
4926 1 -16.8006957957 32.3733642111 22.0576467863
4927 1 -39.8907597445 17.6199779229 12.8996993364
4928 1 -5.8468738203 31.7385623488 -26.2478641451
4929 1 23.002608701 -13.9651750852 -12.0992821684
4930 1 28.7701674993 -4.0709714312 5.7847487542
4931 1 -48.5437990405 1.4192194288 2.0825590746
4932 1 -8.4858724511 -22.912367238 -24.2540020752
4933 1 -6.2232027269 -27.3987019468 16.9720742182
4934 1 -19.3340802131 0.5370325254 25.3835734282
4935 1 15.1273575568 14.3024759699 1.6257084405
4936 1 46.3588997826 26.9461344082 8.3959669637
4937 1 -43.7604561748 14.2275350077 10.5610833037
4938 1 13.5450228694 19.0948373555 -6.7363802181
4939 1 -33.9943140356 9.1418656113 5.6251492964
4940 1 52.2748611614 0.864949151 9.8970235005
4941 1 -30.7734979741 14.7161154723 2.15009058
4942 1 39.9157022317 4.9881662796 -13.2868799675
4943 1 38.7966298894 -21.6730460514 -2.3582564455
4944 1 9.3402830886 -3.1384023712 -23.968872804
4945 1 34.9973359773 31.2196327913 -4.8358748268
4946 1 19.2881609899 11.5062995555 20.4148303645
4947 1 42.3483774436 17.5465011713 8.7161225757
4948 1 -47.9038520478 -3.0887523199 3.2849575286
4949 1 43.2477680475 -25.3969330087 -19.5931970485
4950 1 -20.9307124769 -1.5230452733 -11.9668078653
4951 1 -16.313638944 15.5501830901 5.9793520423
4952 1 48.8390596458 12.2483881238 11.3239079337
4953 1 -19.832408147 -21.2017033392 2.9431355587
4954 1 27.9612586375 -18.7765046539 -0.9553456967
4955 1 -18.227844381 13.3100073842 17.767370247
4956 1 8.2733916818 -27.9121939586 27.8648497661
4957 1 -45.5236917293 4.4512003093 11.8719261002
4958 1 26.5629139286 -30.0053362954 -11.1032487397
4959 1 29.3562637666 -32.8000045728 2.7779647517
4960 1 -46.2361597861 12.2724810441 12.0809361095
4961 1 42.0094100868 6.99413484 22.8586829931
4962 1 21.4403114928 -10.0935359645 26.4324502599
4963 1 -49.18635508 12.4048589959 11.6021940123
4964 1 -1.7304241823 8.4918226475 19.5597689534
4965 1 -22.6912972399 -3.6958007353 -11.0608727201
4966 1 -43.1793066602 -23.0278402125 1.4001532124
4967 1 -41.5886230231 -5.3496931947 -7.3374106163
4968 1 -15.819485485 19.0988972122 -10.7258039007
4969 1 39.5516880258 -20.7241710094 9.3692647856
4970 1 7.2131794348 5.3361825239 -9.9604468393
4971 1 -39.962351988 -7.8441091096 26.94855979
4972 1 2.9884021748 17.26350919 -27.1187448113
4973 1 40.1306876858 -12.5538757048 -26.3138424258
4974 1 -51.8120580085 -24.9511474275 0.8479143268
4975 1 -35.9818858679 3.1200331833 -24.5585804199
4976 1 -8.644502495 -3.9978940098 -18.0602881518
4977 1 -41.0812156065 -6.1321141103 10.3701379722
4978 1 36.8917126589 23.4344248819 16.6300271433
4979 1 44.2894038815 0.7864142173 -16.6674508525
4980 1 -20.3288575671 -31.7774437965 15.8874619649
4981 1 -42.8615665079 -27.019125308 10.0480126913
4982 1 -12.0208177441 8.8840979857 10.3420561212
4983 1 -8.1418957244 9.5438579837 18.1775115899
4984 1 -41.846042014 -1.5486689593 8.9944649305
4985 1 29.8057503448 13.7054773638 -18.4187116168
4986 1 -51.6357021008 -11.3340551416 6.2047384417
4987 1 49.8754773863 -21.7254248588 27.2104132023
4988 1 27.4622001706 -11.1643398188 -24.4935869735
4989 1 -27.899372048 -24.6782052554 -2.7417228438
4990 1 30.8085635628 -14.6514905396 -25.6804025326
4991 1 29.2833148188 23.7116265758 -19.6099673724
4992 1 50.9611539298 -23.4832762729 17.9713716696
4993 1 -49.2751148512 -26.6543904406 -6.4752583971
4994 1 14.907258371 -17.9738510097 -3.1076310506
4995 1 40.6639768464 -22.5459152508 -27.6593423909
4996 1 2.4370584105 22.863449292 18.1001880162
4997 1 -50.2222614473 -13.5925334803 -21.486667908
4998 1 2.1478716661 29.4012163013 -23.7905052154
4999 1 -51.1681494391 -18.7255235021 -27.4053091269
5000 1 23.1493414915 -3.1235605998 4.4842607886
5001 1 -49.5896093494 1.6797158105 -3.9284202227
5002 1 14.3559146067 -0.5249195102 -9.3124257685
5003 1 35.6286209347 20.1944595372 -13.6061914356
5004 1 -17.6635597448 20.5288985556 -8.7223129637
5005 1 -0.6644720324 0.1458220675 10.2044044026
5006 1 37.0644315553 -15.6026950076 -13.6877920046
5007 1 3.3273695317 24.7119486549 -11.7789577277
5008 1 32.0656022984 25.1636576336 -0.2387801479
5009 1 4.2131930923 -16.1641532284 16.1080648826
5010 1 -23.8770568177 27.0958832224 8.485783866
5011 1 -20.9538808122 -28.0174507362 -23.5024552066
5012 1 30.6411671218 13.8349268943 4.1776114777
5013 1 -35.6303950865 28.5740038515 24.7379159601
5014 1 -36.8707359228 25.413904541 -27.7188736639
5015 1 1.4870522992 -19.5289092517 -9.7036020137
5016 1 22.2978529864 12.8875160629 -22.9172328083
5017 1 -32.0316846904 15.7107138189 -3.8658410277
5018 1 31.4935948837 27.0619401579 5.0330668226
5019 1 -20.8348039175 -16.0645203507 -25.6648421483
5020 1 2.817561792 1.475791203 -15.3653308755
5021 1 -26.9251539827 -4.1658789019 18.8940208624
5022 1 33.2842358656 -26.913136425 -18.2937783318
5023 1 43.7227189222 7.5125985124 17.7025962781
5024 1 22.9998952923 -27.650932194 -25.4577005106
5025 1 -23.0578161307 -24.6791370258 10.7089773006
5026 1 -10.8754462104 25.052510736 4.8223685257
5027 1 29.9913057513 -12.7413612202 -27.8941668808
5028 1 -31.8050107067 -15.9222922547 -19.4508744009
5029 1 6.0999513573 -7.6470396701 3.5044911975
5030 1 -33.5293819005 27.5640978483 -0.3367008308
5031 1 -35.6156800627 -10.7648099824 3.9254375813
5032 1 32.740406156 -6.9878786674 24.7774781671
5033 1 -47.6278983886 15.5860562504 -7.3697694626
5034 1 -11.3023906244 -32.5096955316 -27.4283880189
5035 1 9.182279216 -3.7821891623 9.6177244493
5036 1 2.3625440347 -30.1417940704 10.4040725536
5037 1 -20.1783677492 -8.2745870343 25.673396139
5038 1 49.7367804598 -17.1855732515 25.3099640873
5039 1 -39.0956266497 14.6462326923 9.9177331621
5040 1 38.8136408744 -26.6230363666 -23.3904204391
5041 1 -45.3014113804 -16.1688120804 17.184742184
5042 1 -25.6937882673 -19.4362646519 -13.047762162
5043 1 50.8874744489 -5.4746169833 -3.2010496331
5044 1 -3.9390344573 -29.1254455405 -14.5712729243
5045 1 42.5110776005 -29.6556827974 -25.440896421
5046 1 9.3490494858 3.3242905659 -9.2184444235
5047 1 -33.8004096793 -7.5072075551 -5.6318461707
5048 1 -25.4340315705 27.0541532195 21.5752467326
5049 1 -36.2934060527 -29.7143510551 17.6593761146
5050 1 32.0439993911 29.7532258473 -1.5402248098
5051 1 31.10682979 9.3738098858 5.3649841718
5052 1 42.4181955353 -27.7577197373 -1.4230013717
5053 1 -47.8107299504 -6.3665209208 2.1794667849
5054 1 -27.1526628614 -23.1994856311 -25.8604640366
5055 1 29.5138501917 13.4039830845 9.0795546274
5056 1 -16.2182521939 5.2430054839 -24.4389314751
5057 1 -14.0322884449 -10.9114307103 -23.3826374331
5058 1 11.3506058088 -6.9687773742 21.2596494973
5059 1 -31.6123586929 -26.1193878436 -0.1728806539
5060 1 -47.9869658418 28.4125413522 6.3068235674
5061 1 -9.5311609506 -11.5451011371 -1.9575132371
5062 1 -2.872560498 -7.9851392151 8.0986032349
5063 1 -11.5038090354 -18.9446892111 -10.1924738367
5064 1 11.7615828566 22.3625561471 -17.4913352186
5065 1 15.9064189235 -10.2249821459 -19.0454602633
5066 1 3.5439204139 28.3028586651 4.4371012873
5067 1 -29.3190065786 16.7385231248 -21.281034474
5068 1 -49.0239158278 20.2658065278 26.8065185236
5069 1 -13.205638065 -1.4695350303 -19.5566174831
5070 1 9.8651189376 -26.6882602946 15.4634203871
5071 1 36.8288868126 21.7909150069 26.7638048465
5072 1 16.8447365052 0.9676435601 -18.6967725904
5073 1 -19.3843826349 -28.7103152054 15.9445823632
5074 1 22.1055140582 -11.3502945686 5.551202298
5075 1 -7.4286866983 -31.0742433314 4.4997367586
5076 1 -4.9693992093 5.0868008319 27.4185790677
5077 1 -51.8116833494 -0.3926746684 4.8628311527
5078 1 -4.4145071414 11.45844649 11.443382422
5079 1 -30.695957104 16.3694089364 -8.8641854013
5080 1 13.8711537161 -16.7571585328 25.1344947257
5081 1 25.1939992673 -12.6843235608 9.1899123625
5082 1 -1.2586041637 5.7992058575 24.9373590061
5083 1 -41.616174557 -21.2188745366 18.3222541165
5084 1 49.3159933961 7.8758558582 5.0616551599
5085 1 -8.8194129907 -7.9790827075 -8.6677249968
5086 1 -27.1265723936 -26.9754252763 14.0009130848
5087 1 18.4915668289 3.3287497528 -0.4200459637
5088 1 38.6828754501 26.696220276 4.9025059122
5089 1 40.3874178884 33.0068349729 -27.9548428129
5090 1 17.9352136949 -2.3445339907 -13.6671948955
5091 1 28.1692518463 -6.110350616 -18.5095977678
5092 1 -20.1564517563 2.0770493309 -2.96024354
5093 1 -31.9462123181 17.0969219535 0.5629876502
5094 1 51.300643096 -9.4866872142 -1.691495382
5095 1 -24.8041033174 25.7787592075 16.5528161221
5096 1 -23.2616348647 -19.3718393843 27.6299526797
5097 1 25.2509808488 -9.8042878104 3.0959255897
5098 1 -51.7094400244 11.7028365548 -19.3454689762
5099 1 47.9225536951 0.1667203465 -24.6111649521
5100 1 10.5566206946 23.4280355992 7.7694996985
5101 1 5.7840479739 -25.3905437259 -16.5473010491
5102 1 -1.9761963884 11.9397724564 13.6371996518
5103 1 36.8054053916 -12.6740075314 12.5375616386
5104 1 7.3679480894 -12.7997965353 -4.4968666696
5105 1 42.2151073344 -21.7562398371 -16.9942470625
5106 1 -27.4213946791 8.0647390293 -16.0728922235
5107 1 14.7314086184 -25.1066199742 19.4297145292
5108 1 -42.1172889528 18.6079207666 23.0694938425
5109 1 29.5279390443 9.3660229474 -24.1854913629
5110 1 16.5536712472 -8.7870607541 11.8492467696
5111 1 -2.9193146162 -23.2244437668 22.651473824
5112 1 -3.2153892441 -20.2044427914 -12.1386192703
5113 1 -29.2907245116 2.1736872324 13.2924513167
5114 1 -37.1089940742 1.6337262858 -2.0719791388
5115 1 -20.1264998993 -9.6215942571 6.3545458312
5116 1 39.8803235574 5.003008051 -5.7240829518
5117 1 11.3806620277 30.8168417585 -8.5446488282
5118 1 -44.3856359627 21.7009991634 10.8445467977
5119 1 -1.7374164277 10.6270410733 -25.2956474081
5120 1 -43.5380297192 3.5457857009 2.3010797709
5121 1 -10.1603586706 -17.4559863325 -18.1420012733
5122 1 -10.624247187 -27.8372463409 -19.467926106
5123 1 11.5622516831 -23.343843488 0.4914042544
5124 1 -5.6026670422 18.1922180583 8.4744160625
5125 1 -24.6388984757 -29.4198583648 -20.4517475874
5126 1 -7.7210042989 -18.5221313348 25.8744711963
5127 1 27.4049055035 -14.8435017969 9.2011676134
5128 1 17.8157193526 14.7141188214 15.4313429221
5129 1 18.7532020394 4.0464791807 -28.037765874
5130 1 25.8350942405 8.4606748941 27.7152112053
5131 1 -17.3807390745 16.0868828403 -7.6858731843
5132 1 14.8661397938 -27.5610030394 -8.423654881
5133 1 26.9962244168 4.1119027737 -8.0019206296
5134 1 -4.8602366922 15.5309486868 13.6660130942
5135 1 -13.5268639038 31.5655192746 -3.4155184391
5136 1 31.9174084417 -16.3244177371 15.3698892521
5137 1 -22.3165337613 -25.2307451024 -16.5460629715
5138 1 -5.0402609196 -17.8490603311 27.5768278954
5139 1 -20.3721677435 -29.0888069973 -13.1199645966
5140 1 35.7363223855 7.894025381 -12.1977656138
5141 1 34.4024733129 23.9737202782 -17.779525918
5142 1 -3.8935326816 -5.1114927475 -19.605465272
5143 1 26.9825530117 15.4785033243 -21.9471764987
5144 1 21.7233408868 -1.0384581104 14.5940085311
5145 1 5.518760098 29.9381822716 14.8995885931
5146 1 36.4914848838 3.8752330922 -18.4367200182
5147 1 37.6699391306 -30.2191177026 17.9448655538
5148 1 -18.0279913981 -11.1024436423 14.2593336455
5149 1 21.5936190812 22.8569268992 -19.7583115793
5150 1 46.5019799077 -26.5207146657 10.0486880064
5151 1 -47.0384312329 -5.5971447908 -2.7330563006
5152 1 50.291359442 30.1155514227 -5.6002189156
5153 1 -2.7570319069 -17.0416147248 26.0112224948
5154 1 -27.8839264911 8.4763153258 25.8458265828
5155 1 -29.6319878296 11.7910885226 18.0307993944
5156 1 0.3355234151 -24.8360737831 26.1690211125
5157 1 9.3145057065 -5.1393793045 20.9596407844
5158 1 8.585433676 19.5936007394 19.4440649741
5159 1 -47.6515363524 -26.6082345283 -26.5465278554
5160 1 -39.1687843213 -15.8420268902 21.5597144863
5161 1 -26.724361743 -18.2409363392 -18.0722187177
5162 1 17.0106718801 10.4685069953 9.5900365321
5163 1 -43.1508576142 -24.6111177866 -14.797841125
5164 1 -7.8378895943 18.6616306747 22.5025105782
5165 1 -30.8663800393 26.3405502034 -11.5423723537
5166 1 20.1301525648 -6.7528728616 1.6250331254
5167 1 0.2274045168 26.1794870344 7.0084759087
5168 1 10.6062969452 -6.357469437 -20.6772465393
5169 1 20.6891147456 15.0187411871 24.8608795763
5170 1 -14.0594225313 13.6054451559 6.3887617939
5171 1 -27.2495106776 -6.5249884438 -0.9590036532
5172 1 -24.614373436 -9.5709458803 25.362976319
5173 1 -6.1931465081 1.2615505661 -25.1575229691
5174 1 -48.7254095684 32.9374180781 -1.8792892433
5175 1 -30.0867968633 7.8439759996 9.0254731468
5176 1 39.3635235725 -10.2281767872 -5.5232892757
5177 1 -45.3292551275 -6.1988688039 26.2085833194
5178 1 27.5639529948 31.2228274326 22.8055582088
5179 1 -9.9889964785 29.2054779623 -27.1143834016
5180 1 -45.2123593959 -2.0526901905 16.3212393347
5181 1 47.6068590355 -7.4877734868 23.6022048677
5182 1 -2.1985915354 -25.7468127938 16.4703151329
5183 1 -0.6004982055 -6.8804588513 -16.0718229747
5184 1 32.4912943701 23.1131637591 20.9704458253
5185 1 38.5780961316 0.4082485451 12.7280567601
5186 1 -5.7700634832 -8.516514563 -0.1214441572
5187 1 7.9142824839 -23.4700983772 -25.5473485841
5188 1 7.6661099547 13.7372906674 1.289288991
5189 1 -6.0802269637 -11.3218755714 5.8003372767
5190 1 51.1879322754 -12.6798643739 4.1472785766
5191 1 -39.4169568504 -16.3045177836 -16.4722848018
5192 1 -29.7530475999 -13.5062116083 -13.2755121641
5193 1 -25.8450086183 -25.5863486199 9.5440025559
5194 1 37.8711488178 3.0108829365 -4.7776289034
5195 1 -31.4078094258 -0.9621860477 -19.8153757014
5196 1 -40.2433985065 19.8276082198 -8.2252810838
5197 1 -16.3975458882 11.0804139278 -21.9095839607
5198 1 -5.061028932 16.8498031325 3.8654470939
5199 1 15.2566619149 -32.680292043 10.1637166706
5200 1 -18.0538731421 -23.8734218502 24.228897238
5201 1 -21.3849997011 24.2642329778 19.6186339156
5202 1 -27.5305571961 -12.9466169283 23.5469978621
5203 1 -8.1952246405 -26.9554055237 10.8395382111
5204 1 47.9316331779 -25.3336391765 -21.5413684274
5205 1 45.695367007 -17.8601084659 11.6493535136
5206 1 46.7313673 -5.9852271623 -11.1807411422
5207 1 -45.5647998703 22.4747679253 -17.779751023
5208 1 30.6250953936 -19.9942620113 -0.3409215499
5209 1 -14.4687297892 -15.1087235857 -13.6193038029
5210 1 -35.36395923 32.7406814137 -15.5200342992
5211 1 49.601527475 -20.9865974869 -12.7816317544
5212 1 -26.2894858267 -5.0435400634 -8.7108326078
5213 1 47.2743621146 -16.4818203797 -4.3109862009
5214 1 -31.3038650023 10.0492103155 22.2730160123
5215 1 41.727006864 -19.781485585 14.9930634519
5216 1 -2.7743559775 27.631052207 -4.9369469799
5217 1 -31.580737046 17.5870997388 23.384697144
5218 1 -40.7523713511 -9.6448885171 -5.7468185587
5219 1 36.1285142966 30.6601046663 8.776113063
5220 1 40.3937839625 -30.9687070226 21.7108162297
5221 1 33.6258122692 -25.0439916923 1.3807379045
5222 1 32.8778507401 32.2344638666 5.8994960372
5223 1 32.1383425225 20.2096340837 -5.6471533119
5224 1 -3.4390367336 30.265499902 -6.8713306764
5225 1 -22.5001062923 -12.1227987849 7.1443830633
5226 1 48.2536939116 15.4974049524 4.7228721077
5227 1 47.3418842451 -1.5191185266 5.8148565504
5228 1 -36.4084128345 -4.4567909317 9.6800785393
5229 1 -38.7543633317 -11.3969496436 24.5559748293
5230 1 13.2272409723 -13.1482121098 -21.9243846156
5231 1 29.1713345312 17.3817109207 -15.0145047049
5232 1 -31.8505124824 -6.34123001 -14.7917632895
5233 1 20.1888039363 -1.7290996417 -20.0967006977
5234 1 39.0748586374 16.9445774932 -22.2232115271
5235 1 13.2103343492 9.5106470245 -10.1646733669
5236 1 -16.1711849901 3.1453906492 27.4284274123
5237 1 -39.6351775226 -29.4475585677 -24.2490666477
5238 1 7.6612049468 -23.9753175989 -14.5443728746
5239 1 -39.9386618433 -18.8480513096 -10.9361082638
5240 1 -52.1554335064 -26.3676381001 23.4756958476
5241 1 -10.4427618934 -12.6958375807 -19.5069818266
5242 1 20.0537596752 5.0161859466 -16.864136362
5243 1 -24.0257724838 2.4749818466 3.974679304
5244 1 -26.2186241163 -22.3350689203 25.1359579083
5245 1 -22.3641227745 -31.3099945535 -19.8889850423
5246 1 38.0703756294 19.3357000038 -23.4886731519
5247 1 -32.9270051813 15.5113149534 -6.8353701498
5248 1 12.1046203265 31.948676574 19.6345600956
5249 1 51.9141865354 -13.1034205755 -27.3028300675
5250 1 36.1453165578 -6.2394673713 -15.4628576246
5251 1 25.8311284894 2.8320495748 0.0914489136
5252 1 -10.6228904826 -32.9724819293 -13.661342165
5253 1 -24.60623321 -17.2726937839 -2.2662447694
5254 1 42.3629881056 -11.1055717286 19.8234232058
5255 1 0.171466554 25.2035240957 9.8933092677
5256 1 40.0728712093 -32.2163941763 17.6418179232
5257 1 -34.6560726593 2.8411010587 22.8487783723
5258 1 -7.1412741057 17.8163152571 5.9713608142
5259 1 31.2942637102 23.3872373667 15.6025352883
5260 1 -11.070602909 12.7449551918 26.1848910162
5261 1 48.2331346231 26.7846053539 -27.4335766896
5262 1 43.4573266844 15.1274255487 9.9279191642
5263 1 -0.5367331023 -28.7388540017 -6.7220860494
5264 1 -35.3109433995 28.7750000377 1.3138817142
5265 1 42.0258992624 4.6434777868 18.6688595681
5266 1 12.2390384163 1.7923934738 -5.8595961727
5267 1 25.9780700038 29.0396228312 23.8806034988
5268 1 44.132130542 21.5620322638 -6.34013911
5269 1 -17.3494305132 14.0405819325 -19.3274605747
5270 1 48.6536086011 -4.4287047096 22.5723494101
5271 1 47.5383976481 -28.2975209519 -10.8925504428
5272 1 18.4404295122 -30.2285552057 -14.6309820303
5273 1 -16.2358893501 29.1830489177 13.0191738247
5274 1 -41.9269537725 8.7561792209 -5.0983472779
5275 1 -26.002908129 18.0356140761 -23.7448426624
5276 1 -46.1417749101 6.8003931519 -16.6444901407
5277 1 -12.954125956 3.5137061772 2.5647902996
5278 1 -42.5597519771 -9.612076888 21.4432226395
5279 1 -9.052035601 28.8275785102 -6.3600609041
5280 1 41.7737609822 -25.1507459581 -26.1549407936
5281 1 -44.9970086752 24.6642952544 -12.7930558341
5282 1 -37.0264438343 -3.7034545635 -4.6982231083
5283 1 25.1606034686 -5.6229681419 -6.8431362729
5284 1 24.256099133 -1.0480420345 16.4613672085
5285 1 50.2258201871 -28.4023850548 -13.2835033922
5286 1 -8.3091878036 -19.6527016048 11.1957669022
5287 1 -20.8965861451 26.8134236813 1.2401598208
5288 1 -44.9784322621 27.7395369035 6.8640147633
5289 1 18.8854285299 20.7579809639 25.8605709615
5290 1 -4.5600919514 -30.3998012941 10.1307950617
5291 1 26.2670480244 -3.5612930226 -23.8952184421
5292 1 30.7960401383 21.5523817846 10.7175875675
5293 1 -45.2068490891 16.540921245 -5.6598717454
5294 1 19.5467697061 18.804657431 27.9873631721
5295 1 -28.4997658916 -33.2125684129 1.1234991452
5296 1 35.6596164104 21.7167061501 -8.59856148
5297 1 -11.4528804424 -28.827032759 -14.7036909512
5298 1 -2.2399188363 3.4530745462 -2.1441815733
5299 1 46.8642199617 -9.1024650344 -24.2600574002
5300 1 -18.0844511703 0.3884151466 -28.0816703567
5301 1 37.4289675706 -9.6502794744 -2.8117305044
5302 1 -33.4377521778 -20.1663733151 0.6951242958
5303 1 -9.8398633649 -22.5525707536 -21.2218881305
5304 1 -11.6943738117 -8.5161817879 -9.7472161109
5305 1 28.7650537676 13.9183203451 -24.9181631757
5306 1 17.2763772035 31.508215395 7.3635790747
5307 1 -26.2061006918 1.6829104519 6.096688033
5308 1 16.6119051711 -22.2402280047 0.3660207594
5309 1 -24.1564335462 -17.1962220561 25.4783426408
5310 1 -31.00977325 -4.9140905328 0.6902282616
5311 1 -17.5976030423 10.8939267378 -12.8029041786
5312 1 -35.684976345 12.7886152905 -20.755245428
5313 1 -32.247922487 -19.5394915012 -6.9452776748
5314 1 50.9950715379 -15.0445645382 14.9242938689
5315 1 -0.7011030491 26.339418768 -15.0127038647
5316 1 -7.3318388821 -30.30742957 -11.1290795406
5317 1 -47.4084984273 14.0741922219 -19.4032646895
5318 1 14.4130005501 -31.3531155565 15.645586623
5319 1 -0.7541188795 30.8964415726 6.1302286807
5320 1 -23.6055072295 -30.0680910318 12.8845047477
5321 1 8.466565505 -25.6222883354 9.8696169645
5322 1 -35.2530225611 30.6467936605 6.010022601
5323 1 43.8064171428 -5.2257011765 3.8748452284
5324 1 28.4312001424 9.080634985 25.7744120158
5325 1 39.6273503822 -22.1971003462 4.5804931838
5326 1 -42.5741539153 30.7996705611 -27.7704013281
5327 1 32.8070933916 -7.4769250171 19.73546342
5328 1 48.6582005235 -7.0856480043 -13.6009577439
5329 1 10.1562885576 -1.8524261096 -9.2563183428
5330 1 33.5958604123 26.3717645118 -16.0611304864
5331 1 -38.2677239274 4.3719998253 4.8103816835
5332 1 1.3276917223 9.0008355058 -21.6840850088
5333 1 -43.8738036028 -25.6385943173 27.3765969819
5334 1 34.3327595831 22.446282373 18.4633386866
5335 1 -48.7871291788 -2.2728542249 -13.713960463
5336 1 -14.6595032893 8.3724229262 8.5147098608
5337 1 -26.4228602978 9.2821636115 -1.3971705709
5338 1 -15.4650725712 2.1245696213 10.321909222
5339 1 9.973237836 -7.8593502112 26.0153306614
5340 1 -29.5130152967 -23.4513964142 -0.3764881427
5341 1 -23.588078797 -21.8733101323 12.657936547
5342 1 23.3364623261 -6.2926448391 22.0985033471
5343 1 51.4439319449 -17.3150227821 13.050182041
5344 1 -36.7154454588 17.5497623677 24.1716080109
5345 1 9.1028598322 24.0335532489 -6.7615919801
5346 1 -43.8317248965 1.7605136151 -17.8860568678
5347 1 36.707200871 -28.6098237678 -14.7098250629
5348 1 -41.2026928243 21.0413057204 -18.6146092588
5349 1 49.7662105074 0.2765361436 4.5830256153
5350 1 -41.029034671 -24.4575087807 9.9526244399
5351 1 51.6223907442 23.3042432461 -16.2434092747
5352 1 -2.0060438835 -4.2167269437 23.9462216116
5353 1 48.0806619296 18.8268868106 21.6129518231
5354 1 36.1656671226 1.1523337643 0.0486789602
5355 1 -34.3321334118 -30.4404730721 23.2729325026
5356 1 48.346367253 -18.3627320415 14.4036259621
5357 1 -24.9422784345 19.4347338863 20.7363928828
5358 1 29.097968136 -23.1753261558 2.8883224868
5359 1 -48.1936858358 4.5389198369 -4.2710300602
5360 1 -41.0923823267 -10.8404164949 26.6640833235
5361 1 31.2282026459 -7.7515976199 -6.9409444032
5362 1 16.3870053392 9.2442272452 -17.8815547674
5363 1 -26.2650651489 3.4749711505 25.6199336972
5364 1 -5.9480004732 -19.6025856683 23.5256691616
5365 1 34.4242849439 32.6800497827 12.6637330012
5366 1 -0.3064064531 12.8501786919 8.0362491449
5367 1 21.6800307103 0.4610932378 27.4668640941
5368 1 24.6904532399 -14.3281662109 17.0039828545
5369 1 28.0062386039 25.0417288213 11.9040035653
5370 1 41.8598595257 25.3688467866 8.2558953663
5371 1 30.2132834509 30.2987774163 -7.2455114927
5372 1 -14.2055291507 18.2187735147 5.3061192095
5373 1 -21.7795919352 25.1673847152 9.0114040831
5374 1 -15.9104890365 -28.540393562 -10.1153190917
5375 1 -49.8218353846 -26.9846631142 9.4781593381
5376 1 -22.4921747901 -31.6704432771 7.9953925841
5377 1 -15.550962391 -20.0861079507 24.9026365571
5378 1 -30.1151832922 22.1772669477 -21.4814342163
5379 1 24.5986147935 28.6851507491 -27.7270517293
5380 1 -1.9289204609 22.1240894798 -15.1127630452
5381 1 -38.4766563931 -15.0763778418 3.8188503552
5382 1 45.6301408377 -23.4231770821 -13.7516092773
5383 1 7.7587832962 -0.9543991094 16.7689169394
5384 1 29.9764863657 1.3000859277 6.1399081965
5385 1 -26.3241339678 3.1858561065 18.0053625274
5386 1 23.8807094832 -15.1736812936 -16.468345464
5387 1 -30.6083974943 16.9998847219 6.3213991173
5388 1 50.7171558755 -18.0776102992 -9.2611018244
5389 1 7.5288740944 -8.5272299226 0.8244471287
5390 1 37.6421788729 9.4689835766 -20.4517475874
5391 1 -36.1680674457 -10.8603830034 26.2030119702
5392 1 -2.1306519574 30.3763805796 3.3512509564
5393 1 -40.1541691068 0.9058139385 -24.6379299387
5394 1 16.9080841609 -4.0651145887 26.2088084244
5395 1 30.5283519393 16.967605533 -2.5426737315
5396 1 43.7522533317 -14.7056663328 -15.9710322029
5397 1 -15.60836142 20.5396139152 3.770171395
5398 1 30.4944343312 -30.363349105 4.5505542164
5399 1 -44.8090633818 -9.4417625699 23.6997316168
5400 1 0.1103104976 -14.041713368 5.5913272674
5401 1 43.9905114831 -22.385451077 -1.2448870261
5402 1 42.9388569095 -6.3067545052 -22.3305303444
5403 1 -48.8686358001 14.2894977393 22.9741055911
5404 1 -20.4326976287 15.8014948778 -22.9586239935
5405 1 2.8397908706 -32.1545046553 12.2982187281
5406 1 -13.5905246451 -18.7690504907 -15.7984892065
5407 1 -46.2817659238 -25.8139668176 6.6232649465
5408 1 23.2657049776 -18.2501874882 7.9561117585
5409 1 -26.9507226411 24.1405737348 5.9912826083
5410 1 -3.6395158877 -28.6419831576 5.5972362742
5411 1 31.8757680552 22.3543698786 -16.6301396958
5412 1 -10.4025825731 21.8699158258 11.539108331
5413 1 32.7543906467 -25.535101248 -12.8480377348
5414 1 38.4514008203 -13.4050479649 10.0513329903
5415 1 50.7344799461 -3.1993002223 9.2768028994
5416 1 3.5836822867 -29.4321510785 -7.8158150559
5417 1 27.0692777265 -21.8454235753 -13.7682670486
5418 1 -50.4970566897 27.7705515468 -25.1127383257
5419 1 45.672720481 2.6622676969 -24.739390398
5420 1 3.5786729169 4.8928594787 23.4613454027
5421 1 41.1497813557 22.4156670599 -14.3647953465
5422 1 -47.4819900569 -4.2994548442 25.7608494385
5423 1 4.8731775642 16.8155272928 -21.0184494704
5424 1 52.0698944468 -6.2931772794 25.8938302279
5425 1 41.634020437 -27.8905569188 2.994290674
5426 1 -10.6303001755 27.5773422989 -15.7491912076
5427 1 41.0283041379 -20.6363849267 -4.4575295677
5428 1 -12.5173715261 -32.8671679144 0.800867378
5429 1 -31.659947706 18.6540434014 -10.1731710814
5430 1 -12.861139529 -11.9705208796 15.8938211817
5431 1 -21.5067900046 -32.9658663595 -8.8760034148
5432 1 35.9624745599 10.7599514653 -18.2410474813
5433 1 -14.7634477128 -19.7450134294 2.9316552028
5434 1 32.2526187712 -31.5095598066 6.9711084757
5435 1 -0.7672684753 19.0374003658 26.3145515067
5436 1 13.4165534062 -20.7032727304 19.7519523625
5437 1 16.3397294117 14.1178523207 12.5281072278
5438 1 46.2409708684 -31.9594518331 0.7170157588
5439 1 -38.8795975768 13.2632857541 -13.2224999323
5440 1 -24.628879736 1.1888059199 12.109130513
5441 1 -2.2205075283 -3.1577033295 13.0282343017
5442 1 46.3616131912 -24.1881605802 -0.7948458188
5443 1 10.2099305593 15.4502839922 25.5549908995
5444 1 -14.7077184737 12.4132449295 11.1688105763
5445 1 -21.4023237717 -20.6570835406 25.40608393
5446 1 -28.3658696112 30.6612361017 25.2792372523
5447 1 36.3329592018 26.9326902924 -15.1189534332
5448 1 -4.5460030988 21.3610360775 -16.8996466786
5449 1 -2.6814739123 -22.7318034455 4.2506017798
5450 1 -10.9370197142 28.3216937382 14.7331797085
5451 1 -43.4019418395 -7.7067395307 19.0702218153
5452 1 -17.0860211509 27.8194029378 -16.1938861708
5453 1 -13.6652477447 -9.6271848795 22.0311406704
5454 1 24.692018668 5.0203123584 -5.7152475799
5455 1 -40.4355287109 2.06313933 5.2556394092
5456 1 -41.6429955579 10.2238507104 -16.0434597424
5457 1 -24.1357698958 11.111295461 26.742926356
5458 1 -29.4677222448 6.9444182337 -17.7928633903
5459 1 10.182692111 -15.0645976018 22.1331132436
5460 1 -44.2292914439 -5.6312209654 -27.1048445764
5461 1 48.6662363875 -0.0710807705 -10.1766039329
5462 1 33.3776397401 22.735264307 -6.4649035663
5463 1 -45.3268965493 8.5008741313 -13.0106198341
5464 1 -42.3417400286 28.2239244013 0.881567527
5465 1 -27.0190796665 11.5187453458 26.5478728579
5466 1 1.5368329117 2.527094434 23.8137473085
5467 1 -50.8103197177 16.713298769 22.5832107272
5468 1 -9.0468175075 16.0679812122 -4.6456048103
5469 1 -40.7390130316 31.9313722666 23.8309678424
5470 1 -36.4773960312 14.3189816169 -11.6121549093
5471 1 -32.0309541573 3.5862511583 -17.3828345999
5472 1 -44.0432664089 25.628344843 4.9210207999
5473 1 11.0398161571 1.1788892207 -12.4981119842
5474 1 19.5273583981 -18.1739819805 -7.8740609794
5475 1 26.7406421948 -24.2863292473 4.4868494963
5476 1 15.1843391384 -24.9609310167 3.9933630205
5477 1 -29.6356404951 30.2937192341 -25.65886561
5478 1 13.1649369354 -17.7604755881 -9.3667323541
5479 1 -41.7095784315 22.4986611805 -9.5343793164
5480 1 50.523460243 -10.3962282343 -20.6937354819
5481 1 33.8502946536 27.9280872994 6.5814516894
5482 1 -39.9674657197 21.9789995176 -4.1947194591
5483 1 -42.4007044857 -6.0891861169 -10.214871786
5484 1 -3.8133827647 -12.9288467357 -19.7501515224
5485 1 -23.231474284 -19.5317711179 -0.5971473367
5486 1 -28.7701674993 12.3252591818 -19.7325370547
5487 1 23.4162991574 -25.8931007465 -20.8146168766
5488 1 37.601686467 0.8356649384 -2.6109368283
5489 1 -40.7390130316 23.9413079793 23.8241584156
5490 1 -6.6126812293 -31.2723044409 -23.0188789792
5491 1 27.7774773828 -31.0462835639 6.6037933624
5492 1 10.8945444327 13.0488454521 27.4459293274
5493 1 -24.5932923381 8.67251955 19.3288112048
5494 1 -14.273990538 -17.3613450819 15.1181092894
5495 1 -28.9187788035 -20.6032405225 -3.8271792409
5496 1 33.0532830452 -9.9895770099 -18.3974391926
5497 1 -45.5020679497 -2.4707223248 1.3600282429
5498 1 -33.1788303759 16.5599559832 27.724215406
5499 1 -6.9537358236 -27.3776239693 2.0162093705
5500 1 -2.9910112216 -31.7596336709 -12.9788237503
5501 1 -11.1496048454 11.6804075102 -15.3345477643
5502 1 11.6533595965 23.2839439623 13.8238679881
5503 1 -20.5542792083 1.2412512824 7.2015034616
5504 1 1.5533220873 -24.7322479386 21.4574605319
5505 1 -20.9971909887 10.6079397801 12.2582625874
5506 1 36.0177863515 -8.6505563905 28.2067842885
5507 1 3.5274312383 3.970273673 -22.2833708432
5508 1 42.6602107141 17.3128930211 -6.5341233593
5509 1 -26.7549397711 -0.4328739057 1.8110261466
5510 1 28.9274408388 0.7788934991 3.457500525
5511 1 -3.3970832615 -6.1367729623 -9.1164155741
5512 1 -6.7401070738 25.3974654489 13.1298129411
5513 1 -8.718077614 13.7365585621 24.3006494625
5514 1 -6.2495019184 18.8391994908 -1.8753499055
5515 1 1.3855081988 -31.8281187953 20.8193440819
5516 1 4.504571436 0.7912727344 13.4848035546
5517 1 -31.9118772625 12.808448689 -12.729351114
5518 1 35.1597230485 16.4979932516 26.3334040519
5519 1 -23.2048620069 10.0112739492 3.1455049699
5520 1 -39.7702217836 11.8259633576 9.5539634529
5521 1 33.9190691266 -24.7765070326 23.509405324
5522 1 -46.219639302 -28.2315582631 13.184175803
5523 1 -0.9336212976 19.5613215506 -13.3626840823
5524 1 -9.5044443116 -12.3711821515 8.1342823802
5525 1 0.2441024162 25.3364344877 -19.8057524618
5526 1 -41.8239172973 0.4501782131 -19.8378299269
5527 1 -22.9942597513 28.4104115913 -7.3013375372
5528 1 1.1503809035 15.2100868942 -10.5616460663
5529 1 -9.3074090993 2.8765083338 27.9712118871
5530 1 -51.9336134977 16.4013553502 -6.2408677971
5531 1 -19.147376826 1.9364185556 -7.6573973995
5532 1 20.0028310822 -23.9319902753 3.6239094096
5533 1 -8.7441680817 -14.2298644337 -3.6151865901
5534 1 -28.7528434287 2.5750806095 -24.6582569219
5535 1 -52.089041928 7.0625534094 5.4142258945
5536 1 41.3828214136 22.2284477646 14.5169100624
5537 1 15.6542806433 7.1725023166 -9.9770483344
5538 1 22.1452759311 -2.1559835948 9.7259436867
5539 1 -24.2938781303 -14.5772151277 -0.6669861685
5540 1 -30.7057671199 28.5763332775 -18.0828549298
5541 1 -39.1591830291 -22.8395560367 19.1572811811
5542 1 -7.1859409865 8.1382823358 1.460650186
5543 1 42.8395044084 -18.4928471223 19.3564428458
5544 1 17.9166372818 -12.4228288536 -18.5944623596
5545 1 0.1446455531 -18.9037578685 -26.5226610959
5546 1 -19.1494640634 1.3896024411 2.8601843595
5547 1 25.9101304258 12.251183435 11.0859156534
5548 1 0.3657883577 -30.6509600053 -20.1408775575
5549 1 16.3930583278 18.508620664 -13.1984136954
5550 1 17.1801555585 -22.9455781972 -26.7067688625
5551 1 -3.5859782479 9.5199647285 6.4654663288
5552 1 -37.0185123321 -27.044669128 -18.2660904145
5553 1 -0.5706507104 -7.0939008278 17.704791052
5554 1 36.9333530454 -25.8893071099 4.9204580373
5555 1 -31.4174107179 21.9487835346 20.8170367555
5556 1 -16.0242434758 -2.9278222609 16.8436518054
5557 1 46.7361679461 -22.1320095282 16.1825746436
5558 1 28.1526583088 -15.2389717766 24.9821549047
5559 1 18.9998091405 -4.2773585747 -0.1096261438
5560 1 -33.4307599324 8.5637020783 16.4090302918
5561 1 -2.2468067198 -10.1955648233 13.3921728397
5562 1 3.7594276774 -21.4867585265 -0.8541047148
5563 1 25.5448638774 1.8777170204 16.6166896709
5564 1 50.0209578344 29.1140313531 27.9294549062
5565 1 13.7133585672 32.5553256592 1.470836188
5566 1 8.2449008911 -1.662278393 7.7991010084
5567 1 46.0047999544 -12.5924776214 -17.6278051358
5568 1 -2.6491217323 -14.2650720438 27.2944336503
5569 1 -8.3701351362 29.3794528069 24.4132019716
5570 1 23.0989347078 -23.4761548848 -17.4101848596
5571 1 9.2445832529 2.5633003695 5.4282386818
5572 1 7.9243012235 5.6832669978 0.2150878448
5573 1 22.8164271232 22.5993589387 -14.337051153
5574 1 39.7863978736 -7.7086696265 3.2603085291
5575 1 36.9658095873 -6.1401672687 23.9998528822
5576 1 -38.9776977355 26.6001813698 -18.7006556519
5577 1 28.6594395542 19.6379263884 19.7300046233
5578 1 10.2451005098 10.2326359742 25.8741898151
5579 1 31.6556688693 29.6852066081 -23.7898749213
5580 1 2.7076687419 -0.6175641099 -19.9965852409
5581 1 14.5129792225 30.9247274598 8.8838820904
5582 1 -42.9431983633 -1.5125295788 2.910270226
5583 1 -44.2689489548 -31.2288373517 24.3618217512
5584 1 -14.3925456234 -28.9606286678 15.7413688082
5585 1 13.703026742 19.860819179 -1.4821477152
5586 1 17.879275732 -15.8658535905 -26.4257308751
5587 1 -51.5803496081 7.3163942883 -18.3010942449
5588 1 2.2850031646 6.6418590739 -16.1188699235
5589 1 -50.9292818144 18.0896567593 27.3267924966
5590 1 9.2898763049 14.3346886037 -26.4739652528
5591 1 -28.0426608969 20.1150593881 -24.8523199579
5592 1 -20.7645683783 -22.2312430758 20.5777501213
5593 1 -1.2463938248 -13.3797570541 0.4533615064
5594 1 17.0012793117 -18.5795017694 -27.5034886806
5595 1 -33.4921247125 -5.452986599 -12.218812933
5596 1 -40.8466101206 24.2994405879 8.7968227247
5597 1 -8.5061186541 -5.7171435073 18.76965034
5598 1 -7.8539613225 -16.0472825983 19.8414316072
5599 1 42.9508585247 -29.7369464873 -17.333986811
5600 1 48.6856476955 8.945328612 2.0580789039
5601 1 -24.4059627797 31.0180376098 -23.2620036539
5602 1 -32.8202429873 -1.6126283417 -15.2001600685
5603 1 0.731889801 14.5020745005 15.8423284088
5604 1 -7.2420876731 -6.5917431374 -24.0328589054
5605 1 15.4569323453 25.9266444809 6.3363123247
5606 1 48.1939989214 17.8351503302 -12.2852189133
5607 1 9.6745541613 1.2126991752 8.3318120336
5608 1 -34.276195449 2.9833291547 -19.196618283
5609 1 -35.4488054311 -0.104890725 22.2529253895
5610 1 -44.5894442605 23.4039426788 15.5451335087
5611 1 -12.5984606998 -10.9915629647 4.5705322868
5612 1 9.8426811354 28.1909796622 -28.1528518274
5613 1 18.213338081 -26.7398470972 6.913481591
5614 1 45.2762497333 1.2499699912 -13.8081106368
5615 1 31.0284540249 -16.100326956 25.3929715627
5616 1 -51.964144563 -6.9695760345 -5.863422958
5617 1 18.041036632 17.7719896081 17.0122554639
5618 1 -50.1132867816 -19.5959301654 -5.987230718
5619 1 -20.1227428719 3.3285500877 -20.8565989624
5620 1 -16.8504764082 13.02049301 -24.0210915406
5621 1 -7.2772576236 23.3816467443 8.218921867
5622 1 14.2579188099 -22.7658130651 21.7320323777
5623 1 22.3730978954 17.8162487021 24.3347528728
5624 1 39.3924318107 -4.8984501011 -26.1680137675
5625 1 46.0235850912 -0.6822555976 -18.3682880927
5626 1 -12.1218400352 28.440095134 -21.6624749271
5627 1 41.7031079955 12.6726098758 10.6624931144
5628 1 -36.5889588712 31.2975687297 0.24896615
5629 1 42.0811066921 -23.0084726992 1.2069568306
5630 1 -8.0134262613 12.9317086019 7.6550337968
5631 1 20.8808275026 -0.8723367592 4.0270724969
5632 1 39.0055623551 -3.0548758103 -12.442342216
5633 1 -47.674162006 19.914395977 -4.6049733545
5634 1 36.4678991009 7.9937913688 6.8832049661
5635 1 13.2729514718 31.5832894672 -26.1306407069
5636 1 32.4450620612 -24.7617983713 5.7713550056
5637 1 36.2810913519 -32.2711024098 -8.0804822809
5638 1 -19.3925228609 12.4596337844 -25.5259917455
5639 1 -24.2158154508 -9.7445879498 -23.6196054856
5640 1 49.5701145519 27.2574788317 23.7060345573
5641 1 43.4827909809 -22.5410567337 -4.2124464793
5642 1 2.1502719892 -27.6931413931 12.5165143194
5643 1 -31.3849541761 -23.6035412094 -19.674234855
5644 1 17.1045975639 26.2053103854 -24.7570330038
5645 1 3.2206073377 -7.3309032845 25.2974144825
5646 1 27.0326467098 29.3109011275 -22.7263324977
5647 1 12.9608051158 29.6817457466 21.6152028733
5648 1 -15.2474780703 -22.41593328 21.2525586892
5649 1 37.3826308999 15.9955693411 23.6624204601
5650 1 -51.5104782919 -9.9306758096 -14.8894025911
5651 1 23.8002464807 -33.012680501 -13.7278044216
5652 1 22.0588643019 31.6986293317 -4.9479208496
5653 1 0.6802306749 -31.1660693043 -4.9120165992
5654 1 37.7484192576 -6.9426212479 14.879441694
5655 1 -10.3770139147 10.2834174609 -1.7239667808
5656 1 -48.3827686736 -26.425807195 4.4247205113
5657 1 -1.7812484135 -16.9566905084 2.7255152825
5658 1 6.1297988524 27.2125541875 13.3947615474
5659 1 13.6489672929 18.0178438835 -3.6544111395
5660 1 47.4160855353 23.5210795291 24.555468343
5661 1 -16.8063313367 2.7573748327 -5.6450710905
5662 1 23.7477524596 30.8167752035 -7.4705039582
5663 1 48.1309643514 29.6153903831 22.3761703869
5664 1 -2.7505614709 -18.5161413823 -7.5766409742
5665 1 -14.75436823 -25.8513041886 -0.2975888339
5666 1 31.5684223452 -14.8285269155 4.5960817063
5667 1 40.4199787921 28.8265801848 -11.4590272208
5668 1 -15.2981979396 -19.0367348156 -25.6436991594
5669 1 1.4766161121 -11.9795058085 -17.1329680299
5670 1 -34.6348871995 -14.5714248402 -17.1042108638
5671 1 10.1989725628 21.5200360407 -19.6502611706
5672 1 27.3876857947 1.8435742908 -9.8837423044
5673 1 3.0619772938 19.5324366682 23.3428838869
5674 1 48.3767365575 20.7893949373 25.7984419765
5675 1 33.0939841748 2.7495878944 -3.4719635224
5676 1 18.8280295009 -13.6507691303 2.9179800729
5677 1 -38.6517756125 -8.5343513107 -20.5016083489
5678 1 -12.1375986777 23.1870398408 -19.7565670154
5679 1 -1.2246865557 26.2260089993 -25.471893382
5680 1 -47.5846195208 8.8580084145 23.5634305284
5681 1 20.5293367212 -17.7009753926 15.3530063758
5682 1 -30.2853975037 6.7039549156 19.5130596621
5683 1 9.7131680535 -12.0638975847 28.2534935797
5684 1 -49.3328687106 -28.0034808357 -3.7425397541
5685 1 12.1670287253 7.7718303486 -2.4260130559
5686 1 -4.7692331408 19.252239998 -6.8836551761
5687 1 -48.0532460661 -7.7565226921 20.240711633
5688 1 -25.5255569313 -14.7827370559 -7.3163632971
5689 1 1.9391479242 4.6616473096 27.9201693242
5690 1 -17.5815313142 -29.5737003133 -20.430869097
5691 1 -33.8563476422 -2.2863648957 -18.0512276748
5692 1 -49.5513920322 -23.0013513111 25.4016381059
5693 1 23.9505275748 16.0252528838 7.8558837492
5694 1 -41.0362356401 5.9024992618 15.511592861
5695 1 -21.8799880551 23.1576225182 -3.3348745664
5696 1 -15.0433462507 -14.2176848635 -20.0778481524
5697 1 2.6373288409 -23.4147911485 -19.9982735285
5698 1 -47.9948555993 -24.5357774943 8.7729615928
5699 1 -16.4331332862 -23.0739628473 5.9975292725
5700 1 16.4827051749 -18.5452259297 -5.8953878706
5701 1 34.6025350195 20.4942899408 -27.1043718559
5702 1 -47.2495448617 -25.4964993314 -0.0633670626
5703 1 -31.4227331734 -20.343343136 -26.2976461198
5704 1 -44.7894537862 -12.7860196444 -20.6694241399
5705 1 43.1184636894 31.5645875042 -1.2566487633
5706 1 -31.7300788833 10.1404572596 7.5977445697
5707 1 -19.8951296314 -26.0209529564 -14.2755412068
5708 1 51.7322837943 8.6182106467 10.1885344988
5709 1 16.7307733422 -25.7625863355 -21.0373582919
5710 1 6.1928334225 16.5280761245 7.5200833385
5711 1 -10.7392539688 6.8826551672 12.1983846526
5712 1 29.2906201497 22.9134986735 13.4826650569
5713 1 30.2648382151 -22.5917051104 -1.8082686101
5714 1 22.7132132328 30.3436355055 -10.1789675356
5715 1 -38.4867794946 -3.364157028 -11.15327833
5716 1 -50.65482053 32.0841160571 14.7088120903
5717 1 35.1119253116 -31.5878285202 19.6629796041
5718 1 -27.5497597803 24.1189433505 -8.8708259994
5719 1 -20.6826443096 -18.8663539425 -27.1373047201
5720 1 6.3025177488 31.5158026683 -8.230627328
5721 1 -18.9475238431 8.2276657392 20.7322847162
5722 1 2.8857100938 -14.3173177412 -23.8421105407
5723 1 -18.1490511684 -3.5846538376 14.4732396889
5724 1 -41.5802740734 32.1370938598 -5.4565456379
5725 1 -25.809629944 -15.4635949979 17.3860423464
5726 1 13.4133181882 -27.6688488077 4.0745696557
5727 1 -6.3495849526 -12.551879054 23.9719398599
5728 1 -1.9774487309 14.90892539 6.8600191492
5729 1 41.362262125 32.5197187189 0.8283301902
5730 1 -9.3262985979 23.4587840223 -11.7879619284
5731 1 -14.7876596669 -6.9165316768 -27.5927855902
5732 1 -39.7448618489 -3.1802654841 6.3189229621
5733 1 -7.6174773229 2.0659346412 14.0329342736
5734 1 47.1947340071 -0.806580391 -12.6616507798
5735 1 16.6246373194 -14.5330225888 16.2012020838
5736 1 17.1660667059 -32.6358366117 23.9822946907
5737 1 -30.8103377146 7.2406546658 -13.4058479695
5738 1 18.4075555228 -4.4253769582 -15.5696699557
5739 1 38.7583290828 30.2843349751 -27.2487823526
5740 1 -16.7112576723 -32.0236241916 23.9415506825
5741 1 27.8350851355 29.5122300889 -8.7579358328
5742 1 40.5337332315 -27.5858080986 -25.8428551966
5743 1 0.7314723535 -16.850868013 -15.3360109469
5744 1 32.2985379944 -8.4691273827 14.9976218285
5745 1 42.2420326971 -3.716100019 -20.3013774354
5746 1 6.769850207 -7.9587834238 -5.0516942629
5747 1 -24.758288456 -19.5514714064 -6.5361493045
5748 1 -50.6728438251 17.2544577061 -10.903636865
5749 1 26.1009039259 -7.7381535042 6.4461635735
5750 1 28.275492231 19.1934053528 -3.1726864008
5751 1 -38.0768460654 -6.5315108366 18.4111143224
5752 1 11.4682216374 10.4809527857 -0.6188699709
5753 1 41.0083710206 33.1895285262 -14.0479037573
5754 1 -4.8933194053 -16.0647865708 -16.4506184439
5755 1 -44.9554830867 12.8833230961 26.4759518046
5756 1 37.0499252553 -15.351849105 -20.2485903086
5757 1 -20.1938133061 14.7935855255 -12.3524690375
5758 1 24.2009960651 13.5396887877 28.2028449507
5759 1 45.0497844733 -2.8922153206 19.4406321225
5760 1 -2.7913669624 -29.3066482612 -8.321288374
5761 1 -38.1299662578 -5.7425009732 -19.1356710993
5762 1 -19.6711690563 -18.4205683613 -3.4892966088
5763 1 0.4563744617 30.9944771297 24.1181455691
5764 1 -22.374976409 6.6191638092 26.8132153979
5765 1 -15.5561804846 -23.6557869068 -2.1475581486
5766 1 28.0485051616 16.4632515267 -26.6295972347
5767 1 -21.2205253925 15.1243640174 14.7865858741
5768 1 -24.5826474272 -27.0014682589 -12.9784860927
5769 1 39.3237616996 10.7062415573 23.4088959335
5770 1 -21.9003386199 -7.8569542301 -17.7206609558
5771 1 43.1761758041 18.2576416514 3.7937511457
5772 1 -15.5400043946 13.4207549517 -13.6928005913
5773 1 -48.4159974933 10.5474412592 -16.218929104
5774 1 -45.3221063394 9.9660830848 25.4630354996
5775 1 -48.5036614649 -15.6221956309 5.6448459855
5776 1 -24.276345336 10.1176288848 -3.337013064
5777 1 15.2113688629 -21.2603383193 2.8350288738
5778 1 39.9872944752 30.0991788857 -14.3670463967
5779 1 -38.4958589773 13.5048139527 0.9891114494
5780 1 51.1348120831 32.4487710585 24.411963894
5781 1 -46.5635534115 -13.2302079049 4.7385169065
5782 1 8.0700947572 -0.815898095 -25.7716488517
5783 1 -3.2222771276 26.9955847944 -23.3724120377
5784 1 -26.1069569144 -32.4342021627 2.9175298629
5785 1 14.2632412653 -6.2815301494 20.2309195647
5786 1 46.6393201298 -12.7607287336 23.1336487726
5787 1 14.2668939308 7.2998220862 -5.0483176876
5788 1 -40.7374476036 26.2274066549 -21.2508704016
5789 1 48.8540877552 11.0197822968 6.6353643412
5790 1 -37.5231019782 -16.3235525218 -0.7037345627
5791 1 -10.7622135804 -23.4867371343 -3.2231099249
5792 1 18.4685028554 -20.7875979516 -22.3817980123
5793 1 -47.5610754827 -27.7045955135 -15.8848732572
5794 1 -12.5200849347 -31.561659083 23.5167775134
5795 1 -23.5323495579 22.4386285448 9.4070261524
5796 1 -28.4037529704 20.7001446441 9.277365662
5797 1 -7.1931419556 -10.0635862016 22.3825858799
5798 1 -41.3046543722 -18.7436264698 -16.2355305991
5799 1 -16.5176664017 -16.7397211153 -19.3831177904
5800 1 -49.5413628564 15.6931432914 -27.5017778824
5801 1 40.9638085017 11.0913955075 18.6542840182
5802 1 33.5409660681 26.5449406961 25.2346101825
5803 1 45.6020674944 -6.0435293673 -5.3427550512
5804 1 46.1381744255 -24.6467912819 -18.5045329049
5805 1 -16.2605187516 -11.6347507606 -21.4655643125
5806 1 -29.9686592253 0.1950727887 9.7015760685
5807 1 -11.6922865743 -7.1987249978 21.3772668692
5808 1 -36.6274684016 6.1561404756 -3.991280799
5809 1 -45.5504083683 0.1778350363 14.4125738866
5810 1 -4.272470635 7.837919492 -5.6117555478
5811 1 -6.4497723488 31.7944685728 23.627698011
5812 1 -7.5415018808 -32.1449273867 22.3986808887
5813 1 -11.3192972475 29.8604459983 4.2505455036
5814 1 51.0424518273 11.1966855627 8.1127285748
5815 1 -37.6878893724 -23.7055035132 -23.5012002461
5816 1 51.3810017367 -29.9581620912 -7.0818038683
5817 1 -0.6685421453 2.734679568 4.0033239175
5818 1 25.048623181 30.0423408913 -1.4668968502
5819 1 -15.2993459201 -2.2744515456 11.3606563279
5820 1 -15.4807268519 11.0428103367 6.934472634
5821 1 38.8128059794 22.2343711621 6.2697375156
5822 1 -37.3793956819 12.6672189184 -26.0839370433
5823 1 32.7649311957 7.2608873945 1.6554785791
5824 1 -13.8255475785 11.607662864 -5.5804096741
5825 1 43.3162294349 20.9935857649 12.2032244105
5826 1 26.3885252422 -17.3953547015 -15.533034114
5827 1 -49.7078826577 11.3821078722 -6.4906218146
5828 1 11.4189628343 13.7444786105 8.8002555762
5829 1 51.1934634546 15.850812154 -9.1474800666
5830 1 -40.8123794269 14.1318288767 27.1674181438
5831 1 39.5001332615 -20.7846695303 -7.0426355951
5832 1 -29.3673261249 4.5136289261 -19.6448586502
5833 1 -51.9000820285 29.9047716473 -26.4557598845
5834 1 24.7147695558 -25.8310714599 -15.7835197228
5835 1 -21.3038061655 -11.6355494209 -20.1889374788
5836 1 -49.0251159894 29.6332936858 -17.7363057545
5837 1 -22.7533925531 -5.4061318589 -15.8255018087
5838 1 33.2433260122 12.2054601304 -14.798291335
5839 1 -32.822121501 -27.4072609235 11.832082512
5840 1 24.0392351652 18.1924177234 1.5651551906
5841 1 -34.3267065945 5.5787090479 -25.4052904348
5842 1 -22.4716155015 13.9288360396 -0.0863277744
5843 1 22.2934697878 20.3784841911 -22.2129692488
5844 1 -14.091252902 29.2129986805 -19.5242586368
5845 1 -33.318675283 32.8682008484 16.866331136
5846 1 -42.2291857508 27.1589773895 -11.0629549415
5847 1 -35.7669004137 -24.9172709179 22.9025221953
5848 1 -39.729416292 11.7650655065 -27.5207767459
5849 1 -2.0665737687 18.1209376227 24.0881503255
5850 1 30.4739794045 -32.2009334432 -23.9705667193
5851 1 -29.6603742585 -16.8179232738 -21.7069894444
5852 1 30.095876346 -28.6776965859 -14.8147802776
5853 1 49.3382224746 6.7193956822 22.7497884406
5854 1 -3.6049721084 -12.4698832588 2.5504961309
5855 1 -19.9302995819 -30.7917837902 -22.2407697185
5856 1 40.0489723409 -31.5417125409 -0.3754751701
5857 1 26.427556582 -15.0657290373 -8.657820376
5858 1 -12.4123834839 12.6540410228 19.8174016465
5859 1 23.8376080305 29.4763569285 25.832601663
5860 1 28.1199930432 -2.0494289941 -12.8067309639
5861 1 -44.2246890854 27.0236710165 9.6809226831
5862 1 26.0862932639 10.8109991722 -4.4754816929
5863 1 1.4547001192 28.9852473729 6.9933938724
5864 1 22.5850568553 30.5632670997 20.2129674395
5865 1 3.9293288033 -11.8750144136 7.0632327043
5866 1 26.3918648221 10.3023856441 -12.3875854203
5867 1 30.7747503166 31.2442581518 7.9695617833
5868 1 8.2370737507 29.0740317809 22.9681965844
5869 1 -44.4152956065 19.9056107133 -23.5313474357
5870 1 -36.3736603315 15.9571670896 0.5040664117
5871 1 28.2347911013 -8.2321914811 -0.3662458644
5872 1 -25.2400228524 24.7042282716 -6.7534881994
5873 1 28.7640101489 -21.9009970242 19.3266727071
5874 1 -47.529412091 -1.6527610239 -19.2647125509
5875 1 19.1031273927 9.2569392556 -16.8074661737
5876 1 -37.9201988971 20.3131271531 22.7739309538
5877 1 30.7870650174 -9.549248941 -27.4304083364
5878 1 -15.182982434 5.5009062195 -6.0987139782
5879 1 46.4858038177 -7.6823138352 20.4784225321
5880 1 -51.1502409421 30.1846355423 2.4000697026
5881 1 43.9631686729 -16.601486321 24.0889381931
5882 1 30.0116563162 4.3555607333 -23.2542769242
5883 1 -40.9409532519 -33.2305049931 27.5809923383
5884 1 18.6983076953 24.4701542362 9.498700171
5885 1 -7.7760030049 -22.6989252614 1.7925675351
5886 1 21.3120507534 -15.3218993421 -7.9400730259
5887 1 -28.5562256638 1.7700309842 27.222287492
5888 1 49.6651882163 -15.6817623815 4.7823561088
5889 1 -42.351017799 -30.4305563728 0.863221468
5890 1 -10.9786601007 7.3801540056 -6.4121164396
5891 1 7.2191280614 -1.0345979188 1.8972413685
5892 1 31.9070766165 2.862864553 -25.1423565185
5893 1 -12.7132587579 -28.6934301947 -17.4352277929
5894 1 -42.1353539926 -17.4929243734 21.2145159411
5895 1 -42.6983132331 -13.7312341598 23.6065381393
5896 1 18.2035280651 31.6376649256 22.0855598085
5897 1 45.9543931708 -15.8674509111 22.0871918199
5898 1 13.626216405 18.503961812 17.5530702698
5899 1 32.438800349 -20.7151860805 25.9224748414
5900 1 15.4919979339 21.0122211729 -14.9095494902
5901 1 44.76456348 -2.1569819202 4.2543160126
5902 1 7.4488285394 21.1214379748 -10.1051893659
5903 1 -45.7089862312 17.387234988 2.5040682209
5904 1 8.7803816509 27.1469309293 20.2071147091
5905 1 0.9600248509 -1.0903044777 -14.9373499599
5906 1 -3.1473453043 -24.8836606285 -22.6403648913
5907 1 -49.4968629546 32.9844059282 -16.8628982844
5908 1 47.9490616103 16.9433129476 10.2930395035
5909 1 -33.7900778541 21.7618970145 -3.1746560698
5910 1 38.3924363632 -7.7033452243 -26.9203935246
5911 1 -27.0092696507 28.4748368589 -25.3317655083
5912 1 -31.1250931174 -17.4223094881 10.5084650058
5913 1 -40.5943674785 4.800281434 -0.5921950263
5914 1 -17.2828476395 -25.7734348052 -8.5272031893
5915 1 -8.879003619 -16.6796219245 9.8517211156
5916 1 -24.1182371015 -7.001056563 -7.8477236923
5917 1 34.1803912515 20.3803477319 14.3722800883
5918 1 39.9755015837 25.5067488058 2.6095861982
5919 1 36.1374894175 6.3048909644 -9.433250887
5920 1 20.4802866418 26.2495694794 -13.0026848822
5921 1 40.0993791246 6.3346410622 20.6016675295
5922 1 -3.9325640213 -8.2234062173 -20.8687546334
5923 1 -22.3328142132 13.7864082785 -14.308744197
5924 1 -7.6245739301 32.324046935 -23.9986260598
5925 1 -33.6934387616 20.9480621254 15.5117616898
5926 1 -4.181884531 -26.546937347 3.6366278431
5927 1 18.0414540795 8.4330545573 11.6239729228
5928 1 -26.5236738651 9.8320412573 21.7818931392
5929 1 -39.6823490882 -31.1995132061 20.3792637716
5930 1 20.5700378509 32.774092038 12.1972028513
5931 1 -33.6041050001 -31.5472166418 -8.1896582147
5932 1 16.4920977433 11.9864940865 3.4955995493
5933 1 36.1181824714 1.074797156 25.0007260687
5934 1 -21.6320242497 -15.7839909053 -18.0588812454
5935 1 -24.4721282059 6.8903089955 -27.2623618128
5936 1 -33.6493980521 -31.6991950495 14.3675528829
5937 1 8.5256343239 20.6664677996 -15.0749454022
5938 1 -30.2630640633 19.4403245087 19.2913874956
5939 1 47.2669524218 -21.8275202726 19.5891451582
5940 1 35.5648558316 7.2985575406 21.910765762
5941 1 -20.8162275044 29.1007203474 -5.4786059296
5942 1 0.7024597534 22.5867134833 -2.5482450807
5943 1 25.7764428691 25.7801568631 14.3232634706
5944 1 -43.7858891627 17.8934525352 27.9999127769
5945 1 12.9713456648 -30.6693491597 10.4856168464
5946 1 -16.4447174539 19.3694434033 16.1905095955
5947 1 -45.7763622551 16.6299718732 -20.4778034933
5948 1 -42.64325191 -29.146483585 5.9356253926
5949 1 -5.4447675315 -5.954345629 11.1168675933
5950 1 4.1482800086 -23.5172193374 -5.6997716099
5951 1 19.5965503186 16.857856291 -9.7998906852
5952 1 18.8366915362 -1.8471682623 9.0506286325
5953 1 -32.1876013256 23.5529593877 -11.44957281
5954 1 -14.0156949074 1.307806311 8.1879136508
5955 1 14.3326419095 20.4827093658 26.5487170017
5956 1 16.7817019352 13.7028151626 -19.9264087515
5957 1 -34.7214031905 -24.6719490827 25.7082874168
5958 1 -13.9576697071 -29.3546477478 -12.2261288461
5959 1 -6.3249555511 -5.7878249476 -9.8725433297
5960 1 -7.2056653801 4.9706623071 15.3932438978
5961 1 4.0466315463 23.2521972137 13.4708470435
5962 1 12.954125956 -16.0130733136 -4.1377678895
5963 1 5.8933148528 33.1513259398 -4.2136845569
5964 1 30.0913887856 24.4828662466 -9.4078702962
5965 1 10.4659302287 10.3739988548 12.9228851533
5966 1 35.425428372 5.5337844036 -23.652639647
5967 1 -0.5405944915 -4.900380197 11.015514059
5968 1 34.353005786 -17.6729557256 -27.1286831979
5969 1 2.5923488745 -29.6667708652 -13.0248577265
5970 1 24.0232677989 -13.2590927873 21.7633782514
5971 1 -18.3700896111 -22.6364300896 0.5834159306
5972 1 17.7984996439 23.8075323719 5.2733664294
5973 1 28.4254602395 -14.5471988098 12.1269138094
5974 1 41.6799396602 11.7202739723 21.5179575055
5975 1 2.2430496924 -21.2582085584 -26.6401434048
5976 1 35.7468629345 -24.0504582261 -8.2452028779
5977 1 42.7150006963 -4.8093329179 -9.4402854188
5978 1 -45.7971198312 -23.2565232906 10.6698653037
5979 1 -12.0437773557 22.0443565556 -24.203595434
5980 1 -39.7015516725 -23.4018794729 -9.8408035222
5981 1 14.6317430316 7.8548910243 5.9603306683
5982 1 -25.2990916713 3.1897162982 -9.3607670712
5983 1 42.4809170198 4.5640110827 -4.89096928
5984 1 -38.4860489615 30.2028716201 -2.034667982
5985 1 34.5816626453 -1.9113938649 -19.0842346027
5986 1 49.9605323111 -13.9738937939 26.6895201905
5987 1 16.4492050143 15.041835782 -22.7318531983
5988 1 -10.9301318307 2.5088583561 4.9995261749
5989 1 11.9211521573 3.1783353883 -0.8697495135
5990 1 11.8952704133 32.9196478855 24.8958271303
5991 1 -11.8571783304 -25.3938049223 0.7893870221
5992 1 -34.4124920525 -10.2320369789 -25.0896538061
5993 1 -38.9374140533 -23.180650558 -6.8266473303
5994 1 46.2220813698 -3.4769012464 10.3489218242
5995 1 19.3038152706 -6.7985296111 -13.5808671211
5996 1 22.3401195441 -12.0482571529 -7.8226244827
5997 1 26.2545245999 -26.036393723 0.0411379421
5998 1 -9.4967215332 -26.2056431606 -15.4610567844
5999 1 -41.837620011 -31.3971084304 -11.8855449538
6000 1 -20.9000300868 -24.0137198504 -11.8968002047
6001 1 13.9962835994 12.7309120808 5.5423106498
6002 1 13.2074122169 16.2934696489 8.8222595917
6003 1 9.6632830792 -23.1200854821 26.2097088445
6004 1 9.5741580414 0.5301773574 -15.4630827296
6005 1 15.4105956746 -5.2793445295 14.8748833174
6006 1 -29.0627981854 -9.8671823124 -23.164505043
6007 1 -6.4953784864 11.7990751261 -23.1460295486
6008 1 6.7538828407 28.4526074794 -10.2784076773
6009 1 -22.1238817475 -16.5136336833 -3.9562206925
6010 1 25.4899695333 13.6899700421 23.1974660453
6011 1 35.4013207798 28.4264513532 1.3910364591
6012 1 31.308978734 24.9601989114 -6.6234337753
6013 1 -46.130670807 14.6047689095 -24.2217107603
6014 1 -48.2847624406 5.0278996317 11.2266625659
6015 1 -22.5096032226 28.5225568144 26.0866889521
6016 1 -25.4728541865 -32.4877323722 16.8192279109
6017 1 -2.6723944295 25.8005227018 -20.5295213712
6018 1 -18.1216039964 23.917348169 12.455398307
6019 1 47.4233908663 5.217648018 -24.8647795207
6020 1 43.0159803321 -7.3211862503 -3.8238589419
6021 1 3.2285388399 -9.283361602 -3.0820253548
6022 1 -44.5469063619 30.3329867009 26.5681885858
6023 1 9.8793121521 21.6735119366 -5.1707185412
6024 1 -26.8952021257 -3.084293133 8.2385622799
6025 1 32.5935690036 -4.396891406 -18.6909761361
6026 1 -13.2197269176 -24.4366105018 9.9226291963
6027 1 44.5880875562 -19.2597607162 16.3725632788
6028 1 -12.6902991463 30.4227028794 18.0691235237
6029 1 36.2798390095 -13.1687110585 16.954122093
6030 1 20.2813729158 -31.5203949653 -16.8248555364
6031 1 -5.309305823 3.2181352954 23.5796380897
6032 1 -45.425111506 -29.6177331201 0.2235292829
6033 1 41.7482966856 15.470716386 4.7890529831
6034 1 13.6431230281 7.3800874506 27.4630373088
6035 1 -4.2273863068 -19.7281084521 -3.4763530702
6036 1 -44.9194991136 -7.7925955175 -9.4065759423
6037 1 42.4405289757 -5.4080619547 -25.3570785676
6038 1 -7.4332786206 15.088424302 12.2996819108
6039 1 51.6496291925 -25.8404557189 -9.6115903375
6040 1 -5.3736970973 -8.8373098007 9.6284169376
6041 1 -6.6593309856 3.6946027448 -1.2123030748
6042 1 -37.2255662841 -10.7057756721 -15.4578490379
6043 1 -35.341312704 32.2769925298 10.9683545577
6044 1 -17.6799445585 -19.1121416629 22.4636236864
6045 1 -7.2552372688 29.0900715428 -3.934666887
6046 1 5.9715862561 -4.2179249342 27.349865761
6047 1 48.0094871336 7.1689749 -6.430349946
6048 1 -31.8416417234 2.1698935957 0.719491914
6049 1 50.7071371359 8.1099298937 -7.8751865045
6050 1 -50.5776866712 1.8217442414 -18.4972732681
6051 1 10.3251460648 -13.8011834948 7.2710609122
6052 1 33.0456646286 8.7304224248 18.3794870674
6053 1 11.6241382726 30.9202017178 -3.8099024307
6054 1 38.5545103488 -29.5859331275 -8.9927203666
6055 1 27.235421825 -11.0461380881 -0.5364815343
6056 1 38.9326134073 13.1090111979 18.0513965036
6057 1 -5.4374622005 24.7336455942 18.1130190023
6058 1 -18.9878075253 28.3230248388 11.7094002771
6059 1 46.8138131781 -3.5701448414 16.9489446776
6060 1 52.2508579311 -0.6768646403 -17.9026583629
6061 1 -29.4349526173 4.222117901 -27.1672605703
6062 1 -49.8680259487 -32.9432829072 21.9036749539
6063 1 -4.4515556056 -31.9588461823 -8.331024166
6064 1 29.0597716912 -8.3616410116 -25.1784633634
6065 1 -1.3382322713 -27.3040340742 -17.6617959935
6066 1 47.7057940891 29.2279070069 -7.1247426505
6067 1 -13.6543941102 14.6179468052 -4.2469438233
6068 1 -18.6327684403 -2.8129482816 -3.248771897
6069 1 47.2972173643 19.9844118671 -17.5281398891
6070 1 -52.1186484516 0.9173279585 -5.5795655302
6071 1 -33.7037705868 -16.855659975 12.6998060804
6072 1 10.5353308729 -17.102712241 -2.3021490197
6073 1 20.1273347943 -15.0437658778 -24.658780291
6074 1 -26.080553361 -22.1984980018 -3.1950843501
6075 1 -31.1039076576 -10.5487723598 27.7163930066
6076 1 30.0437997724 6.6896455844 26.577530444
6077 1 -11.5078791483 4.9355878071 27.4970281665
6078 1 45.8149657112 30.2476631543 -5.1235027636
6079 1 44.7421256777 25.7080777672 -12.3099804653
6080 1 -48.7170606187 -23.3648748771 -20.2883213443
6081 1 10.4704177892 -14.3045391757 -0.9886612393
6082 1 -32.3901677171 -22.2844870986 2.9242267372
6083 1 11.0661153486 10.6989870592 15.851220057
6084 1 -4.1468189424 30.3769130198 -20.7501242889
6085 1 28.4557251821 -18.8101149434 22.7321176967
6086 1 0.5113731677 27.9433284009 11.1073006301
6087 1 45.0194151689 -28.7585742566 -27.47038136
6088 1 6.6303183855 22.5549001796 10.6759431392
6089 1 -11.9367020761 -28.191771667 13.7664662085
6090 1 -51.78853693 16.1526392085 19.6623605653
6091 1 -19.2361887782 -25.4602933959 -23.6900239629
6092 1 9.8388197462 6.8930377517 -12.3819015186
6093 1 6.9343245156 31.8123053205 -26.3696009388
6094 1 -16.9637090381 30.1051022832 2.7489262043
6095 1 10.2369602839 26.358253841 -22.1964240299
6096 1 40.1507251651 22.781786272 9.2692056051
6097 1 -17.6781704067 8.6466296439 15.6832917135
6098 1 1.6591450244 27.4641987504 28.0308647169
6099 1 46.0314122315 13.7971236381 -0.8059885172
6100 1 -25.5960011942 -11.5907578867 -19.5484011499
6101 1 38.7873416829 -13.1811568489 -14.6056014395
6102 1 40.5277846048 11.9798385836 8.1203258691
6103 1 1.6059204703 21.1304894587 25.4842516475
6104 1 -14.9239562703 2.0283976051 -16.4492115375
6105 1 36.168589255 13.8232132093 -24.6144008367
6106 1 10.9408811034 -18.7062890988 -11.2545755881
6107 1 -26.9484266799 4.8474023942 23.062965797
6108 1 32.6186158526 -22.4844184044 -11.7099630397
6109 1 17.7036347032 30.6212365296 -27.0829306029
6110 1 -3.9962247626 -26.8733697955 -10.1900539577
6111 1 40.4981458335 -19.3557330674 17.8851001715
6112 1 14.311978259 -23.9781129101 16.5265351112
6113 1 -17.7505975451 15.2660596732 -14.1448677438
6114 1 5.1170712567 9.9585623666 -13.5839060388
6115 1 -37.10596758 -18.6862560352 -2.794397418
6116 1 -45.0042618252 -27.8892857178 8.2734535577
6117 1 30.6686142938 -12.0901202659 11.3096137651
6118 1 51.6496291925 18.9606624179 -26.5979699796
6119 1 24.5271269119 -22.222457812 -3.7158085332
6120 1 7.810651146 12.9334390326 -22.3052623062
6121 1 38.5467875704 -12.3027635821 6.6206199625
6122 1 -24.3497117312 -7.9112631334 7.8170531335
6123 1 -32.917508251 -26.6352824919 5.1612641304
6124 1 49.4809895141 6.5124760984 -0.1502013233
6125 1 23.3380277542 -30.2810604677 -27.5930045048
6126 1 35.4143660136 -17.9632687601 2.9789272565
6127 1 43.2908695002 23.3603491351 16.8733093915
6128 1 -7.065820473 28.6478799331 -26.6612413726
6129 1 34.0709156488 -27.3491317616 5.5294796637
6130 1 -10.2439525292 -28.6085592223 26.8208126923
6131 1 -30.1552582506 5.43195521 22.487203437
6132 1 29.0399429357 6.4471856154 -25.0684207753
6133 1 -17.9745581202 -7.6055758873 -6.8035177897
6134 1 -4.4943439727 -13.598789653 7.0942971968
6135 1 26.1050784007 -22.63736186 9.3137763986
6136 1 -20.0915386725 24.9241926409 -18.6707166845
6137 1 43.8595373351 12.4617635453 -25.3774280612
6138 1 -31.8064717729 -29.8298506516 25.3549288146
6139 1 27.8423904665 5.3304587914 -12.5205662097
6140 1 -14.4663294662 9.3684189285 -9.230712647
6141 1 19.3920010515 -31.4511378026 -4.1850962196
6142 1 6.3362266332 9.0500196719 15.4447929469
6143 1 23.7205140113 1.7824767746 -18.8290217885
6144 1 -3.9324596595 -5.5895575176 -4.5799304213
6145 1 -7.2862327445 -3.5801280957 -22.8244220093
6146 1 16.4500399093 24.0428043979 11.4884597019
6147 1 28.1206192145 20.9316895884 9.0439880345
6148 1 -38.4812483154 -31.8071007172 -19.3930786875
6149 1 3.9933026302 -10.8016814682 -7.6207052815
6150 1 -51.6936605095 13.6482400392 -14.9931197281
6151 1 51.4107448699 20.8862990589 -10.0225758243
6152 1 5.2295733536 -21.8864214729 4.6361503995
6153 1 11.863961852 17.2661713911 2.8951881898
6154 1 26.3847682149 -22.7549645955 -27.4305827928
6155 1 40.4890663507 -29.6688473821 15.01563023
6156 1 23.4290313057 -1.9377496562 -27.6887467339
6157 1 44.6048898174 -7.8164222178 1.8906570467
6158 1 33.683420022 30.9193365025 0.3633757754
6159 1 40.746840172 -5.6718860879 -1.4559229806
6160 1 12.105768307 -21.9815286087 24.272229954
6161 1 28.7488776776 6.4608293963 16.5039120569
6162 1 14.9526557848 -12.0676912213 -25.3746480142
6163 1 33.5832326259 0.7154000019 -1.2753324798
6164 1 19.2585222186 -14.4554194255 17.5625809568
6165 1 10.620177074 9.8042878104 -26.7698995648
6166 1 27.9585452289 9.3445256732 17.5585290665
6167 1 21.5456126205 -3.6498777656 -10.122015966
6168 1 -8.7933225229 -7.1010222159 5.7672468391
6169 1 36.3485091206 -30.4278143056 14.5999175378
6170 1 -28.4480024036 27.5139153567 -19.9996241587
6171 1 4.4865168324 -2.5864615194 -11.9154839212
6172 1 39.5187096746 13.6731316199 24.321302848
6173 1 -47.8422054906 -21.45993685 3.003801361
6174 1 34.7349702337 19.0180328525 -8.6653051179
6175 1 -44.12644282 -4.6229122829 6.3222995373
6176 1 18.9630737619 -11.0763540711 -10.76367782
6177 1 -16.6396654288 23.1097694526 -15.580587549
6178 1 -38.9475371548 -8.6134186846 7.3642543897
6179 1 -50.0323541507 -20.7076653623 -21.833160807
6180 1 26.6859565744 26.0937641576 17.0937997567
6181 1 -36.4851188096 17.1757231073 -10.1854955811
6182 1 -28.3937342308 29.918215763 15.0467509987
6183 1 -14.0360454722 20.7109931137 -1.1201225699
6184 1 -48.2644849291 30.351755219 -3.7106311178
6185 1 -15.3745908291 19.5271122659 -25.706120781
6186 1 -39.2428812496 3.77686476 -10.5339581491
6187 1 22.3969967638 4.2202543602 -3.3380823129
6188 1 -51.2470783222 22.0876838792 26.1360432273
6189 1 3.5496603168 9.8691124082 -19.2882360253
6190 1 3.8990638608 33.2019743166 17.7942140204
6191 1 -47.7412666891 17.6167832815 4.9542237901
6192 1 -17.4125694451 20.5208453972 25.0284139859
6193 1 11.1597279468 -32.3705156559 -26.7967883592
6194 1 -27.9922541132 -17.9487597639 -9.6139539402
6195 1 42.4012889122 10.5157610656 -18.2331125294
6196 1 -33.5559941775 -2.6838315262 -7.4336992878
6197 1 38.5157920947 31.7924053669 18.019206486
6198 1 14.0919834351 4.3976235113 -27.0502791201
6199 1 6.8912230629 33.1000120128 1.3246304788
6200 1 -6.0870104853 -21.7687521824 19.3127724723
6201 1 26.881217635 -20.9254334157 -5.439099999
6202 1 -3.5654189593 -29.0843677769 20.3453854664
6203 1 5.2324954859 -18.6831945039 17.7417645512
6204 1 39.1868389249 21.2215367377 16.7272725111
6205 1 -46.2318392047 9.742591299 -3.7268949553
6206 1 -0.9855935093 -25.5559995269 23.5163835796
6207 1 13.6607601843 9.5501807114 -25.9754701903
6208 1 -37.2763905152 -32.9296357986 -5.3587375075
6209 1 34.9671753966 -30.4880266399 -6.0777229352
6210 1 -22.668546352 0.8767293911 9.3298151312
6211 1 4.7909404099 -3.7774637553 14.358492406
6212 1 43.6305673902 31.617764972 -24.3730432364
6213 1 -34.8914086783 -8.1042061612 -1.2403849258
6214 1 -41.2786682664 27.5573092354 -4.3258431321
6215 1 -29.6688275701 -18.1415696816 16.1188136472
6216 1 -16.5706822321 4.5176887828 8.9381323998
6217 1 44.0203589782 20.3311635658 -10.4946773234
6218 1 -22.0439405544 11.1185499592 6.0621344127
6219 1 5.309305823 -5.3837028143 -6.6098149217
6220 1 -42.3779014169 23.6237073831 -20.4685741875
6221 1 46.615734347 5.6913201562 -1.4505767364
6222 1 -9.6504465691 -13.8963571857 19.3817108841
6223 1 -14.6053394783 1.8825089825 25.0922312586
6224 1 -32.8396542953 27.5026675569 13.4004454491
6225 1 -6.3720227549 2.8942785265 20.5923819475
6226 1 35.3020726405 -14.8106901679 -26.3108372739
6227 1 -17.6778573211 30.7916839577 -22.2672195581
6228 1 34.6919731429 2.336014947 -5.9238636554
6229 1 -14.0152774599 6.0535791766 -3.3841162891
6230 1 -48.4543609171 3.8743013218 -26.878557757
6231 1 -12.5844762091 -29.461275559 21.0746131724
6232 1 -22.7259453811 -16.7201539369 21.1882349303
6233 1 -37.343703922 -3.0528791595 -15.131503038
6234 1 13.7814025071 14.4198790402 -28.0776792447
6235 1 -11.9785511864 4.4152605939 -2.245591384
6236 1 -17.8810498838 18.3114181144 -12.8677907001
6237 1 25.9575107152 25.5138036388 -8.0307903482
6238 1 20.9272685351 -32.2015856825 16.4251815768
6239 1 48.1052913311 16.932531033 2.0502002283
6240 1 -11.8342187188 -12.6887161927 -7.2604809764
6241 1 51.4352699096 -25.3002951072 5.7125463197
6242 1 -30.1979422558 19.6403889245 0.0439517548
6243 1 -15.1168170078 6.6501784525 23.8342318651
6244 1 -7.1071477739 29.7962869507 -21.9918598448
6245 1 13.4251110797 8.5621713126 16.5398163073
6246 1 22.4139033869 -3.371012196 12.8820285925
6247 1 -1.5824390493 33.2795109248 23.9563513374
6248 1 -14.7652218646 -16.9317989277 4.2489134922
6249 1 -0.2955528185 5.1363843282 8.451961837
6250 1 -11.420841348 31.0037948337 20.5134826386
6251 1 11.1071295639 -15.2141467509 14.1795339166
6252 1 -5.9359988581 14.3179167365 -0.5522951618
6253 1 -25.2866726087 0.268083655 -10.6574845277
6254 1 7.9006110788 -27.189293205 -0.2722082431
6255 1 -7.6651706979 -3.6851519307 10.3686747896
6256 1 30.7671319 -10.7678049587 23.8466126411
6257 1 -42.4858846448 -25.6156993875 -0.5938270377
6258 1 42.2109328596 -28.3796631681 -20.075090616
6259 1 -30.2466792496 25.8649479694 2.3139107569
6260 1 38.5873843382 5.3976128152 25.3204877469
6261 1 -43.2269269819 -26.9264607418 3.691891125
6262 1 43.2825205506 23.8626399356 -8.0738979592
6263 1 33.0255227875 4.9940231221 -21.4108637931
6264 1 -1.7794742617 -21.3046639684 -6.4898902233
6265 1 25.8213184736 24.4816017011 9.8257777622
6266 1 -14.6416574094 -23.719014184 -24.0713574911
6267 1 44.2334659187 -6.1092857355 6.8906334317
6268 1 14.9358535236 31.9428862865 25.0034273289
6269 1 -5.1236460545 -14.9646319489 -27.3670525291
6270 1 39.6180621757 -29.2312214474 -6.3017587044
6271 1 -17.6105439143 -0.4018592624 10.7318254599
6272 1 -50.3899292292 23.2749590335 -23.5121966263
6273 1 10.1487745029 -6.4666196838 -7.6414149432
6274 1 -49.0759193481 5.2392118473 -21.7262921997
6275 1 19.4897881246 -11.6446009048 7.3950375009
6276 1 -5.7502347278 11.8532509193 5.9043357951
6277 1 10.0482740212 -16.0713755186 -12.7711643711
6278 1 7.9308760214 12.4887183319 -3.8124911384
6279 1 -10.6700620483 -4.9083668004 -27.8371911125
6280 1 44.9463618592 19.0122425651 -7.9269606586
6281 1 -40.6758740997 25.3488802781 13.5172749535
6282 1 -12.3150138583 15.5228289733 21.4324175986
6283 1 -10.9647799719 -17.9616048844 8.1667537791
6284 1 -31.2821577332 17.2163216747 -26.5818805985
6285 1 48.396565313 8.3399440723 -28.1194508011
6286 1 -25.8139087807 28.0450910396 -12.3064350613
6287 1 -37.1017931051 22.6527360716 26.6740442205
6288 1 -48.6129492162 13.607974247 -22.0671574733
6289 1 28.8548049766 -9.3011983496 -5.1083644512
6290 1 10.5754058314 -11.386300839 -21.27838949
6291 1 -26.4434195863 -23.1242118938 7.7905470177
6292 1 -9.6928174887 19.3306418216 5.1805106095
6293 1 4.1126926106 22.4008918436 -13.3821556664
6294 1 35.3887973553 -29.7744369349 22.5820852021
6295 1 -31.282262095 24.7936116749 -26.5678621835
6296 1 9.9362937336 11.5273974995 -14.0482976911
6297 1 -15.5793488199 9.6082166963 17.5413085326
6298 1 -5.4970528288 -32.3838665946 -10.7980063353
6299 1 -13.2507223933 24.3480257588 3.168747063
6300 1 30.8628317357 -16.6770928334 12.6637892775
6301 1 26.4953917981 17.2117293778 9.1999295358
6302 1 29.3966518106 16.7099710175 25.0486171613
6303 1 -43.3340231339 18.1091573827 3.9817138358
6304 1 51.1581891422 -12.3963399523 -18.4412783948
6305 1 23.3825902731 -11.050597275 24.1852268645
6306 1 -1.1004959292 -20.9003421699 -0.0550944532
6307 1 47.3580603351 31.7618566088 -8.8202899228
6308 1 12.1905101463 6.4149729816 -7.2566541911
6309 1 -12.8104196597 -31.8157994595 -11.5129398726
6310 1 -46.5578448172 11.1226098159 -13.8058033104
6311 1 -33.405191274 14.8383770597 20.1033412957
6312 1 45.0412267999 31.326187392 18.844835416
6313 1 -32.2388430042 -2.2373803947 -4.7977758025
6314 1 -13.0379285384 -10.2816870302 -4.9635093721
6315 1 49.5031142307 -3.3568359749 -19.6737283687
6316 1 30.7523125143 12.939029655 -27.0612023411
6317 1 -48.1706636071 32.9979831541 12.5475788119
6318 1 -52.0795145241 -22.7234840669 -8.9764565291
6319 1 -43.6797322676 -19.9860757428 20.2890529356
6320 1 -12.273999643 15.738933151 -19.889153871
6321 1 -35.9038231884 -14.034791645 4.7958061336
6322 1 44.8533754322 -10.3020528689 22.0426773026
6323 1 10.5098665764 3.2245245781 20.1444229615
6324 1 23.9320555237 -3.2165379747 -16.7812414391
6325 1 23.8634897745 0.0778693834 0.8261354163
6326 1 20.3245787304 -27.8939578808 22.8309387996
6327 1 7.6018230422 20.1631121187 -3.3582854882
6328 1 -46.4151299586 -28.7706473388 -2.6829141578
6329 1 -1.0540548966 -9.9141036075 -17.6376534804
6330 1 28.2658909388 -27.3710217104 -12.4786404001
6331 1 -36.6867459443 12.8654863485 6.5096994649
6332 1 -48.1815694226 15.1283573191 -2.6461657636
6333 1 34.0369980408 17.1338599943 20.3727357261
6334 1 -47.0048788914 -22.863449292 -17.954432517
6335 1 -31.442457567 -23.4687672766 22.8205839688
6336 1 -34.119339557 31.7723723034 24.0824664238
6337 1 51.4241031894 12.910943433 -10.20249101
6338 1 -26.325595034 13.2437185757 -21.6750808081
6339 1 -4.3626392915 -8.6175450964 5.3531661583
6340 1 -0.9006429463 8.5850662425 -11.6157565896
6341 1 22.561784158 27.6889550818 11.0224360383
6342 1 -15.6652386397 26.6978175967 -18.4151662128
6343 1 23.4662884936 7.8014473363 25.6112108777
6344 1 7.4374530955 -7.2960284495 -23.1574761388
6345 1 -2.0415269196 -1.7621109358 17.9087924746
6346 1 -44.0225088328 -3.0520804992 -15.9238164253
6347 1 19.5059642146 -3.1628280667 23.9473471367
6348 1 -27.4713840153 -7.9998478764 -5.3868756348
6349 1 -15.9513988899 -4.650998505 27.1922922483
6350 1 -50.68427145 10.1807896069 20.0800992026
6351 1 16.1166037316 -21.3316187549 -10.2018156949
6352 1 11.4260594415 21.2691235831 9.7059656164
6353 1 -17.9543119172 32.4614830689 -2.7121778101
6354 1 13.2133608435 16.6288404377 -25.9398529488
6355 1 -22.4192258423 -13.3937336101 -15.8816655107
6356 1 25.9468658043 0.834666613 -21.0075881533
6357 1 -50.1552402537 -25.8422527047 -1.8584670291
6358 1 -30.3054349829 -25.5458166076 24.3185453115
6359 1 -48.3624598535 -8.1125255398 -1.7181703266
6360 1 18.6088695719 10.5440469527 -7.7806423969
6361 1 -13.1667110872 -6.6337393605 15.5946566127
6362 1 30.9117774532 32.3728983259 19.807328197
6363 1 -19.0241254564 -13.6642798011 10.2021533524
6364 1 -46.8823267463 3.2763043903 -21.300506058
6365 1 47.5996580664 -17.6585798394 -9.7855402403
6366 1 25.7169566026 -33.2444760916 -7.9645531966
6367 1 -9.3953861565 27.8779713629 -20.7801758088
6368 1 20.7266850192 3.5083152198 -21.7322012064
6369 1 29.1145616734 -5.3102260628 21.6980415199
6370 1 36.2519743899 -14.9778763996 3.5996543439
6371 1 -44.8066734949 -11.2401459963 -2.8766733021
6372 1 9.1937590218 -32.7067423424 3.1288471986
6373 1 22.9919637901 -10.7458417993 1.1390313914
6374 1 -30.7740197835 -32.2293125074 26.4057753152
6375 1 -30.8305839176 26.6002479248 11.0873225597
6376 1 36.3614499926 4.0644490384 0.2043953564
6377 1 45.9576283888 16.6323678542 -21.5005118666
6378 1 -29.7545086661 13.4336666272 -3.0209656187
6379 1 51.5504854151 30.477610778 4.8674458056
6380 1 25.066469061 10.250805497 -7.2051051419
6381 1 -35.5900070425 -7.3380912276 11.0640804666
6382 1 -13.5561895896 10.2200570738 12.7591775289
6383 1 10.9441163214 -2.4579437593 20.2070021565
6384 1 28.3706702573 17.8107246347 -18.1022139614
6385 1 7.744381358 -14.4863675137 13.3304940647
6386 1 -47.6498352539 -17.9258648341 -6.9398188781
6387 1 37.8835678804 28.9107722959 -19.0179974511
6388 1 20.1472679116 22.2488801584 17.6898778446
6389 1 27.0019643197 15.4184706886 0.5368754681
6390 1 52.018861492 20.3825440478 -3.7121505766
6391 1 3.4432112084 9.8818909737 -4.6878120012
6392 1 -30.3658605062 -33.178679391 17.7762618952
6393 1 -45.8818721066 32.6842427495 25.026219212
6394 1 12.1265363194 32.048975002 6.7334538528
6395 1 6.9563448704 27.1141858553 -14.7775816734
6396 1 42.8191538435 15.2080236883 -18.6857424445
6397 1 -25.3216338354 -7.3965265426 -3.1347562053
6398 1 14.1142125136 23.8226403634 15.8104760487
6399 1 27.688352345 -32.3096244603 17.3524454225
6400 1 -30.7908220447 29.7043744563 27.8132444407
6401 1 -36.9055927877 20.5596469788 -0.5411524634
6402 1 -38.8327390968 7.795923269 21.6181292385
6403 1 -35.4251152864 26.9870657508 12.252634962
6404 1 -34.9448419562 20.4923598449 -13.5589193818
6405 1 -19.8684129924 -6.170982247 15.1256503075
6406 1 -16.2062505787 -2.475780507 -5.1722942763
6407 1 38.5690166489 -9.5037918565 16.2835342442
6408 1 42.6050032843 9.1072569964 26.59036143
6409 1 -30.5553816638 -31.7885252088 -15.6789021657
6410 1 3.4801553107 -3.1399996919 0.8060447934
6411 1 9.6709014958 -0.0165056471 3.8598194685
6412 1 -32.2454178021 3.8687772545 24.2218627062
6413 1 34.3542581285 30.0987795555 -22.581381749
6414 1 -31.7550213705 7.3796881204 14.1298982601
6415 1 -45.3404740287 30.1856338677 -2.6721091169
6416 1 -42.7228382728 -14.6462992473 8.1542604506
6417 1 49.9110647843 8.9782067961 -21.4719798056
6418 1 -29.7011797501 32.1806874035 -13.9957356694
6419 1 -28.6926266292 -20.0260087599 -14.184936437
6420 1 1.8060865387 31.9938674384 11.1892388566
6421 1 -7.4534204617 1.0393898808 -19.9103137427
6422 1 -46.7783823229 19.0145719911 -21.6114323642
6423 1 36.594803136 24.2784757539 5.6228982462
6424 1 44.2159331244 -0.1363046985 17.4475522926
6425 1 37.9873035802 4.9918268062 22.3007039296
6426 1 24.7253101048 25.5822887632 19.1871638722
6427 1 -23.1231466619 -33.2467565996 -4.3939374001
6428 1 -0.3426200223 25.9660450578 3.3154592586
6429 1 32.2739085929 -13.4546980162 8.9770192916
6430 1 8.2146359485 28.3021931149 -22.6524980518
6431 1 37.8399446184 -7.0367966133 -9.0282869595
6432 1 18.8808366076 15.815870764 27.2056297207
6433 1 13.3335857188 -1.5090021623 22.1381781065
6434 1 -14.7452887472 -30.8025058053 25.885670171
6435 1 21.4454252244 -14.8386432798 15.4962857198
6436 1 -39.7521671799 -14.1531930408 24.2171355008
6437 1 50.1151966039 -24.2617038867 22.9191236904
6438 1 33.6364571801 -2.1396110578 -13.9561171862
6439 1 -2.8868580744 -20.2332611188 16.2471235075
6440 1 23.1539334138 12.2462583629 -8.1688360005
6441 1 -34.5847935014 -9.1899848969 16.7151731163
6442 1 16.7924512079 6.8063165495 19.8095229709
6443 1 -18.5297632737 11.0210468423 -19.7151476921
6444 1 42.1279651722 7.6986863723 12.1766057421
6445 1 49.5021749739 -18.4463251573 -3.8704556806
6446 1 1.3768461635 13.340023702 10.6152773368
6447 1 -49.9754978034 -17.7011750577 14.2929305695
6448 1 14.0336451492 28.3754036463 4.5848827317
6449 1 -50.454122216 2.6582743952 27.4171721614
6450 1 37.3257536802 5.9275239525 12.0882520225
6451 1 48.0171055502 32.4998187654 -24.1633522844
6452 1 -6.8355981857 10.4431495295 13.4301593115
6453 1 33.1464781959 -31.8786007844 -16.4394757455
6454 1 -50.2046660358 8.0496310378 -15.5357916504
6455 1 -19.7928549979 2.1149856972 -25.9659426204
6456 1 12.1477217792 17.4779494919 23.1751806485
6457 1 -20.3915790515 28.4808933665 5.8083285048
6458 1 -46.6326409701 8.1474003747 14.5947963987
6459 1 17.3775038565 -6.5520097854 -11.4262744407
6460 1 -0.948649407 28.7112403203 -17.3874492528
6461 1 47.5251436905 -22.5437189348 -8.0794130321
6462 1 14.7475847084 26.1159935371 -26.6108741248
6463 1 -6.3327826914 -4.3826486299 -12.8117395506
6464 1 31.3657515918 12.8115767754 -12.299963292
6465 1 -14.6834021578 9.1294198209 -16.6380183714
6466 1 39.7437138683 25.6792594398 -11.3342627645
6467 1 0.3405327849 -14.3022097497 12.8116832743
6468 1 18.9640130187 19.3095438776 -11.7843602482
6469 1 -25.7782170209 -12.9172661607 9.3411266583
6470 1 27.8758906271 -26.8737092261 5.2766304522
6471 1 14.0800861818 -16.5906378513 17.8594381994
6472 1 -37.5222670832 29.0040824459 -19.2076484288
6473 1 22.6751211499 7.8196168591 11.0418513461
6474 1 -52.0035244714 24.075882247 -13.3674675639
6475 1 -28.8244356722 -16.4002239147 6.7800505916
6476 1 -41.4573357894 -3.5686806307 19.4071477511
6477 1 8.1264501675 21.2574764531 16.9366201779
6478 1 -31.8401806572 31.5778319549 -12.0175127706
6479 1 18.036966519 -32.9282447985 -18.3944002748
6480 1 -18.943558092 11.216053076 14.3960286677
6481 1 15.2658457596 -21.1195078789 17.5817711596
6482 1 -51.9035624969 -15.8856204339 -21.1061841512
6483 1 41.4670414434 5.3677961624 -10.6913628329
6484 1 -9.6168420466 -9.5260877911 2.9230449358
6485 1 7.189593652 -30.7578939697 -4.5839823116
6486 1 8.2536672882 -15.703925206 8.6211845343
6487 1 -24.6357676195 6.9173303371 15.0692615005
6488 1 -11.6790326167 -27.3304297985 3.3797267412
6489 1 -42.4133009636 29.7601475702 5.5779897951
6490 1 39.1175426426 -28.1720913451 27.8735725855
6491 1 2.2925172193 6.7475484593 -7.9704059271
6492 1 -42.4771182477 14.8407730408 -16.1749773492
6493 1 -24.7450344984 -7.7510651797 -25.7799608545
6494 1 -5.478267692 -10.6327648058 28.0670503485
6495 1 37.4742606226 26.6894316631 -23.471632702
6496 1 -39.8051830103 -28.3485620033 13.9966923657
6497 1 1.1308652337 2.8785715397 9.8792964803
6498 1 -7.7211086607 26.1380232516 -12.1479048523
6499 1 3.3393711468 -7.952261031 2.1209394802
6500 1 -20.3719590198 0.0633603872 18.1929312837
6501 1 18.3044459943 -0.9937331312 -26.0750847884
6502 1 20.7158313846 -29.2045861249 -12.9586768511
6503 1 -1.1317001286 -28.1398787112 7.1590148895
6504 1 -40.6890236955 0.4641547691 -14.6282807701
6505 1 -28.8531351867 -1.2224827644 -0.0369734992
6506 1 -43.2184319256 6.1974711483 -4.0599941058
6507 1 51.1999338906 -8.8196727181 26.9449581097
6508 1 42.5073205731 19.5655145174 20.2158375285
6509 1 -1.8012858927 15.6747075485 -26.9789208293
6510 1 27.8030460411 11.5842354939 1.8546402438
6511 1 20.1129328561 4.8504639255 23.3084428192
6512 1 -39.6427959391 -32.3908748392 -25.7655766438
6513 1 -44.9333166253 1.4079716289 -12.8758382045
6514 1 -46.2648071197 29.4860074076 -25.1915532202
6515 1 -0.6888927102 26.3778875745 26.2529852842
6516 1 -29.9965238449 -16.9639450065 -7.645579386
6517 1 10.2014772477 -26.3857410678 1.4600874234
6518 1 -0.5841133917 6.4845229865 -2.1811550725
6519 1 38.1127465491 -32.1932529929 -2.8359292938
6520 1 -0.8814403621 -32.9937815351 18.8519262241
6521 1 8.8234831036 3.3646894682 -1.5949816055
6522 1 -31.538679212 22.8007544551 14.0209474314
6523 1 -34.0530697689 8.5259653771 -16.5720063248
6524 1 40.835756486 20.2251414053 2.7501080057
6525 1 29.6367884757 -18.8179684367 -11.9450852311
6526 1 30.5153067054 -6.3939415926 13.9571301588
6527 1 0.1066578321 -21.9178354464 5.7816535602
6528 1 -2.0155408138 -22.8360286202 -10.7179252251
6529 1 -43.8997688363 21.8243256313 -11.6534054039
6530 1 -30.0042466233 25.8851141431 17.4057390355
6531 1 33.6579557255 -0.7894091936 -6.5551706785
6532 1 -44.2332258864 7.3772255844 27.1276871082
6533 1 -49.0430453588 17.8320887988 -23.3922888108
6534 1 18.2055109406 -18.7799655154 -10.3392423084
6535 1 -32.5492152084 21.8450908002 -0.3132899089
6536 1 -42.8872186558 21.061471894 16.9941907862
6537 1 -42.8240692876 13.036798992 -20.6651471446
6538 1 24.4694147972 -20.7694949838 12.9182142241
6539 1 47.8166263961 -15.2007691902 -27.5897770616
6540 1 26.6744767686 27.6339806282 6.1668082461
6541 1 -19.532367768 9.8462840334 -15.0367901017
6542 1 -27.86545444 -4.9854375234 16.3304686405
6543 1 39.191639571 -27.7910504956 -20.3560216785
6544 1 24.5424681069 -9.1493197745 -4.3324274539
6545 1 -46.248704083 -29.1145771043 23.7651809008
6546 1 22.8694429536 0.8104405826 10.7055444491
6547 1 -51.7896692563 -9.4417625699 1.0644090779
6548 1 13.12559251 2.9038624506 -22.3433613305
6549 1 29.7564915417 32.4631469447 25.0508119352
6550 1 -17.2472602415 -6.1703832517 23.4049003194
6551 1 51.0543490806 -26.3597180517 16.7430298623
6552 1 1.5039589223 -14.6464323574 -10.5071143757
6553 1 8.3251551698 18.9721764379 -0.5118325348
6554 1 28.8981151531 24.3425682464 17.536975261
6555 1 -48.1474013461 -6.7634551111 -12.7820819645
6556 1 -31.5371137839 29.2756269624 9.2219335513
6557 1 7.7818472696 11.330394615 21.8265764853
6558 1 26.6114421986 -12.2433299416 4.1997280458
6559 1 -25.9179575661 7.6423142631 23.8555605656
6560 1 44.8681948179 9.8850190601 24.5262609669
6561 1 -22.7816746201 -0.3252544245 -17.6756962284
6562 1 34.3666771911 8.6591419892 -17.2931865265
6563 1 30.198568427 -8.4414404908 25.9611366283
6564 1 -29.1039167626 -10.381586128 -4.840995966
6565 1 -42.0292701508 -21.1642994132 -10.2454860684
6566 1 -30.3775490357 -10.7044445715 3.3228877242
6567 1 -1.3690190232 10.4931989109 4.5230914042
6568 1 18.0909216063 23.9157508484 -12.2865695435
6569 1 -16.3126996871 6.3260554635 21.1036517197
6570 1 29.5329484141 16.1033884873 -20.5987974405
6571 1 28.416172033 8.4847012594 -4.0593187907
6572 1 -11.1314458798 -3.7505755238 18.1202786391
6573 1 33.3843188998 -25.001396474 -6.3733421002
6574 1 -46.9120490072 4.8773521571 -1.5463589216
6575 1 -33.4571634858 11.1179509639 9.9381051662
6576 1 49.7121510582 2.5895896058 20.1249513775
6577 1 17.6066825251 -11.0440083272 -23.5136035326
6578 1 16.6310033935 -9.0026324916 27.5487460444
6579 1 33.3826491099 33.0003125801 -20.6605887679
6580 1 -35.6476147952 7.0621540792 25.294206736
6581 1 -6.8920579579 22.1012611051 19.4330348282
6582 1 -7.6105894394 -22.5497088874 -12.1328228161
6583 1 16.5124483081 7.3199882598 -23.0475010822
6584 1 27.1534977563 -14.1685672524 21.9675485028
6585 1 -23.3783114364 16.0308435062 -15.854315251
6586 1 50.7394893159 21.644227724 27.8607415995
6587 1 -21.5226530089 -8.0418440994 22.6615472735
6588 1 -45.6159998042 -31.2725174169 18.6908073074
6589 1 16.6733743131 -2.5744816143 15.6433918491
6590 1 21.133591954 -0.7360986157 -0.9780813035
6591 1 -21.2779244215 -9.5740739667 10.9525409302
6592 1 6.0178185649 -8.8534161176 -27.2587038563
6593 1 4.5637446169 20.4499642918 -4.1928060665
6594 1 24.7079860342 -11.2680991083 -2.0571784838
6595 1 40.0526250064 -2.2047018757 6.0895409487
6596 1 33.2340378056 -0.4117094066 9.6987622558
6597 1 6.6546347015 -14.6865650396 -16.1429561604
6598 1 13.0632884731 -20.5529914759 -2.5439118091
6599 1 -44.8392657072 -9.6920760323 1.6244140866
6600 1 50.0330638114 -12.7147392088 13.0693722438
6601 1 -20.181707329 -23.3815136342 -1.6313360659
6602 1 39.7117791358 -28.9944452778 -14.1355821618
6603 1 -50.2390428361 -5.1407769601 12.6057684591
6604 1 30.4519590497 -31.7826617108 -8.164952939
6605 1 2.964816392 -19.6198234207 19.7040049937
6606 1 -38.9120541187 -26.2285380904 18.2866875237
6607 1 -23.4712978634 -16.1078476743 15.4474942071
6608 1 6.8101338892 -25.050247865 12.390399233
6609 1 12.6866464808 22.1775331678 -3.4463578266
6610 1 37.028322348 -8.5739515527 -13.6852032969
6611 1 -31.5515157221 -5.641803215 19.2180032597
6612 1 -51.8306907769 -13.8377887605 -12.6846677679
6613 1 18.8047568037 13.409973037 -13.6074857895
6614 1 -40.6485312895 -6.3025615384 24.3494409752
6615 1 46.1261728103 6.439199012 -8.3164486161
6616 1 20.4813302605 21.9366705195 -12.2399728047
6617 1 -19.3251050922 21.348190957 27.2746244087
6618 1 -3.5799252594 -0.0286852173 -5.6146256368
6619 1 5.9624024114 16.7144302044 -7.1083099842
6620 1 44.331879163 -14.4680648809 6.2699063444
6621 1 -17.5751652401 25.7669124124 4.7649104699
6622 1 -6.3113885079 -18.6023301442 -15.1044341596
6623 1 -51.6347430152 28.7636856828 -15.8934272479
6624 1 -17.1432114562 2.771950384 4.7941741222
6625 1 -36.5938638792 -10.7882373525 7.3062335713
6626 1 -10.2935244179 26.5995158195 9.4025803283
6627 1 37.511100363 -23.5794482891 6.4637217649
6628 1 -12.3169967339 30.5745814546 -10.1457082692
6629 1 47.9425911743 -18.9296477746 0.3529083921
6630 1 31.6941783997 -23.8431393122 25.8091907411
6631 1 15.8843985687 3.4180666011 -20.7314968486
6632 1 -46.3821620436 12.3564734902 20.0792550588
6633 1 0.0863072673 -30.6864404911 23.6106463059
6634 1 37.902561741 -32.0461730353 -17.2605462988
6635 1 33.8964226006 31.2350735579 23.0863767189
6636 1 -19.2060281975 29.3527642405 0.454824689
6637 1 43.4672410622 1.2711344902 7.4524392805
6638 1 20.2272091048 30.7584729985 0.0145192737
6639 1 -24.2969046245 -24.2875937929 5.3854124522
6640 1 25.3010745469 -30.3535921378 16.4308654785
6641 1 10.5335567211 -22.842484458 -27.2886540789
6642 1 -24.2679963863 0.9294409737 -15.3912179526
6643 1 -26.7424163466 32.2736647784 20.7138261047
6644 1 36.1837217263 -9.2148099226 23.4128915476
6645 1 9.6099541632 9.1184382412 22.891829707
6646 1 40.7648947756 15.6567376908 -24.3519959172
6647 1 -31.4128187956 -9.3292845717 24.8021834428
6648 1 17.1003187272 -22.7154974635 23.1413023433
6649 1 -31.7818423713 22.3680136595 5.6929621831
6650 1 0.0477977369 4.7090344899 -6.7437524074
6651 1 -44.0581066669 -0.1046245049 11.4191836326
6652 1 -40.6131526153 -13.8922973289 6.1120514505
6653 1 10.984086918 30.3223378964 23.3795197286
6654 1 -4.327469341 16.8981886383 26.0283304762
6655 1 -48.545834097 11.2481325997 21.8054728898
6656 1 -0.9010603938 0.7356992856 -24.0170171398
6657 1 -9.2994775971 18.2564436609 27.5109284014
6658 1 36.3805482149 -19.0529742425 -10.259330027
6659 1 2.9911155834 3.324423676 -3.4240724298
6660 1 -25.3311307657 12.2754094654 2.9086944909
6661 1 -6.6854214534 -13.2637516393 1.6436605656
6662 1 -14.1499042734 -21.9761376514 8.3930405985
6663 1 -25.5130335068 23.8647696965 -21.0588558212
6664 1 -1.3827947902 -12.8115102203 14.8034124742
6665 1 44.7603890052 -20.9997088276 -11.2139441324
6666 1 41.5894579181 2.1523230682 9.8774393639
6667 1 -20.7683254057 -15.9715429758 2.8499420812
6668 1 -7.1933506793 -25.4437877488 -0.137314061
6669 1 5.3856987125 3.8401585922 1.6482752185
6670 1 -45.2810712517 29.0865441263 0.3828473595
6671 1 12.4578852597 -1.3213835368 -7.290251115
6672 1 -22.2610132459 -20.5339567378 -9.3224992181
6673 1 8.8171170295 -18.0196408693 25.6173449895
6674 1 -48.3394793696 -20.3453397869 19.1153553714
6675 1 5.9198227681 -0.4590300319 10.913147552
6676 1 -5.8089904611 21.963558751 -8.302041895
6677 1 -2.1894076908 32.918583005 -7.6875614719
6678 1 51.714751 -17.4760193961 5.147251343
6679 1 32.1802959946 10.3616196195 -10.7094837869
6680 1 46.7140432294 -10.3493734942 27.0891941501
6681 1 -11.5020348836 11.4736875915 14.5816840314
6682 1 43.1067751599 -8.8198723832 24.1644609266
6683 1 50.1101872341 31.8833195359 -1.1964894473
6684 1 30.1401257793 2.4241338048 -4.7299066396
6685 1 29.4242033446 -22.024190382 -4.8346930255
6686 1 38.2439294208 -4.6331617573 18.8259828707
6687 1 18.3485910657 23.2900004699 28.0140381168
6688 1 19.140071495 1.7503306958 -16.6979525825
6689 1 -43.6908050621 -16.6380915867 23.5753610943
6690 1 50.5180334257 22.6487427699 17.2425378974
6691 1 -23.2030878551 -26.8387811472 6.4907343671
6692 1 48.3188157191 -11.45844649 7.5758531067
6693 1 -45.0669728735 11.9958117904 -18.6362193405
6694 1 -16.1263093856 -2.065535311 -13.4146270652
6695 1 -23.9194277373 -27.4967308484 -15.7423817808
6696 1 -50.0430408063 -28.4951361426 20.3388011446
6697 1 -25.8338418981 -1.4971553672 -14.6908599651
6698 1 0.4849696143 -12.5067547446 -12.4905146898
6699 1 -14.2089730924 -25.5406253153 -28.2436896934
6700 1 15.6774489786 13.2615553234 17.5610052217
6701 1 -13.1599275656 29.7070366575 -24.2341984612
6702 1 15.7199242601 -2.781201533 -3.6106844897
6703 1 44.010027153 26.982939339 -7.5986449898
6704 1 38.9278127612 1.4711989061 26.3277201502
6705 1 7.3089836323 27.7112510164 -25.2865419102
6706 1 -43.7805771435 15.9757359426 23.3262823919
6707 1 -2.324243228 18.6397340703 13.0989735536
6708 1 -19.6243105763 28.1187009012 -21.5523985733
6709 1 26.0834754934 -32.7846842708 21.6376008226
6710 1 9.3709654787 -15.6196665399 19.3762520874
6711 1 42.8104918082 0.9261132222 -21.9830244728
6712 1 1.3118287179 -26.4272048506 -19.4941508406
6713 1 -37.634873542 8.8432997532 -9.4214891498
6714 1 -49.6479058905 26.5165216989 -0.2046767377
6715 1 -43.5281257777 -7.1122034607 0.6468392694
6716 1 -12.7967482546 3.1593672052 -21.0921713638
6717 1 29.1496272621 -6.6185648139 11.2313897713
6718 1 -49.868099002 -10.03643175 -25.538440053
6719 1 16.7467407084 -16.2675797428 11.371517645
6720 1 40.6385125499 -17.2001488028 -10.1940495718
6721 1 49.4556295794 28.3370013948 5.3751701738
6722 1 -34.5806190266 0.9102731254 -23.3978038837
6723 1 29.8564702141 -24.3680588224 -23.9671845164
6724 1 -46.8064556662 23.1775224717 -14.6911413464
6725 1 2.4773420927 3.7748681092 -17.4243664757
6726 1 -43.6378205402 -19.5915375335 10.5331702815
6727 1 5.7899966006 7.3700376413 11.2832764779
6728 1 -48.7611743815 -10.8825458279 4.08126653
6729 1 -8.0176007361 -30.0681775534 17.0425320889
6730 1 -3.2181026528 -7.8246084863 -6.4845439791
6731 1 -27.583990474 -18.7164720182 13.7596567817
6732 1 -5.8395684893 -1.4112328253 9.9000624182
6733 1 26.6505779002 -30.6296291187 -27.3054075199
6734 1 -32.4025867797 -19.1103446771 18.2053120597
6735 1 2.3470984778 8.9515847847 7.6184542314
6736 1 17.1541694526 7.5603850229 -7.184564309
6737 1 -1.2305308204 7.7603163287 2.8030076849
6738 1 25.9959158837 -1.405708758 13.8631488137
6739 1 43.1368313787 15.2233978999 -4.4167292832
6740 1 4.8320589871 -29.1736380367 15.6947157932
6741 1 39.5422954574 30.0452027575 1.7065211419
6742 1 -20.7760481841 22.0516776088 21.8286587067
6743 1 36.8112496564 -0.8503735998 2.0053480534
6744 1 14.5553501421 -0.692305407 -17.3008963733
6745 1 47.722074541 -10.8365563032 -21.976440151
6746 1 -30.8092940959 8.9049962647 -8.7101010165
6747 1 -32.4813799923 6.6783977846 11.0953137879
6748 1 -10.44871052 13.3526026024 -0.5847102844
6749 1 -29.6323009152 -24.6419993199 -17.3892500929
6750 1 4.8242318468 29.6730935929 -0.5999048731
6751 1 -24.0266073788 -14.0377866213 26.8600372417
6752 1 32.6185114908 -13.3472116451 -0.2011313336
6753 1 29.0450566674 -1.0314032774 15.2435490607
6754 1 -34.4601854275 -3.1420628977 -2.6990654428
6755 1 21.4579486489 14.9941823816 20.1932707504
6756 1 37.7253552841 -14.1002817931 -24.8393764194
6757 1 40.3614317825 21.5364751328 19.4266193352
6758 1 -45.829847714 -24.1465636874 -27.1313900857
6759 1 31.3727438372 27.924826103 -5.5190122804
6760 1 18.9789367663 -28.0566982366 -20.8386468372
6761 1 -12.8954745846 -21.9134428145 3.5325167722
6762 1 44.1778410415 -1.9805445395 -9.8801406241
6763 1 -17.2230482875 7.6618814415 -6.7729035073
6764 1 30.9608275325 15.8416941151 8.3895514707
6765 1 -46.9438585055 -8.8531498974 27.3481774733
6766 1 -46.5350939293 19.5848820307 24.6864794635
6767 1 -10.6593127756 -1.9503951116 7.1986333727
6768 1 -20.772917328 23.5357216353 -8.0208857274
6769 1 31.9870178096 18.550417222 -10.0889255284
6770 1 19.8141448195 24.4966431375 -17.5757496004
6771 1 24.5540522746 -32.1878221026 1.438758723
6772 1 30.7940572627 -3.1061231823 7.6416400482
6773 1 35.0570309675 4.5513656272 27.5648973295
6774 1 12.2055382557 -28.2673582129 -10.1096914663
6775 1 28.7094288904 11.4473318002 4.5540433442
6776 1 9.4396355898 -6.0753426709 -25.0241088525
6777 1 0.4598184034 -4.9898301553 -5.2791066074
6778 1 20.9285208776 12.5642582893 10.7154490699
6779 1 21.5588665782 -24.1962137387 9.2487210484
6780 1 22.8793573314 -25.8713372522 -27.8629453776
6781 1 14.1027327078 4.7323287499 5.3257596224
6782 1 35.5080829738 -11.9355129346 -17.7121632413
6783 1 29.7124508321 -17.8681616243 17.6478394824
6784 1 6.0236628297 19.802516974 -24.8316553173
6785 1 27.4187856323 -1.6828438968 4.3809938616
6786 1 -24.8675553349 20.8646021196 17.7525133158
6787 1 -49.0750844532 7.0225538372 -9.3237372957
6788 1 -33.791747644 -9.7401287629 -10.6828088423
6789 1 -27.5798159992 -24.8501834492 11.8313509207
6790 1 17.0677578235 0.7804908198 0.230394986
6791 1 -37.54105222 -10.8013486931 11.9311287199
6792 1 -1.1829418073 -2.1574478054 -13.3315633136
6793 1 -35.2134694121 -5.1395124145 -7.2637449991
6794 1 -36.8127107226 3.2748401797 2.6525812566
6795 1 43.7267890352 11.2081995826 -15.3908240188
6796 1 45.8988726554 9.2202008799 -14.4755470154
6797 1 47.4827727709 -3.902653764 -6.4752583971
6798 1 42.9259160375 -11.4117914149 -21.1388243788
6799 1 -22.3132985433 20.0910995778 11.0345917092
6800 1 32.1563971262 28.6834868734 23.7970895371
6801 1 17.7943251691 -16.8848110775 6.3493684158
6802 1 18.3913794328 -19.6805216067 -0.1057993585
6803 1 31.1293719541 -20.3020124633 2.5473446607
6804 1 -24.1757404924 -13.1056168915 4.6586046251
6805 1 -25.2478499927 23.8925896984 11.4702824717
6806 1 -34.9115505194 -6.5891474913 26.3946326168
6807 1 26.8222531779 7.5953264129 -14.4729020314
6808 1 -50.073368366 -10.1497084086 14.306324318
6809 1 43.9147447648 -18.6429952667 -13.0562598765
6810 1 -9.650550931 -20.3507307442 16.4341857775
6811 1 -37.4716515758 29.6981848387 26.9925115448
6812 1 28.1683125895 24.5026330901 -14.9937387669
6813 1 -7.0025771792 3.051814279 -11.96343129
6814 1 28.0733432869 -21.4496873756 -10.8204605608
6815 1 49.2666302311 -32.3899896573 -10.5943425702
6816 1 -41.1203513081 11.6988432531 -23.0716661059
6817 1 46.4018968734 4.0423527689 16.7098268722
6818 1 8.7297661435 28.7085115641 5.857007465
6819 1 -39.1067933699 1.317257125 -21.8181350471
6820 1 -10.0446213557 25.7985260509 20.2156124235
6821 1 14.5299902075 -19.4441847003 -25.7190643195
6822 1 -51.679141686 14.8219379677 -25.2681226921
6823 1 -6.7069199988 6.9446178988 19.2625740533
6824 1 -2.0490409743 -29.7320014487 11.1719620465
6825 1 32.7419715841 13.9993843699 -17.3557657215
6826 1 17.687667337 19.1106774523 -25.8625293751
6827 1 32.3963250675 11.9867603066 11.9406394069
6828 1 -32.4180323367 -8.6471620841 15.0454566448
6829 1 38.7756531534 -3.2339088371 27.22847788
6830 1 31.4015477135 -3.242960321 -16.0925326364
6831 1 14.7734664524 -24.7288536321 -6.7394754121
6832 1 0.6617586237 -24.2616373317 7.8001702572
6833 1 -0.1843030641 -7.7615808742 -5.9795771473
6834 1 -49.5460382682 -4.448271888 -11.3705609487
6835 1 27.0139659349 11.4886624729 -24.4301129861
6836 1 -17.1537520051 -32.4415698044 9.6042744245
6837 1 -4.0451704801 -4.0360965962 18.2974362883
6838 1 -46.9012579897 -4.8377519151 20.4297435719
6839 1 45.1989175869 -31.8043852721 27.9985058705
6840 1 -26.3776716076 15.1196386104 24.2612560844
6841 1 36.6908160573 10.6683717461 11.1262094516
6842 1 -29.2015994738 22.2755687248 -18.4926586152
6843 1 17.3053898036 16.2173972512 -8.018803506
6844 1 -20.8377260499 17.1063727676 -25.7915312524
6845 1 28.9217009359 -31.7278869223 -10.8785376555
6846 1 -13.8613437003 30.0069336161 11.1723559803
6847 1 -21.4641059993 -17.2482680884 18.0157736345
6848 1 33.9480817267 -14.3140565448 -17.3279089755
6849 1 -27.0140702967 18.2978408886 3.3936269761
6850 1 -6.5592479514 -1.5528619261 -18.6112889597
6851 1 18.2109377579 2.4555477783 24.0054242314
6852 1 -20.0761974775 -16.5936993827 13.2228938661
6853 1 -25.7409598329 2.2604084346 -23.9937412809
6854 1 -2.6155172099 -3.513240292 -8.3022107237
6855 1 36.6893549911 -2.0121581781 13.5316253984
6856 1 -20.6966288003 9.4697822369 -25.6262366377
6857 1 -39.9671526341 -11.7878273262 10.2749185495
6858 1 40.2932834808 -3.7572975816 16.9102828907
6859 1 43.8570326502 27.8976050963 22.3733002979
6860 1 37.9980528529 -13.5820843409 -9.6617324803
6861 1 15.4316767725 30.2804747834 -17.7914002077
6862 1 23.0310994917 11.7761801962 -15.9701880591
6863 1 21.2874213518 -28.7746672625 10.1700758874
6864 1 -48.5569695086 0.8528361358 -20.6558052863
6865 1 31.6585910017 9.5177684125 8.1506587703
6866 1 -23.7791653827 25.4970983267 -11.4841264303
6867 1 -7.3994653745 -12.8389308921 -27.3997546606
6868 1 49.3969782079 26.8275333473 0.9341295487
6869 1 -10.6677660872 -28.0668811559 8.8258049957
6870 1 6.1010993379 15.9241557955 25.9707035916
6871 1 -15.3284628821 3.0178046594 0.1958413657
6872 1 47.5122028185 2.2345185285 -3.9656751032
6873 1 -9.5376313866 16.2673135227 -18.2717743162
6874 1 -25.0533194652 -11.6207742046 -6.3976534421
6875 1 -42.3086781879 17.587698734 -23.0310852988
6876 1 50.8911271144 28.125422959 -3.5922258783
6877 1 49.5641659252 30.4812047495 -19.0956586824
6878 1 33.7513596 5.8099877721 -3.139989897
6879 1 -34.174338263 -17.4253710194 2.2749675888
6880 1 -25.0148099348 1.9410774076 1.1690266351
6881 1 16.8676961169 11.069166128 -13.894832345
6882 1 -45.9897092279 24.7725137309 18.1317027188
6883 1 -0.90252146 17.5283982036 -3.5844597551
6884 1 20.844927019 -7.7324297717 15.6419286665
6885 1 -25.5725197732 -33.0557036681 -24.6942005656
6886 1 -16.4250974221 -20.287436912 0.3458738603
6887 1 -27.7917749591 15.2651944578 -23.3025957163
6888 1 44.6159521758 18.562264017 6.2973691566
6889 1 46.2759320952 2.2092276176 1.3260936614
6890 1 48.0953769534 25.2990305617 -19.5949978887
6891 1 -34.2407124129 -14.3255040097 2.4028272391
6892 1 23.7426387279 15.9740055118 21.6682713813
6893 1 -8.7324795522 2.6895552587 0.6698562575
6894 1 -8.8912139579 11.0408136858 23.0468707882
6895 1 -38.1506299082 -10.0849503658 2.4958518878
6896 1 -8.0561102665 6.6535062039 24.0486443948
6897 1 -14.5784141156 -9.6893472761 19.1896400274
6898 1 31.1627677528 6.637266777 3.9174463531
6899 1 -33.2551189036 -22.2729730787 -3.7467041969
6900 1 -46.730584586 -6.2582358894 16.1489214434
6901 1 -32.5885596338 -8.8656622428 -8.1074386068
6902 1 -35.405182169 5.68845829 1.6383143215
6903 1 -41.9053508652 -3.8154001216 4.3635482227
6904 1 -9.5115409188 23.7618756224 -18.3665998051
6905 1 47.9538622564 14.9008722315 -13.3739393332
6906 1 -30.5783412755 18.5089534392 -4.4071623199
6907 1 -6.4248298616 14.563970677 26.3048719909
6908 1 38.5657814309 14.9216374004 -26.3330438839
6909 1 32.480023288 24.1612723487 10.0646704627
6910 1 -23.4577308202 6.0286210409 20.8538414259
6911 1 -27.002486129 -29.2513277215 -13.1074712681
6912 1 -40.628702534 -20.9259658559 -14.3968165353
6913 2 -39.5977116109 5.16393811 -17.6942111161
6914 2 -48.5727072788 26.6248067304 22.8621721209
6915 2 29.9534223922 -28.8197449834 24.1126304962
6916 2 -47.8797340194 -24.334648198 15.9408118542
6917 2 31.2371777668 4.1258127747 11.7291532425
6918 2 17.0013836736 -30.6066676338 2.1333765324
6919 2 18.9310346675 26.7074015208 20.4141550494
6920 2 8.6206036265 -0.974498728 24.5518103864
6921 2 12.6162022179 13.7005522917 -6.7280513324
6922 2 -25.1047698676 -9.2826294967 -13.6379875194
6923 2 44.8726823783 -27.0966486053 22.8931803371
6924 2 0.4248571767 -14.664135995 -4.8793200953
6925 2 41.7055083186 -24.9229946504 -9.6833425621
6926 2 7.4102146472 24.1652656504 26.7505799266
6927 2 0.4505301969 -22.1628910615 -15.119122262
6928 2 3.8334202439 -23.8115922287 -11.7000584189
6929 2 20.9796581944 1.6781184898 -9.2644783997
6930 2 12.1128649143 -27.8738516066 -3.2456204267
6931 2 -17.8237552167 20.7975812059 -21.0082071921
6932 2 -5.3501113145 -19.8835809988 -20.8977931807
6933 2 35.6061831325 -14.9285591234 -4.0328689511
6934 2 -17.4924062764 -13.4978256747 22.9950403578
6935 2 -2.8771524204 -21.564827575 -18.2228702511
6936 2 -21.0035570628 12.4405990462 22.3978930211
6937 2 -34.7706619936 2.9752759962 14.7191669212
6938 2 29.678637586 13.2783937456 -7.7651101506
6939 2 12.9850170698 -27.7632837377 25.1267286026
6940 2 -35.3780480826 -4.9834408726 -24.6068373081
6941 2 4.1813627217 -32.7275088424 -22.9332546579
6942 2 39.1206734987 -7.3434156299 9.3325726677
6943 2 -19.4702724547 3.8846839063 13.409280821
6944 2 30.5152023435 20.7054690463 -24.1284328685
6945 2 -47.5994493426 17.6428062977 12.6016602925
6946 2 45.3518077279 14.3761523865 -9.3515377654
6947 2 0.117302743 18.8035259955 -18.8770254336
6948 2 41.0426017143 33.0015771256 7.2699916634
6949 2 -40.9300996174 -1.7831423249 26.4294113421
6950 2 -46.2329245681 24.940831398 25.4200967174
6951 2 -29.1306334016 25.1780335198 -3.8306120924
6952 2 -22.1165764165 -19.4062483341 7.4965598641
6953 2 48.5513339676 21.5445282912 4.0331503324
6954 2 -40.3649800861 30.827290898 -15.433987906
6955 2 -35.1052461519 -5.0111277645 3.1309856963
6956 2 -8.7167209097 -9.8902103523 -13.7122158991
6957 2 15.4445132826 -4.746504971 3.6819865042
6958 2 27.84927835 31.3793648598 -16.4820768701
6959 2 33.272547336 -4.5126306006 3.4468643128
6960 2 27.9003113049 5.1437719364 9.6818231032
6961 2 -50.0639549252 -6.5518101203 7.2533901683
6962 2 -2.2823941178 20.9902580135 5.6351101934
6963 2 26.2182066688 7.3261113224 6.2874082595
6964 2 24.9190057373 -17.0507993187 -26.4622654195
6965 2 23.2625741215 -32.9856438518 7.0683538435
6966 2 31.4135493287 29.8744225543 -13.3580131532
6967 2 -37.375221207 13.0568320556 -4.9653664885
6968 2 -0.5707550723 -13.2748663291 21.9138046798
6969 2 -36.7475889151 3.3922432501 -15.1587970214
6970 2 -43.163454092 -1.3578556924 23.5055222625
6971 2 47.2678916786 -27.9552683731 -4.149360798
6972 2 -31.7079541667 -23.7986139981 -12.9414563173
6973 2 -15.842132011 10.8205830964 27.9399785658
6974 2 48.0369343057 -3.5513097683 -27.5223975021
6975 2 15.5098438139 -4.8021449748 -25.1457499766
6976 2 23.410141807 16.6797550346 -12.77358425
6977 2 -38.0847775676 -28.9505256145 -2.2794134129
6978 2 2.5417333671 -6.1271890382 7.3648171523
6979 2 -28.4356877029 17.0705661622 -13.9894327289
6980 2 -37.1332060283 -21.5465249421 -19.3205948717
6981 2 0.094656217 -4.1988901961 4.7409930617
6982 2 19.4698550073 -14.8395750502 23.9795934305
6983 2 15.1819388153 28.6798263468 -11.4357288514
6984 2 15.0831081235 3.9498412792 -15.4847490876
6985 2 -25.2137236609 -26.3798176703 -6.7991282419
6986 2 -50.203893758 -30.6960443817 -25.2200121221
6987 2 37.7921468815 -32.124841079 5.3007166891
6988 2 -3.0976690537 4.1998885215 12.1819519863
6989 2 37.9362706253 -32.3414111419 -23.5222588206
6990 2 42.4630711398 15.0000392241 -12.2190943143
6991 2 9.8681454319 -26.2701349832 -5.7616192136
6992 2 31.2090000616 -20.497151807 -21.1749537342
6993 2 -6.2155843103 14.33781669 -8.6035700667
6994 2 12.683202539 -3.9434519965 1.1465724095
6995 2 -46.3132727726 33.0384486114 7.5375289774
6996 2 27.3354004974 23.34836923 0.4261800754
6997 2 -37.752906818 29.9299294481 15.5198091942
6998 2 -20.7193796882 21.0235355278 4.7949619898
6999 2 27.2059917774 22.0152054531 -26.9597193713
7000 2 -32.0347111846 26.539949069 -6.4904529858
7001 2 -20.1100107237 -11.6191768839 19.4974148634
7002 2 36.9758283269 27.4874264554 -7.4966724166
7003 2 51.771315134 27.8188704975 -9.4780467856
7004 2 43.9741266694 31.3959370619 -17.3345495735
7005 2 -17.1848518427 -4.9266694332 5.0707719132
7006 2 23.2737408417 -25.3168673093 18.6550156095
7007 2 -4.8066990524 -19.4150335978 6.9196157028
7008 2 -23.8600458327 -2.8819658462 26.6665594787
7009 2 48.5020751645 12.3666564095 -6.1854356864
7010 2 20.195483096 -31.9726962838 4.3436264286
7011 2 45.9516797621 -10.5228158986 15.7846452479
7012 2 -1.847100754 3.5083817749 -14.358942616
7013 2 35.7360092999 -14.8393753852 23.2291495766
7014 2 -24.0980952604 22.3931049052 2.8958635049
7015 2 44.6997547581 -2.231124222 -2.2923006752
7016 2 -50.0138716634 1.7063378219 -10.8492177269
7017 2 -26.2613081215 8.1995795171 -22.1116157144
7018 2 -50.3265085202 18.9289822243 9.2852443376
7019 2 33.9265831813 28.3278168009 -10.3965878118
7020 2 10.3487318476 22.6966623904 -27.4267560075
7021 2 24.5086548607 23.3574872689 26.5348167668
7022 2 -44.0136172013 23.3380532006 27.855113974
7023 2 -48.57478408 -23.6194478613 -12.2324317866
7024 2 -28.0874321395 32.9159208039 -20.0139746036
7025 2 -41.0008569659 22.2310434107 2.3522911625
7026 2 36.9549559527 10.2889415283 -27.7387442467
7027 2 9.3196194382 15.6694497012 -9.6223953784
7028 2 5.9553058042 0.5096784086 20.926381518
7029 2 23.9980122261 -9.0319167041 11.9367000691
7030 2 -9.2041952089 15.8664525857 17.2327458291
7031 2 4.2839504408 25.7690421733 23.9231483473
7032 2 15.0004535217 -21.0009733731 10.0230823106
7033 2 -50.6206941982 -22.8123350301 13.2106256426
7034 2 -31.3423745327 -23.1217493578 14.5873679331
7035 2 24.490600257 32.8010468246 -19.0446161195
7036 2 -9.7948833985 7.8614799721 -23.0263355829
7037 2 -2.5302535613 -29.3164651279 -27.8225879872
7038 2 -1.1870119202 28.4809599215 -10.5257980922
7039 2 9.5762452788 -19.1439549666 4.2961292697
7040 2 51.0853445563 20.7060014866 6.9337973189
7041 2 -38.3921232776 12.9935382234 22.596210542
7042 2 -32.7238126185 -14.8872950057 24.6067360109
7043 2 51.0303458503 -22.0325097606 10.3568567761
7044 2 -31.7420804985 17.6350193593 -16.5744262038
7045 2 -35.6870635824 -13.0707420565 21.4572917031
7046 2 -0.6036290616 3.7553009308 15.2238523717
7047 2 -38.5725649525 -3.1177703123 0.9717220867
7048 2 -28.8301755751 8.4273308248 3.190413421
7049 2 25.9222364028 31.6684799038 10.0424976184
7050 2 44.9236109713 -2.7706192834 26.5498425268
7051 2 6.8742120779 -25.7096750878 -8.9545087898
7052 2 -29.0447435818 -7.6590195752 10.8038027895
7053 2 47.1598771422 -19.124121568 -21.7713694796
7054 2 11.6746494181 30.6255626064 -13.5125477481
7055 2 24.5689760221 -17.1269382714 2.5019297233
7056 2 21.4039935617 25.3094131461 23.5920751419
7057 2 34.0228048263 -4.8540578971 -24.019313211
7058 2 -44.5066539883 16.0410929806 15.535904203
7059 2 39.5030553939 -23.1998184063 -12.3682263888
7060 2 -51.0849792897 10.2110055899 27.035450327
7061 2 -30.0594540531 0.2161707327 20.6817486396
7062 2 -22.3142378001 5.7260618811 9.6268974788
7063 2 -40.9938647205 22.7719361277 -26.1532018573
7064 2 -19.4671415986 12.5631268538 -4.2736750442
7065 2 -14.6070092682 -7.1602561913 -20.2832002052
7066 2 43.1799328314 24.7103513342 -2.0934203917
7067 2 32.9310752943 -13.0861162681 -7.544957443
7068 2 -7.8439425829 -18.1104219282 -24.2623816095
7069 2 -14.3850315687 1.7341578238 -10.1535869448
7070 2 25.6013236496 15.7740076511 15.7967446426
7071 2 -40.6786918702 31.2880513606 13.3444505758
7072 2 43.8373082566 -18.6067227761 -24.8947972748
7073 2 -32.9315971036 -6.8477803323 6.1920200081
7074 2 -31.7105632134 9.9192948998 0.8553990686
7075 2 16.3272059872 -12.7195311709 21.7962998603
7076 2 48.7629798419 -12.4792675178 -9.5156393236
7077 2 -40.5992724864 -27.392006511 23.9270876851
7078 2 12.44786652 21.9492494198 -24.3906014278
7079 2 34.2511486 -25.8224858612 16.8935125669
7080 2 -14.0480470874 26.4837766249 22.8429256418
7081 2 38.5752783611 -15.9352704852 -1.6632447022
7082 2 44.6866051624 -19.6535668201 4.8889996111
7083 2 16.2829565539 20.0700016338 7.7091715536
7084 2 27.4914214945 -18.6299504811 5.5685916606
7085 2 -26.5443375156 24.1311894758 27.1232975603
7086 2 -34.9686364628 28.6788280214 -8.5555101453
7087 2 23.8629679651 -0.3092146626 -5.4017888422
7088 2 4.8511572095 -7.8522288231 -18.4512955682
7089 2 -48.8583979005 1.5954571444 18.0296738693
7090 2 -18.0166159542 -5.3170146757 -23.469814979
7091 2 -33.0098685068 1.72523945 18.2484196706
7092 2 5.911786904 16.3308735749 14.1800966792
7093 2 16.0463681924 -29.2105228335 -1.2662720029
7094 2 36.9355446447 27.1082624577 20.5932260913
7095 2 28.6144595878 -27.4462089262 -4.5430131983
7096 2 5.0001859612 -15.5808649582 -28.0123498291
7097 2 47.7458690476 4.0498734871 -17.3219436925
7098 2 -39.6833927069 -19.0480491704 -21.1652742184
7099 2 22.2534991912 -15.734340854 26.8685349561
7100 2 -21.0466585155 5.389958987 -16.1668172923
7101 2 -46.5820880798 0.7295762229 20.7633492087
7102 2 8.5327309312 -8.9691553122 13.0994800399
7103 2 28.2057785012 14.1584508881 19.0326855536
7104 2 49.7056806222 -21.4532147921 -19.2383189876
7105 2 -37.406738492 4.5322643341 11.7746807324
7106 2 44.1956869214 -26.7507421554 -7.0739814689
7107 2 -25.9853753347 -18.1363118343 2.8583835194
7108 2 -46.8164639696 -16.1799933252 27.6942764386
7109 2 36.4230234964 1.2265426211 18.1577586246
7110 2 39.4888621795 -24.462833183 16.4722848018
7111 2 22.1933867536 16.8030815025 13.607823447
7112 2 47.111453234 13.7147950678 21.1268375366
7113 2 -41.1082453311 6.0174397961 8.4371611821
7114 2 -26.2534809812 31.3920768702 11.4125430346
7115 2 -51.6270859848 2.4437009832 15.583007428
7116 2 -43.5057505925 23.1764575912 -0.9725662305
7117 2 -4.8021071301 -3.8213235191 -28.0112727016
7118 2 20.1816029672 8.9089230114 1.1579964892
7119 2 -0.5905838277 11.5922886524 26.2955864089
7120 2 -4.5596745039 5.2813411804 -16.4899555458
7121 2 18.9645348281 -14.3512608058 -3.5307159321
7122 2 -18.4767474432 -29.4391992561 -27.7252379456
7123 2 -48.3582645063 -31.5840215726 4.2264029904
7124 2 27.004155919 15.5996334763 -10.6501686146
7125 2 -11.4378523329 -7.907935382 10.6914753855
7126 2 -12.0372025578 -8.611954474 -16.9004345462
7127 2 -16.6529193864 3.2298489804 16.82254821
7128 2 22.7997292238 9.2442272452 3.8288675285
7129 2 24.7539052575 -0.8570956576 23.6532474306
7130 2 -22.3696539536 -28.224410253 -3.1599116911
7131 2 51.8017888004 -13.9866723594 21.411707937
7132 2 34.0969017547 19.0943049153 7.4127082448
7133 2 22.219685945 -32.3657170384 -22.2843275395
7134 2 41.0093102774 8.0603463974 4.20597471
7135 2 -11.5956474818 17.573655623 -13.9270786389
7136 2 -42.8749143912 -17.9258648341 -25.3839955001
7137 2 8.1347991172 -17.5483647121 -25.3342698016
7138 2 -17.7926553791 3.6215918784 -12.8240640503
7139 2 -42.3796233878 6.562725145 -20.4650850598
7140 2 31.9673977779 12.0817343323 22.5661590221
7141 2 43.6974633495 7.3131996469 7.4107948522
7142 2 -19.2416155955 -29.5425858374 0.3400211298
7143 2 33.9004927136 28.4833559026 17.7219553096
7144 2 35.0465947804 -20.7706264193 -18.2346319883
7145 2 15.0984493186 20.2154909262 -21.6207179462
7146 2 50.3971823792 -29.5244562476 -1.29350971
7147 2 -43.3798066867 -0.7653828283 -5.2448906446
7148 2 -33.5196762465 -5.5222703837 -21.1998278387
7149 2 37.0837385014 19.1722408537 10.6349740259
7150 2 42.4679761478 -9.5682171242 -15.3919495439
7151 2 -6.1841713872 6.3355062775 9.4621768818
7152 2 -22.8169489325 13.7579892813 -7.6813710839
7153 2 -5.8767213154 -2.3933188266 -1.0348640443
7154 2 43.3948139237 23.9295942943 27.4523448205
7155 2 38.0501294265 0.2135750866 -8.8703195131
7156 2 -29.6342837908 16.3210899857 14.028826107
7157 2 14.4061126666 -20.6805774657 -18.8527140916
7158 2 21.7155137465 0.5616578859 21.1809190172
7159 2 39.8597642688 17.0625795588 13.415246104
7160 2 8.4429797221 25.4274152118 -2.0070926173
7161 2 -33.6074445799 2.6455623848 -12.2094710748
7162 2 -29.2185060969 -25.1751716536 -10.7845563104
7163 2 -46.7769630014 0.2644231284 -7.9018614491
7164 2 7.9822220619 -9.0793704395 -15.4913896856
7165 2 -23.2051750925 -26.5513965339 22.9142839325
7166 2 30.5650873178 22.0446893308 3.6756272875
7167 2 -35.0676758783 28.9289418187 18.7407806214
7168 2 -41.2580046159 14.9372112771 18.3951318661
7169 2 -34.7985266131 -22.3726725115 -15.8968600994
7170 2 -9.0027767979 7.7023468988 6.5099808462
7171 2 13.3591543772 28.7356660158 15.7980952727
7172 2 -7.1973164304 6.0338788882 -19.4916746854
7173 2 -19.0412408032 28.4089473807 -11.7360189455
7174 2 -2.2291695636 -20.8825054223 10.3593892076
7175 2 6.2413616925 16.1547024144 -13.9350135907
7176 2 27.5152160011 -1.6979518883 -2.2330980554
7177 2 5.2096402362 9.6840228738 3.6129355399
7178 2 -16.3599756147 -14.3638397062 -4.4815595284
7179 2 10.878159619 6.4941069106 8.8641854013
7180 2 45.4223563526 22.816794217 1.6037607012
7181 2 20.998547693 -7.5641121045 9.5317343324
7182 2 41.5345635739 -1.0335330383 -5.5455183963
7183 2 13.377939514 22.4817562033 3.7346048022
7184 2 13.7963262547 4.8090001428 11.9133454235
7185 2 -31.3230675866 1.6618790628 -9.2021243097
7186 2 32.4790840312 12.3754416733 -5.0332356514
7187 2 -8.3139884496 -26.0180245351 22.3049246486
7188 2 -41.5301803754 -18.8583673391 4.9037439898
7189 2 -32.464682093 10.6383554282 -27.4177349239
7190 2 -48.0981842877 -7.3632490284 -18.9649289431
7191 2 47.9362251002 -29.0126813556 25.3573486936
7192 2 -46.4051425276 16.5871104348 -14.2426758742
7193 2 11.6161024085 -19.4025878075 -22.0488114143
7194 2 29.771624013 -11.4343535696 -10.7246783756
7195 2 -24.7748819935 -1.5056744108 -3.7624052719
7196 2 32.092632023 -14.2075019441 20.8063442671
7197 2 -3.5676105586 13.7317666001 -5.293625881
7198 2 24.1489194915 -9.7211605798 -16.0354685143
7199 2 -16.1408156857 -30.3104711348 3.3949213299
7200 2 -2.6104034782 -12.7357040428 -7.7765342303
7201 2 -23.4135857488 6.6580985009 -19.2183971935
7202 2 -43.8961161708 32.7921950058 -18.873367477
7203 2 0.7555799457 -32.0695072283 3.5860917665
7204 2 16.9866686497 -21.858734581 -16.2885428308
7205 2 -23.098830346 23.1841114195 -26.4338177728
7206 2 40.6714909011 -33.4783001463 -20.5088117095
7207 2 49.1873152092 20.4099647196 -22.3684042637
7208 2 7.6577610051 7.9426771069 6.3712036025
7209 2 21.395644612 -8.4630043201 -18.5596836344
7210 2 -8.2733916818 23.0494040417 -27.8623347802
7211 2 20.8324035944 -24.141106175 15.2334193349
7212 2 35.8832638998 -23.8423406519 13.3561560368
7213 2 11.1983418391 24.4684903604 0.7129075922
7214 2 42.6514443169 -1.1245803174 23.5759801331
7215 2 11.2772394135 -3.2006313229 27.6091867418
7216 2 -28.4576036958 -0.1765039357 -5.8069215985
7217 2 -21.391574499 -3.9541673561 -26.4390627198
7218 2 17.4702815598 -22.8283747919 13.1719638558
7219 2 -28.3621125839 33.1325574218 8.1733381009
7220 2 50.5047794681 -5.1008439429 -24.4696695654
7221 2 -6.7229917269 31.3069529887 -16.8678505948
7222 2 40.5747474468 -17.5285313136 -27.5516780373
7223 2 -17.2092725205 26.8925576102 19.7442987919
7224 2 43.6568665817 15.1962434482 17.4534612993
7225 2 0.3845734945 2.6894221486 -10.7604137972
7226 2 -29.9773212606 -16.0009602984 27.3708005277
7227 2 -37.3614454401 29.0846140305 -12.7088665573
7228 2 -48.0926426724 9.9591613619 -25.9797359304
7229 2 27.7550395805 29.9781818438 12.6949663225
7230 2 35.2523963899 2.1759501033 -11.9947771638
7231 2 26.9684641591 -10.446743501 15.2811415988
7232 2 -15.6184845215 19.1244543432 -17.6979816252
7233 2 -27.9218098503 -8.5953822719 -16.6802255623
7234 2 -9.4511153956 15.7237586045 -11.4043267014
7235 2 -14.2240012018 -15.517371461 26.2879891145
7236 2 -12.0161214599 17.3877674283 13.5998322188
7237 2 21.1032226496 26.4845087302 -5.9164351898
7238 2 12.1909275937 5.9177403633 -17.4193578891
7239 2 10.3939205378 -9.9636205488 -12.4950167902
7240 2 -34.6599340485 -14.1867367752 -5.2485486012
7241 2 -22.7210403731 29.997482802 14.0714272317
7242 2 -7.8676327276 23.4705642624 0.3304541665
7243 2 3.2901123437 -15.5908482125 -1.5665058207
7244 2 -13.2004199715 9.0751774727 -25.3706917935
7245 2 -32.0943018129 -16.2008250491 -2.7109397325
7246 2 -32.6949043803 18.4213670216 10.844377969
7247 2 -13.8036315856 25.8827181621 -5.2762365184
7248 2 -0.0011479806 20.2282029366 8.3435737708
7249 2 -19.4988676074 -12.5283851289 -7.1976204001
7250 2 -25.6523566045 32.1531336217 -17.2734335611
7251 2 -43.5700061965 32.8674687431 10.0908951973
7252 2 36.4163443367 -22.6271789406 -14.8945800065
7253 2 30.8518737392 -19.81649353 7.9893147486
7254 2 -32.6144413778 27.0801762357 21.8712035551
7255 2 4.752848327 -32.865098053 6.1611806207
7256 2 -49.7553255642 -14.5928555594 24.5995326503
7257 2 35.3506009105 11.3499617934 -2.2043408894
7258 2 0.5066768835 27.3347492199 20.7402759443
7259 2 34.2419647553 10.740583952 26.0052572118
7260 2 28.159024383 -2.3089936054 25.8253983024
7261 2 51.0878492412 -30.3768797423 28.1265343496
7262 2 -23.4888306577 -10.6082060003 16.1035627823
7263 2 3.7239446413 0.6227554021 -7.9301684051
7264 2 -38.7574941878 -11.2286319764 -10.6124072479
7265 2 -51.6841625356 19.1443542967 -19.6634860904
7266 2 -23.9715043109 -19.1983304249 -22.6645017769
7267 2 -34.9181253173 12.0034656187 25.7039541452
7268 2 -1.4506300063 -29.8813708992 1.0728505161
7269 2 -51.2685507771 27.2665303156 19.2022459084
7270 2 -35.5262419393 -30.262032385 1.003180513
7271 2 -11.2427999961 -16.6797550346 -27.0733073634
7272 2 -16.4175833674 27.4636663102 -8.3817290714
7273 2 49.3392660933 4.2977244135 12.0860009724
7274 2 26.1647733909 -27.195183325 20.6322818119
7275 2 -20.1379797051 -3.6150029306 2.2843657233
7276 2 44.9822623428 6.0500517601 -20.1525830184
7277 2 2.5371414448 11.2454703986 0.3798084417
7278 2 17.038223414 2.9799348482 -12.2042373831
7279 2 -15.0128725844 18.8903137528 10.9079701366
7280 2 39.613783339 16.780985233 -15.2913838771
7281 2 -34.7949783095 19.6339330867 -20.4390854302
7282 2 -41.359026907 -11.0796818225 15.4194123561
7283 2 -44.7475838036 -8.9223671271 13.0380826463
7284 2 12.2880884956 -19.2733379421 7.5348839934
7285 2 -10.7923741611 -26.6638412546 -8.212506374
7286 2 -46.5133136068 8.3259675163 3.315346706
7287 2 -35.0983582684 -21.5115169971 11.4229541417
7288 2 -7.1319858992 -17.9824366083 4.6035101719
7289 2 2.5779469363 1.9748208071 18.327656637
7290 2 30.5654004035 -3.1411311273 0.5769441613
7291 2 -13.2521834595 -32.788061273 6.1288217743
7292 2 -32.2263195797 -32.1155766191 5.053495103
7293 2 32.3531192529 -30.3979310978 27.3485714071
7294 2 16.1150383035 -12.7321100713 -6.4764964747
7295 2 38.4641329686 9.8699776236 1.0909151938
7296 2 19.6308853741 8.7456635263 -26.9405347961
7297 2 50.5506986914 12.2821315233 24.2851734926
7298 2 -3.6608057094 12.9648530061 22.5856868824
7299 2 -8.0256366002 -1.3502018642 24.3178137202
7300 2 4.1419139345 -23.7788471546 16.1674363311
7301 2 31.327555147 -27.144901001 19.6464343853
7302 2 48.9937239386 -11.4955176409 18.789347029
7303 2 39.7166841438 0.209848005 20.9747790969
7304 2 -42.701819792 -10.6527313144 -12.8944656447
7305 2 37.1284053822 -6.9117397147 -21.571588776
7306 2 -22.4528303648 31.5601283173 -14.0084541029
7307 2 -31.0350288228 -31.8211637948 -23.3139635197
7308 2 7.0555930097 -0.7268474668 -5.6077599338
7309 2 32.4157363755 2.9200353225 -14.7630623997
7310 2 21.7128003378 -15.3764744655 -0.5259015985
7311 2 -47.4664088295 -15.8377008134 -1.1885544954
7312 2 -13.4025689155 -15.4442940396 -1.2822544591
7313 2 -45.0725979783 -25.3689798967 -9.5114748808
7314 2 40.014950371 25.0195659968 24.2492692422
7315 2 -22.5221266471 -2.6697884152 -0.6317009569
7316 2 -38.180686127 21.3400712436 5.1521473772
7317 2 0.3801902959 -22.1232908195 13.3552556167
7318 2 35.4837666578 -31.2384013093 -26.7719592757
7319 2 -40.6733694148 14.6475637929 -8.6953003615
7320 2 26.8891491372 -10.8998501354 -13.2384823886
7321 2 -18.950863423 -21.2458958782 10.152742801
7322 2 49.5374492863 28.4018259926 -12.5021638745
7323 2 42.4628624161 7.0517714948 -23.0600450594
7324 2 51.4246249987 3.4630578004 -14.6540552947
7325 2 1.564906255 -14.3873336313 25.1927969254
7326 2 -51.196486818 -22.3721400712 -16.0334988454
7327 2 -20.0425929551 21.821330655 -23.3134626611
7328 2 -11.0158129268 0.4990961591 -6.6823550137
7329 2 -16.1080460582 -23.9563494158 -13.4239689235
7330 2 -3.6133210581 -12.3931453109 18.7196770259
7331 2 18.4147564919 -6.4093823592 6.43299493
7332 2 -29.2850889706 9.1264913997 -25.1133235988
7333 2 -42.044506984 -27.2053063449 -5.9328115798
7334 2 -34.0447208192 -30.0332827519 -26.3398533107
7335 2 -30.1764437104 -7.0513721646 -19.3199195566
7336 2 -18.3892921954 11.8667615901 24.7840062126
7337 2 42.462131883 -9.1386044149 12.3806071648
7338 2 -21.2539211912 -28.323530657 25.1256030775
7339 2 26.1768793679 6.1657909547 -20.4171376909
7340 2 -45.2993345791 -9.3016642348 -16.0383948795
7341 2 -5.473467046 -11.2217768084 -10.9766834433
7342 2 -10.1921890412 -32.7362149057 -19.2858161464
7343 2 47.2463931332 -4.2156620633 0.66996881
7344 2 -46.6315869152 24.9908142245 -2.8709331241
7345 2 14.1290318993 11.6231701856 23.406363502
7346 2 5.7465820623 -17.2947900534 1.6575608005
7347 2 13.2740994524 -11.3643376796 18.8146150673
7348 2 20.289304418 -23.6400133651 -13.4938640316
7349 2 49.6867911236 29.3669404616 16.2329418914
7350 2 -18.2725112618 20.4180844331 8.2246057687
7351 2 18.4619280576 -6.2218302888 -21.8105377527
7352 2 28.18730645 -19.0136402207 -23.7597108489
7353 2 -6.1653862504 14.1119289231 19.8147003863
7354 2 -25.5053107283 6.7309097021 6.9911428223
7355 2 -26.0901546532 -9.4337759665 13.4321289804
7356 2 -22.963786085 -11.4061342375 -10.5303564688
7357 2 -1.4450988271 -4.3018508252 -24.5314214994
7358 2 -16.4043294098 11.1061707238 -0.7626558012
7359 2 -2.6802215699 -3.2858217594 2.1926354285
7360 2 7.4906776497 32.0930344309 9.7401815791
7361 2 9.8112682122 31.0272222037 -16.8871533501
7362 2 -5.2042134189 -28.1071402927 24.9494021246
7363 2 -13.9226041185 -7.0434521162 7.856502788
7364 2 -47.0056198607 -33.2839447077 -21.1080412676
7365 2 35.143964406 -30.9246875267 0.9954143899
7366 2 45.2536032073 -10.5907020277 -12.1897181094
7367 2 2.3851905607 17.3735246522 -16.2605172561
7368 2 -3.9034470593 29.6977189535 -13.7907212742
7369 2 -49.3908939109 25.9543313728 -6.7848340732
7370 2 10.1864491383 -10.4212529251 16.399350776
7371 2 -12.1180830078 -24.6099197961 -11.4379799016
7372 2 33.4451618706 -21.6024977211 10.2545465454
7373 2 -49.8813633958 9.3810643839 0.5435723424
7374 2 40.1217125649 25.4572984196 -4.8464547627
7375 2 16.9978353699 3.3762034882 14.5385764204
7376 2 6.6526518259 32.7335600256 -19.4423204102
7377 2 46.8865534021 29.8385493939 -14.4080717862
7378 2 -15.8374357268 -30.4471352304 -24.9488562449
7379 2 6.1027691278 8.3219076596 -24.3780180573
7380 2 -34.7684703943 11.3070338 -2.1783975361
7381 2 9.1994989247 6.8316740154 -21.2677532779
7382 2 -3.6860612821 -28.8883831843 -2.5746949204
7383 2 -13.6080574394 -23.7021757617 16.54308033
7384 2 42.2927525664 -25.5123394282 19.4216107485
7385 2 -26.6705110175 24.2700232653 -0.7924259398
7386 2 -12.3074998036 9.3885851021 3.0122990755
7387 2 -47.2914252805 -7.8528278184 9.7186840499
7388 2 36.2810913519 18.7997323589 -18.1208976779
7389 2 -10.1633851648 -25.35327291 19.3030929565
7390 2 -24.1522590714 14.356518653 19.7467186709
7391 2 30.0273105968 -12.360799567 17.6896527395
7392 2 -9.8938184522 -33.1980309311 9.4512030122
7393 2 -4.847504544 30.5890238958 15.1721344938
7394 2 47.4204687339 30.9923473688 13.2681399747
7395 2 51.3593988294 11.3697286369 -2.3807669473
7396 2 -44.498826848 7.5854097137 6.5615298953
7397 2 -20.616061436 -20.6004452113 -20.1246699962
7398 2 18.7218934781 -30.4757073042 -25.5283046996
7399 2 9.8301577109 -26.4912973431 22.0813953657
7400 2 19.3732159147 1.7808794539 17.4407991421
7401 2 31.6653745233 -29.067163302 -1.594643948
7402 2 25.8288325283 -25.7255151846 -7.7891963876
7403 2 -26.7115252328 -17.137786741 -25.9610240758
7404 2 -44.6706377961 7.9513292606 -23.4965518275
7405 2 -41.2153206107 -2.6208704692 -2.0115384414
7406 2 45.8642245142 5.3902252071 10.4523013038
7407 2 11.2664901408 14.0215471944 19.8547128033
7408 2 0.9084700867 -31.0544432104 -25.9609227785
7409 2 51.4049006051 -12.7784989262 -6.4322633387
7410 2 -11.4433835121 0.2119112109 21.8071049012
7411 2 44.1951651121 31.6593618649 9.8564483209
7412 2 24.5869262639 24.5402366812 -2.816513986
7413 2 -7.1721652195 31.4796632878 11.617163496
7414 2 30.9304582281 -3.7200267657 -27.6009130069
7415 2 -50.5178351382 -6.1561404756 -22.1514030263
7416 2 -26.4371578741 -25.8051149988 20.692891338
7417 2 -37.3410948752 -29.0349706347 27.0074247523
7418 2 8.5775021738 14.7233699704 16.8303143331
7419 2 -38.6717087299 -3.4109452131 -27.2518888019
7420 2 -0.9497973876 11.8400064686 -2.130393891
7421 2 -4.9989336187 21.968284158 -24.9569825361
7422 2 41.1183684326 -17.7379799885 1.0676731007
7423 2 17.5427086982 10.7246773002 26.2527601792
7424 2 -8.7461509573 -9.3467219892 13.9388966523
7425 2 23.2527641056 7.7316311114 -23.8996698939
7426 2 46.153933068 21.6671226538 -25.386145253
7427 2 -12.0404377758 -2.3078621699 1.9670802004
7428 2 4.5424547952 26.02933889 -4.3252240933
7429 2 19.6877625938 18.2717513174 10.9895144294
7430 2 30.5868989489 29.4016156314 14.9387568663
7431 2 -26.9024030948 -0.7382283767 23.2429372589
7432 2 -44.3977210674 -16.8405519835 2.1828433602
7433 2 -26.9957026074 14.9722192221 16.9457932073
7434 2 -20.2840863244 28.4830231274 17.2391050459
7435 2 -5.3480240771 21.9661543971 3.7492366284
7436 2 15.3810612651 12.0557113161 -3.8853126118
7437 2 -10.9694762561 24.404597533 25.4544252326
7438 2 39.8804279193 -8.0102970159 -18.7943556157
7439 2 15.6688913052 -29.7499579954 27.7756519027
7440 2 -45.8406387314 -26.0517013795 18.6854610632
7441 2 -38.0225778926 21.131354674 -22.629070247
7442 2 -18.5768304775 -21.711914188 -16.679268866
7443 2 -51.4977847575 -30.7153386845 1.6480501135
7444 2 1.3068193481 -5.7471598252 -21.7647851578
7445 2 33.7264171128 1.7350895942 14.767339395
7446 2 36.4235453058 -5.8732816043 6.4716004406
7447 2 -10.9924358677 24.9856229323 -1.9814306453
7448 2 -9.7695234638 -1.1579243867 -2.7281039902
7449 2 -29.4962130355 25.7208563326 24.667345537
7450 2 29.5808505129 4.6576540078 -17.480811559
7451 2 16.5152660786 27.955108641 17.7422710375
7452 2 -24.8565973385 15.1318181806 -10.6506751009
7453 2 51.4532201514 -5.0974496365 4.1689449345
7454 2 -10.4124969508 -16.5873766549 1.6895819893
7455 2 11.236433922 30.7865592205 13.1824875153
7456 2 -28.7322841401 -24.6467912819 17.8031619449
7457 2 -49.9525277556 -14.4550200953 -3.7308905694
7458 2 39.2869219592 8.4719226939 -25.7227729247
7459 2 -13.8916086428 1.060754045 18.6671712805
7460 2 -12.7152416334 -32.2386901109 -22.281344898
7461 2 47.705898451 -21.1740830024 8.0532445737
7462 2 20.833551575 17.7630046792 -16.0770566664
7463 2 2.8432348123 10.0394932813 -27.4723397737
7464 2 -42.7849648946 -26.3252425469 20.9768613183
7465 2 -37.2610493202 -13.1518726363 -8.1567366058
7466 2 -15.8273126253 -22.4711739537 13.4427651925
7467 2 -2.0590597139 29.08354915 17.6883021094
7468 2 18.0400973752 10.9437098992 -1.7714076634
7469 2 -38.7776360289 -19.9953268917 8.2886481464
7470 2 18.3251096447 19.0235569199 -19.2437777842
7471 2 32.8210778823 19.8021176439 -20.614836173
7472 2 23.1231466619 -25.2090481631 -10.4831406912
7473 2 10.24009114 -1.9158530518 -2.2369248408
7474 2 -2.2372054277 20.3787504112 -21.8565717289
7475 2 -35.7653349857 20.0608170398 8.1120532597
7476 2 -29.5214686083 -15.8247891378 1.8915011905
7477 2 -6.56196136 -27.4909072834 -6.1494188835
7478 2 -48.8779135704 18.5858244972 -16.614720002
7479 2 2.8114044417 18.6384695247 11.8691685637
7480 2 -43.9366294491 14.7009409258 -11.1796156171
7481 2 38.461315198 -16.0422244161 25.4133998431
7482 2 13.3392212599 -11.6014066913 -10.1755909603
7483 2 6.7393765407 -25.2674834782 19.0246380492
7484 2 17.8041351849 27.5690229204 -8.9753872802
7485 2 2.3240345043 27.3765457778 -7.3842887363
7486 2 -6.4104279234 -11.0651062712 16.6110057692
7487 2 -38.9111148619 -12.081135337 18.1647368802
7488 2 5.052888706 -6.7834216197 10.6245629188
